# Supplementary material for: Genomic Analyses of Cladophialophora bantiana, a Major Cause of Cerebral Phaeohyphomycosis Provides Insight into Its Lifestyle, Virulence and Adaption in Host
Source: PLoS One. 2016 Aug 29;11(8):e0161008. doi: 10.1371/journal.pone.0161008 (PMC5003357; doi:10.1371/journal.pone.0161008)
Supplement: S1 Table — (XLSX) [file pone.0161008.s007.xlsx]

## Sheet: Sheet3
Basic statistics	Bipolaris papendorfii UM 226	C. bantiana UM 956	Daldinia eschscholtzii UM 1020	Daldinia eschscholtzii UM 1400	Exophiala dermatitidis NIH/UT8656	Ochroconis mirabilis UM 578	Pyrenochaeta sp. UM 256	Sporothrix schenckii strain 1099-18
Number of Scaffolds	374	84	598	104	11	163	254	16
Number of Contigs	374	427	620	1900	239	578	286	16
Largest contig	1159086	8560927	596122	2069772	4245248	3107490	1369792	6370247
Total length	33379470	37087895	35494957	35760939	26376767	34611065	35484281	32375103
Total length (>= 0 bp)	33379470	37087895	35494957	35760939	26376767	34611065	35484281	32375103
Total length (>= 1000 bp)	33379470	37087895	35494957	35760939	26376767	34611065	35484281	32375103
N50	146099	3618913	114605	701334	3623950	1170353	481751	4335207
N75	89686	2409358	66304	348972	2894154	632325	267834	2465305
L50	68	4	96	17	4	10	24	3
L75	140	7	196	34	6	20	48	6
# N's	0	61001	590	220997	4560	167310	34615	185
# N's per 100 kbp	0	164.48	1.66	617.98	17.29	483.4	97.55	0.57

## Sheet: Sheet1
Basic statistics	BP226_broken	BP226	Cl956_broken	Cl956	CN99_broken	CN99	DE1020_broken	DE1020	DE1400_broken	DE1400	ED_broken	ED	OM578_broken	OM578	Py256_broken	Py256	SS1099_broken	SS1099
# contigs	374	374	427	84	16	15	620	598	1900	104	239	11	578	163	286	254	16	16
# contigs (>= 0 bp)	374	374	427	84	16	15	620	598	1900	104	239	11	578	163	286	254	16	16
# contigs (>= 1000 bp)	374	374	402	84	16	15	618	598	1764	104	237	11	375	163	281	254	16	16
Largest contig	1159086	1159086	668094	8560927	2291499	2291499	546133	596122	177736	2069772	987674	4245248	714219	3107490	1369792	1369792	6370247	6370247
Total length	33379470	33379470	37026917	37087895	18916012	18916112	35494464	35494957	35540084	35760939	26372207	26376767	34443832	34611065	35449666	35484281	32375103	32375103
Total length (>= 0 bp)	33379470	33379470	37026917	37087895	18916012	18916112	35494464	35494957	35540084	35760939	26372207	26376767	34443832	34611065	35449666	35484281	32375103	32375103
Total length (>= 1000 bp)	33379470	33379470	37011421	37087895	18916012	18916112	35493724	35494957	35461631	35760939	26371153	26376767	34378166	34611065	35446002	35484281	32375103	32375103
N50	146099	146099	172990	3618913	1422463	1422463	113233	114605	34665	701334	259861	3623950	222735	1170353	457153	481751	4335207	4335207
N75	89686	89686	104440	2409358	1186808	1186808	63063	66304	18795	348972	143816	2894154	121284	632325	256172	267834	2465305	2465305
L50	68	68	64	4	6	6	100	96	322	17	31	4	47	10	25	24	3	3
L75	140	140	133	7	9	9	205	196	671	34	63	6	100	20	51	48	6	6
Misassemblies
Unaligned
Genome statistics
GC (%)	50.65	50.65	51.27	51.27	48.21	48.21	46.81	46.81	46.8	46.8	51.51	51.51	52.1	52.1	50.4	50.4	54.96	54.96
# N's	0	0	23	61001	360	460	97	590	142	220997	0	4560	77	167310	0	34615	185	185
# N's per 100 kbp	0	0	0.06	164.48	1.9	2.43	0.27	1.66	0.4	617.98	0	17.29	0.22	483.4	0	97.55	0.57	0.57
Aligned statistics
