# Supplementary material for: Genomic Analyses of Cladophialophora bantiana, a Major Cause of Cerebral Phaeohyphomycosis Provides Insight into Its Lifestyle, Virulence and Adaption in Host
Source: PLoS One. 2016 Aug 29;11(8):e0161008. doi: 10.1371/journal.pone.0161008 (PMC5003357; doi:10.1371/journal.pone.0161008)
Supplement: S2 Table — (XLSX) [file pone.0161008.s008.xlsx]

## Sheet: Sheet1
Gene ID	Protein Size (aa)	NR annotation	SwissProt annotation	Interpro ID	Interpro Descriptions
UM956_gene_11	38	-	-	-	-
UM956_gene_15	52	-	-	-	-
UM956_gene_17	323	-	-	IPR002492	Transposase, Tc1-like
UM956_gene_18	528	hypothetical protein	-	IPR011701|IPR016196|IPR020846	Major facilitator superfamily|Major facilitator superfamily domain|Major facilitator superfamily domain, general substrate transporter
UM956_gene_19	177	hypothetical protein	-	-	-
UM956_gene_20	379	hypothetical protein	Putative aryl-alcohol dehydrogenase AAD14 [Saccharomyces cerevisiae S288c]	IPR001395|IPR023210	Aldo/keto reductase|NADP-dependent oxidoreductase domain
UM956_gene_21	329	hypothetical protein	-	IPR007325	Putative cyclase
UM956_gene_22	577	-	-	IPR005829|IPR010573|IPR016196|IPR020846	Fungal trichothecene efflux pump|Major facilitator superfamily domain|Major facilitator superfamily domain, general substrate transporter|Sugar transporter, conserved site
UM956_gene_23	1211	hypothetical protein	-	IPR007219|IPR015590|IPR016160|IPR016161|IPR016162|IPR016163|IPR029510	Aldehyde dehydrogenase domain|Aldehyde dehydrogenase, C-terminal|Aldehyde dehydrogenase, N-terminal|Aldehyde dehydrogenase, cysteine active site|Aldehyde dehydrogenase, glutamic acid active site|Aldehyde/histidinol dehydrogenase|Transcription factor domain, fungi
UM956_gene_24	375	hypothetical protein	-	IPR005828|IPR016196|IPR020846	General substrate transporter|Major facilitator superfamily domain|Major facilitator superfamily domain, general substrate transporter
UM956_gene_25	263	hypothetical protein	-	IPR002198|IPR002347|IPR016040|IPR020842|IPR020904	Glucose/ribitol dehydrogenase|NAD(P)-binding domain|Polyketide synthase/Fatty acid synthase, KR|Short-chain dehydrogenase/reductase SDR|Short-chain dehydrogenase/reductase, conserved site
UM956_gene_26	296	-	-	-	-
UM956_gene_27	136	-	-	-	-
UM956_gene_28	216	-	-	-	-
UM956_gene_29	556	-	-	IPR018289	MULE transposase domain
UM956_gene_30	1075	serine/threonine protein kinase	-	IPR000719|IPR002110|IPR002290|IPR006597|IPR008271|IPR011009|IPR020683	Ankyrin repeat|Ankyrin repeat-containing domain|Protein kinase domain|Protein kinase-like domain|Sel1-like|Serine/threonine- /dual specificity protein kinase, catalytic domain|Serine/threonine-protein kinase, active site
UM956_gene_31	576	hypothetical protein	-	IPR000719|IPR011009|IPR029498	Prion-inhibition and propagation, HeLo domain|Protein kinase domain|Protein kinase-like domain
UM956_gene_32	562	PiT family inorganic phosphate transporter	Phosphate-repressible phosphate permease pho-4 [Neurospora crassa OR74A]	IPR000048|IPR001204	IQ motif, EF-hand binding site|Phosphate transporter
UM956_gene_33	1010	potassium/sodium efflux P-type ATPase, fungal-type	-	IPR001757|IPR004014|IPR006068|IPR006414|IPR008250|IPR018303|IPR023214|IPR023298|IPR023299	Cation-transporting P-type ATPase|Cation-transporting P-type ATPase, C-terminal|Cation-transporting P-type ATPase, N-terminal|Cation-transporting P-type ATPase, subfamily IID|HAD-like domain|P-type ATPase, transmembrane domain|P-type ATPase, A domain|P-type ATPase, cytoplasmic domain N|P-type ATPase, phosphorylation site
UM956_gene_34	538	hypothetical protein	-	-	-
UM956_gene_35	300	hypothetical protein	-	-	-
UM956_gene_36	422	hypothetical protein	Hydrolase C26A3.11 [Schizosaccharomyces pombe 972h-]	IPR000054|IPR001110|IPR003010|IPR023621	Carbon-nitrogen hydrolase|Ribosomal protein L31e|Ribosomal protein L31e domain|Uncharacterised protein family UPF0012, conserved site
UM956_gene_37	1486	hypothetical protein	-	IPR000156|IPR011993|IPR015007	Nuclear pore complex, NUP2/50/61|Pleckstrin homology-like domain|Ran binding domain
UM956_gene_38	320	hypothetical protein	-	IPR002227|IPR008922	Tyrosinase copper-binding domain|Uncharacterised domain, di-copper centre
UM956_gene_39	642	hypothetical protein	-	IPR001810|IPR017986	F-box domain|WD40-repeat-containing domain
UM956_gene_40	149	hypothetical protein	-	-	-
UM956_gene_41	254	hypothetical protein	-	IPR007248	Mpv17/PMP22
UM956_gene_42	242	hypothetical protein	-	IPR008217	Domain of unknown function DUF125, transmembrane
UM956_gene_43	161	-	-	-	-
UM956_gene_44	559	hypothetical protein	-	IPR003734	Protein of unknown function DUF155
UM956_gene_45	687	CNT family concentrative nucleoside transporter	-	IPR002668|IPR008276|IPR011657	Concentrative nucleoside transporter|Na dependent nucleoside transporter|Na dependent nucleoside transporter, C-terminal
UM956_gene_46	653	hypothetical protein	-	IPR001117|IPR002355|IPR008972|IPR011706|IPR011707	Cupredoxin|Multicopper oxidase, copper-binding site|Multicopper oxidase, type 1|Multicopper oxidase, type 2|Multicopper oxidase, type 3
UM956_gene_47	373	high-affinity iron transporter	Plasma membrane iron permease [Saccharomyces cerevisiae S288c]	IPR004923	Iron permease FTR1
UM956_gene_48	753	hypothetical protein	-	IPR018822	Uncharacterised protein family UPF0646
UM956_gene_49	1084	hypothetical protein	-	-	-
UM956_gene_50	473	hypothetical protein	-	IPR001128|IPR002401|IPR017972	Cytochrome P450|Cytochrome P450, E-class, group I|Cytochrome P450, conserved site
UM956_gene_51	547	hypothetical protein	-	IPR021833	Protein of unknown function DUF3425
UM956_gene_52	523	hypothetical protein	-	IPR008968|IPR011012|IPR022775|IPR027059|IPR028565	AP complex, mu/sigma subunit|Clathrin adaptor, mu subunit, C-terminal|Coatomer delta subunit|Longin-like domain|Mu homology domain
UM956_gene_53	410	hypothetical protein	-	IPR001547|IPR013781|IPR017853	Glycoside hydrolase, catalytic domain|Glycoside hydrolase, family 5|Glycoside hydrolase, superfamily
UM956_gene_54	1305	DNA repair protein RAD50	-	IPR004584|IPR027417	DNA repair protein Rad50, eukaryotes|P-loop containing nucleoside triphosphate hydrolase
UM956_gene_55	599	hypothetical protein	-	IPR000014|IPR000679|IPR013088|IPR013767	PAS domain|PAS fold|Zinc finger, GATA-type|Zinc finger, NHR/GATA-type
UM956_gene_56	481	hypothetical protein	-	IPR015267	Protein phosphatase 4 core regulatory subunit R2
UM956_gene_57	734	hypothetical protein	-	-	-
UM956_gene_58	389	hypothetical protein	-	-	-
UM956_gene_59	341	-	-	-	-
UM956_gene_60	131	-	-	-	-
UM956_gene_61	936	hypothetical protein	-	IPR011009|IPR029058	Alpha/Beta hydrolase fold|Protein kinase-like domain
UM956_gene_62	1165	serine/threonine protein kinase	-	IPR000719|IPR002110|IPR006597|IPR008266|IPR011009|IPR011990|IPR020683	Ankyrin repeat|Ankyrin repeat-containing domain|Protein kinase domain|Protein kinase-like domain|Sel1-like|Tetratricopeptide-like helical|Tyrosine-protein kinase, active site
UM956_gene_63	1048	hypothetical protein	-	IPR007111|IPR011990|IPR013026|IPR019734|IPR027417	NACHT nucleoside triphosphatase|P-loop containing nucleoside triphosphate hydrolase|Tetratricopeptide repeat|Tetratricopeptide repeat-containing domain|Tetratricopeptide-like helical
UM956_gene_64	997	alpha-glucosidase	Alpha-glucosidase	IPR000322|IPR011013|IPR017853	Galactose mutarotase-like domain|Glycoside hydrolase, family 31|Glycoside hydrolase, superfamily
UM956_gene_65	885	CAMK/CAMKL/KIN4 protein kinase	-	IPR000719|IPR002290|IPR008271|IPR011009|IPR017441	Protein kinase domain|Protein kinase, ATP binding site|Protein kinase-like domain|Serine/threonine- /dual specificity protein kinase, catalytic domain|Serine/threonine-protein kinase, active site
UM956_gene_66	141	-	-	-	-
UM956_gene_67	522	hypothetical protein	-	IPR009686	Senescence/spartin-associated
UM956_gene_68	447	acyl-CoA dehydrogenase	-	IPR006089|IPR006091|IPR009075|IPR009100|IPR013786	Acyl-CoA dehydrogenase, conserved site|Acyl-CoA dehydrogenase/oxidase C-terminal|Acyl-CoA dehydrogenase/oxidase, N-terminal|Acyl-CoA dehydrogenase/oxidase, N-terminal and middle domain|Acyl-CoA oxidase/dehydrogenase, central domain
UM956_gene_69	548	hypothetical protein	-	IPR001138|IPR007219	Transcription factor domain, fungi|Zn(2)-C6 fungal-type DNA-binding domain
UM956_gene_70	536	phosphatidylinositol glycan, class W	GPI-anchored wall transfer protein 1 [Aspergillus fumigatus Af293]	IPR009447	GWT1
UM956_gene_71	284	-	-	-	-
UM956_gene_72	960	choline kinase	-	IPR007521|IPR011009|IPR026712	Choline kinase, N-terminal|Choline/Ethanolamine kinase|Protein kinase-like domain
UM956_gene_73	433	hypothetical protein	-	IPR008521	Magnesium transporter NIPA
UM956_gene_74	877	hypothetical protein	-	IPR007087|IPR013087|IPR015880	Zinc finger C2H2-type/integrase DNA-binding domain|Zinc finger, C2H2|Zinc finger, C2H2-like
UM956_gene_75	736	tRNA-dihydrouridine synthase 3	tRNA-dihydrouridine(47) synthase [NAD(P)(+)]	IPR001269|IPR013785|IPR018517	Aldolase-type TIM barrel|tRNA-dihydrouridine synthase|tRNA-dihydrouridine synthase, conserved site
UM956_gene_76	754	hypothetical protein	-	IPR000172|IPR007867|IPR012400	Alcohol dehydrogenase, long-chain fatty|Glucose-methanol-choline oxidoreductase, C-terminal|Glucose-methanol-choline oxidoreductase, N-terminal
UM956_gene_77	952	kinesin family member C1	Kinesin-like protein klpA [Aspergillus nidulans FGSC A4]	IPR001752|IPR019821|IPR027417|IPR027640	Kinesin, motor domain|Kinesin, motor region, conserved site|Kinesin-like protein|P-loop containing nucleoside triphosphate hydrolase
UM956_gene_78	113	-	-	-	-
UM956_gene_79	420	hypothetical protein	-	IPR000192|IPR015421|IPR015422|IPR015424	Aminotransferase, class V/Cysteine desulfurase|Pyridoxal phosphate-dependent transferase|Pyridoxal phosphate-dependent transferase, major region, subdomain 1|Pyridoxal phosphate-dependent transferase, major region, subdomain 2
UM956_gene_80	147	hypothetical protein	-	-	-
UM956_gene_81	350	hypothetical protein	-	-	-
UM956_gene_82	162	-	-	-	-
UM956_gene_83	784	-	-	IPR013083	Zinc finger, RING/FYVE/PHD-type
UM956_gene_84	396	hypothetical protein	-	IPR002168|IPR013094|IPR029058	Alpha/Beta hydrolase fold|Alpha/beta hydrolase fold-3|Lipase, GDXG, active site
UM956_gene_85	337	hypothetical protein	DNA polymerase epsilon subunit C	IPR003958|IPR009072	Histone-fold|Transcription factor CBF/NF-Y/archaeal histone
UM956_gene_86	262	hypothetical protein	-	-	-
UM956_gene_87	855	hypothetical protein	-	IPR019384	Retinoic acid induced 16-like protein
UM956_gene_88	369	adenosine deaminase	-	IPR001365|IPR006330|IPR028892	Adenine deaminase type 2|Adenosine/AMP deaminase domain|Adenosine/adenine deaminase
UM956_gene_89	1480	hypothetical protein	-	IPR006652|IPR015915	Kelch repeat type 1|Kelch-type beta propeller
UM956_gene_90	1446	regulatory associated protein-mTOR	-	IPR001680|IPR004083|IPR011989|IPR015943|IPR016024|IPR017986|IPR019775|IPR029347	Armadillo-like helical|Armadillo-type fold|Raptor N-terminal CASPase-like domain|Regulatory associated protein of TOR|WD40 repeat|WD40 repeat, conserved site|WD40-repeat-containing domain|WD40/YVTN repeat-like-containing domain
UM956_gene_91	344	hypothetical protein	-	IPR002035	von Willebrand factor, type A
UM956_gene_92	1981	hypothetical protein	-	IPR015412|IPR026849|IPR026885	Autophagy-related protein 2|Autophagy-related protein 2 CAD motif|Autophagy-related, C-terminal
UM956_gene_93	613	hypothetical protein	-	IPR001365	Adenosine/AMP deaminase domain
UM956_gene_94	591	hypothetical protein	-	IPR004827|IPR021833	Basic-leucine zipper domain|Protein of unknown function DUF3425
UM956_gene_95	478	hypothetical protein	-	IPR008775	Phytanoyl-CoA dioxygenase
UM956_gene_96	337	hypothetical protein	Probable mitochondrial transport protein fsf1	IPR004686	Tricarboxylate/iron carrier
UM956_gene_97	849	hypothetical protein	-	IPR002076	GNS1/SUR4 membrane protein
UM956_gene_98	565	hypothetical protein	-	IPR004294	Carotenoid oxygenase
UM956_gene_99	330	hypothetical protein	-	IPR011421|IPR027124	BCNT-C domain|SWR1-complex protein 5/Craniofacial development protein
UM956_gene_100	533	hypothetical protein	-	-	-
UM956_gene_101	438	hypothetical protein	-	IPR007087|IPR013087|IPR015880	Zinc finger C2H2-type/integrase DNA-binding domain|Zinc finger, C2H2|Zinc finger, C2H2-like
UM956_gene_102	363	alcohol dehydrogenase	-	IPR002085|IPR011032|IPR013149|IPR013154|IPR016040|IPR020843	Alcohol dehydrogenase GroES-like|Alcohol dehydrogenase superfamily, zinc-type|Alcohol dehydrogenase, C-terminal|GroES (chaperonin 10)-like|NAD(P)-binding domain|Polyketide synthase, enoylreductase
UM956_gene_103	398	hypothetical protein	-	IPR006694	Fatty acid hydroxylase
UM956_gene_104	205	large subunit ribosomal protein L6e	60S ribosomal protein L6-B	IPR000915|IPR008991|IPR014722	60S ribosomal protein L6E|Ribosomal protein L2 domain 2|Translation protein SH3-like domain
UM956_gene_105	402	hypothetical protein	-	IPR006773	26S proteasome complex ubiquitin receptor, subunit Rpn13
UM956_gene_106	707	hypothetical protein	-	IPR001279	Beta-lactamase-like
UM956_gene_107	267	hypothetical protein	-	IPR003958|IPR009072	Histone-fold|Transcription factor CBF/NF-Y/archaeal histone
UM956_gene_108	559	hypothetical protein	-	IPR006073|IPR014813|IPR023179|IPR027417	GTP binding domain|GTP-binding protein, orthogonal bundle domain|Guanine nucleotide-binding protein-like 3, N-terminal domain|P-loop containing nucleoside triphosphate hydrolase
UM956_gene_109	241	glycerol 3-phosphatase 1	-	IPR006439|IPR023198|IPR023214	HAD hydrolase, subfamily IA|HAD-like domain|Phosphoglycolate phosphatase, domain 2
UM956_gene_110	695	hypothetical protein	-	IPR001356|IPR009057	Homeobox domain|Homeodomain-like
UM956_gene_111	396	-	-	-	-
UM956_gene_112	456	hypothetical protein	-	-	-
UM956_gene_113	275	hypothetical protein	-	IPR007568	RTA-like protein
UM956_gene_114	546	hypothetical protein	-	-	-
UM956_gene_115	545	hypothetical protein	-	IPR001138|IPR021858	Protein of unknown function DUF3468|Zn(2)-C6 fungal-type DNA-binding domain
UM956_gene_116	630	hypothetical protein	-	IPR001613|IPR002937|IPR006175|IPR013813	Amine oxidase|Endoribonuclease L-PSP/chorismate mutase-like|Flavin amine oxidase|YjgF/Yer057p/UK114 family
UM956_gene_117	526	hypothetical protein	-	IPR002293|IPR004840	Amino acid permease, conserved site|Amino acid/polyamine transporter I
UM956_gene_118	189	-	-	-	-
UM956_gene_119	546	-	-	-	-
UM956_gene_120	249	-	-	-	-
UM956_gene_121	596	hypothetical protein	-	-	-
UM956_gene_122	1714	hypothetical protein	-	IPR001138|IPR002198|IPR002347|IPR003663|IPR005828|IPR005829|IPR007219|IPR016040|IPR016196|IPR020846	General substrate transporter|Glucose/ribitol dehydrogenase|Major facilitator superfamily domain|Major facilitator superfamily domain, general substrate transporter|NAD(P)-binding domain|Short-chain dehydrogenase/reductase SDR|Sugar transporter, conserved site|Sugar/inositol transporter|Transcription factor domain, fungi|Zn(2)-C6 fungal-type DNA-binding domain
UM956_gene_123	279	hypothetical protein	-	IPR025714|IPR029063	Methyltransferase domain|S-adenosyl-L-methionine-dependent methyltransferase-like
UM956_gene_124	387	hypothetical protein	-	-	-
UM956_gene_125	544	hypothetical protein	-	IPR002641|IPR016035|IPR021771	Acyl transferase/acyl hydrolase/lysophospholipase|Patatin/Phospholipase A2-related|Triacylglycerol lipase
UM956_gene_126	271	hypothetical protein	-	IPR025714|IPR029063	Methyltransferase domain|S-adenosyl-L-methionine-dependent methyltransferase-like
UM956_gene_127	503	hypothetical protein	-	IPR025337	Domain of unknown function DUF4243
UM956_gene_128	405	-	-	-	-
UM956_gene_129	663	hypothetical protein	-	IPR009449	GDPGTP exchange factor Sec2p
UM956_gene_130	137	programmed cell death protein 5	-	IPR002836	PDCD5-related protein
UM956_gene_131	317	hypothetical protein	Ubiquinone biosynthesis protein COQ4, mitochondrial	IPR007715|IPR027540	Ubiquinone biosynthesis protein Coq4|Ubiquinone biosynthesis protein Coq4, eukaryotes
UM956_gene_132	176	hypothetical protein	-	-	-
UM956_gene_133	134	hypothetical protein	-	-	-
UM956_gene_134	612	hypothetical protein	Palmitoyltransferase erf2	IPR001594	Zinc finger, DHHC-type, palmitoyltransferase
UM956_gene_135	773	histone-lysine N-methyltransferase ASH1L	-	IPR001214|IPR003616|IPR006560	AWS|Post-SET domain|SET domain
UM956_gene_136	434	hippurate hydrolase	-	IPR002933|IPR011650|IPR017439	Amidohydrolase|Peptidase M20|Peptidase M20, dimerisation domain
UM956_gene_137	366	hypothetical protein	-	IPR006139|IPR006140|IPR016040	D-isomer specific 2-hydroxyacid dehydrogenase, NAD-binding|D-isomer specific 2-hydroxyacid dehydrogenase, catalytic domain|NAD(P)-binding domain
UM956_gene_138	391	L-iditol 2-dehydrogenase	L-arabinitol 4-dehydrogenase	IPR002085|IPR011032|IPR013149|IPR013154|IPR016040	Alcohol dehydrogenase GroES-like|Alcohol dehydrogenase superfamily, zinc-type|Alcohol dehydrogenase, C-terminal|GroES (chaperonin 10)-like|NAD(P)-binding domain
UM956_gene_139	1627	hypothetical protein	-	IPR000845|IPR002110|IPR020683|IPR027417	Ankyrin repeat|Ankyrin repeat-containing domain|Nucleoside phosphorylase domain|P-loop containing nucleoside triphosphate hydrolase
UM956_gene_140	185	hypothetical protein	-	-	-
UM956_gene_141	199	-	-	-	-
UM956_gene_142	529	hypothetical protein	-	IPR001248|IPR026030	Permease, cytosine/purines, uracil, thiamine, allantoin|Purine-cytosine permease
UM956_gene_143	386	hypothetical protein	-	IPR011051|IPR014710	RmlC-like cupin domain|RmlC-like jelly roll fold
UM956_gene_144	113	hypothetical protein	Protein transport protein Sec61 subunit beta [Yarrowia lipolytica CLIB122]	IPR016482	Protein transport protein SecG/Sec61-beta/Sbh1
UM956_gene_145	394	adenylate cyclase	Protein phosphatase 1 regulatory subunit SDS22 [Schizosaccharomyces pombe 972h-]	IPR001611|IPR003591|IPR003603|IPR025875	Leucine rich repeat 4|Leucine-rich repeat|Leucine-rich repeat, typical subtype|U2A'/phosphoprotein 32 family A, C-terminal
UM956_gene_146	349	fibrillarin-like pre-rRNA processing protein	rRNA 2'-O-methyltransferase fibrillarin	IPR000692|IPR020813|IPR029063	Fibrillarin|Fibrillarin, conserved site|S-adenosyl-L-methionine-dependent methyltransferase-like
UM956_gene_147	319	hypothetical protein	-	-	-
UM956_gene_148	478	hypothetical protein	-	IPR002938|IPR003042	Aromatic-ring hydroxylase-like|Monooxygenase, FAD-binding
UM956_gene_149	108	hypothetical protein	-	-	-
UM956_gene_150	454	hypothetical protein	-	IPR002524|IPR027469|IPR027470	Cation efflux protein|Cation efflux protein cytoplasmic domain|Cation efflux protein transmembrane domain
UM956_gene_151	611	hypothetical protein	-	-	-
UM956_gene_152	970	hypothetical protein	-	IPR021950	Transcription factor Spt20
UM956_gene_153	46	-	-	-	-
UM956_gene_154	234	-	-	IPR002529|IPR011234	Fumarylacetoacetase, C-terminal|Fumarylacetoacetase, C-terminal-related
UM956_gene_155	227	-	-	IPR003953	FAD binding domain
UM956_gene_156	885	hypothetical protein	-	IPR002293|IPR004841|IPR006680|IPR011059	Amidohydrolase 1|Amino acid permease /SLC12A domain|Amino acid/polyamine transporter I|Metal-dependent hydrolase, composite domain
UM956_gene_157	347	hypothetical protein	-	IPR014086	Cyanuric acid hydrolase/Barbiturase
UM956_gene_158	578	hypothetical protein	-	IPR001128|IPR002401|IPR017972	Cytochrome P450|Cytochrome P450, E-class, group I|Cytochrome P450, conserved site
UM956_gene_159	637	hypothetical protein	-	IPR007219	Transcription factor domain, fungi
UM956_gene_160	504	hypothetical protein	-	IPR011701|IPR016196|IPR020846	Major facilitator superfamily|Major facilitator superfamily domain|Major facilitator superfamily domain, general substrate transporter
UM956_gene_161	333	4,5-dihydroxyphthalate decarboxylase	-	-	-
UM956_gene_162	165	hypothetical protein	-	-	-
UM956_gene_163	521	hypothetical protein	-	-	-
UM956_gene_164	263	hypothetical protein	-	IPR001199	Cytochrome b5-like heme/steroid binding domain
UM956_gene_165	137	S25 ribosomal protein	40S ribosomal protein S25 [Neurospora crassa OR74A]	IPR004977|IPR011991	Ribosomal protein S25|Winged helix-turn-helix DNA-binding domain
UM956_gene_166	130	40S ribosomal protein S22	40S ribosomal protein S22	IPR000630	Ribosomal protein S8
UM956_gene_167	195	hypothetical protein	-	IPR003807	Domain of unknown function DUF202
UM956_gene_168	162	-	-	-	-
UM956_gene_169	544	hypothetical protein	-	-	-
UM956_gene_170	483	hypothetical protein	-	IPR001965|IPR011011|IPR013083	Zinc finger, FYVE/PHD-type|Zinc finger, PHD-type|Zinc finger, RING/FYVE/PHD-type
UM956_gene_171	271	hypothetical protein	-	-	-
UM956_gene_172	569	hypothetical protein	-	IPR000504|IPR003954|IPR006509|IPR012677|IPR029123	Nucleotide-binding, alpha-beta plait|RNA recognition motif domain|RNA recognition motif domain, eukaryote|Splicing factor RBM39, linker|Splicing factor, RBM39-like
UM956_gene_173	534	hypothetical protein	-	-	-
UM956_gene_174	238	hypothetical protein	-	IPR008972	Cupredoxin
UM956_gene_175	521	hypothetical protein	-	IPR011701|IPR016196|IPR020846	Major facilitator superfamily|Major facilitator superfamily domain|Major facilitator superfamily domain, general substrate transporter
UM956_gene_176	211	60S ribosomal protein L17	60S ribosomal protein L17 [Neurospora crassa OR74A]	IPR001063|IPR005721|IPR018260	Ribosomal protein L22/L17|Ribosomal protein L22/L17, conserved site|Ribosomal protein L22/L17, eukaryotic/archaeal
UM956_gene_177	845	hypothetical protein	-	IPR018839	Transcription-silencing protein Clr2
UM956_gene_178	209	hypothetical protein	-	-	-
UM956_gene_179	801	hypothetical protein	-	IPR008902|IPR008928|IPR008979|IPR013737	Bacterial alpha-L-rhamnosidase|Bacterial alpha-L-rhamnosidase N-terminal|Galactose-binding domain-like|Six-hairpin glycosidase-like
UM956_gene_180	684	hypothetical protein	ATP-dependent RNA helicase ROK1 [Coccidioides immitis RS]	IPR001650|IPR011545|IPR014001|IPR014014|IPR027417	DNA/RNA helicase, DEAD/DEAH box type, N-terminal|Helicase, C-terminal|Helicase, superfamily 1/2, ATP-binding domain|P-loop containing nucleoside triphosphate hydrolase|RNA helicase, DEAD-box type, Q motif
UM956_gene_181	255	hypothetical protein	-	-	-
UM956_gene_182	553	hypothetical protein	-	-	-
UM956_gene_183	203	F-type H+-transporting ATPase subunit G	-	IPR006808	ATPase, F0 complex, subunit G, mitochondrial
UM956_gene_184	691	hypothetical protein	Probable urea active transporter 1 [Schizosaccharomyces pombe 972h-]	IPR001734|IPR019900	Sodium/solute symporter|Sodium/solute symporter, subgroup
UM956_gene_185	185	hypothetical protein	-	-	-
UM956_gene_186	184	hypothetical protein	-	-	-
UM956_gene_187	425	hypothetical protein	-	IPR007275|IPR012677	Nucleotide-binding, alpha-beta plait|YTH domain
UM956_gene_188	220	-	-	-	-
UM956_gene_189	766	hypothetical protein	-	IPR002035	von Willebrand factor, type A
UM956_gene_190	536	hypothetical protein	Probable glucose transporter rco-3 [Neurospora crassa OR74A]	IPR003663|IPR005828|IPR005829|IPR016196|IPR020846	General substrate transporter|Major facilitator superfamily domain|Major facilitator superfamily domain, general substrate transporter|Sugar transporter, conserved site|Sugar/inositol transporter
UM956_gene_191	216	-	-	IPR011040|IPR013148|IPR023296	Glycosyl hydrolase family 32, N-terminal|Glycosyl hydrolase, five-bladed beta-propellor domain|Sialidases
UM956_gene_192	207	-	-	IPR008985|IPR013189	Concanavalin A-like lectin/glucanases superfamily|Glycosyl hydrolase family 32, C-terminal
UM956_gene_193	229	hypothetical protein	-	-	-
UM956_gene_194	638	hypothetical protein	-	IPR013112|IPR013121|IPR013130|IPR017927|IPR017938	FAD-binding 8|Ferredoxin reductase-type FAD-binding domain|Ferric reductase transmembrane component-like domain|Ferric reductase, NAD binding|Riboflavin synthase-like beta-barrel
UM956_gene_195	228	hypothetical protein	-	-	-
UM956_gene_196	147	-	-	-	-
UM956_gene_197	423	hypothetical protein	-	IPR001752|IPR019821|IPR027417|IPR027640	Kinesin, motor domain|Kinesin, motor region, conserved site|Kinesin-like protein|P-loop containing nucleoside triphosphate hydrolase
UM956_gene_198	1046	hypothetical protein	-	-	-
UM956_gene_199	141	hypothetical protein	-	IPR006913|IPR011057	Glutathione-dependent formaldehyde-activating enzyme/centromere protein V|Mss4-like
UM956_gene_200	591	hypothetical protein	-	IPR003673|IPR023606	CoA-transferase family III|CoA-transferase family III domain
UM956_gene_201	406	hypothetical protein	-	IPR001128|IPR002401	Cytochrome P450|Cytochrome P450, E-class, group I
UM956_gene_202	272	hypothetical protein	-	IPR002925|IPR029058	Alpha/Beta hydrolase fold|Dienelactone hydrolase
UM956_gene_203	572	hypothetical protein	-	-	-
UM956_gene_204	182	-	-	-	-
UM956_gene_205	359	-	-	IPR016196	Major facilitator superfamily domain, general substrate transporter
UM956_gene_206	266	hypothetical protein	-	IPR002198|IPR002347|IPR016040|IPR020842	Glucose/ribitol dehydrogenase|NAD(P)-binding domain|Polyketide synthase/Fatty acid synthase, KR|Short-chain dehydrogenase/reductase SDR
UM956_gene_207	725	hypothetical protein	-	IPR001138|IPR007087|IPR007219|IPR013087|IPR015880	Transcription factor domain, fungi|Zinc finger C2H2-type/integrase DNA-binding domain|Zinc finger, C2H2|Zinc finger, C2H2-like|Zn(2)-C6 fungal-type DNA-binding domain
UM956_gene_208	222	hypothetical protein	-	IPR004360|IPR018146|IPR029068	Glyoxalase I, conserved site|Glyoxalase/Bleomycin resistance protein/Dihydroxybiphenyl dioxygenase|Glyoxalase/fosfomycin resistance/dioxygenase domain
UM956_gene_209	460	hypothetical protein	-	IPR002293	Amino acid/polyamine transporter I
UM956_gene_210	489	lysyl oxidase-like protein 2/3/4	-	IPR001613|IPR002937	Amine oxidase|Flavin amine oxidase
UM956_gene_211	119	hypothetical protein	-	IPR008579|IPR011051|IPR014710	Domain of unknown function DUF861, cupin-3|RmlC-like cupin domain|RmlC-like jelly roll fold
UM956_gene_212	396	hypothetical protein	-	IPR001663|IPR015879|IPR017941	Aromatic-ring-hydroxylating dioxygenase, alpha subunit|Aromatic-ring-hydroxylating dioxygenase, alpha subunit, C-terminal domain|Rieske [2Fe-2S] iron-sulphur domain
UM956_gene_213	668	hypothetical protein	-	IPR001138|IPR021858	Protein of unknown function DUF3468|Zn(2)-C6 fungal-type DNA-binding domain
UM956_gene_214	593	-	-	IPR002110|IPR020683|IPR027417	Ankyrin repeat|Ankyrin repeat-containing domain|P-loop containing nucleoside triphosphate hydrolase
UM956_gene_215	202	-	-	-	-
UM956_gene_216	324	hypothetical protein	-	IPR000782	FAS1 domain
UM956_gene_217	127	-	-	-	-
UM956_gene_218	668	hypothetical protein	-	IPR000818	TEA/ATTS
UM956_gene_219	756	hypothetical protein	Multiple RNA-binding domain-containing protein 1 [Aspergillus fumigatus Af293]	IPR000504|IPR012677	Nucleotide-binding, alpha-beta plait|RNA recognition motif domain
UM956_gene_220	249	3-oxoacyl-[acyl-carrier protein] reductase	-	IPR002198|IPR002347|IPR016040	Glucose/ribitol dehydrogenase|NAD(P)-binding domain|Short-chain dehydrogenase/reductase SDR
UM956_gene_221	99	dynein light chain, cytoplasmic	Dynein light chain, cytoplasmic	IPR001372|IPR019763	Dynein light chain, type 1/2|Dynein light chain, type 1/2, conserved site
UM956_gene_222	233	hypothetical protein	-	-	-
UM956_gene_223	256	3-oxoacyl-[acyl-carrier protein] reductase	-	IPR002198|IPR002347|IPR016040|IPR020904	Glucose/ribitol dehydrogenase|NAD(P)-binding domain|Short-chain dehydrogenase/reductase SDR|Short-chain dehydrogenase/reductase, conserved site
UM956_gene_224	1287	hypothetical protein	-	IPR001139|IPR007219|IPR013780|IPR013781|IPR017853	Glycoside hydrolase, catalytic domain|Glycoside hydrolase, family 30|Glycoside hydrolase, superfamily|Glycosyl hydrolase, family 13, all-beta|Transcription factor domain, fungi
UM956_gene_225	454	hypothetical protein	-	-	-
UM956_gene_226	395	cytochrome P450 oxidoreductase	Ceramide very long chain fatty acid hydroxylase SCS7	IPR001199|IPR006694|IPR014430|IPR018506	Cytochrome b5, heme-binding site|Cytochrome b5-like heme/steroid binding domain|Fatty acid hydroxylase|Inositolphosphorylceramide-B hydroxylase
UM956_gene_227	804	hypothetical protein	-	-	-
UM956_gene_228	304	hypothetical protein	-	IPR008030|IPR016040	NAD(P)-binding domain|NmrA-like
UM956_gene_229	398	L-iditol 2-dehydrogenase	-	IPR002085|IPR011032|IPR013149|IPR013154|IPR016040	Alcohol dehydrogenase GroES-like|Alcohol dehydrogenase superfamily, zinc-type|Alcohol dehydrogenase, C-terminal|GroES (chaperonin 10)-like|NAD(P)-binding domain
UM956_gene_230	335	D-3-phosphoglycerate dehydrogenase	Putative 2-hydroxyacid dehydrogenase UNK4.10 [Schizosaccharomyces pombe 972h-]	IPR006139|IPR006140|IPR016040	D-isomer specific 2-hydroxyacid dehydrogenase, NAD-binding|D-isomer specific 2-hydroxyacid dehydrogenase, catalytic domain|NAD(P)-binding domain
UM956_gene_231	827	hypothetical protein	-	IPR003439|IPR003593|IPR010509|IPR011527|IPR017871|IPR027417	AAA+ ATPase domain|ABC transporter type 1, transmembrane domain|ABC transporter, conserved site|ABC transporter-like|P-loop containing nucleoside triphosphate hydrolase|Peroxisomal fatty acyl CoA transporter, transmembrane domain
UM956_gene_232	512	hypothetical protein	-	-	-
UM956_gene_233	321	hypothetical protein	-	IPR002198|IPR016040	NAD(P)-binding domain|Short-chain dehydrogenase/reductase SDR
UM956_gene_234	163	-	-	IPR001199|IPR013785	Aldolase-type TIM barrel|Cytochrome b5-like heme/steroid binding domain
UM956_gene_235	526	hypothetical protein	-	IPR002293	Amino acid/polyamine transporter I
UM956_gene_236	477	hypothetical protein	-	IPR006094|IPR016166|IPR016167|IPR016169	CO dehydrogenase flavoprotein-like, FAD-binding, subdomain 2|FAD linked oxidase, N-terminal|FAD-binding, type 2|FAD-binding, type 2, subdomain 1
UM956_gene_237	228	hypothetical protein	-	-	-
UM956_gene_238	163	-	-	-	-
UM956_gene_239	480	hypothetical protein	-	IPR005814|IPR015421|IPR015422|IPR015424	Aminotransferase class-III|Pyridoxal phosphate-dependent transferase|Pyridoxal phosphate-dependent transferase, major region, subdomain 1|Pyridoxal phosphate-dependent transferase, major region, subdomain 2
UM956_gene_240	668	hypothetical protein	-	-	-
UM956_gene_241	536	hypothetical protein	-	IPR007219	Transcription factor domain, fungi
UM956_gene_242	1134	hypothetical protein	-	IPR011701|IPR016196	Major facilitator superfamily|Major facilitator superfamily domain, general substrate transporter
UM956_gene_243	861	alpha-glucosidase	-	IPR000322|IPR011013|IPR017853|IPR025887	Galactose mutarotase-like domain|Glycoside hydrolase family 31, N-terminal domain|Glycoside hydrolase, family 31|Glycoside hydrolase, superfamily
UM956_gene_244	597	hypothetical protein	-	IPR011701|IPR016196	Major facilitator superfamily|Major facilitator superfamily domain, general substrate transporter
UM956_gene_245	1094	hypothetical protein	-	IPR000048|IPR000330|IPR001650|IPR001841|IPR013083|IPR014001|IPR017907|IPR018957|IPR027417	Helicase, C-terminal|Helicase, superfamily 1/2, ATP-binding domain|IQ motif, EF-hand binding site|P-loop containing nucleoside triphosphate hydrolase|SNF2-related|Zinc finger, C3HC4 RING-type|Zinc finger, RING-type|Zinc finger, RING-type, conserved site|Zinc finger, RING/FYVE/PHD-type
UM956_gene_246	312	hypothetical protein	-	IPR002198|IPR002347|IPR016040	Glucose/ribitol dehydrogenase|NAD(P)-binding domain|Short-chain dehydrogenase/reductase SDR
UM956_gene_247	261	hypothetical protein	-	-	-
UM956_gene_248	532	hypothetical protein	-	IPR024320	Lysylphosphatidylglycerol synthetase, domain of unknown function DUF2156
UM956_gene_249	703	hypothetical protein	-	IPR000626|IPR029071	Ubiquitin-like|Ubiquitin-related domain
UM956_gene_250	536	phosphatidylserine decarboxylase	-	IPR003817|IPR005221	Phosphatidylserine decarboxylase|Phosphatidylserine decarboxylase-related
UM956_gene_251	1088	hypothetical protein	-	-	-
UM956_gene_252	474	hypothetical protein	-	IPR008826|IPR015943	Selenium-binding protein|WD40/YVTN repeat-like-containing domain
UM956_gene_253	363	hypothetical protein	-	IPR000262|IPR008259|IPR012133|IPR013785	Aldolase-type TIM barrel|Alpha-hydroxy acid dehydrogenase, FMN-dependent|FMN-dependent alpha-hydroxy acid dehydrogenase, active site|FMN-dependent dehydrogenase
UM956_gene_254	424	hypothetical protein	-	IPR001509|IPR016040	NAD(P)-binding domain|NAD-dependent epimerase/dehydratase
UM956_gene_255	1228	hypothetical protein	-	IPR021840	Protein of unknown function DUF3433
UM956_gene_256	263	hypothetical protein	-	-	-
UM956_gene_257	210	hypothetical protein	-	-	-
UM956_gene_258	213	hypothetical protein	-	-	-
UM956_gene_259	375	hypothetical protein	-	IPR021833	Protein of unknown function DUF3425
UM956_gene_260	498	hypothetical protein	-	IPR003663|IPR005828|IPR005829|IPR016196|IPR020846	General substrate transporter|Major facilitator superfamily domain|Major facilitator superfamily domain, general substrate transporter|Sugar transporter, conserved site|Sugar/inositol transporter
UM956_gene_261	266	hypothetical protein	-	-	-
UM956_gene_262	131	-	-	-	-
UM956_gene_263	402	hypothetical protein	-	-	-
UM956_gene_264	343	hypothetical protein	-	IPR002198|IPR002347|IPR016040	Glucose/ribitol dehydrogenase|NAD(P)-binding domain|Short-chain dehydrogenase/reductase SDR
UM956_gene_265	459	acetyl-CoA acyltransferase	Non-specific lipid-transfer protein	IPR013751|IPR016038|IPR016039|IPR020613|IPR020617	3-Oxoacyl-[acyl-carrier-protein (ACP)] synthase III|Thiolase, C-terminal|Thiolase, conserved site|Thiolase-like|Thiolase-like, subgroup
UM956_gene_266	795	hypothetical protein	-	IPR021840	Protein of unknown function DUF3433
UM956_gene_267	336	hypothetical protein	-	IPR002283|IPR005123|IPR026992|IPR027443	Isopenicillin N synthase|Isopenicillin N synthase-like|Non-haem dioxygenase N-terminal domain|Oxoglutarate/iron-dependent dioxygenase
UM956_gene_268	148	3-octaprenyl-4-hydroxybenzoate carboxy-lyase UbiD	-	IPR002830|IPR012349	FMN-binding split barrel|UbiD decarboxylyase family
UM956_gene_269	218	-	-	IPR002830|IPR012349	FMN-binding split barrel|UbiD decarboxylyase family
UM956_gene_270	184	-	-	IPR002198|IPR002347|IPR016040	Glucose/ribitol dehydrogenase|NAD(P)-binding domain|Short-chain dehydrogenase/reductase SDR
UM956_gene_271	192	-	-	-	-
UM956_gene_272	170	-	-	-	-
UM956_gene_273	185	carbonate dehydratase	-	IPR001765	Carbonic anhydrase
UM956_gene_274	119	hypothetical protein	-	-	-
UM956_gene_275	648	hypothetical protein	-	IPR001138|IPR007219	Transcription factor domain, fungi|Zn(2)-C6 fungal-type DNA-binding domain
UM956_gene_276	113	-	-	IPR016040	NAD(P)-binding domain
UM956_gene_277	443	hypothetical protein	-	IPR008775	Phytanoyl-CoA dioxygenase
UM956_gene_278	279	hypothetical protein	-	IPR008775	Phytanoyl-CoA dioxygenase
UM956_gene_279	167	-	-	IPR001128	Cytochrome P450
UM956_gene_280	368	hypothetical protein	-	IPR005123|IPR026992|IPR027443	Isopenicillin N synthase-like|Non-haem dioxygenase N-terminal domain|Oxoglutarate/iron-dependent dioxygenase
UM956_gene_281	642	hypothetical protein	Lactose permease [Kluyveromyces lactis NRRL Y-1140]	IPR003663|IPR005828|IPR016196|IPR020846	General substrate transporter|Major facilitator superfamily domain|Major facilitator superfamily domain, general substrate transporter|Sugar/inositol transporter
UM956_gene_282	531	hypothetical protein	-	IPR011701|IPR016196|IPR020846	Major facilitator superfamily|Major facilitator superfamily domain|Major facilitator superfamily domain, general substrate transporter
UM956_gene_283	733	hypothetical protein	-	IPR007219	Transcription factor domain, fungi
UM956_gene_284	210	hypothetical protein	-	-	-
UM956_gene_285	299	hypothetical protein	-	IPR029058	Alpha/Beta hydrolase fold
UM956_gene_286	495	hypothetical protein	-	IPR001128|IPR002401	Cytochrome P450|Cytochrome P450, E-class, group I
UM956_gene_287	504	hypothetical protein	-	IPR005065|IPR016715|IPR029058	Alpha/Beta hydrolase fold|Platelet-activating factor acetylhydrolase|Platelet-activating factor acetylhydrolase, eucaryote
UM956_gene_288	449	hypothetical protein	-	IPR002938|IPR003042	Aromatic-ring hydroxylase-like|Monooxygenase, FAD-binding
UM956_gene_289	515	hypothetical protein	-	IPR011701|IPR016196|IPR020846	Major facilitator superfamily|Major facilitator superfamily domain|Major facilitator superfamily domain, general substrate transporter
UM956_gene_290	539	hypothetical protein	-	IPR007146|IPR018972	Sas10 C-terminal domain|Sas10/Utp3/C1D
UM956_gene_291	796	hypothetical protein	-	IPR010730	Heterokaryon incompatibility
UM956_gene_292	374	hypothetical protein	-	IPR002198|IPR002347|IPR016040	Glucose/ribitol dehydrogenase|NAD(P)-binding domain|Short-chain dehydrogenase/reductase SDR
UM956_gene_293	996	hypothetical protein	-	IPR000432|IPR007696|IPR027417	DNA mismatch repair protein MutS, C-terminal|DNA mismatch repair protein MutS, core|P-loop containing nucleoside triphosphate hydrolase
UM956_gene_294	378	sphingolipid delta-4 desaturase	Dihydroceramide delta(4)-desaturase [Schizosaccharomyces pombe 972h-]	IPR005804|IPR011388|IPR013866	Fatty acid desaturase, type 1|Sphingolipid delta4-desaturase|Sphingolipid delta4-desaturase, N-terminal
UM956_gene_295	206	-	-	IPR025676	Clr5 domain
UM956_gene_296	551	hypothetical protein	-	-	-
UM956_gene_297	338	-	-	-	-
UM956_gene_298	495	hypothetical protein	-	-	-
UM956_gene_299	99	hypothetical protein	-	-	-
UM956_gene_300	218	hypothetical protein	-	-	-
UM956_gene_301	346	hypothetical protein	-	-	-
UM956_gene_302	306	hypothetical protein	-	IPR000449|IPR007087|IPR009060|IPR029071	UBA-like|Ubiquitin-associated domain/translation elongation factor EF-Ts, N-terminal|Ubiquitin-related domain|Zinc finger, C2H2
UM956_gene_303	266	hypothetical protein	-	IPR000535|IPR008962|IPR016763	MSP domain|PapD-like|Vesicle-associated membrane protein
UM956_gene_304	190	hypothetical protein	-	IPR000504|IPR008111|IPR012677	Nucleotide-binding, alpha-beta plait|RNA recognition motif domain|RNA-binding motif protein 8
UM956_gene_305	667	hypothetical protein	-	-	-
UM956_gene_306	347	-	-	-	-
UM956_gene_307	245	hypothetical protein	-	-	-
UM956_gene_309	592	hypothetical protein	-	-	-
UM956_gene_310	682	hypothetical protein	-	-	-
UM956_gene_311	318	hypothetical protein	Mitochondrial phosphate carrier protein	IPR002067|IPR018108|IPR023395	Mitochondrial carrier domain|Mitochondrial carrier protein|Mitochondrial substrate/solute carrier
UM956_gene_312	410	hypothetical protein	-	IPR029063	S-adenosyl-L-methionine-dependent methyltransferase-like
UM956_gene_313	433	hypothetical protein	-	-	-
UM956_gene_314	631	arginyl-tRNA synthetase	-	IPR001278|IPR005148|IPR008909|IPR009080|IPR014729	Aminoacyl-tRNA synthetase, class 1a, anticodon-binding|Arginine-tRNA ligase|Arginyl tRNA synthetase N-terminal domain|DALR anticodon binding|Rossmann-like alpha/beta/alpha sandwich fold
UM956_gene_315	665	hypothetical protein	-	-	-
UM956_gene_316	593	hypothetical protein	-	-	-
UM956_gene_317	313	hypothetical protein	-	-	-
UM956_gene_318	362	hypothetical protein	-	IPR002085|IPR002328|IPR011032|IPR013149|IPR013154|IPR016040|IPR020843	Alcohol dehydrogenase GroES-like|Alcohol dehydrogenase superfamily, zinc-type|Alcohol dehydrogenase, C-terminal|Alcohol dehydrogenase, zinc-type, conserved site|GroES (chaperonin 10)-like|NAD(P)-binding domain|Polyketide synthase, enoylreductase
UM956_gene_319	568	hypothetical protein	-	IPR000960	Flavin monooxygenase FMO
UM956_gene_320	309	hypothetical protein	-	IPR002198|IPR002347|IPR016040|IPR020904	Glucose/ribitol dehydrogenase|NAD(P)-binding domain|Short-chain dehydrogenase/reductase SDR|Short-chain dehydrogenase/reductase, conserved site
UM956_gene_321	453	hypothetical protein	-	IPR021833	Protein of unknown function DUF3425
UM956_gene_322	275	hypothetical protein	tRNA(His) guanylyltransferase	IPR007537|IPR024956|IPR025845	Thg1 C-terminal domain|tRNAHis guanylyltransferase Thg1|tRNAHis guanylyltransferase catalytic domain
UM956_gene_323	1108	hypothetical protein	-	IPR003961|IPR013783	Fibronectin, type III|Immunoglobulin-like fold
UM956_gene_324	270	hypothetical protein	-	IPR003162|IPR009072	Histone-fold|Transcription initiation factor TAFII31
UM956_gene_325	742	hypothetical protein	-	IPR007651|IPR013209|IPR023214	HAD-like domain|LNS2, Lipin/Ned1/Smp2|Lipin, N-terminal
UM956_gene_327	148	hypothetical protein	-	-	-
UM956_gene_328	179	glutathione peroxidase	Glutathione peroxidase [Schizosaccharomyces pombe 972h-]	IPR000889|IPR012336	Glutathione peroxidase|Thioredoxin-like fold
UM956_gene_329	143	hypothetical protein	-	-	-
UM956_gene_330	358	hypothetical protein	Guanine nucleotide-binding protein alpha-2 subunit	IPR001019|IPR002975|IPR011025|IPR027417	Fungal G-protein, alpha subunit|G protein alpha subunit, helical insertion|Guanine nucleotide binding protein (G-protein), alpha subunit|P-loop containing nucleoside triphosphate hydrolase
UM956_gene_331	235	hypothetical protein	-	IPR004827	Basic-leucine zipper domain
UM956_gene_332	275	hypothetical protein	-	-	-
UM956_gene_333	1105	hypothetical protein	-	IPR001680|IPR015943|IPR017986	WD40 repeat|WD40-repeat-containing domain|WD40/YVTN repeat-like-containing domain
UM956_gene_334	270	hypothetical protein	-	IPR002125|IPR016193	CMP/dCMP deaminase, zinc-binding|Cytidine deaminase-like
UM956_gene_335	675	hypothetical protein	-	IPR006015|IPR006016|IPR014729	Rossmann-like alpha/beta/alpha sandwich fold|Universal stress protein A|UspA
UM956_gene_336	225	hypothetical protein	-	-	-
UM956_gene_337	601	hypothetical protein	-	-	-
UM956_gene_338	173	hypothetical protein	-	-	-
UM956_gene_339	316	DnaJ like subfamily C member 9	-	IPR001623|IPR018253	DnaJ domain|DnaJ domain, conserved site
UM956_gene_340	1533	-	-	IPR003890|IPR016021|IPR016024|IPR022745	Armadillo-type fold|Eukaryotic translation initiation factor 4G1, eIF4E-binding domain|MIF4-like, type 1/2/3|MIF4G-like, type 3
UM956_gene_341	348	hypothetical protein	-	IPR012340|IPR018856	Nucleic acid-binding, OB-fold|Telomere length regulation Stn1, N-terminal
UM956_gene_342	663	hypothetical protein	-	IPR011701|IPR016196|IPR020846	Major facilitator superfamily|Major facilitator superfamily domain|Major facilitator superfamily domain, general substrate transporter
UM956_gene_343	201	-	-	IPR001283|IPR002413|IPR014044|IPR018244	Allergen V5/Tpx-1-related, conserved site|CAP domain|Cysteine-rich secretory protein, allergen V5/Tpx-1-related|Ves allergen
UM956_gene_344	99	-	-	-	-
UM956_gene_345	644	tRNA modification GTPase	-	IPR004520|IPR005225|IPR006073|IPR018948|IPR025867|IPR027266|IPR027368|IPR027417	GTP binding domain|GTP-binding protein TrmE, N-terminal|GTP-binding protein TrmE/Glycine cleavage system T protein, domain 1|P-loop containing nucleoside triphosphate hydrolase|Small GTP-binding protein domain|tRNA modification GTPase MnmE|tRNA modification GTPase MnmE C-terminal domain|tRNA modification GTPase MnmE domain 2
UM956_gene_346	296	hypothetical protein	-	-	-
UM956_gene_347	212	hypothetical protein	-	-	-
UM956_gene_348	485	hypothetical protein	-	IPR004839|IPR015421|IPR015422|IPR015424	Aminotransferase, class I/classII|Pyridoxal phosphate-dependent transferase|Pyridoxal phosphate-dependent transferase, major region, subdomain 1|Pyridoxal phosphate-dependent transferase, major region, subdomain 2
UM956_gene_349	456	hypothetical protein	-	IPR005814|IPR015421|IPR015422|IPR015424	Aminotransferase class-III|Pyridoxal phosphate-dependent transferase|Pyridoxal phosphate-dependent transferase, major region, subdomain 1|Pyridoxal phosphate-dependent transferase, major region, subdomain 2
UM956_gene_350	157	hypothetical protein	-	-	-
UM956_gene_351	169	hypothetical protein	-	IPR013892	Cytochrome c oxidase biogenesis protein Cmc1-like
UM956_gene_352	294	hypothetical protein	-	IPR007144	Small-subunit processome, Utp11
UM956_gene_353	352	hypothetical protein	-	IPR013094|IPR029058	Alpha/Beta hydrolase fold|Alpha/beta hydrolase fold-3
UM956_gene_354	947	hypothetical protein	-	IPR000219|IPR000270|IPR001849|IPR010481|IPR011993	CDC24 calponin|Dbl homology (DH) domain|Phox/Bem1p|Pleckstrin homology domain|Pleckstrin homology-like domain
UM956_gene_355	598	hypothetical protein	-	IPR002293	Amino acid/polyamine transporter I
UM956_gene_356	409	hypothetical protein	-	IPR003819	Taurine catabolism dioxygenase TauD/TfdA
UM956_gene_357	153	-	-	IPR019595	Domain of unknown function DUF2470
UM956_gene_358	800	hypothetical protein	-	IPR003445	Cation transporter
UM956_gene_359	316	hypothetical protein	-	IPR006139|IPR006140|IPR016040	D-isomer specific 2-hydroxyacid dehydrogenase, NAD-binding|D-isomer specific 2-hydroxyacid dehydrogenase, catalytic domain|NAD(P)-binding domain
UM956_gene_360	1224	hypothetical protein	-	IPR001810|IPR015943	F-box domain|WD40/YVTN repeat-like-containing domain
UM956_gene_361	591	hypothetical protein	Mitochondrial import inner membrane translocase subunit tim50	IPR004274|IPR023214|IPR027111	HAD-like domain|Mitochondrial import inner membrane translocase subunit Tim50|NLI interacting factor
UM956_gene_362	269	hypothetical protein	-	-	-
UM956_gene_363	343	26S proteasome regulatory subunit N11	26S proteasome regulatory subunit rpn11	IPR000555|IPR024969	JAB1/MPN/MOV34 metalloenzyme domain|Rpn11/EIF3F C-terminal domain
UM956_gene_364	710	histone deacetylase 1/2	Histone deacetylase RPD3	IPR000286|IPR003084|IPR023801	Histone deacetylase|Histone deacetylase domain|Histone deacetylase superfamily
UM956_gene_365	396	hypothetical protein	-	IPR002085|IPR011032|IPR016040|IPR020843	Alcohol dehydrogenase superfamily, zinc-type|GroES (chaperonin 10)-like|NAD(P)-binding domain|Polyketide synthase, enoylreductase
UM956_gene_366	605	hypothetical protein	-	IPR004776	Auxin efflux carrier
UM956_gene_367	675	STE/STE7 protein kinase	-	IPR000719|IPR002290|IPR008271|IPR011009	Protein kinase domain|Protein kinase-like domain|Serine/threonine- /dual specificity protein kinase, catalytic domain|Serine/threonine-protein kinase, active site
UM956_gene_368	667	-	-	IPR002013	Synaptojanin, N-terminal
UM956_gene_369	253	-	-	IPR022158	Inositol phosphatase
UM956_gene_370	916	hypothetical protein	-	IPR011989|IPR016024	Armadillo-like helical|Armadillo-type fold
UM956_gene_371	522	-	-	IPR003656|IPR007087|IPR015880	Zinc finger, BED-type predicted|Zinc finger, C2H2|Zinc finger, C2H2-like
UM956_gene_372	580	hypothetical protein	-	-	-
UM956_gene_373	331	ubiquitin carboxyl-terminal hydrolase L5	-	IPR001578|IPR017390	Peptidase C12, ubiquitin carboxyl-terminal hydrolase|Ubiquitinyl hydrolase, UCH37 type
UM956_gene_374	530	hypothetical protein	-	IPR021858	Protein of unknown function DUF3468
UM956_gene_375	140	60S ribosomal protein L23	60S ribosomal protein L23	IPR000218|IPR019972|IPR023571	Ribosomal protein L14 conserved site|Ribosomal protein L14 domain|Ribosomal protein L14b/L23e
UM956_gene_376	1141	hypothetical protein	-	IPR001128|IPR002007|IPR010255|IPR019791	Cytochrome P450|Haem peroxidase|Haem peroxidase, animal|Haem peroxidase, animal, subgroup
UM956_gene_377	526	hypothetical protein	-	IPR001327|IPR004099|IPR013027|IPR016156|IPR023753	FAD-dependent pyridine nucleotide-disulphide oxidoreductase|FAD/NAD-linked reductase, dimerisation domain|Pyridine nucleotide-disulphide oxidoreductase, FAD/NAD(P)-binding domain|Pyridine nucleotide-disulphide oxidoreductase, NAD-binding domain|Pyridine nucleotide-disulphide oxidoreductase, dimerisation domain
UM956_gene_378	641	hypothetical protein	-	-	-
UM956_gene_379	445	hypothetical protein	L-rhamnonate dehydratase	IPR001354|IPR013341|IPR013342|IPR029017|IPR029065	Enolase C-terminal domain-like|Enolase N-terminal domain-like|Mandelate racemase/muconate lactonizing enzyme|Mandelate racemase/muconate lactonizing enzyme, C-terminal|Mandelate racemase/muconate lactonizing enzyme, N-terminal
UM956_gene_380	801	hypothetical protein	-	IPR001138|IPR007219	Transcription factor domain, fungi|Zn(2)-C6 fungal-type DNA-binding domain
UM956_gene_381	259	hypothetical protein	L-rhamnose-1-dehydrogenase [Scheffersomyces stipitis CBS 6054]	IPR002347|IPR016040	Glucose/ribitol dehydrogenase|NAD(P)-binding domain
UM956_gene_382	369	hypothetical protein	-	IPR006992	Amidohydrolase 2
UM956_gene_383	257	hypothetical protein	-	-	-
UM956_gene_384	595	hypothetical protein	-	-	-
UM956_gene_385	578	hypothetical protein	-	IPR001012|IPR012336|IPR029071	Thioredoxin-like fold|UBX domain|Ubiquitin-related domain
UM956_gene_386	77	-	-	-	-
UM956_gene_387	168	-	-	-	-
UM956_gene_388	278	hypothetical protein	-	IPR002994	Surfeit locus 1/Shy1
UM956_gene_389	500	hypothetical protein	-	IPR009072|IPR028255	Centromere protein T|Histone-fold
UM956_gene_390	375	hypothetical protein	-	IPR029069	HotDog domain
UM956_gene_391	432	hypothetical protein	-	IPR021047	Mannosyltransferase 1, CMT1
UM956_gene_392	182	hypothetical protein	-	-	-
UM956_gene_393	252	hypothetical protein	Pre-mRNA-splicing factor isy1 [Aspergillus nidulans FGSC A4]	IPR009360	Isy1-like splicing
UM956_gene_394	515	hypothetical protein	-	IPR000594|IPR009036|IPR016040	Molybdenum cofactor biosynthesis, MoeB|NAD(P)-binding domain|UBA/THIF-type NAD/FAD binding fold
UM956_gene_395	297	hypothetical protein	-	-	-
UM956_gene_396	298	hypothetical protein	-	-	-
UM956_gene_397	492	hypothetical protein	-	-	-
UM956_gene_398	110	hypothetical protein	-	IPR011008|IPR013097	Dimeric alpha-beta barrel|Stress responsive alpha-beta barrel
UM956_gene_399	423	-	-	IPR007567	Mid2-like cell wall stress sensor
UM956_gene_400	554	hypothetical protein	-	IPR010730	Heterokaryon incompatibility
UM956_gene_401	399	hypothetical protein	-	IPR013177	Domain of unknown function DUF1713, mitochondria
UM956_gene_402	161	hypothetical protein	V-type proton ATPase 16 kDa proteolipid subunit	IPR000245|IPR002379|IPR011555	V-ATPase proteolipid subunit|V-ATPase proteolipid subunit C, eukaryotic|V-ATPase proteolipid subunit C-like domain
UM956_gene_403	141	ribonucleoprotein-associated protein	13 kDa ribonucleoprotein-associated protein [Schizosaccharomyces pombe 972h-]	IPR002415|IPR004037|IPR004038|IPR018492|IPR029064	50S ribosomal protein L30e-like|H/ACA ribonucleoprotein complex, subunit Nhp2, eukaryote|Ribosomal protein L7Ae conserved site|Ribosomal protein L7Ae/L30e/S12e/Gadd45|Ribosomal protein L7Ae/L8/Nhp2 family
UM956_gene_404	534	hypothetical protein	-	-	-
UM956_gene_405	121	-	-	-	-
UM956_gene_406	325	enoyl-CoA hydratase	-	IPR001753|IPR029045	ClpP/crotonase-like domain|Crotonase superfamily
UM956_gene_407	472	glutathione reductase (NADPH)	Glutathione reductase	IPR001327|IPR004099|IPR006322|IPR012999|IPR013027|IPR016156|IPR023753	FAD-dependent pyridine nucleotide-disulphide oxidoreductase|FAD/NAD-linked reductase, dimerisation domain|Glutathione reductase, eukaryote/bacterial|Pyridine nucleotide-disulphide oxidoreductase, FAD/NAD(P)-binding domain|Pyridine nucleotide-disulphide oxidoreductase, NAD-binding domain|Pyridine nucleotide-disulphide oxidoreductase, class I, active site|Pyridine nucleotide-disulphide oxidoreducta…
UM956_gene_408	480	hypothetical protein	-	IPR011701|IPR016196	Major facilitator superfamily|Major facilitator superfamily domain, general substrate transporter
UM956_gene_409	476	hypothetical protein	-	IPR014854|IPR027786|IPR029225	Non-structural maintenance of chromosome element 4, C-terminal|Nse4/EID family|Nse4/EID protein, Nse3/MAGE-binding domain
UM956_gene_410	939	phosphatidylinositol 3-kinase	-	IPR000008|IPR000403|IPR001263|IPR002420|IPR008290|IPR011009|IPR015433|IPR016024|IPR018936	Armadillo-type fold|C2 domain|Phosphatidylinositol 3-/4-kinase, catalytic domain|Phosphatidylinositol 3-kinase, C2 domain|Phosphatidylinositol 3-kinase, Vps34 type|Phosphatidylinositol 3/4-kinase, conserved site|Phosphatidylinositol Kinase|Phosphoinositide 3-kinase, accessory (PIK) domain|Protein kinase-like domain
UM956_gene_411	222	hypothetical protein	-	IPR013024|IPR017939	Butirosin biosynthesis, BtrG-like|Gamma-glutamylcyclotransferase
UM956_gene_412	162	hypothetical protein	-	-	-
UM956_gene_413	620	hypothetical protein	-	IPR011701|IPR016196|IPR020846	Major facilitator superfamily|Major facilitator superfamily domain|Major facilitator superfamily domain, general substrate transporter
UM956_gene_414	225	hypothetical protein	-	IPR009959	Polyketide cyclase SnoaL-like domain
UM956_gene_415	575	NAD-dependent aldehyde dehydrogenase	-	IPR015590|IPR016161|IPR016162|IPR016163|IPR029510	Aldehyde dehydrogenase domain|Aldehyde dehydrogenase, C-terminal|Aldehyde dehydrogenase, N-terminal|Aldehyde dehydrogenase, glutamic acid active site|Aldehyde/histidinol dehydrogenase
UM956_gene_416	278	hypothetical protein	-	IPR004045|IPR010987|IPR012336	Glutathione S-transferase, C-terminal-like|Glutathione S-transferase, N-terminal|Thioredoxin-like fold
UM956_gene_417	339	hypothetical protein	-	IPR006603	PQ-loop repeat
UM956_gene_418	354	hypothetical protein	-	IPR006439|IPR023214	HAD hydrolase, subfamily IA|HAD-like domain
UM956_gene_419	375	hypothetical protein	-	IPR011990|IPR019734	Tetratricopeptide repeat|Tetratricopeptide-like helical
UM956_gene_420	543	hypothetical protein	-	-	-
UM956_gene_421	390	hypothetical protein	-	IPR015943|IPR017986	WD40-repeat-containing domain|WD40/YVTN repeat-like-containing domain
UM956_gene_422	320	hypothetical protein	-	-	-
UM956_gene_423	113	-	-	-	-
UM956_gene_424	640	hypothetical protein	-	IPR003439|IPR003593|IPR013525|IPR027417	AAA+ ATPase domain|ABC transporter-like|ABC-2 type transporter|P-loop containing nucleoside triphosphate hydrolase
UM956_gene_425	149	-	-	-	-
UM956_gene_426	880	hypothetical protein	-	IPR019236	Domain of unknown function DUF2183
UM956_gene_427	922	hypothetical protein	-	-	-
UM956_gene_428	300	hypothetical protein	-	IPR002198|IPR002347|IPR016040|IPR020904	Glucose/ribitol dehydrogenase|NAD(P)-binding domain|Short-chain dehydrogenase/reductase SDR|Short-chain dehydrogenase/reductase, conserved site
UM956_gene_429	499	hypothetical protein	-	IPR003663|IPR005828|IPR005829|IPR016196|IPR020846	General substrate transporter|Major facilitator superfamily domain|Major facilitator superfamily domain, general substrate transporter|Sugar transporter, conserved site|Sugar/inositol transporter
UM956_gene_430	621	hypothetical protein	-	IPR010839	Protein of unknown function DUF1446
UM956_gene_431	492	hypothetical protein	-	IPR011701|IPR016196|IPR020846	Major facilitator superfamily|Major facilitator superfamily domain|Major facilitator superfamily domain, general substrate transporter
UM956_gene_432	179	hypothetical protein	-	-	-
UM956_gene_433	547	GMP synthase	GMP synthase [glutamine-hydrolyzing]	IPR001674|IPR004739|IPR014729|IPR017926|IPR022310|IPR022955|IPR025777|IPR029062	Class I glutamine amidotransferase-like|GMP synthase|GMP synthase, C-terminal|GMP synthase, N-terminal|GMP synthetase ATP pyrophosphatase domain|Glutamine amidotransferase|NAD/GMP synthase|Rossmann-like alpha/beta/alpha sandwich fold
UM956_gene_434	257	hypothetical protein	-	IPR025602	BCP1 family
UM956_gene_435	280	chorismate mutase	-	IPR008238|IPR020822	Chorismate mutase, AroQ class, eukaryotic type|Chorismate mutase, type II
UM956_gene_436	613	hypothetical protein	Mitochondrial division protein 1 [Coccidioides immitis RS]	IPR001680|IPR015943|IPR017986|IPR019775|IPR020472	G-protein beta WD-40 repeat|WD40 repeat|WD40 repeat, conserved site|WD40-repeat-containing domain|WD40/YVTN repeat-like-containing domain
UM956_gene_437	355	hypothetical protein	-	-	-
UM956_gene_438	161	hypothetical protein	-	-	-
UM956_gene_439	212	-	-	-	-
UM956_gene_440	100	-	-	-	-
UM956_gene_441	276	hypothetical protein	-	IPR001303	Class II aldolase/adducin N-terminal
UM956_gene_442	88	-	-	-	-
UM956_gene_443	512	hypothetical protein	-	IPR001128|IPR002401|IPR017972	Cytochrome P450|Cytochrome P450, E-class, group I|Cytochrome P450, conserved site
UM956_gene_444	660	hypothetical protein	-	IPR011701|IPR016196|IPR020846	Major facilitator superfamily|Major facilitator superfamily domain|Major facilitator superfamily domain, general substrate transporter
UM956_gene_445	434	hypothetical protein	-	-	-
UM956_gene_446	440	hypothetical protein	-	-	-
UM956_gene_447	613	hypothetical protein	-	-	-
UM956_gene_448	1197	hypothetical protein	-	IPR004871|IPR015943|IPR017986	Cleavage/polyadenylation specificity factor, A subunit, C-terminal|WD40-repeat-containing domain|WD40/YVTN repeat-like-containing domain
UM956_gene_449	255	-	-	-	-
UM956_gene_450	155	-	-	IPR002085|IPR013149|IPR016040	Alcohol dehydrogenase superfamily, zinc-type|Alcohol dehydrogenase, C-terminal|NAD(P)-binding domain
UM956_gene_451	2077	hypothetical protein	-	IPR007309|IPR011991	B-block binding subunit of TFIIIC|Winged helix-turn-helix DNA-binding domain
UM956_gene_452	541	hypothetical protein	-	IPR000504|IPR012677	Nucleotide-binding, alpha-beta plait|RNA recognition motif domain
UM956_gene_453	227	hypothetical protein	-	-	-
UM956_gene_454	3049	hypothetical protein	-	IPR019409|IPR019415|IPR019439|IPR019441|IPR019443|IPR019449	FMP27, C-terminal|FMP27, GFWDK domain|FMP27, N-terminal|FMP27, SW domain|FMP27, WPPW domain|FMP27, domain of unknown function DUF2405
UM956_gene_455	285	-	-	IPR011004	Trimeric LpxA-like
UM956_gene_456	381	-	-	-	-
UM956_gene_457	203	-	-	-	-
UM956_gene_458	390	-	-	IPR001461|IPR021109	Aspartic peptidase|Aspartic peptidase domain
UM956_gene_459	733	-	-	IPR013112|IPR013121|IPR013130|IPR017927|IPR017938	FAD-binding 8|Ferredoxin reductase-type FAD-binding domain|Ferric reductase transmembrane component-like domain|Ferric reductase, NAD binding|Riboflavin synthase-like beta-barrel
UM956_gene_460	410	-	-	IPR016040	NAD(P)-binding domain
UM956_gene_461	202	-	-	IPR018608	Gluconate transport inducer 1/Pac2
UM956_gene_462	493	hypothetical protein	-	IPR003370|IPR014047	Chromate transporter|Chromate transporter, long chain
UM956_gene_463	525	hypothetical protein	-	IPR018606	Argonaute complex, subunit Arb1
UM956_gene_464	376	hypothetical protein	-	IPR005522	Inositol polyphosphate kinase
UM956_gene_465	513	hypothetical protein	-	IPR003593|IPR010655|IPR027417|IPR028606|IPR029007	AAA+ ATPase domain|MobB-type P-loop domain|P-loop containing nucleoside triphosphate hydrolase|Polyribonucleotide 5-hydroxyl-kinase Clp1|Pre-mRNA cleavage complex II Clp1
UM956_gene_466	1510	ATPase	-	IPR003439|IPR003593|IPR010929|IPR013525|IPR017871|IPR027417|IPR029481	AAA+ ATPase domain|ABC transporter, conserved site|ABC transporter-like|ABC-2 type transporter|ABC-transporter extracellular N-terminal domain|CDR ABC transporter|P-loop containing nucleoside triphosphate hydrolase
UM956_gene_467	421	hypothetical protein	-	IPR002938|IPR003042	Aromatic-ring hydroxylase-like|Monooxygenase, FAD-binding
UM956_gene_468	154	hypothetical protein	-	-	-
UM956_gene_469	770	hypothetical protein	-	IPR010730	Heterokaryon incompatibility
UM956_gene_470	214	hypothetical protein	-	IPR000415|IPR029479	Nitroreductase|Nitroreductase-like
UM956_gene_471	306	hypothetical protein	-	-	-
UM956_gene_472	502	hypothetical protein	-	IPR021109	Aspartic peptidase domain
UM956_gene_473	785	-	-	IPR002110|IPR020683	Ankyrin repeat|Ankyrin repeat-containing domain
UM956_gene_474	273	hypothetical protein	-	-	-
UM956_gene_475	146	-	-	-	-
UM956_gene_476	262	hypothetical protein	-	IPR007736|IPR011992	Caleosin|EF-hand domain pair
UM956_gene_477	340	hypothetical protein	-	IPR013216|IPR029063	Methyltransferase type 11|S-adenosyl-L-methionine-dependent methyltransferase-like
UM956_gene_478	1552	sulfite reductase (ferredoxin)	Sulfite reductase [NADPH] subunit beta [Schizosaccharomyces pombe 972h-]	IPR001094|IPR002880|IPR005117|IPR006066|IPR006067|IPR008254|IPR009014|IPR011786|IPR029039|IPR029061	Flavodoxin|Flavodoxin/nitric oxide synthase|Flavoprotein-like|Nitrite/Sulfite reductase ferredoxin-like domain|Nitrite/sulphite reductase 4Fe-4S domain|Nitrite/sulphite reductase iron-sulphur/siroheam-binding site|Pyruvate flavodoxin/ferredoxin oxidoreductase, N-terminal|Sulphite reductase (NADPH) hemoprotein, beta subunit|Thiamin diphosphate-binding fold|Transketolase, C-terminal/Pyruvate-ferred…
UM956_gene_479	428	hypothetical protein	-	IPR006886	DNA-directed RNA polymerase III subunit Rpc5
UM956_gene_480	366	hypothetical protein	-	IPR000683|IPR016040	NAD(P)-binding domain|Oxidoreductase, N-terminal
UM956_gene_481	1427	hypothetical protein	-	IPR002092|IPR024075|IPR029262	DNA-directed RNA polymerase N-terminal domain|DNA-directed RNA polymerase, helix hairpin domain|DNA-directed RNA polymerase, phage-type
UM956_gene_482	410	hypothetical protein	-	IPR000757|IPR008985|IPR013320	Concanavalin A-like lectin/glucanase, subgroup|Concanavalin A-like lectin/glucanases superfamily|Glycoside hydrolase, family 16
UM956_gene_483	888	hypothetical protein	-	IPR029044	Nucleotide-diphospho-sugar transferases
UM956_gene_484	452	hypothetical protein	-	IPR001841|IPR004331|IPR013083|IPR017907	SPX, N-terminal|Zinc finger, RING-type|Zinc finger, RING-type, conserved site|Zinc finger, RING/FYVE/PHD-type
UM956_gene_485	596	hypothetical protein	-	IPR011118|IPR029058	Alpha/Beta hydrolase fold|Tannase/feruloyl esterase
UM956_gene_486	716	molybdopterin molybdotransferase	-	IPR001453|IPR005110|IPR005111|IPR008284|IPR020817	MoeA, C-terminal, domain IV|MoeA, N-terminal and linker domain|Molybdenum cofactor biosynthesis, conserved site|Molybdenum cofactor synthesis|Molybdopterin binding domain
UM956_gene_487	942	hypothetical protein	-	IPR004177|IPR029058	Alpha/Beta hydrolase fold|DDHD
UM956_gene_488	198	V-type H+-transporting ATPase 21kDa proteolipid subunit	V-type proton ATPase subunit c''	IPR000245|IPR002379	V-ATPase proteolipid subunit|V-ATPase proteolipid subunit C-like domain
UM956_gene_489	999	hypothetical protein	-	-	-
UM956_gene_490	332	NADPH2:quinone reductase	-	IPR002085|IPR002364|IPR011032|IPR013149|IPR013154|IPR016040|IPR020843	Alcohol dehydrogenase GroES-like|Alcohol dehydrogenase superfamily, zinc-type|Alcohol dehydrogenase, C-terminal|GroES (chaperonin 10)-like|NAD(P)-binding domain|Polyketide synthase, enoylreductase|Quinone oxidoreductase/zeta-crystallin, conserved site
UM956_gene_491	329	hypothetical protein	Survival factor 1 [Aspergillus nidulans FGSC A4]	IPR013931	Oxidative stress survival, Svf1-like
UM956_gene_492	153	50S ribosomal protein L11	54S ribosomal protein L19, mitochondrial	IPR000911|IPR006519|IPR020783|IPR020784	Ribosomal protein L11, C-terminal|Ribosomal protein L11, N-terminal|Ribosomal protein L11, bacterial-type|Ribosomal protein L11/L12
UM956_gene_493	747	HAL protein kinase	-	IPR000719|IPR002290|IPR008271|IPR011009|IPR017441	Protein kinase domain|Protein kinase, ATP binding site|Protein kinase-like domain|Serine/threonine- /dual specificity protein kinase, catalytic domain|Serine/threonine-protein kinase, active site
UM956_gene_494	1049	hypothetical protein	-	IPR001680|IPR015943|IPR017986|IPR019775|IPR021772	Protein of unknown function DUF3337|WD40 repeat|WD40 repeat, conserved site|WD40-repeat-containing domain|WD40/YVTN repeat-like-containing domain
UM956_gene_495	327	hypothetical protein	-	IPR018108|IPR023395	Mitochondrial carrier domain|Mitochondrial substrate/solute carrier
UM956_gene_496	213	hypothetical protein	-	IPR006913|IPR011057	Glutathione-dependent formaldehyde-activating enzyme/centromere protein V|Mss4-like
UM956_gene_497	1737	hypothetical protein	-	IPR001611|IPR003591|IPR025875	Leucine rich repeat 4|Leucine-rich repeat|Leucine-rich repeat, typical subtype
UM956_gene_498	381	hypothetical protein	-	IPR000420	Yeast PIR protein repeat
UM956_gene_499	433	hypothetical protein	-	IPR003953|IPR027477	FAD binding domain|Succinate dehydrogenase/fumarate reductase flavoprotein, catalytic domain
UM956_gene_500	359	hypothetical protein	-	-	-
UM956_gene_501	365	hypothetical protein	-	IPR000073|IPR003779|IPR029032|IPR029058	AhpD-like|Alpha/Beta hydrolase fold|Alpha/beta hydrolase fold-1|Carboxymuconolactone decarboxylase-like
UM956_gene_502	500	hypothetical protein	-	IPR011701|IPR016196	Major facilitator superfamily|Major facilitator superfamily domain, general substrate transporter
UM956_gene_505	331	-	-	-	-
UM956_gene_506	1179	hypothetical protein	-	IPR007219	Transcription factor domain, fungi
UM956_gene_507	557	hypothetical protein	-	IPR006680|IPR011059	Amidohydrolase 1|Metal-dependent hydrolase, composite domain
UM956_gene_508	308	hypothetical protein	-	IPR008030|IPR016040	NAD(P)-binding domain|NmrA-like
UM956_gene_509	700	hypothetical protein	-	IPR007219	Transcription factor domain, fungi
UM956_gene_510	305	hypothetical protein	-	IPR008733	Peroxisomal biogenesis factor 11
UM956_gene_511	162	hypothetical protein	-	IPR000612	Proteolipid membrane potential modulator
UM956_gene_512	686	hypothetical protein	-	IPR001117|IPR002355|IPR008972|IPR011706|IPR011707	Cupredoxin|Multicopper oxidase, copper-binding site|Multicopper oxidase, type 1|Multicopper oxidase, type 2|Multicopper oxidase, type 3
UM956_gene_513	1173	hypothetical protein	-	IPR005522	Inositol polyphosphate kinase
UM956_gene_514	868	hypothetical protein	-	-	-
UM956_gene_515	278	isopentenyl-diphosphate delta-isomerase	Isopentenyl-diphosphate Delta-isomerase	IPR000086|IPR011876|IPR015797	Isopentenyl-diphosphate delta-isomerase, type 1|NUDIX hydrolase domain|NUDIX hydrolase domain-like
UM956_gene_516	546	hypothetical protein	-	IPR002528	Multi antimicrobial extrusion protein
UM956_gene_517	538	rab family, other	Septum-promoting GTP-binding protein 1	IPR001806|IPR003578|IPR003579|IPR003807|IPR005225|IPR020849|IPR027417	Domain of unknown function DUF202|P-loop containing nucleoside triphosphate hydrolase|Small GTP-binding protein domain|Small GTPase superfamily|Small GTPase superfamily, Rab type|Small GTPase superfamily, Ras type|Small GTPase superfamily, Rho type
UM956_gene_518	345	hypothetical protein	-	IPR002198|IPR016040	NAD(P)-binding domain|Short-chain dehydrogenase/reductase SDR
UM956_gene_519	155	hypothetical protein	-	-	-
UM956_gene_520	684	choline dehydrogenase	-	IPR000172|IPR007867|IPR012132	Glucose-methanol-choline oxidoreductase|Glucose-methanol-choline oxidoreductase, C-terminal|Glucose-methanol-choline oxidoreductase, N-terminal
UM956_gene_521	425	hypothetical protein	-	IPR008427	Extracellular membrane protein, CFEM domain
UM956_gene_522	350	hypothetical protein	-	IPR000028	Chloroperoxidase
UM956_gene_523	471	homogentisate 1,2-dioxygenase	Homogentisate 1,2-dioxygenase	IPR005708|IPR011051|IPR014710	Homogentisate 1,2-dioxygenase|RmlC-like cupin domain|RmlC-like jelly roll fold
UM956_gene_524	155	-	-	IPR002529|IPR005959|IPR011234	Fumarylacetoacetase|Fumarylacetoacetase, C-terminal|Fumarylacetoacetase, C-terminal-related
UM956_gene_525	268	hypothetical protein	-	IPR002563|IPR012349	FMN-binding split barrel|Flavin reductase-like, FMN-binding
UM956_gene_526	512	3-hydroxyphenylacetate 6-hydroxylase	3-hydroxyphenylacetate 6-hydroxylase [Aspergillus nidulans]	IPR001128|IPR002401|IPR017972	Cytochrome P450|Cytochrome P450, E-class, group I|Cytochrome P450, conserved site
UM956_gene_527	620	hypothetical protein	-	-	-
UM956_gene_528	517	hypothetical protein	-	IPR002938|IPR003042	Aromatic-ring hydroxylase-like|Monooxygenase, FAD-binding
UM956_gene_529	676	hypothetical protein	-	IPR007219	Transcription factor domain, fungi
UM956_gene_530	367	hypothetical protein	-	-	-
UM956_gene_531	723	-	-	IPR010582|IPR011614|IPR018028|IPR020835|IPR029062	Catalase core domain|Catalase immune-responsive domain|Catalase, mono-functional, haem-containing|Catalase-like domain|Class I glutamine amidotransferase-like
UM956_gene_532	442	hypothetical protein	-	IPR018825|IPR018827	Domain of unknown function DUF2427|Uncharacterised domain YCR061W, C-terminal
UM956_gene_533	836	hypothetical protein	-	IPR002575|IPR003663|IPR005828|IPR005829|IPR011009|IPR016196|IPR020846	Aminoglycoside phosphotransferase|General substrate transporter|Major facilitator superfamily domain|Major facilitator superfamily domain, general substrate transporter|Protein kinase-like domain|Sugar transporter, conserved site|Sugar/inositol transporter
UM956_gene_534	476	hypothetical protein	-	IPR001128|IPR002401|IPR017972	Cytochrome P450|Cytochrome P450, E-class, group I|Cytochrome P450, conserved site
UM956_gene_535	1222	hypothetical protein	Fumarate hydratase, mitochondrial	IPR000362|IPR005677|IPR007219|IPR008948|IPR018951|IPR020557|IPR022761|IPR024083	Fumarase C, C-terminal|Fumarase/histidase, N-terminal|Fumarate hydratase, class II|Fumarate lyase family|Fumarate lyase, N-terminal|Fumarate lyase, conserved site|L-Aspartase-like|Transcription factor domain, fungi
UM956_gene_536	150	-	-	IPR002529|IPR011234	Fumarylacetoacetase, C-terminal|Fumarylacetoacetase, C-terminal-related
UM956_gene_537	328	gentisate 1,2-dioxygenase	-	IPR011051|IPR013096|IPR014710	Cupin 2, conserved barrel|RmlC-like cupin domain|RmlC-like jelly roll fold
UM956_gene_538	493	hypothetical protein	-	IPR002938|IPR003042	Aromatic-ring hydroxylase-like|Monooxygenase, FAD-binding
UM956_gene_539	648	hypothetical protein	Nucleolar protein 58 [Neosartorya fischeri NRRL 181]	IPR002687|IPR012974|IPR012976	NOP5, N-terminal|NOSIC|Nop domain
UM956_gene_540	213	hypothetical protein	-	-	-
UM956_gene_541	153	hypothetical protein	-	-	-
UM956_gene_542	452	-	-	-	-
UM956_gene_543	502	hypothetical protein	-	IPR016196	Major facilitator superfamily domain, general substrate transporter
UM956_gene_544	536	hypothetical protein	-	-	-
UM956_gene_545	382	hypothetical protein	-	-	-
UM956_gene_546	1223	hypothetical protein	-	IPR007365|IPR007484	Peptidase M28|Transferrin receptor-like, dimerisation domain
UM956_gene_547	311	L-fuculose-phosphate aldolase	-	IPR001303	Class II aldolase/adducin N-terminal
UM956_gene_548	314	hypothetical protein	-	IPR008775	Phytanoyl-CoA dioxygenase
UM956_gene_549	574	hypothetical protein	-	IPR011701|IPR016196	Major facilitator superfamily|Major facilitator superfamily domain, general substrate transporter
UM956_gene_550	482	hypothetical protein	-	IPR000262|IPR001199|IPR012133|IPR013785	Aldolase-type TIM barrel|Alpha-hydroxy acid dehydrogenase, FMN-dependent|Cytochrome b5-like heme/steroid binding domain|FMN-dependent dehydrogenase
UM956_gene_551	205	hypothetical protein	-	-	-
UM956_gene_552	962	hypothetical protein	-	IPR002772|IPR007219|IPR026892	Glycoside hydrolase family 3|Glycoside hydrolase family 3 C-terminal domain|Transcription factor domain, fungi
UM956_gene_553	519	bleomycin hydrolase	-	IPR000169|IPR004134	Cysteine peptidase, cysteine active site|Peptidase C1B, bleomycin hydrolase
UM956_gene_554	151	ubiquitin-conjugating enzyme E2 2	Ubiquitin-conjugating enzyme E2 2	IPR000608|IPR016135|IPR023313	Ubiquitin-conjugating enzyme, E2|Ubiquitin-conjugating enzyme, active site|Ubiquitin-conjugating enzyme/RWD-like
UM956_gene_555	443	acetyl-CoA C-acetyltransferase	Acetyl-CoA acetyltransferase	IPR002155|IPR016038|IPR016039|IPR020615|IPR020616|IPR020617	Thiolase|Thiolase, C-terminal|Thiolase, N-terminal|Thiolase, acyl-enzyme intermediate active site|Thiolase-like|Thiolase-like, subgroup
UM956_gene_556	484	hypothetical protein	-	-	-
UM956_gene_557	626	hypothetical protein	-	IPR013078|IPR029033	Histidine phosphatase superfamily|Histidine phosphatase superfamily, clade-1
UM956_gene_558	339	hypothetical protein	-	IPR000639|IPR029058	Alpha/Beta hydrolase fold|Epoxide hydrolase-like
UM956_gene_559	946	hypothetical protein	Kinesin heavy chain [Fusarium verticillioides]	IPR001752|IPR019821|IPR027417|IPR027640	Kinesin, motor domain|Kinesin, motor region, conserved site|Kinesin-like protein|P-loop containing nucleoside triphosphate hydrolase
UM956_gene_560	614	hypothetical protein	-	IPR000209|IPR009020|IPR015366	Peptidase S53, propeptide|Peptidase S8/S53 domain|Proteinase inhibitor, propeptide
UM956_gene_561	271	-	-	IPR018306	Bacteriophage T5, Orf172 DNA-binding
UM956_gene_562	329	hypothetical protein	-	IPR002085|IPR011032|IPR013149|IPR013154|IPR016040|IPR020843	Alcohol dehydrogenase GroES-like|Alcohol dehydrogenase superfamily, zinc-type|Alcohol dehydrogenase, C-terminal|GroES (chaperonin 10)-like|NAD(P)-binding domain|Polyketide synthase, enoylreductase
UM956_gene_563	498	hypothetical protein	-	IPR006094|IPR012951|IPR016166|IPR016167|IPR016169	Berberine/berberine-like|CO dehydrogenase flavoprotein-like, FAD-binding, subdomain 2|FAD linked oxidase, N-terminal|FAD-binding, type 2|FAD-binding, type 2, subdomain 1
UM956_gene_564	549	hypothetical protein	-	IPR002293	Amino acid/polyamine transporter I
UM956_gene_565	586	hypothetical protein	-	IPR003347	JmjC domain
UM956_gene_566	247	-	-	IPR000504|IPR012677	Nucleotide-binding, alpha-beta plait|RNA recognition motif domain
UM956_gene_567	777	hypothetical protein	Diphthine synthase	IPR000878|IPR004551|IPR014776|IPR014777	Diphthine synthase|Tetrapyrrole methylase|Tetrapyrrole methylase, subdomain 1|Tetrapyrrole methylase, subdomain 2
UM956_gene_568	368	transcription initiation protein SPT3	-	IPR003195|IPR009072	Histone-fold|Transcription initiation factor IID, 18kDa subunit
UM956_gene_569	284	hypothetical protein	-	IPR010422	Protein of unknown function DUF1014
UM956_gene_570	158	ribonuclease T1	Guanyl-specific ribonuclease Ms	IPR000026|IPR016191	Guanine-specific ribonuclease N1/T1|Ribonuclease/ribotoxin
UM956_gene_571	341	hypothetical protein	-	IPR001680|IPR015943|IPR017986|IPR019775	WD40 repeat|WD40 repeat, conserved site|WD40-repeat-containing domain|WD40/YVTN repeat-like-containing domain
UM956_gene_572	475	hypothetical protein	-	IPR003892|IPR005123|IPR010666|IPR027450	Alpha-ketoglutarate-dependent dioxygenase AlkB-like|Oxoglutarate/iron-dependent dioxygenase|Ubiquitin system component Cue|Zinc finger, GRF-type
UM956_gene_573	643	hypothetical protein	-	-	-
UM956_gene_574	297	hypothetical protein	-	IPR000608|IPR016135	Ubiquitin-conjugating enzyme, E2|Ubiquitin-conjugating enzyme/RWD-like
UM956_gene_575	315	hypothetical protein	-	-	-
UM956_gene_576	839	hypothetical protein	-	IPR001356|IPR006600|IPR007087|IPR008422|IPR009057|IPR015880	HTH CenpB-type DNA-binding domain|Homeobox KN domain|Homeobox domain|Homeodomain-like|Zinc finger, C2H2|Zinc finger, C2H2-like
UM956_gene_577	100	hypothetical protein	-	-	-
UM956_gene_578	256	lactam utilization protein lamB	Lactam utilization protein lamB [Aspergillus nidulans FGSC A4]	IPR005501|IPR011330	Glycoside hydrolase/deacetylase, beta/alpha-barrel|Uncharacterised protein family UPF0271, LamB/YcsF
UM956_gene_579	1243	urea carboxylase	Putative urea carboxylase	IPR000089|IPR003778|IPR003833|IPR005479|IPR005481|IPR005482|IPR011053|IPR011054|IPR011761|IPR011764|IPR013815|IPR013816|IPR016185|IPR024946|IPR029000	ATP-grasp fold|ATP-grasp fold, subdomain 1|ATP-grasp fold, subdomain 2|Allophanate hydrolase subunit 1|Allophanate hydrolase subunit 2|Arginine repressor C-terminal-like domain|Biotin carboxylase, C-terminal|Biotin carboxylation domain|Biotin/lipoyl attachment|Carbamoyl-phosphate synthase, large subunit, N-terminal|Carbamoyl-phosphate synthetase large subunit-like, ATP-binding domain|Cyclophilin-…
UM956_gene_580	600	hypothetical protein	-	-	-
UM956_gene_581	975	serine/threonine protein kinase	-	IPR000719|IPR002035|IPR002290|IPR011009	Protein kinase domain|Protein kinase-like domain|Serine/threonine- /dual specificity protein kinase, catalytic domain|von Willebrand factor, type A
UM956_gene_582	483	hypothetical protein	-	IPR001736|IPR025202	Phospholipase D-like domain|Phospholipase D/Transphosphatidylase
UM956_gene_583	516	hypothetical protein	-	IPR001128|IPR002401|IPR017972	Cytochrome P450|Cytochrome P450, E-class, group I|Cytochrome P450, conserved site
UM956_gene_584	364	hypothetical protein	-	IPR029063	S-adenosyl-L-methionine-dependent methyltransferase-like
UM956_gene_585	249	hypothetical protein	-	IPR001753|IPR029045	ClpP/crotonase-like domain|Crotonase superfamily
UM956_gene_586	427	hypothetical protein	-	-	-
UM956_gene_587	364	hypothetical protein	-	IPR027034|IPR029063	Methyltransferase OMS1, mitochondrial|S-adenosyl-L-methionine-dependent methyltransferase-like
UM956_gene_588	462	hypothetical protein	-	IPR006076	FAD dependent oxidoreductase
UM956_gene_589	257	TATA-box-binding protein	TATA-box-binding protein	IPR000814|IPR012295	Beta2-adaptin/TBP, C-terminal domain|TATA-box binding protein
UM956_gene_590	603	electron-transferring-flavoprotein dehydrogenase	Probable electron transfer flavoprotein-ubiquinone oxidoreductase, mitochondrial	IPR007859	Electron transfer flavoprotein-ubiquinone oxidoreductase
UM956_gene_591	289	hypothetical protein	-	IPR002198|IPR002347|IPR016040|IPR020904	Glucose/ribitol dehydrogenase|NAD(P)-binding domain|Short-chain dehydrogenase/reductase SDR|Short-chain dehydrogenase/reductase, conserved site
UM956_gene_592	342	hypothetical protein	-	IPR002198|IPR002347|IPR016040	Glucose/ribitol dehydrogenase|NAD(P)-binding domain|Short-chain dehydrogenase/reductase SDR
UM956_gene_593	391	-	-	-	-
UM956_gene_594	1564	ATPase	-	IPR003439|IPR003593|IPR010929|IPR013525|IPR017871|IPR027417	AAA+ ATPase domain|ABC transporter, conserved site|ABC transporter-like|ABC-2 type transporter|CDR ABC transporter|P-loop containing nucleoside triphosphate hydrolase
UM956_gene_595	495	hypothetical protein	-	IPR004886|IPR013781|IPR017853	Glucanosyltransferase|Glycoside hydrolase, catalytic domain|Glycoside hydrolase, superfamily
UM956_gene_596	507	hypothetical protein	-	-	-
UM956_gene_597	887	serine/threonine protein kinase	-	IPR000719|IPR002290|IPR011009	Protein kinase domain|Protein kinase-like domain|Serine/threonine- /dual specificity protein kinase, catalytic domain
UM956_gene_598	265	hypothetical protein	-	-	-
UM956_gene_599	348	hypothetical protein	-	IPR002198|IPR016040	NAD(P)-binding domain|Short-chain dehydrogenase/reductase SDR
UM956_gene_600	639	hypothetical protein	-	-	-
UM956_gene_601	465	26S protease regulatory subunit 6A	26S protease regulatory subunit 6A	IPR003593|IPR003959|IPR003960|IPR005937|IPR027417	26S proteasome subunit P45|AAA+ ATPase domain|ATPase, AAA-type, conserved site|ATPase, AAA-type, core|P-loop containing nucleoside triphosphate hydrolase
UM956_gene_602	456	hypothetical protein	-	IPR013922	Cyclin PHO80-like
UM956_gene_603	514	hypothetical protein	-	IPR013933	Chromatin-remodelling complex, RSC SWI/SNF subunit Rsc7/Swp82
UM956_gene_604	929	AGC/AKT protein kinase	-	IPR000008|IPR000719|IPR000961|IPR002290|IPR008271|IPR011009|IPR017441|IPR017892	AGC-kinase, C-terminal|C2 domain|Protein kinase domain|Protein kinase, ATP binding site|Protein kinase, C-terminal|Protein kinase-like domain|Serine/threonine- /dual specificity protein kinase, catalytic domain|Serine/threonine-protein kinase, active site
UM956_gene_605	135	hypothetical protein	-	-	-
UM956_gene_606	214	-	-	IPR007087|IPR015880	Zinc finger, C2H2|Zinc finger, C2H2-like
UM956_gene_607	302	hypothetical protein	-	-	-
UM956_gene_608	335	hypothetical protein	-	IPR001969|IPR021109	Aspartic peptidase domain|Aspartic peptidase, active site
UM956_gene_609	1087	isoleucyl-tRNA synthetase	Isoleucine--tRNA ligase, cytoplasmic	IPR001412|IPR002300|IPR002301|IPR009008|IPR009080|IPR013155|IPR014729|IPR023586	Aminoacyl-tRNA synthetase, class 1a, anticodon-binding|Aminoacyl-tRNA synthetase, class I, conserved site|Aminoacyl-tRNA synthetase, class Ia|Isoleucine-tRNA ligase|Isoleucine-tRNA ligase, type 2|Rossmann-like alpha/beta/alpha sandwich fold|Valyl/Leucyl/Isoleucyl-tRNA synthetase, anticodon-binding|Valyl/Leucyl/Isoleucyl-tRNA synthetase, editing domain
UM956_gene_610	246	hypothetical protein	-	IPR021765	Protein of unknown function DUF3328
UM956_gene_611	152	hypothetical protein	-	-	-
UM956_gene_612	197	hypothetical protein	-	IPR021765	Protein of unknown function DUF3328
UM956_gene_613	333	hypothetical protein	-	IPR006115|IPR008927|IPR013328|IPR015815|IPR016040|IPR029154	6-phosphogluconate dehydrogenase, C-terminal-like|6-phosphogluconate dehydrogenase, NADP-binding|Dehydrogenase, multihelical|Hydroxy monocarboxylic acid anion dehydrogenase, HIBADH-type|NAD(P)-binding domain|NADP-dependent 3-hydroxyisobutyrate dehydrogenase, NAD-binding domain
UM956_gene_614	974	hypothetical protein	-	IPR006953|IPR006955|IPR016024|IPR024095	Armadillo-type fold|Uso1/p115-like vesicle tethering protein, C-terminal|Vesicle tethering protein Uso1/P115-like , head domain|Vesicle tethering protein p115-like
UM956_gene_615	587	hypothetical protein	-	IPR000873|IPR020845|IPR025110	AMP-binding enzyme C-terminal domain|AMP-binding, conserved site|AMP-dependent synthetase/ligase
UM956_gene_616	1053	protein Xni	5'-3' exoribonuclease 2 [Aspergillus fumigatus Af293]	IPR001878|IPR004859|IPR017151|IPR027073	5'-3' exoribonuclease|5'-3' exoribonuclease 2|Putative 5-3 exonuclease|Zinc finger, CCHC-type
UM956_gene_617	521	phenylacetate 2-hydroxylase	-	IPR001128|IPR002401	Cytochrome P450|Cytochrome P450, E-class, group I
UM956_gene_618	353	hypothetical protein	-	IPR006139|IPR006140|IPR016040	D-isomer specific 2-hydroxyacid dehydrogenase, NAD-binding|D-isomer specific 2-hydroxyacid dehydrogenase, catalytic domain|NAD(P)-binding domain
UM956_gene_619	371	hypothetical protein	-	IPR002085|IPR011032|IPR013149|IPR013154|IPR020843|IPR029063	Alcohol dehydrogenase GroES-like|Alcohol dehydrogenase superfamily, zinc-type|Alcohol dehydrogenase, C-terminal|GroES (chaperonin 10)-like|Polyketide synthase, enoylreductase|S-adenosyl-L-methionine-dependent methyltransferase-like
UM956_gene_620	684	hypothetical protein	-	IPR007219	Transcription factor domain, fungi
UM956_gene_621	493	seryl-tRNA synthetase	-	IPR002314|IPR002317|IPR006195|IPR010978|IPR015866	Aminoacyl-tRNA synthetase, class II|Aminoacyl-tRNA synthetase, class II (G /H /P /S), conserved domain|Serine-tRNA ligase, type1|Serine-tRNA synthetase, type1, N-terminal|tRNA-binding arm
UM956_gene_622	329	hypothetical protein	-	IPR001303	Class II aldolase/adducin N-terminal
UM956_gene_623	400	phosphatidate cytidylyltransferase	-	IPR000374	Phosphatidate cytidylyltransferase
UM956_gene_624	272	hypothetical protein	-	IPR002198|IPR002347|IPR016040	Glucose/ribitol dehydrogenase|NAD(P)-binding domain|Short-chain dehydrogenase/reductase SDR
UM956_gene_625	268	hypothetical protein	-	IPR002123|IPR004552	1-acyl-sn-glycerol-3-phosphate acyltransferase|Phospholipid/glycerol acyltransferase
UM956_gene_626	116	-	-	IPR003333|IPR029063	Mycolic acid cyclopropane synthase|S-adenosyl-L-methionine-dependent methyltransferase-like
UM956_gene_628	118	-	-	-	-
UM956_gene_631	209	-	-	-	-
UM956_gene_632	1427	hypothetical protein	-	IPR000845|IPR011990|IPR013026|IPR019734|IPR027417	Nucleoside phosphorylase domain|P-loop containing nucleoside triphosphate hydrolase|Tetratricopeptide repeat|Tetratricopeptide repeat-containing domain|Tetratricopeptide-like helical
UM956_gene_633	492	hypothetical protein	-	IPR021109	Aspartic peptidase domain
UM956_gene_634	408	hypothetical protein	-	-	-
UM956_gene_635	225	hypothetical protein	-	-	-
UM956_gene_636	157	-	-	-	-
UM956_gene_637	128	-	-	IPR029058	Alpha/Beta hydrolase fold
UM956_gene_638	352	alcohol dehydrogenase	Alcohol dehydrogenase 1	IPR002085|IPR011032|IPR013149|IPR013154|IPR016040|IPR020843	Alcohol dehydrogenase GroES-like|Alcohol dehydrogenase superfamily, zinc-type|Alcohol dehydrogenase, C-terminal|GroES (chaperonin 10)-like|NAD(P)-binding domain|Polyketide synthase, enoylreductase
UM956_gene_639	264	hypothetical protein	-	IPR000791	GPR1/FUN34/yaaH
UM956_gene_640	422	-	-	-	-
UM956_gene_641	568	hypothetical protein	-	-	-
UM956_gene_642	895	hypothetical protein	-	-	-
UM956_gene_643	105	-	-	IPR005135	Endonuclease/exonuclease/phosphatase
UM956_gene_644	363	D-malate dehydrogenase	D-malate dehydrogenase [decarboxylating]	IPR001804|IPR011829|IPR019818|IPR024084	Isocitrate and isopropylmalate dehydrogenases family|Isocitrate/isopropylmalate dehydrogenase, conserved site|Isopropylmalate dehydrogenase-like domain|Tartrate dehydrogenase
UM956_gene_645	604	hypothetical protein	ATP-dependent rRNA helicase spb4 [Aspergillus fumigatus Af293]	IPR000629|IPR001650|IPR011545|IPR014001|IPR014014|IPR025313|IPR027417	DNA/RNA helicase, DEAD/DEAH box type, N-terminal|Domain of unknown function DUF4217|Helicase, C-terminal|Helicase, superfamily 1/2, ATP-binding domain|P-loop containing nucleoside triphosphate hydrolase|RNA helicase, ATP-dependent, DEAD-box, conserved site|RNA helicase, DEAD-box type, Q motif
UM956_gene_646	1046	hypothetical protein	-	IPR001138|IPR007219	Transcription factor domain, fungi|Zn(2)-C6 fungal-type DNA-binding domain
UM956_gene_647	573	hypothetical protein	-	IPR011701|IPR016196|IPR020846	Major facilitator superfamily|Major facilitator superfamily domain|Major facilitator superfamily domain, general substrate transporter
UM956_gene_648	384	hypothetical protein	-	IPR003673|IPR023606	CoA-transferase family III|CoA-transferase family III domain
UM956_gene_649	590	hypothetical protein	-	IPR010573|IPR016196|IPR020846	Fungal trichothecene efflux pump|Major facilitator superfamily domain|Major facilitator superfamily domain, general substrate transporter
UM956_gene_650	717	hypothetical protein	-	IPR001138|IPR007219	Transcription factor domain, fungi|Zn(2)-C6 fungal-type DNA-binding domain
UM956_gene_651	283	hypothetical protein	-	IPR011600|IPR029030	Caspase-like domain|Peptidase C14, caspase domain
UM956_gene_652	696	hypothetical protein	-	-	-
UM956_gene_653	380	hypothetical protein	-	IPR023582	Impact family
UM956_gene_654	140	hypothetical protein	-	-	-
UM956_gene_655	537	hypothetical protein	-	IPR018803	Stress-responsive protein Ish1
UM956_gene_656	155	hypothetical protein	Damage response protein 1 [Saccharomyces cerevisiae S288c]	IPR001199	Cytochrome b5-like heme/steroid binding domain
UM956_gene_657	678	MFS transporter, PHS family, inorganic phosphate transporter	-	IPR005828|IPR005829|IPR016196|IPR020846	General substrate transporter|Major facilitator superfamily domain|Major facilitator superfamily domain, general substrate transporter|Sugar transporter, conserved site
UM956_gene_658	571	hypothetical protein	-	-	-
UM956_gene_659	240	riboflavin synthase, alpha subunit	Riboflavin synthase	IPR001783|IPR017938|IPR023366|IPR026017	ATP synthase subunit alpha-like domain|Lumazine-binding domain|Lumazine-binding protein|Riboflavin synthase-like beta-barrel
UM956_gene_660	699	acetolactate synthase I/II/III large subunit	Acetolactate synthase catalytic subunit, mitochondrial	IPR000399|IPR011766|IPR012000|IPR012001|IPR012846|IPR029035|IPR029061	Acetolactate synthase, large subunit, biosynthetic|DHS-like NAD/FAD-binding domain|TPP-binding enzyme, conserved site|Thiamin diphosphate-binding fold|Thiamine pyrophosphate enzyme, C-terminal TPP-binding|Thiamine pyrophosphate enzyme, N-terminal TPP-binding domain|Thiamine pyrophosphate enzyme, central domain
UM956_gene_661	393	allantoicase	Allantoicase [Neurospora crassa OR74A]	IPR005164|IPR008979|IPR015908	Allantoicase|Allantoicase domain|Galactose-binding domain-like
UM956_gene_662	285	-	-	IPR015915	Kelch-type beta propeller
UM956_gene_663	149	-	-	-	-
UM956_gene_664	542	hypothetical protein	-	IPR011701|IPR016196|IPR020846	Major facilitator superfamily|Major facilitator superfamily domain|Major facilitator superfamily domain, general substrate transporter
UM956_gene_665	562	hypothetical protein	-	IPR000873|IPR020845|IPR025110	AMP-binding enzyme C-terminal domain|AMP-binding, conserved site|AMP-dependent synthetase/ligase
UM956_gene_666	175	hypothetical protein	-	-	-
UM956_gene_667	516	galactokinase	-	IPR000705|IPR006203|IPR006204|IPR006206|IPR013750|IPR014721|IPR019539|IPR019741|IPR020568	GHMP kinase N-terminal domain|GHMP kinase, ATP-binding, conserved site|GHMP kinase, C-terminal domain|Galactokinase|Galactokinase galactose-binding domain|Galactokinase, conserved site|Mevalonate/galactokinase|Ribosomal protein S5 domain 2-type fold|Ribosomal protein S5 domain 2-type fold, subgroup
UM956_gene_668	531	hypothetical protein	-	-	-
UM956_gene_669	541	hypothetical protein	-	IPR011016|IPR013083|IPR019192	Ribosomal protein L28/L40, mitochondrial|Zinc finger, RING-CH-type|Zinc finger, RING/FYVE/PHD-type
UM956_gene_670	202	GTP-binding protein rho2	GTP-binding protein rho2	IPR001806|IPR003578|IPR005225|IPR027417	P-loop containing nucleoside triphosphate hydrolase|Small GTP-binding protein domain|Small GTPase superfamily|Small GTPase superfamily, Rho type
UM956_gene_671	331	-	-	IPR025279	Stress response protein NST1
UM956_gene_673	714	-	-	-	-
UM956_gene_674	618	hypothetical protein	-	IPR006073|IPR006169|IPR014100|IPR027417	GTP binding domain|GTP-binding protein Obg/CgtA|GTP1/OBG domain|P-loop containing nucleoside triphosphate hydrolase
UM956_gene_675	303	hypothetical protein	-	IPR001279	Beta-lactamase-like
UM956_gene_676	760	3-isopropylmalate dehydratase	3-isopropylmalate dehydratase	IPR000573|IPR001030|IPR004430|IPR004431|IPR015928|IPR015931|IPR015932|IPR015937|IPR018136	3-isopropylmalate dehydratase, large subunit|3-isopropylmalate dehydratase, small subunit|Aconitase A/isopropylmalate dehydratase small subunit, swivel|Aconitase family, 4Fe-4S cluster binding site|Aconitase/3-isopropylmalate dehydratase large subunit, alpha/beta/alpha|Aconitase/3-isopropylmalate dehydratase large subunit, alpha/beta/alpha, subdomain 1/3|Aconitase/3-isopropylmalate dehydratase la…
UM956_gene_677	388	3-isopropylmalate dehydrogenase	3-isopropylmalate dehydrogenase	IPR001804|IPR004429|IPR019818|IPR024084	Isocitrate and isopropylmalate dehydrogenases family|Isocitrate/isopropylmalate dehydrogenase, conserved site|Isopropylmalate dehydrogenase|Isopropylmalate dehydrogenase-like domain
UM956_gene_678	504	hypothetical protein	-	IPR011701|IPR016196|IPR020846	Major facilitator superfamily|Major facilitator superfamily domain|Major facilitator superfamily domain, general substrate transporter
UM956_gene_679	603	hypothetical protein	-	-	-
UM956_gene_680	554	hypothetical protein	-	IPR001128|IPR002401|IPR017972	Cytochrome P450|Cytochrome P450, E-class, group I|Cytochrome P450, conserved site
UM956_gene_681	602	hypothetical protein	-	IPR013665	Sfi1 spindle body
UM956_gene_682	369	hypothetical protein	-	IPR006710|IPR023296	Glycoside hydrolase, family 43|Glycosyl hydrolase, five-bladed beta-propellor domain
UM956_gene_683	407	hypothetical protein	-	IPR011042	Six-bladed beta-propeller, TolB-like
UM956_gene_684	624	hypothetical protein	-	IPR001248|IPR012681	Nucleobase cation symporter-1, NCS1|Permease, cytosine/purines, uracil, thiamine, allantoin
UM956_gene_685	180	hypothetical protein	-	IPR002190	MAGE protein
UM956_gene_686	1146	hypothetical protein	-	IPR000608|IPR012317|IPR016135	Poly(ADP-ribose) polymerase, catalytic domain|Ubiquitin-conjugating enzyme, E2|Ubiquitin-conjugating enzyme/RWD-like
UM956_gene_687	342	hypothetical protein	-	-	-
UM956_gene_688	135	60S ribosomal protein L27-B	60S ribosomal protein L27-B [Saccharomyces cerevisiae S288c]	IPR001141|IPR008991|IPR014722|IPR018262	Ribosomal protein L2 domain 2|Ribosomal protein L27e|Ribosomal protein L27e, conserved site|Translation protein SH3-like domain
UM956_gene_689	1516	-	-	-	-
UM956_gene_690	602	-	-	-	-
UM956_gene_691	390	hypothetical protein	-	IPR006634	TRAM/LAG1/CLN8 homology domain
UM956_gene_692	478	calcium binding protein 39	Conidiophore development protein hymA [Aspergillus nidulans FGSC A4]	IPR011989|IPR013878|IPR016024|IPR028637	Armadillo-like helical|Armadillo-type fold|Conidiophore development protein HymA|Mo25-like
UM956_gene_693	748	hypothetical protein	Probable kinetochore protein ndc80 [Aspergillus nidulans FGSC A4]	IPR005550	Kinetochore protein Ndc80
UM956_gene_694	393	hypothetical protein	-	IPR006785|IPR025655	Peroxisomal membrane protein 14|Peroxisome membrane anchor protein Pex14p, N-terminal
UM956_gene_695	368	hypothetical protein	-	-	-
UM956_gene_696	754	hypothetical protein	-	IPR002828|IPR004344|IPR027746	Probable tubulin-tyrosine ligase|Survival protein SurE-like phosphatase/nucleotidase|Tubulin-tyrosine ligase/Tubulin polyglutamylase
UM956_gene_697	1131	hypothetical protein	-	IPR001140|IPR003439|IPR003593|IPR011527|IPR017871|IPR027417	AAA+ ATPase domain|ABC transporter type 1, transmembrane domain|ABC transporter, conserved site|ABC transporter, transmembrane domain|ABC transporter-like|P-loop containing nucleoside triphosphate hydrolase
UM956_gene_698	481	hypothetical protein	-	IPR011701|IPR016196	Major facilitator superfamily|Major facilitator superfamily domain, general substrate transporter
UM956_gene_699	203	-	-	-	-
UM956_gene_700	596	hypothetical protein	-	-	-
UM956_gene_701	874	AGC/PDK1 protein kinase	-	IPR000719|IPR002290|IPR008271|IPR011009|IPR011993|IPR017441	Pleckstrin homology-like domain|Protein kinase domain|Protein kinase, ATP binding site|Protein kinase-like domain|Serine/threonine- /dual specificity protein kinase, catalytic domain|Serine/threonine-protein kinase, active site
UM956_gene_702	525	hypothetical protein	-	-	-
UM956_gene_703	543	hypothetical protein	-	IPR011701|IPR016196|IPR020846	Major facilitator superfamily|Major facilitator superfamily domain|Major facilitator superfamily domain, general substrate transporter
UM956_gene_704	159	-	-	-	-
UM956_gene_705	804	hypothetical protein	-	IPR001138|IPR007219	Transcription factor domain, fungi|Zn(2)-C6 fungal-type DNA-binding domain
UM956_gene_706	283	hypothetical protein	-	IPR002198|IPR002347|IPR016040	Glucose/ribitol dehydrogenase|NAD(P)-binding domain|Short-chain dehydrogenase/reductase SDR
UM956_gene_707	158	-	-	-	-
UM956_gene_708	275	hypothetical protein	-	-	-
UM956_gene_709	221	hypothetical protein	-	IPR001969|IPR001995|IPR021109	Aspartic peptidase domain|Aspartic peptidase, active site|Peptidase A2A, retrovirus, catalytic
UM956_gene_710	231	hypothetical protein	-	-	-
UM956_gene_711	249	3-oxoacyl-[acyl-carrier protein] reductase	-	IPR002198|IPR002347|IPR016040|IPR020904	Glucose/ribitol dehydrogenase|NAD(P)-binding domain|Short-chain dehydrogenase/reductase SDR|Short-chain dehydrogenase/reductase, conserved site
UM956_gene_712	302	estradiol 17beta-dehydrogenase	-	IPR002198|IPR002347|IPR016040	Glucose/ribitol dehydrogenase|NAD(P)-binding domain|Short-chain dehydrogenase/reductase SDR
UM956_gene_713	360	hypothetical protein	-	IPR021833	Protein of unknown function DUF3425
UM956_gene_714	281	hypothetical protein	-	-	-
UM956_gene_715	188	signal peptidase I	Signal peptidase complex catalytic subunit SEC11	IPR001733|IPR015927|IPR019756|IPR019759|IPR028360	Peptidase S24/S26, beta-ribbon domain|Peptidase S24/S26A/S26B|Peptidase S24/S26A/S26B/S26C|Peptidase S26A, signal peptidase I, serine active site|Peptidase S26B, eukaryotic signal peptidase
UM956_gene_716	848	hypothetical protein	-	IPR021840	Protein of unknown function DUF3433
UM956_gene_717	700	hypothetical protein	-	IPR021709	Protein of unknown function DUF3292
UM956_gene_718	494	hypothetical protein	-	IPR003663|IPR005828|IPR005829|IPR016196|IPR020846	General substrate transporter|Major facilitator superfamily domain|Major facilitator superfamily domain, general substrate transporter|Sugar transporter, conserved site|Sugar/inositol transporter
UM956_gene_719	314	tagatose 1,6-diphosphate aldolase	Putative fructose-bisphosphate aldolase	IPR000771|IPR013785	Aldolase-type TIM barrel|Ketose-bisphosphate aldolase, class-II
UM956_gene_720	326	alcohol dehydrogenase	-	IPR001509|IPR016040	NAD(P)-binding domain|NAD-dependent epimerase/dehydratase
UM956_gene_721	329	hypothetical protein	-	IPR008775	Phytanoyl-CoA dioxygenase
UM956_gene_722	569	hypothetical protein	-	IPR007219	Transcription factor domain, fungi
UM956_gene_723	657	hypothetical protein	Putative 2-hydroxyacid dehydrogenase UNK4.10 [Schizosaccharomyces pombe 972h-]	IPR002198|IPR002347|IPR006139|IPR006140|IPR016040	D-isomer specific 2-hydroxyacid dehydrogenase, NAD-binding|D-isomer specific 2-hydroxyacid dehydrogenase, catalytic domain|Glucose/ribitol dehydrogenase|NAD(P)-binding domain|Short-chain dehydrogenase/reductase SDR
UM956_gene_724	383	hypothetical protein	-	IPR001279|IPR024884	Beta-lactamase-like|N-acyl-phosphatidylethanolamine-hydrolysing phospholipase D
UM956_gene_725	328	hypothetical protein	-	IPR006992	Amidohydrolase 2
UM956_gene_726	254	hypothetical protein	-	-	-
UM956_gene_727	870	hypothetical protein	-	IPR001752|IPR019821|IPR027417|IPR027640	Kinesin, motor domain|Kinesin, motor region, conserved site|Kinesin-like protein|P-loop containing nucleoside triphosphate hydrolase
UM956_gene_728	314	hypothetical protein	-	IPR008030|IPR016040	NAD(P)-binding domain|NmrA-like
UM956_gene_729	258	hypothetical protein	-	-	-
UM956_gene_730	588	hypothetical protein	-	IPR000172|IPR007867|IPR012132	Glucose-methanol-choline oxidoreductase|Glucose-methanol-choline oxidoreductase, C-terminal|Glucose-methanol-choline oxidoreductase, N-terminal
UM956_gene_731	310	hypothetical protein	-	-	-
UM956_gene_732	307	-	-	IPR013831	SGNH hydrolase-type esterase domain
UM956_gene_733	308	-	-	IPR006603	PQ-loop repeat
UM956_gene_735	119	-	-	-	-
UM956_gene_736	634	-	-	IPR007219	Transcription factor domain, fungi
UM956_gene_737	495	hypothetical protein	-	IPR001128|IPR002401|IPR017972	Cytochrome P450|Cytochrome P450, E-class, group I|Cytochrome P450, conserved site
UM956_gene_738	194	hypothetical protein	-	IPR011051|IPR013096|IPR014710	Cupin 2, conserved barrel|RmlC-like cupin domain|RmlC-like jelly roll fold
UM956_gene_739	587	hypothetical protein	-	IPR010573|IPR016196|IPR020846	Fungal trichothecene efflux pump|Major facilitator superfamily domain|Major facilitator superfamily domain, general substrate transporter
UM956_gene_740	425	fumarylacetoacetase	-	IPR002529|IPR005959|IPR011234|IPR015377	Fumarylacetoacetase|Fumarylacetoacetase, C-terminal|Fumarylacetoacetase, C-terminal-related|Fumarylacetoacetase, N-terminal
UM956_gene_741	274	hypothetical protein	-	-	-
UM956_gene_742	497	hypothetical protein	-	IPR002523	Mg2+ transporter protein, CorA-like/Zinc transport protein ZntB
UM956_gene_743	644	hypothetical protein	-	IPR016040	NAD(P)-binding domain
UM956_gene_744	337	hypothetical protein	-	IPR001447	Arylamine N-acetyltransferase
UM956_gene_745	354	hypothetical protein	-	IPR001107|IPR001972	Band 7 protein|Stomatin family
UM956_gene_746	744	hypothetical protein	-	IPR001128|IPR002198|IPR002347|IPR016040|IPR017972	Cytochrome P450|Cytochrome P450, conserved site|Glucose/ribitol dehydrogenase|NAD(P)-binding domain|Short-chain dehydrogenase/reductase SDR
UM956_gene_747	1072	hypothetical protein	-	IPR000608|IPR016135	Ubiquitin-conjugating enzyme, E2|Ubiquitin-conjugating enzyme/RWD-like
UM956_gene_748	540	hypothetical protein	-	IPR019194	Transcription elognation factor Eaf, N-terminal
UM956_gene_749	765	hypothetical protein	-	IPR007941|IPR029058	Alpha/Beta hydrolase fold|Protein of unknown function DUF726
UM956_gene_750	1324	hypothetical protein	-	IPR001680|IPR015943|IPR017986|IPR022033	RAVE complex protein Rav1 C-terminal|WD40 repeat|WD40-repeat-containing domain|WD40/YVTN repeat-like-containing domain
UM956_gene_751	815	DNA repair helicase rad15	DNA repair helicase rad15	IPR001945|IPR006554|IPR006555|IPR010614|IPR010643|IPR013020|IPR014013|IPR027417	ATP-dependent helicase, C-terminal|DEAD2|DNA helicase (DNA repair), Rad3 type|Domain of unknown function DUF1227|Helicase, superfamily 1/2, ATP-binding domain, DinG/Rad3-type|Helicase-like, DEXD box c2 type|P-loop containing nucleoside triphosphate hydrolase|Xeroderma pigmentosum group D protein
UM956_gene_752	467	murein transglycosylase	-	IPR001547|IPR013781|IPR017853	Glycoside hydrolase, catalytic domain|Glycoside hydrolase, family 5|Glycoside hydrolase, superfamily
UM956_gene_753	874	hypothetical protein	Xylanolytic transcriptional activator xlnR	IPR001138|IPR007219	Transcription factor domain, fungi|Zn(2)-C6 fungal-type DNA-binding domain
UM956_gene_754	783	hypothetical protein	-	-	-
UM956_gene_755	924	hypothetical protein	-	-	-
UM956_gene_756	592	hypothetical protein	-	IPR024761|IPR024764	Transcription factor IIIC, 90kDa subunit, N-terminal|Transcription factor IIIC, putative zinc-finger
UM956_gene_757	568	hypothetical protein	-	IPR001128|IPR002401|IPR017972	Cytochrome P450|Cytochrome P450, E-class, group I|Cytochrome P450, conserved site
UM956_gene_758	485	hypothetical protein	-	-	-
UM956_gene_759	565	hypothetical protein	-	IPR002524|IPR027469	Cation efflux protein|Cation efflux protein transmembrane domain
UM956_gene_760	448	beta-1,4-mannosyltransferase	-	IPR026051	Asparagine-linked glycosylation protein 1-like
UM956_gene_761	276	hypothetical protein	-	IPR008775	Phytanoyl-CoA dioxygenase
UM956_gene_762	228	ubiquitin carboxyl-terminal hydrolase L3	-	IPR001578	Peptidase C12, ubiquitin carboxyl-terminal hydrolase
UM956_gene_763	1590	hypothetical protein	-	IPR001841|IPR011016|IPR013083	Zinc finger, RING-CH-type|Zinc finger, RING-type|Zinc finger, RING/FYVE/PHD-type
UM956_gene_764	625	cyclohexanone monooxygenase	Pentalenolactone D synthase	IPR016040	NAD(P)-binding domain
UM956_gene_765	189	hypothetical protein	-	IPR019371	Uncharacterised domain KxDL
UM956_gene_766	1856	hypothetical protein	-	IPR000014|IPR001789|IPR003594|IPR003661|IPR004358|IPR005467|IPR009082|IPR011006	CheY-like superfamily|Histidine kinase-like ATPase, ATP-binding domain|PAS domain|Signal transduction histidine kinase EnvZ-like, dimerisation/phosphoacceptor domain|Signal transduction histidine kinase, core|Signal transduction histidine kinase, homodimeric domain|Signal transduction histidine kinase-related protein, C-terminal|Signal transduction response regulator, receiver domain
UM956_gene_767	643	hypothetical protein	-	IPR004240	Nonaspanin (TM9SF)
UM956_gene_768	190	calcium-binding protein NCS-1	Calcium-binding protein NCS-1 [Schizosaccharomyces pombe 972h-]	IPR002048|IPR011992|IPR018247|IPR028846	EF-Hand 1, calcium-binding site|EF-hand domain|EF-hand domain pair|Recoverin family
UM956_gene_769	424	26S proteasome regulatory subunit N6	Probable 26S proteasome regulatory subunit rpn6 [Schizosaccharomyces pombe 972h-]	IPR000717|IPR011990|IPR011991|IPR013143	PCI/PINT associated module|Proteasome component (PCI) domain|Tetratricopeptide-like helical|Winged helix-turn-helix DNA-binding domain
UM956_gene_770	398	hypothetical protein	Protein sof1	IPR001680|IPR007287|IPR015943|IPR017986|IPR020472	G-protein beta WD-40 repeat|Sof1-like protein|WD40 repeat|WD40-repeat-containing domain|WD40/YVTN repeat-like-containing domain
UM956_gene_771	570	hypothetical protein	-	IPR013143	PCI/PINT associated module
UM956_gene_772	507	hypothetical protein	-	-	-
UM956_gene_773	264	hypothetical protein	-	-	-
UM956_gene_774	569	hypothetical protein	-	-	-
UM956_gene_775	504	-	-	IPR001128|IPR002401|IPR017972	Cytochrome P450|Cytochrome P450, E-class, group I|Cytochrome P450, conserved site
UM956_gene_776	45	-	-	-	-
UM956_gene_777	232	-	-	-	-
UM956_gene_778	131	-	-	IPR001401|IPR022812|IPR027417	Dynamin superfamily|Dynamin, GTPase domain|P-loop containing nucleoside triphosphate hydrolase
UM956_gene_779	225	-	-	-	-
UM956_gene_780	109	-	-	-	-
UM956_gene_781	361	hypothetical protein	-	IPR013094|IPR029058	Alpha/Beta hydrolase fold|Alpha/beta hydrolase fold-3
UM956_gene_782	525	hypothetical protein	-	IPR007568	RTA-like protein
UM956_gene_783	152	-	-	-	-
UM956_gene_786	101	-	-	-	-
UM956_gene_788	62	-	-	-	-
UM956_gene_789	66	-	-	-	-
UM956_gene_790	191	hypothetical protein	-	-	-
UM956_gene_792	38	-	-	-	-
UM956_gene_793	481	-	-	IPR005162	Retrotransposon gag domain
UM956_gene_794	236	hypothetical protein	-	IPR004827	Basic-leucine zipper domain
UM956_gene_795	616	hypothetical protein	-	IPR000873|IPR020845|IPR025110	AMP-binding enzyme C-terminal domain|AMP-binding, conserved site|AMP-dependent synthetase/ligase
UM956_gene_796	224	hypothetical protein	-	IPR009057|IPR017877|IPR017930	Homeodomain-like|Myb domain|Myb-like domain
UM956_gene_797	226	hypothetical protein	-	-	-
UM956_gene_798	878	hypothetical protein	-	IPR011701|IPR016196|IPR020846	Major facilitator superfamily|Major facilitator superfamily domain|Major facilitator superfamily domain, general substrate transporter
UM956_gene_799	378	hypothetical protein	-	IPR008928|IPR010905|IPR012341	Glycosyl hydrolase, family 88|Six-hairpin glycosidase|Six-hairpin glycosidase-like
UM956_gene_800	519	hypothetical protein	-	IPR001128|IPR002401|IPR017972	Cytochrome P450|Cytochrome P450, E-class, group I|Cytochrome P450, conserved site
UM956_gene_801	283	gluconate 5-dehydrogenase	-	IPR002198|IPR002347|IPR016040|IPR020904	Glucose/ribitol dehydrogenase|NAD(P)-binding domain|Short-chain dehydrogenase/reductase SDR|Short-chain dehydrogenase/reductase, conserved site
UM956_gene_802	378	hypothetical protein	-	IPR013094|IPR029058	Alpha/Beta hydrolase fold|Alpha/beta hydrolase fold-3
UM956_gene_803	254	hypothetical protein	-	-	-
UM956_gene_804	146	hypothetical protein	-	IPR025870|IPR029068	Glyoxalase-like domain|Glyoxalase/Bleomycin resistance protein/Dihydroxybiphenyl dioxygenase
UM956_gene_805	86	-	-	IPR019357	Protein of unknown function DUF2205, coiled-coil
UM956_gene_806	524	hypothetical protein	-	IPR001138	Zn(2)-C6 fungal-type DNA-binding domain
UM956_gene_807	571	hypothetical protein	-	IPR003663|IPR005828|IPR005829|IPR016196|IPR020846	General substrate transporter|Major facilitator superfamily domain|Major facilitator superfamily domain, general substrate transporter|Sugar transporter, conserved site|Sugar/inositol transporter
UM956_gene_808	769	hypothetical protein	Probable exo-1,4-beta-xylosidase bxlB	IPR001764|IPR002772|IPR017853|IPR026892	Glycoside hydrolase family 3|Glycoside hydrolase family 3 C-terminal domain|Glycoside hydrolase, family 3, N-terminal|Glycoside hydrolase, superfamily
UM956_gene_809	385	hypothetical protein	-	IPR003877	SPla/RYanodine receptor SPRY
UM956_gene_810	461	hypothetical protein	-	IPR029044	Nucleotide-diphospho-sugar transferases
UM956_gene_811	516	hypothetical protein	-	IPR001223|IPR001579|IPR013781|IPR017853	Glycoside hydrolase, catalytic domain|Glycoside hydrolase, chitinase active site|Glycoside hydrolase, family 18, catalytic domain|Glycoside hydrolase, superfamily
UM956_gene_812	480	-	-	IPR002068|IPR008978	Alpha crystallin/Hsp20 domain|HSP20-like chaperone
UM956_gene_813	156	-	-	-	-
UM956_gene_814	592	hypothetical protein	-	IPR001128|IPR002401	Cytochrome P450|Cytochrome P450, E-class, group I
UM956_gene_815	556	hypothetical protein	-	-	-
UM956_gene_816	838	hypothetical protein	-	IPR001138|IPR007219	Transcription factor domain, fungi|Zn(2)-C6 fungal-type DNA-binding domain
UM956_gene_817	1008	hypothetical protein	-	IPR011990|IPR013633	Tetratricopeptide-like helical|siRNA-mediated silencing protein NRDE-2
UM956_gene_818	1895	hypothetical protein	-	IPR011989|IPR012954|IPR016024|IPR021133|IPR022125	Armadillo-like helical|Armadillo-type fold|BP28, C-terminal domain|HEAT, type 2|U3 small nucleolar RNA-associated protein 10
UM956_gene_819	286	-	-	IPR003165|IPR012337	Ribonuclease H-like domain|Stem cell self-renewal protein Piwi
UM956_gene_820	156	-	-	-	-
UM956_gene_821	1689	hypothetical protein	-	IPR011989|IPR016024|IPR019587|IPR023393	Armadillo-like helical|Armadillo-type fold|Polyketide cyclase/dehydrase|START-like domain
UM956_gene_822	197	hypothetical protein	-	IPR009784	Protein of unknown function DUF1349
UM956_gene_823	359	homoserine O-acetyltransferase	-	IPR000073|IPR008220|IPR029058	Alpha/Beta hydrolase fold|Alpha/beta hydrolase fold-1|Homoserine acetyltransferase
UM956_gene_824	313	hypothetical protein	-	IPR002563|IPR012349	FMN-binding split barrel|Flavin reductase-like, FMN-binding
UM956_gene_825	537	hypothetical protein	-	IPR001734	Sodium/solute symporter
UM956_gene_826	619	hypothetical protein	-	-	-
UM956_gene_827	540	hypothetical protein	-	IPR021047	Mannosyltransferase 1, CMT1
UM956_gene_828	347	hypothetical protein	-	IPR008030|IPR016040	NAD(P)-binding domain|NmrA-like
UM956_gene_829	574	hypothetical protein	-	-	-
UM956_gene_830	223	carbonate dehydratase	-	IPR001765	Carbonic anhydrase
UM956_gene_831	607	hypothetical protein	-	IPR002934|IPR007010|IPR007012|IPR011068|IPR014492	Nucleotidyl transferase domain|Nucleotidyltransferase, class I, C-terminal-like|Poly(A) polymerase|Poly(A) polymerase, RNA-binding domain|Poly(A) polymerase, central domain
UM956_gene_832	593	hypothetical protein	-	IPR018712	Domain of unknown function DUF2235
UM956_gene_833	591	hypothetical protein	-	IPR000120|IPR015830|IPR020556|IPR023631	Amidase|Amidase signature domain|Amidase, conserved site|Amidase, fungi type
UM956_gene_834	308	hypothetical protein	-	IPR002198|IPR002347|IPR016040	Glucose/ribitol dehydrogenase|NAD(P)-binding domain|Short-chain dehydrogenase/reductase SDR
UM956_gene_835	557	hypothetical protein	-	IPR002293|IPR004840|IPR004841	Amino acid permease, conserved site|Amino acid permease /SLC12A domain|Amino acid/polyamine transporter I
UM956_gene_836	382	beta-lactamase	-	IPR001466|IPR012338	Beta-lactamase-related|Beta-lactamase/transpeptidase-like
UM956_gene_837	158	-	-	IPR000262|IPR013785	Aldolase-type TIM barrel|FMN-dependent dehydrogenase
UM956_gene_838	1223	hypothetical protein	-	IPR005065|IPR029058	Alpha/Beta hydrolase fold|Platelet-activating factor acetylhydrolase
UM956_gene_839	417	hypothetical protein	-	IPR002529|IPR005959|IPR011234|IPR015377	Fumarylacetoacetase|Fumarylacetoacetase, C-terminal|Fumarylacetoacetase, C-terminal-related|Fumarylacetoacetase, N-terminal
UM956_gene_840	559	hypothetical protein	-	IPR005198|IPR008928|IPR012341	Glycoside hydrolase, family 76|Six-hairpin glycosidase|Six-hairpin glycosidase-like
UM956_gene_841	318	hypothetical protein	-	IPR001395|IPR020471|IPR023210	Aldo/keto reductase|Aldo/keto reductase subgroup|NADP-dependent oxidoreductase domain
UM956_gene_842	339	hypothetical protein	-	IPR000133	ER lumen protein retaining receptor
UM956_gene_843	288	alcohol dehydrogenase	-	IPR001395|IPR018170|IPR020471|IPR023210	Aldo/keto reductase|Aldo/keto reductase subgroup|Aldo/keto reductase, conserved site|NADP-dependent oxidoreductase domain
UM956_gene_844	248	-	-	-	-
UM956_gene_845	198	cytochrome c oxidase subunit 5b	Cytochrome c oxidase subunit 4, mitochondrial	IPR002124	Cytochrome c oxidase, subunit Vb
UM956_gene_846	729	hypothetical protein	-	IPR000322|IPR011013|IPR017853	Galactose mutarotase-like domain|Glycoside hydrolase, family 31|Glycoside hydrolase, superfamily
UM956_gene_847	209	hypothetical protein	Splicing factor U2AF 23 kDa subunit	IPR000504|IPR000571|IPR009145|IPR012677	Nucleotide-binding, alpha-beta plait|RNA recognition motif domain|U2 auxiliary factor small subunit|Zinc finger, CCCH-type
UM956_gene_848	94	hypothetical protein	-	-	-
UM956_gene_849	478	hypothetical protein	-	-	-
UM956_gene_850	631	hypothetical protein	-	IPR002007|IPR010255|IPR019791	Haem peroxidase|Haem peroxidase, animal|Haem peroxidase, animal, subgroup
UM956_gene_851	242	hypothetical protein	-	IPR000028	Chloroperoxidase
UM956_gene_852	445	4-aminobutyrate aminotransferase	-	IPR005814|IPR015421|IPR015422|IPR015424	Aminotransferase class-III|Pyridoxal phosphate-dependent transferase|Pyridoxal phosphate-dependent transferase, major region, subdomain 1|Pyridoxal phosphate-dependent transferase, major region, subdomain 2
UM956_gene_853	584	hypothetical protein	-	IPR011701|IPR016196|IPR020846	Major facilitator superfamily|Major facilitator superfamily domain|Major facilitator superfamily domain, general substrate transporter
UM956_gene_854	234	hypothetical protein	-	-	-
UM956_gene_855	175	hypothetical protein	-	IPR006683|IPR029069	HotDog domain|Thioesterase superfamily
UM956_gene_856	377	hypothetical protein	-	-	-
UM956_gene_857	442	hypothetical protein	-	IPR000277|IPR015421|IPR015422|IPR015424	Cys/Met metabolism, pyridoxal phosphate-dependent enzyme|Pyridoxal phosphate-dependent transferase|Pyridoxal phosphate-dependent transferase, major region, subdomain 1|Pyridoxal phosphate-dependent transferase, major region, subdomain 2
UM956_gene_858	1179	hypothetical protein	-	IPR007855	RNA-dependent RNA polymerase, eukaryotic-type
UM956_gene_859	622	hypothetical protein	-	IPR000172|IPR007867|IPR012132	Glucose-methanol-choline oxidoreductase|Glucose-methanol-choline oxidoreductase, C-terminal|Glucose-methanol-choline oxidoreductase, N-terminal
UM956_gene_860	250	-	-	-	-
UM956_gene_861	392	hypothetical protein	-	IPR001279	Beta-lactamase-like
UM956_gene_862	750	hypothetical protein	-	IPR007087|IPR007219|IPR013087|IPR015880	Transcription factor domain, fungi|Zinc finger C2H2-type/integrase DNA-binding domain|Zinc finger, C2H2|Zinc finger, C2H2-like
UM956_gene_863	250	hypothetical protein	-	IPR002198|IPR002347|IPR016040	Glucose/ribitol dehydrogenase|NAD(P)-binding domain|Short-chain dehydrogenase/reductase SDR
UM956_gene_864	516	hypothetical protein	-	IPR003663|IPR005828|IPR005829|IPR016196|IPR020846	General substrate transporter|Major facilitator superfamily domain|Major facilitator superfamily domain, general substrate transporter|Sugar transporter, conserved site|Sugar/inositol transporter
UM956_gene_865	608	hypothetical protein	-	IPR010839|IPR025496	Protein of unknown function DUF1446|Protein of unknown function DUF4387
UM956_gene_866	501	succinate-semialdehyde dehydrogenase (NADP+)	-	IPR015590|IPR016160|IPR016161|IPR016162|IPR016163|IPR029510	Aldehyde dehydrogenase domain|Aldehyde dehydrogenase, C-terminal|Aldehyde dehydrogenase, N-terminal|Aldehyde dehydrogenase, cysteine active site|Aldehyde dehydrogenase, glutamic acid active site|Aldehyde/histidinol dehydrogenase
UM956_gene_867	318	methylisocitrate lyase	-	IPR015813|IPR018523	Isocitrate lyase/phosphorylmutase, conserved site|Pyruvate/Phosphoenolpyruvate kinase-like domain
UM956_gene_868	87	-	-	-	-
UM956_gene_869	310	hypothetical protein	-	-	-
UM956_gene_870	304	hypothetical protein	-	-	-
UM956_gene_871	413	hypothetical protein	-	IPR002938|IPR003042	Aromatic-ring hydroxylase-like|Monooxygenase, FAD-binding
UM956_gene_872	293	-	-	-	-
UM956_gene_873	1280	hypothetical protein	-	-	-
UM956_gene_874	374	hypothetical protein	-	IPR002085|IPR011032|IPR013149|IPR013154|IPR016040	Alcohol dehydrogenase GroES-like|Alcohol dehydrogenase superfamily, zinc-type|Alcohol dehydrogenase, C-terminal|GroES (chaperonin 10)-like|NAD(P)-binding domain
UM956_gene_875	212	-	-	-	-
UM956_gene_876	885	glucan 1,3-beta-glucosidase	-	IPR011050|IPR012334|IPR024429	Endosialidase, N-terminal extension domain|Pectin lyase fold|Pectin lyase fold/virulence factor
UM956_gene_877	423	hypothetical protein	-	IPR004839|IPR015421|IPR015422|IPR015424	Aminotransferase, class I/classII|Pyridoxal phosphate-dependent transferase|Pyridoxal phosphate-dependent transferase, major region, subdomain 1|Pyridoxal phosphate-dependent transferase, major region, subdomain 2
UM956_gene_878	881	hypothetical protein	-	-	-
UM956_gene_879	393	-	-	IPR000572|IPR008335	Eukaryotic molybdopterin oxidoreductase|Oxidoreductase, molybdopterin-binding domain
UM956_gene_880	589	hypothetical protein	-	IPR000873|IPR020845|IPR025110	AMP-binding enzyme C-terminal domain|AMP-binding, conserved site|AMP-dependent synthetase/ligase
UM956_gene_881	1318	-	-	IPR011990	Tetratricopeptide-like helical
UM956_gene_882	1511	hypothetical protein	-	IPR010730|IPR020683|IPR027417	Ankyrin repeat-containing domain|Heterokaryon incompatibility|P-loop containing nucleoside triphosphate hydrolase
UM956_gene_883	184	-	-	-	-
UM956_gene_884	360	-	-	-	-
UM956_gene_885	157	-	-	-	-
UM956_gene_886	197	-	-	-	-
UM956_gene_887	517	hypothetical protein	-	IPR001128|IPR002401|IPR017972	Cytochrome P450|Cytochrome P450, E-class, group I|Cytochrome P450, conserved site
UM956_gene_888	544	hypothetical protein	-	IPR011701|IPR016196|IPR020846	Major facilitator superfamily|Major facilitator superfamily domain|Major facilitator superfamily domain, general substrate transporter
UM956_gene_889	311	hypothetical protein	-	IPR002198|IPR002347|IPR016040	Glucose/ribitol dehydrogenase|NAD(P)-binding domain|Short-chain dehydrogenase/reductase SDR
UM956_gene_890	577	hypothetical protein	-	IPR007219|IPR020392	Pancreatic hormone-like, conserved site|Transcription factor domain, fungi
UM956_gene_891	648	hypothetical protein	-	IPR001138|IPR007219	Transcription factor domain, fungi|Zn(2)-C6 fungal-type DNA-binding domain
UM956_gene_892	503	homogentisate 1,2-dioxygenase	-	IPR005708|IPR011051|IPR014710	Homogentisate 1,2-dioxygenase|RmlC-like cupin domain|RmlC-like jelly roll fold
UM956_gene_893	575	hypothetical protein	-	IPR002938|IPR003042	Aromatic-ring hydroxylase-like|Monooxygenase, FAD-binding
UM956_gene_894	577	hypothetical protein	-	IPR000873|IPR020845|IPR025110	AMP-binding enzyme C-terminal domain|AMP-binding, conserved site|AMP-dependent synthetase/ligase
UM956_gene_895	321	hypothetical protein	-	IPR004360|IPR029068	Glyoxalase/Bleomycin resistance protein/Dihydroxybiphenyl dioxygenase|Glyoxalase/fosfomycin resistance/dioxygenase domain
UM956_gene_896	295	5-carboxymethyl-2-hydroxymuconate isomerase	-	IPR002529|IPR011234	Fumarylacetoacetase, C-terminal|Fumarylacetoacetase, C-terminal-related
UM956_gene_897	410	beta-lactamase	-	IPR001466|IPR012338	Beta-lactamase-related|Beta-lactamase/transpeptidase-like
UM956_gene_898	412	hypothetical protein	-	IPR002938|IPR003042	Aromatic-ring hydroxylase-like|Monooxygenase, FAD-binding
UM956_gene_899	389	beta-lactamase	-	IPR001466|IPR012338	Beta-lactamase-related|Beta-lactamase/transpeptidase-like
UM956_gene_900	377	hypothetical protein	-	IPR011009	Protein kinase-like domain
UM956_gene_901	763	hypothetical protein	-	IPR002110|IPR020683	Ankyrin repeat|Ankyrin repeat-containing domain
UM956_gene_902	412	hypothetical protein	-	IPR002110|IPR020683	Ankyrin repeat|Ankyrin repeat-containing domain
UM956_gene_903	659	hypothetical protein	-	IPR004102|IPR008893|IPR012317	Poly(ADP-ribose) polymerase, catalytic domain|Poly(ADP-ribose) polymerase, regulatory domain|WGR domain
UM956_gene_904	169	hypothetical protein	-	-	-
UM956_gene_905	158	-	-	-	-
UM956_gene_906	121	-	-	IPR002938	Monooxygenase, FAD-binding
UM956_gene_907	196	-	-	IPR002938|IPR003042	Aromatic-ring hydroxylase-like|Monooxygenase, FAD-binding
UM956_gene_908	326	-	-	IPR003347	JmjC domain
UM956_gene_909	490	phosphoglycolate phosphatase	-	IPR006439|IPR010516|IPR023214	HAD hydrolase, subfamily IA|HAD-like domain|Sin3 associated polypeptide p18
UM956_gene_910	612	hypothetical protein	-	-	-
UM956_gene_911	421	hypothetical protein	-	IPR015943|IPR019405	Lactonase, 7-bladed beta propeller|WD40/YVTN repeat-like-containing domain
UM956_gene_912	137	-	-	IPR000415|IPR029479	Nitroreductase|Nitroreductase-like
UM956_gene_913	652	MFS transporter, DHA1 family, multidrug resistance protein	-	IPR011701|IPR016196|IPR020846	Major facilitator superfamily|Major facilitator superfamily domain|Major facilitator superfamily domain, general substrate transporter
UM956_gene_914	886	hypothetical protein	-	IPR016196	Major facilitator superfamily domain, general substrate transporter
UM956_gene_915	221	hypothetical protein	-	IPR001202	WW domain
UM956_gene_916	273	-	-	-	-
UM956_gene_917	265	RNA polymerase-associated protein	-	IPR004045|IPR004046|IPR010987|IPR012336	Glutathione S-transferase, C-terminal|Glutathione S-transferase, C-terminal-like|Glutathione S-transferase, N-terminal|Thioredoxin-like fold
UM956_gene_918	194	hypothetical protein	-	IPR011051|IPR013096|IPR014710	Cupin 2, conserved barrel|RmlC-like cupin domain|RmlC-like jelly roll fold
UM956_gene_919	1162	hypothetical protein	-	IPR001138|IPR006680|IPR007219|IPR011059	Amidohydrolase 1|Metal-dependent hydrolase, composite domain|Transcription factor domain, fungi|Zn(2)-C6 fungal-type DNA-binding domain
UM956_gene_920	971	hypothetical protein	-	IPR002110|IPR018306|IPR020683	Ankyrin repeat|Ankyrin repeat-containing domain|Bacteriophage T5, Orf172 DNA-binding
UM956_gene_921	498	hypothetical protein	-	IPR001128|IPR002401|IPR017972	Cytochrome P450|Cytochrome P450, E-class, group I|Cytochrome P450, conserved site
UM956_gene_922	156	-	-	IPR002085|IPR011032|IPR013149|IPR016040	Alcohol dehydrogenase superfamily, zinc-type|Alcohol dehydrogenase, C-terminal|GroES (chaperonin 10)-like|NAD(P)-binding domain
UM956_gene_923	514	hypothetical protein	-	IPR011701|IPR016196|IPR020846	Major facilitator superfamily|Major facilitator superfamily domain|Major facilitator superfamily domain, general substrate transporter
UM956_gene_924	358	hypothetical protein	-	IPR006992	Amidohydrolase 2
UM956_gene_925	682	hypothetical protein	-	IPR001138|IPR007219	Transcription factor domain, fungi|Zn(2)-C6 fungal-type DNA-binding domain
UM956_gene_926	470	-	-	-	-
UM956_gene_927	565	hypothetical protein	-	IPR000873|IPR020845|IPR025110	AMP-binding enzyme C-terminal domain|AMP-binding, conserved site|AMP-dependent synthetase/ligase
UM956_gene_928	275	hypothetical protein	-	-	-
UM956_gene_929	507	hypothetical protein	-	IPR003663|IPR005828|IPR005829|IPR016196|IPR020846	General substrate transporter|Major facilitator superfamily domain|Major facilitator superfamily domain, general substrate transporter|Sugar transporter, conserved site|Sugar/inositol transporter
UM956_gene_930	328	hypothetical protein	-	IPR004046|IPR010987	Glutathione S-transferase, C-terminal|Glutathione S-transferase, C-terminal-like
UM956_gene_931	565	hypothetical protein	-	IPR018626|IPR028115	Domain of unknown function DUF4484|Protein of unknown function DUF2347
UM956_gene_932	485	hypothetical protein	-	-	-
UM956_gene_933	401	hypothetical protein	-	IPR029058	Alpha/Beta hydrolase fold
UM956_gene_934	328	hypothetical protein	-	IPR002085|IPR002328|IPR011032|IPR013149|IPR013154|IPR016040|IPR020843	Alcohol dehydrogenase GroES-like|Alcohol dehydrogenase superfamily, zinc-type|Alcohol dehydrogenase, C-terminal|Alcohol dehydrogenase, zinc-type, conserved site|GroES (chaperonin 10)-like|NAD(P)-binding domain|Polyketide synthase, enoylreductase
UM956_gene_935	563	-	-	IPR000330|IPR001650|IPR014001|IPR027417	Helicase, C-terminal|Helicase, superfamily 1/2, ATP-binding domain|P-loop containing nucleoside triphosphate hydrolase|SNF2-related
UM956_gene_936	223	-	-	-	-
UM956_gene_937	1447	hypothetical protein	-	-	-
UM956_gene_938	580	hypothetical protein	-	-	-
UM956_gene_939	447	hypothetical protein	-	IPR002938|IPR003042	Aromatic-ring hydroxylase-like|Monooxygenase, FAD-binding
UM956_gene_940	183	hypothetical protein	-	-	-
UM956_gene_941	326	hypothetical protein	-	IPR001398|IPR014347	Macrophage migration inhibitory factor|Tautomerase/MIF superfamily
UM956_gene_942	394	hypothetical protein	-	IPR002589	Macro domain
UM956_gene_943	814	hypothetical protein	-	IPR001656|IPR011760|IPR017091|IPR020103	Pseudouridine synthase TruD, eukaryotic|Pseudouridine synthase, TruD|Pseudouridine synthase, TruD, insertion domain|Pseudouridine synthase, catalytic domain
UM956_gene_944	406	hypothetical protein	-	-	-
UM956_gene_945	273	-	-	-	-
UM956_gene_946	512	hypothetical protein	-	-	-
UM956_gene_947	764	hypothetical protein	-	-	-
UM956_gene_948	426	acyl-CoA dehydrogenase	-	IPR006091|IPR009075|IPR009100|IPR013107|IPR013786	Acyl-CoA dehydrogenase, type 2, C-terminal|Acyl-CoA dehydrogenase/oxidase C-terminal|Acyl-CoA dehydrogenase/oxidase, N-terminal|Acyl-CoA dehydrogenase/oxidase, N-terminal and middle domain|Acyl-CoA oxidase/dehydrogenase, central domain
UM956_gene_949	443	hypothetical protein	-	IPR003370	Chromate transporter
UM956_gene_950	404	alkanesulfonate monooxygenase	-	IPR011251|IPR024014	Dimethyl sulphone monooxygenase SfnG|Luciferase-like domain
UM956_gene_951	444	hypothetical protein	-	-	-
UM956_gene_952	629	hypothetical protein	-	IPR011701|IPR016196|IPR020846	Major facilitator superfamily|Major facilitator superfamily domain|Major facilitator superfamily domain, general substrate transporter
UM956_gene_953	452	hypothetical protein	-	IPR025700	L-lysine 6-monooxygenase/L-ornithine 5-monooxygenase
UM956_gene_954	608	long-chain acyl-CoA synthetase	-	IPR000873|IPR020845|IPR025110	AMP-binding enzyme C-terminal domain|AMP-binding, conserved site|AMP-dependent synthetase/ligase
UM956_gene_955	313	hypothetical protein	-	IPR001753|IPR029045	ClpP/crotonase-like domain|Crotonase superfamily
UM956_gene_956	445	hypothetical protein	-	IPR016181|IPR019432	Acyl-CoA N-acyltransferase|Siderophore biosynthesis protein, conserved domain
UM956_gene_957	1321	ATPase	-	IPR001140|IPR003439|IPR003593|IPR011527|IPR017871|IPR027417	AAA+ ATPase domain|ABC transporter type 1, transmembrane domain|ABC transporter, conserved site|ABC transporter, transmembrane domain|ABC transporter-like|P-loop containing nucleoside triphosphate hydrolase
UM956_gene_958	2104	hypothetical protein	Nonribosomal peptide synthetase 4	IPR000873|IPR001242|IPR006162|IPR009081|IPR010071|IPR020806|IPR020845	AMP-binding, conserved site|AMP-dependent synthetase/ligase|Acyl carrier protein-like|Amino acid adenylation domain|Condensation domain|Phosphopantetheine attachment site|Polyketide synthase, phosphopantetheine-binding domain
UM956_gene_959	380	-	-	-	-
UM956_gene_960	535	hypothetical protein	-	IPR011701|IPR016196|IPR020846	Major facilitator superfamily|Major facilitator superfamily domain|Major facilitator superfamily domain, general substrate transporter
UM956_gene_961	242	hypothetical protein	-	IPR007143|IPR017898|IPR017899	Vacuolar protein sorting-associated, VPS28|Vacuolar protein sorting-associated, VPS28, C-terminal|Vacuolar protein sorting-associated, VPS28, N-terminal
UM956_gene_962	707	hypothetical protein	-	IPR005343	Nucleolar complex protein 2
UM956_gene_963	695	hypothetical protein	-	IPR001296	Glycosyl transferase, family 1
UM956_gene_964	240	hypothetical protein	-	-	-
UM956_gene_965	358	-	-	IPR011009|IPR016477	Fructosamine/Ketosamine-3-kinase|Protein kinase-like domain
UM956_gene_966	760	hypothetical protein	-	IPR002110|IPR020683	Ankyrin repeat|Ankyrin repeat-containing domain
UM956_gene_967	229	hypothetical protein	-	IPR013078|IPR029033	Histidine phosphatase superfamily|Histidine phosphatase superfamily, clade-1
UM956_gene_968	342	hypothetical protein	-	IPR002085|IPR011032|IPR016040|IPR020843	Alcohol dehydrogenase superfamily, zinc-type|GroES (chaperonin 10)-like|NAD(P)-binding domain|Polyketide synthase, enoylreductase
UM956_gene_969	267	hypothetical protein	-	IPR007568	RTA-like protein
UM956_gene_970	407	hypothetical protein	-	IPR021858	Protein of unknown function DUF3468
UM956_gene_971	301	hypothetical protein	-	IPR002198|IPR002347|IPR016040	Glucose/ribitol dehydrogenase|NAD(P)-binding domain|Short-chain dehydrogenase/reductase SDR
UM956_gene_972	414	hypothetical protein	-	-	-
UM956_gene_973	344	HAL protein kinase	-	IPR000719|IPR002290|IPR008271|IPR011009|IPR017441	Protein kinase domain|Protein kinase, ATP binding site|Protein kinase-like domain|Serine/threonine- /dual specificity protein kinase, catalytic domain|Serine/threonine-protein kinase, active site
UM956_gene_974	210	hypothetical protein	-	-	-
UM956_gene_975	288	hypothetical protein	-	IPR021765	Protein of unknown function DUF3328
UM956_gene_976	211	-	-	-	-
UM956_gene_977	205	hypothetical protein	-	IPR009267	Protein of unknown function DUF925
UM956_gene_978	505	hypothetical protein	-	IPR003663|IPR005828|IPR005829|IPR016196|IPR020846	General substrate transporter|Major facilitator superfamily domain|Major facilitator superfamily domain, general substrate transporter|Sugar transporter, conserved site|Sugar/inositol transporter
UM956_gene_979	642	hypothetical protein	-	IPR001117|IPR002355|IPR008972|IPR011706|IPR011707	Cupredoxin|Multicopper oxidase, copper-binding site|Multicopper oxidase, type 1|Multicopper oxidase, type 2|Multicopper oxidase, type 3
UM956_gene_980	376	high-affinity iron transporter	Plasma membrane iron permease [Saccharomyces cerevisiae S288c]	IPR004923|IPR016196	Iron permease FTR1|Major facilitator superfamily domain, general substrate transporter
UM956_gene_981	377	hypothetical protein	-	-	-
UM956_gene_982	374	hypothetical protein	-	-	-
UM956_gene_983	138	hypothetical protein	-	IPR009959	Polyketide cyclase SnoaL-like domain
UM956_gene_984	418	-	-	-	-
UM956_gene_985	530	hypothetical protein	-	IPR001411|IPR011701|IPR016196|IPR020846	Major facilitator superfamily|Major facilitator superfamily domain|Major facilitator superfamily domain, general substrate transporter|Tetracycline resistance protein TetB/drug resistance transporter
UM956_gene_986	354	hypothetical protein	-	-	-
UM956_gene_987	429	hypothetical protein	-	IPR025337	Domain of unknown function DUF4243
UM956_gene_988	175	hypothetical protein	-	IPR013901	Protein of unknown function DUF1772
UM956_gene_989	796	hypothetical protein	-	IPR001138|IPR007219	Transcription factor domain, fungi|Zn(2)-C6 fungal-type DNA-binding domain
UM956_gene_990	412	hypothetical protein	-	IPR002938|IPR003042	Aromatic-ring hydroxylase-like|Monooxygenase, FAD-binding
UM956_gene_991	179	hypothetical protein	-	IPR011051|IPR013096|IPR014710	Cupin 2, conserved barrel|RmlC-like cupin domain|RmlC-like jelly roll fold
UM956_gene_992	281	hypothetical protein	-	IPR001425|IPR017452	GPCR, rhodopsin-like, 7TM|Rhodopsin, archaeal/bacterial/fungal
UM956_gene_993	615	hypothetical protein	-	IPR005829|IPR010573|IPR016196|IPR020846	Fungal trichothecene efflux pump|Major facilitator superfamily domain|Major facilitator superfamily domain, general substrate transporter|Sugar transporter, conserved site
UM956_gene_994	236	hypothetical protein	-	IPR025628|IPR029062	Class I glutamine amidotransferase-like|DJ-1 domain, InhA-type
UM956_gene_995	229	-	-	IPR001128	Cytochrome P450
UM956_gene_996	273	hypothetical protein	-	IPR008030|IPR016040	NAD(P)-binding domain|NmrA-like
UM956_gene_997	288	hypothetical protein	-	IPR002198|IPR002347|IPR016040|IPR020904	Glucose/ribitol dehydrogenase|NAD(P)-binding domain|Short-chain dehydrogenase/reductase SDR|Short-chain dehydrogenase/reductase, conserved site
UM956_gene_998	339	hypothetical protein	-	IPR006992	Amidohydrolase 2
UM956_gene_999	463	hypothetical protein	-	IPR005656	MmgE/PrpD
UM956_gene_1000	651	hypothetical protein	-	IPR007219	Transcription factor domain, fungi
UM956_gene_1001	337	hypothetical protein	-	-	-
UM956_gene_1002	275	hypothetical protein	-	IPR016040	NAD(P)-binding domain
UM956_gene_1003	500	hypothetical protein	-	IPR011701|IPR016196	Major facilitator superfamily|Major facilitator superfamily domain, general substrate transporter
UM956_gene_1004	375	hypothetical protein	-	IPR001077|IPR029063	O-methyltransferase, family 2|S-adenosyl-L-methionine-dependent methyltransferase-like
UM956_gene_1005	338	hypothetical protein	-	-	-
UM956_gene_1006	689	serine/threonine protein kinase	-	IPR000719|IPR008271|IPR011009	Protein kinase domain|Protein kinase-like domain|Serine/threonine-protein kinase, active site
UM956_gene_1007	568	hypothetical protein	-	IPR002293	Amino acid/polyamine transporter I
UM956_gene_1008	799	Ca2+:H+ antiporter	-	IPR004837	Sodium/calcium exchanger membrane region
UM956_gene_1009	1283	hypothetical protein	-	IPR000014|IPR000700|IPR001610|IPR001789|IPR003594|IPR003661|IPR004358|IPR005467|IPR009082|IPR011006|IPR029016	CheY-like superfamily|GAF domain-like|Histidine kinase-like ATPase, ATP-binding domain|PAC motif|PAS domain|PAS-associated, C-terminal|Signal transduction histidine kinase EnvZ-like, dimerisation/phosphoacceptor domain|Signal transduction histidine kinase, core|Signal transduction histidine kinase, homodimeric domain|Signal transduction histidine kinase-related protein, C-terminal|Signal transduc…
UM956_gene_1010	495	hypothetical protein	-	IPR011701|IPR016196|IPR020846	Major facilitator superfamily|Major facilitator superfamily domain|Major facilitator superfamily domain, general substrate transporter
UM956_gene_1011	232	-	-	IPR029052	Metallo-dependent phosphatase-like
UM956_gene_1012	220	hypothetical protein	-	IPR000086|IPR015797	NUDIX hydrolase domain|NUDIX hydrolase domain-like
UM956_gene_1013	428	hypothetical protein	-	IPR000326	Phosphatidic acid phosphatase type 2/haloperoxidase
UM956_gene_1014	126	hypothetical protein	-	-	-
UM956_gene_1015	289	hypothetical protein	-	IPR002198|IPR002347|IPR016040	Glucose/ribitol dehydrogenase|NAD(P)-binding domain|Short-chain dehydrogenase/reductase SDR
UM956_gene_1016	512	protein ssh4	Protein ssh4 [Neosartorya fischeri NRRL 181]	IPR001870|IPR003877|IPR008985|IPR018355|IPR027713	B30.2/SPRY domain|Concanavalin A-like lectin/glucanases superfamily|Protein Ssh4 like|SPla/RYanodine receptor SPRY|SPla/RYanodine receptor subgroup
UM956_gene_1017	618	hypothetical protein	-	IPR000396|IPR001279	Beta-lactamase-like|Cyclic-AMP phosphodiesterase, class-II
UM956_gene_1018	119	-	-	IPR025363	Protein of unknown function DUF4267
UM956_gene_1019	191	hypothetical protein	-	IPR011051|IPR013096|IPR014710	Cupin 2, conserved barrel|RmlC-like cupin domain|RmlC-like jelly roll fold
UM956_gene_1020	557	hypothetical protein	-	IPR002018|IPR019826|IPR029058	Alpha/Beta hydrolase fold|Carboxylesterase type B, active site|Carboxylesterase, type B
UM956_gene_1021	475	hypothetical protein	-	IPR004695	Voltage-dependent anion channel
UM956_gene_1022	369	hypothetical protein	-	IPR003021	Rad1/Rec1/Rad17
UM956_gene_1023	187	hypothetical protein	-	-	-
UM956_gene_1024	430	histone acetyltransferase	Histone acetyltransferase GCN5 [Yarrowia lipolytica CLIB122]	IPR000182|IPR001487|IPR016181|IPR018359	Acyl-CoA N-acyltransferase|Bromodomain|Bromodomain, conserved site|GNAT domain
UM956_gene_1025	392	hypothetical protein	-	IPR000342|IPR016137	Regulator of G protein signalling domain|Regulator of G protein signalling superfamily
UM956_gene_1026	332	hypothetical protein	-	-	-
UM956_gene_1027	1197	Cu2+-exporting ATPase	-	IPR001757|IPR006121|IPR006122|IPR008250|IPR018303|IPR023214|IPR023299|IPR027256	Cation-transporting P-type ATPase|Cation-transporting P-type ATPase, subfamily IB|HAD-like domain|Heavy metal-associated domain, HMA|Heavy metal-associated domain, copper ion-binding|P-type ATPase, A domain|P-type ATPase, cytoplasmic domain N|P-type ATPase, phosphorylation site
UM956_gene_1028	624	hypothetical protein	-	IPR011701|IPR016196|IPR020846	Major facilitator superfamily|Major facilitator superfamily domain|Major facilitator superfamily domain, general substrate transporter
UM956_gene_1029	140	-	-	IPR000172	Glucose-methanol-choline oxidoreductase, N-terminal
UM956_gene_1030	262	hypothetical protein	-	IPR006674	HD domain
UM956_gene_1031	358	hypothetical protein	-	IPR001395|IPR018170|IPR020471|IPR023210	Aldo/keto reductase|Aldo/keto reductase subgroup|Aldo/keto reductase, conserved site|NADP-dependent oxidoreductase domain
UM956_gene_1032	182	ubiquitin-conjugating enzyme E2 C	Ubiquitin-conjugating enzyme E2-20 kDa	IPR000608|IPR016135|IPR023313	Ubiquitin-conjugating enzyme, E2|Ubiquitin-conjugating enzyme, active site|Ubiquitin-conjugating enzyme/RWD-like
UM956_gene_1033	594	CAMK/CAMKL/CHK1 protein kinase	-	IPR000719|IPR002290|IPR003033|IPR008271|IPR011009|IPR017441|IPR020636	Calcium/calmodulin-dependent/calcium-dependent protein kinase|Protein kinase domain|Protein kinase, ATP binding site|Protein kinase-like domain|SCP2 sterol-binding domain|Serine/threonine- /dual specificity protein kinase, catalytic domain|Serine/threonine-protein kinase, active site
UM956_gene_1034	72	-	-	-	-
UM956_gene_1036	42	-	-	-	-
UM956_gene_1037	222	-	-	-	-
UM956_gene_1038	96	-	-	-	-
UM956_gene_1039	485	hypothetical protein	-	IPR021858	Protein of unknown function DUF3468
UM956_gene_1040	233	hypothetical protein	-	IPR008972	Cupredoxin
UM956_gene_1041	567	hypothetical protein	-	-	-
UM956_gene_1042	310	signal recognition particle subunit SRP19	-	IPR002778	Signal recognition particle, SRP19 subunit
UM956_gene_1043	328	hypothetical protein	-	-	-
UM956_gene_1044	560	hypothetical protein	-	IPR010730	Heterokaryon incompatibility
UM956_gene_1045	277	hypothetical protein	-	IPR011333|IPR013069	BTB/POZ|BTB/POZ fold
UM956_gene_1046	125	hypothetical protein	-	IPR011333	BTB/POZ fold
UM956_gene_1047	1542	hypothetical protein	-	IPR001678|IPR007219|IPR023267|IPR029063	Bacterial Fmu (Sun)/eukaryotic nucleolar NOL1/Nop2p|RNA (C5-cytosine) methyltransferase|S-adenosyl-L-methionine-dependent methyltransferase-like|Transcription factor domain, fungi
UM956_gene_1048	192	hypothetical protein	-	IPR000182|IPR016181	Acyl-CoA N-acyltransferase|GNAT domain
UM956_gene_1049	73	hypothetical protein	-	IPR000515	MetI-like domain
UM956_gene_1050	249	hypothetical protein	-	IPR004045|IPR004046|IPR010987|IPR012336	Glutathione S-transferase, C-terminal|Glutathione S-transferase, C-terminal-like|Glutathione S-transferase, N-terminal|Thioredoxin-like fold
UM956_gene_1051	827	hypothetical protein	-	IPR011333	BTB/POZ fold
UM956_gene_1052	821	hypothetical protein	-	IPR000629|IPR001650|IPR011545|IPR014001|IPR014014|IPR027417	DNA/RNA helicase, DEAD/DEAH box type, N-terminal|Helicase, C-terminal|Helicase, superfamily 1/2, ATP-binding domain|P-loop containing nucleoside triphosphate hydrolase|RNA helicase, ATP-dependent, DEAD-box, conserved site|RNA helicase, DEAD-box type, Q motif
UM956_gene_1053	812	phosphatidylinositol glycan, class A	Phosphatidylinositol N-acetylglucosaminyltransferase gpi3 subunit	IPR001296|IPR001753|IPR013234|IPR014748|IPR018376|IPR029045	ClpP/crotonase-like domain|Crontonase, C-terminal|Crotonase superfamily|Enoyl-CoA hydratase/isomerase, conserved site|Glycosyl transferase, family 1|PIGA, GPI anchor biosynthesis
UM956_gene_1054	540	hypothetical protein	-	-	-
UM956_gene_1055	368	triacylglycerol lipase	-	IPR029058	Alpha/Beta hydrolase fold
UM956_gene_1056	136	V-type ATPase, G subunit	V-type proton ATPase subunit G	IPR005124	Vacuolar (H+)-ATPase G subunit
UM956_gene_1057	78	hypothetical protein	-	-	-
UM956_gene_1058	925	hypothetical protein	-	IPR006597|IPR011990	Sel1-like|Tetratricopeptide-like helical
UM956_gene_1059	276	-	-	-	-
UM956_gene_1060	1007	hypothetical protein	-	-	-
UM956_gene_1061	435	-	-	IPR011009|IPR029498	Prion-inhibition and propagation, HeLo domain|Protein kinase-like domain
UM956_gene_1062	517	-	-	IPR020683	Ankyrin repeat-containing domain
UM956_gene_1063	547	hypothetical protein	-	IPR002938|IPR003042	Aromatic-ring hydroxylase-like|Monooxygenase, FAD-binding
UM956_gene_1064	496	hypothetical protein	Glutarate-semialdehyde dehydrogenase DavD [Pseudomonas putida KT2440]	IPR015590|IPR016161|IPR016162|IPR016163|IPR029510	Aldehyde dehydrogenase domain|Aldehyde dehydrogenase, C-terminal|Aldehyde dehydrogenase, N-terminal|Aldehyde dehydrogenase, glutamic acid active site|Aldehyde/histidinol dehydrogenase
UM956_gene_1065	230	hypothetical protein	-	IPR002076	GNS1/SUR4 membrane protein
UM956_gene_1066	842	hypothetical protein	-	IPR007528	RINT-1/TIP-1
UM956_gene_1067	871	DNA ligase 1	-	IPR000977|IPR012308|IPR012309|IPR012310|IPR012340|IPR016059	DNA ligase, ATP-dependent|DNA ligase, ATP-dependent, C-terminal|DNA ligase, ATP-dependent, N-terminal|DNA ligase, ATP-dependent, central|DNA ligase, ATP-dependent, conserved site|Nucleic acid-binding, OB-fold
UM956_gene_1068	598	amidase	-	IPR000120|IPR023631	Amidase|Amidase signature domain
UM956_gene_1069	164	-	-	IPR002198|IPR016040	NAD(P)-binding domain|Short-chain dehydrogenase/reductase SDR
UM956_gene_1071	46	-	-	-	-
UM956_gene_1073	411	hypothetical protein	-	-	-
UM956_gene_1074	391	hypothetical protein	-	IPR029058	Alpha/Beta hydrolase fold
UM956_gene_1075	724	translocation protein SEC63	-	IPR000008|IPR001623|IPR004179|IPR014756|IPR027137	C2 domain|DnaJ domain|Immunoglobulin E-set|Sec63 domain|Translocation protein Sec63
UM956_gene_1076	869	hypothetical protein	Oxysterol-binding protein-like protein OBPa [Candida albicans SC5314]	IPR000648|IPR018494|IPR022036	Oxysterol-binding protein|Oxysterol-binding protein, conserved site|Protein of unknown function DUF3605
UM956_gene_1077	234	hypothetical protein	-	IPR000868	Isochorismatase-like
UM956_gene_1078	379	-	-	IPR004855|IPR009083|IPR009088|IPR013028	Transcription factor IIA, alpha subunit, N-terminal|Transcription factor IIA, alpha/beta subunit|Transcription factor IIA, beta-barrel|Transcription factor IIA, helical
UM956_gene_1079	214	hypothetical protein	-	IPR008417	B-cell receptor-associated protein 29/31
UM956_gene_1080	611	carboxylesterase 2	-	IPR002018|IPR019819|IPR019826|IPR029058	Alpha/Beta hydrolase fold|Carboxylesterase type B, active site|Carboxylesterase type B, conserved site|Carboxylesterase, type B
UM956_gene_1081	633	alkaline phosphatase	-	IPR018946|IPR029052	Alkaline phosphatase D-related|Metallo-dependent phosphatase-like
UM956_gene_1082	252	hypothetical protein	-	IPR000086|IPR015797|IPR020084|IPR020476	NUDIX hydrolase|NUDIX hydrolase domain|NUDIX hydrolase domain-like|NUDIX hydrolase, conserved site
UM956_gene_1083	195	hypothetical protein	-	-	-
UM956_gene_1084	264	hypothetical protein	-	IPR000306|IPR011011|IPR013083|IPR017455	FYVE zinc finger|Zinc finger, FYVE-related|Zinc finger, FYVE/PHD-type|Zinc finger, RING/FYVE/PHD-type
UM956_gene_1085	383	hypothetical protein	-	IPR003648|IPR004098|IPR014906	Pre-mRNA processing factor 4 (PRP4)-like|Prp18|Splicing factor motif
UM956_gene_1086	693	-	-	IPR002110|IPR020683	Ankyrin repeat|Ankyrin repeat-containing domain
UM956_gene_1087	962	hypothetical protein	-	IPR000595|IPR001810|IPR006553|IPR014710|IPR018488|IPR018490	Cyclic nucleotide-binding domain|Cyclic nucleotide-binding, conserved site|Cyclic nucleotide-binding-like|F-box domain|Leucine-rich repeat, cysteine-containing subtype|RmlC-like jelly roll fold
UM956_gene_1088	233	hypothetical protein	-	-	-
UM956_gene_1089	172	hypothetical protein	-	-	-
UM956_gene_1090	912	hypothetical protein	-	-	-
UM956_gene_1091	673	hypothetical protein	-	IPR001138|IPR021858	Protein of unknown function DUF3468|Zn(2)-C6 fungal-type DNA-binding domain
UM956_gene_1092	244	hypothetical protein	-	IPR004045|IPR004046|IPR010987|IPR012336	Glutathione S-transferase, C-terminal|Glutathione S-transferase, C-terminal-like|Glutathione S-transferase, N-terminal|Thioredoxin-like fold
UM956_gene_1093	351	adenosine deaminase	Adenine deaminase	IPR001365|IPR006330|IPR006650|IPR028892	Adenine deaminase type 2|Adenosine/AMP deaminase active site|Adenosine/AMP deaminase domain|Adenosine/adenine deaminase
UM956_gene_1094	1549	hypothetical protein	-	IPR000873|IPR020845|IPR025110|IPR029058	AMP-binding enzyme C-terminal domain|AMP-binding, conserved site|AMP-dependent synthetase/ligase|Alpha/Beta hydrolase fold
UM956_gene_1095	273	hypothetical protein	-	-	-
UM956_gene_1096	672	CMGC/CLK protein kinase	-	IPR000719|IPR002290|IPR008271|IPR011009|IPR017441	Protein kinase domain|Protein kinase, ATP binding site|Protein kinase-like domain|Serine/threonine- /dual specificity protein kinase, catalytic domain|Serine/threonine-protein kinase, active site
UM956_gene_1097	532	hypothetical protein	-	IPR007900	Transcription initiation factor TFIID component TAF4
UM956_gene_1098	872	endoribonuclease ysh1	Endoribonuclease ysh1	IPR001279|IPR011108|IPR021718|IPR022712	Beta-Casp domain|Beta-lactamase-like|Pre-mRNA 3'-end-processing endonuclease polyadenylation factor C-term|RNA-metabolising metallo-beta-lactamase
UM956_gene_1099	322	hypothetical protein	-	IPR002198|IPR002347|IPR016040|IPR020904	Glucose/ribitol dehydrogenase|NAD(P)-binding domain|Short-chain dehydrogenase/reductase SDR|Short-chain dehydrogenase/reductase, conserved site
UM956_gene_1100	1018	hypothetical protein	-	IPR001494|IPR011989|IPR016024|IPR027140	Armadillo-like helical|Armadillo-type fold|Importin subunit beta-1|Importin-beta, N-terminal domain
UM956_gene_1101	823	hypothetical protein	-	IPR011044|IPR015943|IPR024789|IPR024790|IPR024977	Anaphase-promoting complex subunit 4|Anaphase-promoting complex subunit 4 long domain|Anaphase-promoting complex subunit 4, WD40 domain|Quinoprotein amine dehydrogenase, beta chain-like|WD40/YVTN repeat-like-containing domain
UM956_gene_1102	638	hypothetical protein	-	-	-
UM956_gene_1103	581	hypothetical protein	Putative metallocarboxypeptidase ECM14	IPR000834|IPR003146	Peptidase M14, carboxypeptidase A|Proteinase inhibitor, carboxypeptidase propeptide
UM956_gene_1104	174	hypothetical protein	Translationally-controlled tumor protein homolog	IPR011057|IPR011323|IPR018103|IPR018105	Mss4-like|Mss4/translationally controlled tumour-associated TCTP|Translationally controlled tumour protein|Translationally controlled tumour protein, conserved site
UM956_gene_1105	1147	hypothetical protein	-	IPR006694	Fatty acid hydroxylase
UM956_gene_1106	1057	hypothetical protein	-	IPR001279|IPR027794	Beta-lactamase-like|tRNase Z endonuclease
UM956_gene_1107	567	hypothetical protein	-	IPR004827	Basic-leucine zipper domain
UM956_gene_1108	453	molybdenum cofactor biosynthesis protein A	-	IPR000385|IPR006638|IPR007197|IPR010505|IPR013483|IPR013785	Aldolase-type TIM barrel|Elongator protein 3/MiaB/NifB|MoaA/nifB/pqqE, iron-sulphur binding, conserved site|Molybdenum cofactor biosynthesis protein A|Molybdenum cofactor synthesis C-terminal|Radical SAM
UM956_gene_1109	435	hypothetical protein	-	IPR002820	Molybdopterin cofactor biosynthesis C (MoaC) domain
UM956_gene_1110	582	hypothetical protein	-	IPR001810	F-box domain
UM956_gene_1111	453	hypothetical protein	GTP-binding protein gtr2 [Schizosaccharomyces pombe 972h-]	IPR006762|IPR027417	Gtr1/RagA G protein|P-loop containing nucleoside triphosphate hydrolase
UM956_gene_1112	744	hypothetical protein	-	IPR001451|IPR011004|IPR029044	Bacterial transferase hexapeptide repeat|Nucleotide-diphospho-sugar transferases|Trimeric LpxA-like
UM956_gene_1113	398	hypothetical protein	-	IPR001214|IPR007728	Pre-SET domain|SET domain
UM956_gene_1114	694	hypothetical protein	-	-	-
UM956_gene_1115	186	hypothetical protein	-	-	-
UM956_gene_1116	2121	hypothetical protein	-	IPR002048|IPR002077|IPR005821|IPR011992|IPR027359	EF-hand domain|EF-hand domain pair|Ion transport domain|Voltage-dependent calcium channel, alpha-1 subunit|Voltage-dependent channel, four helix bundle domain
UM956_gene_1117	459	hypothetical protein	-	-	-
UM956_gene_1118	754	-	-	IPR005065|IPR029058	Alpha/Beta hydrolase fold|Platelet-activating factor acetylhydrolase
UM956_gene_1119	217	GTP-binding nuclear protein GSP1/Ran	GTP-binding nuclear protein GSP1/Ran [Candida albicans WO-1]	IPR001806|IPR002041|IPR003578|IPR003579|IPR005225|IPR020849|IPR027417	P-loop containing nucleoside triphosphate hydrolase|Ran GTPase|Small GTP-binding protein domain|Small GTPase superfamily|Small GTPase superfamily, Rab type|Small GTPase superfamily, Ras type|Small GTPase superfamily, Rho type
UM956_gene_1120	236	hypothetical protein	-	IPR001478	PDZ domain
UM956_gene_1121	1025	hypothetical protein	-	IPR000219	Dbl homology (DH) domain
UM956_gene_1122	446	hypothetical protein	-	IPR002938|IPR003042	Aromatic-ring hydroxylase-like|Monooxygenase, FAD-binding
UM956_gene_1123	160	hypothetical protein	-	-	-
UM956_gene_1124	155	hypothetical protein	-	-	-
UM956_gene_1125	553	NADPH oxidase	-	IPR013112|IPR013121|IPR013130|IPR017927|IPR017938	FAD-binding 8|Ferredoxin reductase-type FAD-binding domain|Ferric reductase transmembrane component-like domain|Ferric reductase, NAD binding|Riboflavin synthase-like beta-barrel
UM956_gene_1126	548	hypothetical protein	-	-	-
UM956_gene_1127	569	hypothetical protein	-	-	-
UM956_gene_1128	117	hypothetical protein	-	IPR002140|IPR019783	Ribosome maturation protein SBDS|Ribosome maturation protein SBDS, N-terminal
UM956_gene_1129	535	cytochrome P450 oxidoreductase	-	IPR001128|IPR002401|IPR017972	Cytochrome P450|Cytochrome P450, E-class, group I|Cytochrome P450, conserved site
UM956_gene_1130	562	hypothetical protein	-	IPR004274|IPR011948|IPR023214	Dullard phosphatase domain, eukaryotic|HAD-like domain|NLI interacting factor
UM956_gene_1131	167	-	-	IPR029058	Alpha/Beta hydrolase fold
UM956_gene_1132	712	hypothetical protein	-	IPR004240	Nonaspanin (TM9SF)
UM956_gene_1133	606	hypothetical protein	-	IPR011021	Arrestin-like, N-terminal
UM956_gene_1134	763	hypothetical protein	-	IPR001138|IPR007219	Transcription factor domain, fungi|Zn(2)-C6 fungal-type DNA-binding domain
UM956_gene_1135	317	-	-	IPR005828|IPR016196	General substrate transporter|Major facilitator superfamily domain, general substrate transporter
UM956_gene_1136	576	hypothetical protein	-	IPR003673|IPR023606	CoA-transferase family III|CoA-transferase family III domain
UM956_gene_1137	566	hypothetical protein	-	IPR000873|IPR020845|IPR025110	AMP-binding enzyme C-terminal domain|AMP-binding, conserved site|AMP-dependent synthetase/ligase
UM956_gene_1138	602	hypothetical protein	-	IPR010839	Protein of unknown function DUF1446
UM956_gene_1139	350	hypothetical protein	-	IPR013094|IPR029058	Alpha/Beta hydrolase fold|Alpha/beta hydrolase fold-3
UM956_gene_1140	306	hypothetical protein	-	IPR002198|IPR002347|IPR016040	Glucose/ribitol dehydrogenase|NAD(P)-binding domain|Short-chain dehydrogenase/reductase SDR
UM956_gene_1141	456	hypothetical protein	-	IPR001279	Beta-lactamase-like
UM956_gene_1142	943	hypothetical protein	-	IPR000873|IPR020845|IPR025110	AMP-binding enzyme C-terminal domain|AMP-binding, conserved site|AMP-dependent synthetase/ligase
UM956_gene_1143	497	hypothetical protein	-	IPR003663|IPR005828|IPR005829|IPR016196|IPR020846	General substrate transporter|Major facilitator superfamily domain|Major facilitator superfamily domain, general substrate transporter|Sugar transporter, conserved site|Sugar/inositol transporter
UM956_gene_1144	214	hypothetical protein	-	-	-
UM956_gene_1145	350	hypothetical protein	-	-	-
UM956_gene_1146	341	-	-	-	-
UM956_gene_1147	89	-	-	IPR001810	F-box domain
UM956_gene_1148	597	hypothetical protein	-	IPR021858	Protein of unknown function DUF3468
UM956_gene_1149	1818	hypothetical protein	-	-	-
UM956_gene_1150	264	cholestenol delta-isomerase	-	IPR007905	Emopamil-binding
UM956_gene_1151	386	hypothetical protein	-	IPR001544|IPR027417	Aminotransferase, class IV|P-loop containing nucleoside triphosphate hydrolase
UM956_gene_1152	930	hsp98-like protein	Heat shock protein hsp98	IPR001270|IPR003593|IPR003959|IPR004176|IPR018368|IPR019489|IPR023150|IPR027417|IPR028299	AAA+ ATPase domain|ATPase, AAA-type, core|Clp ATPase, C-terminal|Clp, N-terminal|ClpA/B family|ClpA/B, conserved site 1|ClpA/B, conserved site 2|Double Clp-N motif|P-loop containing nucleoside triphosphate hydrolase
UM956_gene_1153	315	hypothetical protein	-	IPR008972	Cupredoxin
UM956_gene_1154	241	hypothetical protein	-	-	-
UM956_gene_1155	304	hypothetical protein	-	IPR008685	Centromere protein Mis12
UM956_gene_1156	288	hypothetical protein	-	-	-
UM956_gene_1157	380	hypothetical protein	-	IPR006710|IPR023296	Glycoside hydrolase, family 43|Glycosyl hydrolase, five-bladed beta-propellor domain
UM956_gene_1158	672	hypothetical protein	-	IPR001117|IPR002355|IPR008972|IPR011706|IPR011707	Cupredoxin|Multicopper oxidase, copper-binding site|Multicopper oxidase, type 1|Multicopper oxidase, type 2|Multicopper oxidase, type 3
UM956_gene_1159	158	-	-	-	-
UM956_gene_1160	766	-	-	IPR010730	Heterokaryon incompatibility
UM956_gene_1161	317	hypothetical protein	-	IPR009011|IPR018939	Autophagy-related protein 27|Mannose-6-phosphate receptor binding domain
UM956_gene_1162	225	hypothetical protein	Uncharacterized protein YcaC [Escherichia coli K-12]	IPR000868	Isochorismatase-like
UM956_gene_1163	135	prefoldin subunit 4	-	IPR002777|IPR009053|IPR016661	Prefoldin|Prefoldin beta-like|Prefoldin, subunit 4
UM956_gene_1164	373	palmitoyl-CoA hydrolase	-	IPR003703|IPR029069	Acyl-CoA thioesterase|HotDog domain
UM956_gene_1165	337	hypothetical protein	-	-	-
UM956_gene_1166	236	hypothetical protein	-	IPR011051|IPR013096|IPR014710	Cupin 2, conserved barrel|RmlC-like cupin domain|RmlC-like jelly roll fold
UM956_gene_1167	1937	hypothetical protein	-	IPR002110|IPR020683	Ankyrin repeat|Ankyrin repeat-containing domain
UM956_gene_1168	930	hypothetical protein	-	IPR010816	Heterokaryon incompatibility Het-C
UM956_gene_1169	326	TDG/mug DNA glycosylase	-	IPR005122|IPR015637	DNA glycosylase, G/T mismatch|Uracil-DNA glycosylase-like
UM956_gene_1170	292	hypothetical protein	-	IPR000182|IPR016181	Acyl-CoA N-acyltransferase|GNAT domain
UM956_gene_1171	527	hypothetical protein	-	IPR000172|IPR007867|IPR012132	Glucose-methanol-choline oxidoreductase|Glucose-methanol-choline oxidoreductase, C-terminal|Glucose-methanol-choline oxidoreductase, N-terminal
UM956_gene_1172	486	hypothetical protein	-	IPR011701|IPR016196	Major facilitator superfamily|Major facilitator superfamily domain, general substrate transporter
UM956_gene_1173	473	-	-	-	-
UM956_gene_1174	260	-	-	IPR001938	Thaumatin
UM956_gene_1175	620	hypothetical protein	-	IPR015590|IPR016161|IPR016162|IPR016163	Aldehyde dehydrogenase domain|Aldehyde dehydrogenase, C-terminal|Aldehyde dehydrogenase, N-terminal|Aldehyde/histidinol dehydrogenase
UM956_gene_1176	39	-	-	-	-
UM956_gene_1177	224	hypothetical protein	-	-	-
UM956_gene_1178	251	hypothetical protein	-	IPR021706|IPR021851	Protein of unknown function DUF2990|Protein of unknown function DUF3455
UM956_gene_1179	731	homeobox protein cut-like protein	-	IPR012955	CASP, C-terminal
UM956_gene_1180	1203	hypothetical protein	-	IPR001180|IPR019453	Citron-like|Vacuolar sorting protein 39/Transforming growth factor beta receptor-associated domain 2
UM956_gene_1181	340	hypothetical protein	-	IPR001806|IPR003578|IPR003579|IPR005225|IPR020849|IPR027417	P-loop containing nucleoside triphosphate hydrolase|Small GTP-binding protein domain|Small GTPase superfamily|Small GTPase superfamily, Rab type|Small GTPase superfamily, Ras type|Small GTPase superfamily, Rho type
UM956_gene_1182	162	-	-	-	-
UM956_gene_1183	636	hypothetical protein	-	IPR011701|IPR016196|IPR020846	Major facilitator superfamily|Major facilitator superfamily domain|Major facilitator superfamily domain, general substrate transporter
UM956_gene_1184	769	hypothetical protein	-	IPR010730	Heterokaryon incompatibility
UM956_gene_1185	678	hypothetical protein	-	IPR002293	Amino acid/polyamine transporter I
UM956_gene_1186	128	-	-	-	-
UM956_gene_1187	278	hypothetical protein	-	-	-
UM956_gene_1188	744	hypothetical protein	-	IPR001138|IPR007219	Transcription factor domain, fungi|Zn(2)-C6 fungal-type DNA-binding domain
UM956_gene_1189	223	hypothetical protein	-	IPR019268	Protein of unknown function DUF2278
UM956_gene_1190	672	hypothetical protein	-	IPR000907|IPR013819	Lipoxygenase|Lipoxygenase, C-terminal
UM956_gene_1191	236	2-deoxy-D-gluconate 3-dehydrogenase	-	IPR002198|IPR002347|IPR016040|IPR020904	Glucose/ribitol dehydrogenase|NAD(P)-binding domain|Short-chain dehydrogenase/reductase SDR|Short-chain dehydrogenase/reductase, conserved site
UM956_gene_1192	670	hypothetical protein	-	IPR013112|IPR013121|IPR013130|IPR017927	FAD-binding 8|Ferredoxin reductase-type FAD-binding domain|Ferric reductase transmembrane component-like domain|Ferric reductase, NAD binding
UM956_gene_1193	576	hypothetical protein	-	IPR004152|IPR008942	ENTH/VHS|GAT
UM956_gene_1194	441	-	-	-	-
UM956_gene_1195	175	hypothetical protein	-	-	-
UM956_gene_1196	216	hypothetical protein	-	-	-
UM956_gene_1197	276	hypothetical protein	-	IPR007325	Putative cyclase
UM956_gene_1198	530	hypothetical protein	-	IPR003663|IPR005828|IPR005829|IPR016196|IPR020846	General substrate transporter|Major facilitator superfamily domain|Major facilitator superfamily domain, general substrate transporter|Sugar transporter, conserved site|Sugar/inositol transporter
UM956_gene_1199	230	hypothetical protein	-	IPR011008	Dimeric alpha-beta barrel
UM956_gene_1200	108	hypothetical protein	-	-	-
UM956_gene_1201	579	hypothetical protein	-	-	-
UM956_gene_1202	627	hypothetical protein	-	IPR007219	Transcription factor domain, fungi
UM956_gene_1203	595	acid phosphatase	-	IPR000560|IPR029033	Histidine phosphatase superfamily|Histidine phosphatase superfamily, clade-2
UM956_gene_1204	620	hypothetical protein	-	IPR011042	Six-bladed beta-propeller, TolB-like
UM956_gene_1205	347	hypothetical protein	-	IPR008030|IPR016040	NAD(P)-binding domain|NmrA-like
UM956_gene_1206	777	hypothetical protein	-	IPR017877	Myb-like domain
UM956_gene_1207	532	tRNA-dihydrouridine synthase 1	-	IPR001269|IPR013785|IPR018517	Aldolase-type TIM barrel|tRNA-dihydrouridine synthase|tRNA-dihydrouridine synthase, conserved site
UM956_gene_1208	203	poly(A) polymerase	-	IPR007547	Uncharacterised protein family UPF0248
UM956_gene_1209	955	hypothetical protein	-	IPR025676|IPR029058	Alpha/Beta hydrolase fold|Clr5 domain
UM956_gene_1210	479	hypothetical protein	-	IPR015590|IPR016161|IPR016162|IPR016163|IPR029510	Aldehyde dehydrogenase domain|Aldehyde dehydrogenase, C-terminal|Aldehyde dehydrogenase, N-terminal|Aldehyde dehydrogenase, glutamic acid active site|Aldehyde/histidinol dehydrogenase
UM956_gene_1211	358	hypothetical protein	-	IPR025702	Haem-containing dehydratase
UM956_gene_1212	867	hypothetical protein	-	IPR000132|IPR003010	Carbon-nitrogen hydrolase|Nitrilase/cyanide hydratase, conserved site
UM956_gene_1213	388	hypothetical protein	-	IPR005123|IPR026992|IPR027443	Isopenicillin N synthase-like|Non-haem dioxygenase N-terminal domain|Oxoglutarate/iron-dependent dioxygenase
UM956_gene_1214	603	D-lactate dehydrogenase (cytochrome)	D-lactate dehydrogenase [cytochrome], mitochondrial	IPR004113|IPR006094|IPR016164|IPR016166|IPR016167|IPR016169|IPR016171	CO dehydrogenase flavoprotein-like, FAD-binding, subdomain 2|FAD linked oxidase, N-terminal|FAD-binding, type 2|FAD-binding, type 2, subdomain 1|FAD-linked oxidase, C-terminal|FAD-linked oxidase-like, C-terminal|Vanillyl-alcohol oxidase, C-terminal subdomain 2
UM956_gene_1215	357	D-xylulose reductase A	Probable D-xylulose reductase A	IPR002085|IPR002328|IPR011032|IPR013149|IPR013154|IPR016040|IPR020843	Alcohol dehydrogenase GroES-like|Alcohol dehydrogenase superfamily, zinc-type|Alcohol dehydrogenase, C-terminal|Alcohol dehydrogenase, zinc-type, conserved site|GroES (chaperonin 10)-like|NAD(P)-binding domain|Polyketide synthase, enoylreductase
UM956_gene_1216	525	hypothetical protein	-	IPR002110|IPR020683	Ankyrin repeat|Ankyrin repeat-containing domain
UM956_gene_1217	387	gluconolactonase	-	IPR011042|IPR013658	SMP-30/Gluconolactonase/LRE-like region|Six-bladed beta-propeller, TolB-like
UM956_gene_1218	173	hypothetical protein	-	-	-
UM956_gene_1219	660	methionyl-tRNA synthetase	Methionine--tRNA ligase, cytoplasmic	IPR001412|IPR009080|IPR014729|IPR014758|IPR015413|IPR029038	Aminoacyl-tRNA synthetase, class 1a, anticodon-binding|Aminoacyl-tRNA synthetase, class I, conserved site|Methionyl-tRNA synthetase|Methionyl-tRNA synthetase, Zn-domain|Methionyl/Leucyl tRNA synthetase|Rossmann-like alpha/beta/alpha sandwich fold
UM956_gene_1220	290	hypothetical protein	-	IPR021476	Protein of unknown function DUF3129
UM956_gene_1221	528	hypothetical protein	-	IPR001138	Zn(2)-C6 fungal-type DNA-binding domain
UM956_gene_1222	138	-	-	IPR001128|IPR002401	Cytochrome P450|Cytochrome P450, E-class, group I
UM956_gene_1223	362	hypothetical protein	Poly(A)+ RNA export protein [Schizosaccharomyces pombe 972h-]	IPR001680|IPR015943|IPR017986	WD40 repeat|WD40-repeat-containing domain|WD40/YVTN repeat-like-containing domain
UM956_gene_1224	743	hypothetical protein	-	IPR000210|IPR011333|IPR013069|IPR015915	BTB/POZ|BTB/POZ fold|BTB/POZ-like|Kelch-type beta propeller
UM956_gene_1225	615	cell division cycle 20, cofactor-APC complex	WD repeat-containing protein slp1 [Schizosaccharomyces pombe 972h-]	IPR001680|IPR015943|IPR017986|IPR019775	WD40 repeat|WD40 repeat, conserved site|WD40-repeat-containing domain|WD40/YVTN repeat-like-containing domain
UM956_gene_1226	852	hypothetical protein	-	-	-
UM956_gene_1227	654	hypothetical protein	-	IPR010730	Heterokaryon incompatibility
UM956_gene_1228	133	-	-	IPR001878	Zinc finger, CCHC-type
UM956_gene_1229	512	UDP-N-acetylglucosamine pyrophosphorylase	UDP-N-acetylglucosamine pyrophosphorylase [Candida albicans]	IPR002618|IPR029044	Nucleotide-diphospho-sugar transferases|UTP--glucose-1-phosphate uridylyltransferase
UM956_gene_1230	403	peptidylprolyl isomerase	Peptidyl-prolyl cis-trans isomerase-like 4	IPR000504|IPR002130|IPR012677|IPR029000	Cyclophilin-like domain|Cyclophilin-type peptidyl-prolyl cis-trans isomerase domain|Nucleotide-binding, alpha-beta plait|RNA recognition motif domain
UM956_gene_1231	452	hypothetical protein	-	IPR001138	Zn(2)-C6 fungal-type DNA-binding domain
UM956_gene_1232	135	small subunit ribosomal protein S24e	40S ribosomal protein S24-A [Schizosaccharomyces pombe 972h-]	IPR001976|IPR012677|IPR012678|IPR018098	Nucleotide-binding, alpha-beta plait|Ribosomal S24e conserved site|Ribosomal protein L23/L15e core domain|Ribosomal protein S24e
UM956_gene_1233	427	hypothetical protein	-	IPR019410|IPR029063	Nicotinamide N-methyltransferase-like|S-adenosyl-L-methionine-dependent methyltransferase-like
UM956_gene_1234	142	-	-	-	-
UM956_gene_1235	1256	hypothetical protein	-	IPR001623	DnaJ domain
UM956_gene_1236	235	hypothetical protein	-	-	-
UM956_gene_1237	202	-	-	-	-
UM956_gene_1238	468	hypothetical protein	-	IPR021858	Protein of unknown function DUF3468
UM956_gene_1239	493	hypothetical protein	-	-	-
UM956_gene_1240	148	hypothetical protein	-	IPR006913|IPR011057	Glutathione-dependent formaldehyde-activating enzyme/centromere protein V|Mss4-like
UM956_gene_1241	403	tyrosinase	-	IPR002227|IPR008922	Tyrosinase copper-binding domain|Uncharacterised domain, di-copper centre
UM956_gene_1242	409	hypothetical protein	-	-	-
UM956_gene_1243	158	-	-	-	-
UM956_gene_1244	546	hypothetical protein	-	IPR001327|IPR004099|IPR013027|IPR016156|IPR017941|IPR023753	FAD-dependent pyridine nucleotide-disulphide oxidoreductase|FAD/NAD-linked reductase, dimerisation domain|Pyridine nucleotide-disulphide oxidoreductase, FAD/NAD(P)-binding domain|Pyridine nucleotide-disulphide oxidoreductase, NAD-binding domain|Pyridine nucleotide-disulphide oxidoreductase, dimerisation domain|Rieske [2Fe-2S] iron-sulphur domain
UM956_gene_1245	446	hypothetical protein	-	-	-
UM956_gene_1246	569	hypothetical protein	-	IPR011701|IPR016196|IPR020846	Major facilitator superfamily|Major facilitator superfamily domain|Major facilitator superfamily domain, general substrate transporter
UM956_gene_1247	647	hypothetical protein	-	IPR010730	Heterokaryon incompatibility
UM956_gene_1248	367	hydroxyneurosporene synthase (CrtC)	-	IPR010791	Hydroxyneurosporene synthase
UM956_gene_1249	149	-	-	-	-
UM956_gene_1250	436	hypothetical protein	-	IPR010573|IPR016196|IPR020846	Fungal trichothecene efflux pump|Major facilitator superfamily domain|Major facilitator superfamily domain, general substrate transporter
UM956_gene_1251	343	hypothetical protein	-	IPR013094|IPR029058	Alpha/Beta hydrolase fold|Alpha/beta hydrolase fold-3
UM956_gene_1252	410	hypothetical protein	-	IPR018713	Domain of unknown function DUF2236
UM956_gene_1253	506	hypothetical protein	-	IPR021833	Protein of unknown function DUF3425
UM956_gene_1254	672	hypothetical protein	-	IPR001870|IPR003877|IPR006594|IPR006595|IPR008985|IPR013144|IPR018355|IPR024964	B30.2/SPRY domain|CRA domain|CTLH, C-terminal LisH motif|CTLH/CRA C-terminal to LisH motif domain|Concanavalin A-like lectin/glucanases superfamily|LisH dimerisation motif|SPla/RYanodine receptor SPRY|SPla/RYanodine receptor subgroup
UM956_gene_1255	281	hypothetical protein	-	IPR013175	INO80 complex, subunit Ies4
UM956_gene_1256	245	hypothetical protein	-	-	-
UM956_gene_1257	349	hypothetical protein	-	IPR001509|IPR016040	NAD(P)-binding domain|NAD-dependent epimerase/dehydratase
UM956_gene_1258	259	ADP-ribosylation factor like protein 1	-	IPR001806|IPR006689|IPR024156|IPR027417	P-loop containing nucleoside triphosphate hydrolase|Small GTPase superfamily|Small GTPase superfamily, ARF type|Small GTPase superfamily, ARF/SAR type
UM956_gene_1259	508	hypothetical protein	-	-	-
UM956_gene_1260	620	hypothetical protein	-	IPR001138|IPR021858	Protein of unknown function DUF3468|Zn(2)-C6 fungal-type DNA-binding domain
UM956_gene_1261	572	hypothetical protein	-	IPR011021	Arrestin-like, N-terminal
UM956_gene_1262	855	hypothetical protein	-	IPR003864|IPR022257|IPR027815	Domain of unknown function DUF221|Domain of unknown function DUF4463|Protein of unknown function DUF3779, phosphate metabolism
UM956_gene_1263	140	hypothetical protein	-	-	-
UM956_gene_1264	603	hypothetical protein	-	-	-
UM956_gene_1265	534	hypothetical protein	-	IPR005828|IPR005829|IPR016196|IPR020846	General substrate transporter|Major facilitator superfamily domain|Major facilitator superfamily domain, general substrate transporter|Sugar transporter, conserved site
UM956_gene_1266	521	hypothetical protein	-	IPR011701|IPR016196|IPR020846	Major facilitator superfamily|Major facilitator superfamily domain|Major facilitator superfamily domain, general substrate transporter
UM956_gene_1267	816	hypothetical protein	-	IPR029044	Nucleotide-diphospho-sugar transferases
UM956_gene_1268	387	hypothetical protein	-	IPR003819	Taurine catabolism dioxygenase TauD/TfdA
UM956_gene_1269	524	hypothetical protein	-	IPR011701|IPR016196	Major facilitator superfamily|Major facilitator superfamily domain, general substrate transporter
UM956_gene_1270	498	hypothetical protein	-	IPR012143|IPR020946	Dimethylaniline monooxygenase, N-oxide-forming|Flavin monooxygenase-like
UM956_gene_1271	561	hypothetical protein	-	IPR011701|IPR016196	Major facilitator superfamily|Major facilitator superfamily domain, general substrate transporter
UM956_gene_1272	190	hypothetical protein	-	-	-
UM956_gene_1273	326	hypothetical protein	-	IPR029063	S-adenosyl-L-methionine-dependent methyltransferase-like
UM956_gene_1274	426	hypothetical protein	-	-	-
UM956_gene_1275	354	hypothetical protein	-	IPR013094|IPR029058	Alpha/Beta hydrolase fold|Alpha/beta hydrolase fold-3
UM956_gene_1276	946	hypothetical protein	Uncharacterized transporter C3B8.04c [Schizosaccharomyces pombe 972h-]	IPR001898|IPR004331	SPX, N-terminal|Sodium/sulphate symporter
UM956_gene_1277	328	hypothetical protein	-	IPR007568	RTA-like protein
UM956_gene_1278	558	hypothetical protein	-	IPR001138	Zn(2)-C6 fungal-type DNA-binding domain
UM956_gene_1279	280	hypothetical protein	-	IPR001395|IPR020471|IPR023210	Aldo/keto reductase|Aldo/keto reductase subgroup|NADP-dependent oxidoreductase domain
UM956_gene_1280	140	-	-	IPR003837	Aspartyl/glutamyl-tRNA(Asn/Gln) amidotransferase, C subunit
UM956_gene_1281	321	hypothetical protein	-	IPR000744|IPR011990	NSF attachment protein|Tetratricopeptide-like helical
UM956_gene_1282	808	hypothetical protein	-	IPR000403|IPR018936	Phosphatidylinositol 3-/4-kinase, catalytic domain|Phosphatidylinositol 3/4-kinase, conserved site
UM956_gene_1283	534	hypothetical protein	-	IPR011701|IPR016196|IPR020846	Major facilitator superfamily|Major facilitator superfamily domain|Major facilitator superfamily domain, general substrate transporter
UM956_gene_1284	839	hypothetical protein	-	IPR001356|IPR007087|IPR008422|IPR008854|IPR009057|IPR015880|IPR029063	Homeobox KN domain|Homeobox domain|Homeodomain-like|S-adenosyl-L-methionine-dependent methyltransferase-like|TPMT family|Zinc finger, C2H2|Zinc finger, C2H2-like
UM956_gene_1285	322	hypothetical protein	-	-	-
UM956_gene_1286	545	hypothetical protein	-	IPR000277|IPR015421|IPR015422|IPR015424	Cys/Met metabolism, pyridoxal phosphate-dependent enzyme|Pyridoxal phosphate-dependent transferase|Pyridoxal phosphate-dependent transferase, major region, subdomain 1|Pyridoxal phosphate-dependent transferase, major region, subdomain 2
UM956_gene_1287	267	hypothetical protein	-	IPR000679|IPR013088	Zinc finger, GATA-type|Zinc finger, NHR/GATA-type
UM956_gene_1288	369	-	-	-	-
UM956_gene_1289	575	hypothetical protein	-	IPR000873|IPR020845|IPR025110	AMP-binding enzyme C-terminal domain|AMP-binding, conserved site|AMP-dependent synthetase/ligase
UM956_gene_1290	409	hypothetical protein	-	IPR004481|IPR004837	Sodium/calcium exchanger membrane region|Sodium/potassium/calcium exchanger
UM956_gene_1291	713	hypothetical protein	-	IPR014848	Reduced growth phenotype protein 1
UM956_gene_1292	448	diphthamide biosynthesis protein 1	Diphthamide biosynthesis protein 1 [Aspergillus fumigatus Af293]	IPR002728|IPR016435	Diphthamide synthesis, DPH1/DPH2|Diphthamide synthesis, eukaryotic DPH1/archaeal DPH2
UM956_gene_1293	287	hypothetical protein	-	-	-
UM956_gene_1294	630	hypothetical protein	-	IPR005607|IPR011993|IPR013876|IPR027079	BSD|Pleckstrin homology-like domain|TFIIH p62 subunit, N-terminal|TFIIH subunit Tfb1/p62
UM956_gene_1295	184	hypothetical protein	-	IPR011051|IPR014710|IPR025979	ChrR-like cupin domain|RmlC-like cupin domain|RmlC-like jelly roll fold
UM956_gene_1296	287	hypothetical protein	-	IPR002198|IPR002347|IPR016040|IPR020904	Glucose/ribitol dehydrogenase|NAD(P)-binding domain|Short-chain dehydrogenase/reductase SDR|Short-chain dehydrogenase/reductase, conserved site
UM956_gene_1297	299	hypothetical protein	-	IPR002198|IPR002347|IPR016040|IPR020904	Glucose/ribitol dehydrogenase|NAD(P)-binding domain|Short-chain dehydrogenase/reductase SDR|Short-chain dehydrogenase/reductase, conserved site
UM956_gene_1298	1134	hypothetical protein	-	IPR007863|IPR011237|IPR011249|IPR011765	Metalloenzyme, LuxS/M16 peptidase-like|Peptidase M16 domain|Peptidase M16, C-terminal domain|Peptidase M16, N-terminal
UM956_gene_1299	916	hypothetical protein	-	-	-
UM956_gene_1300	465	ribosome biogenesis protein ytm1	Ribosome biogenesis protein ytm1 [Aspergillus clavatus NRRL 1]	IPR001680|IPR012972|IPR015943|IPR017986|IPR019775|IPR020472|IPR028599	G-protein beta WD-40 repeat|NLE|WD repeat WDR12/Ytm1|WD40 repeat|WD40 repeat, conserved site|WD40-repeat-containing domain|WD40/YVTN repeat-like-containing domain
UM956_gene_1301	850	hypothetical protein	-	-	-
UM956_gene_1302	347	-	-	IPR020683	Ankyrin repeat-containing domain
UM956_gene_1303	504	hypothetical protein	-	-	-
UM956_gene_1304	139	-	-	IPR010987|IPR012336	Glutathione S-transferase, C-terminal-like|Thioredoxin-like fold
UM956_gene_1307	608	AAT family amino acid transporter	General amino-acid permease GAP1 [Saccharomyces cerevisiae S288c]	IPR002293|IPR004762|IPR004840|IPR004841	Amino acid permease, conserved site|Amino acid permease, fungi|Amino acid permease /SLC12A domain|Amino acid/polyamine transporter I
UM956_gene_1308	429	hypothetical protein	-	-	-
UM956_gene_1309	357	hypothetical protein	-	IPR019410|IPR029063	Nicotinamide N-methyltransferase-like|S-adenosyl-L-methionine-dependent methyltransferase-like
UM956_gene_1310	441	ornithine decarboxylase	Ornithine decarboxylase	IPR000183|IPR002433|IPR009006|IPR022643|IPR022644|IPR022653|IPR029066	Alanine racemase/group IV decarboxylase, C-terminal|Orn/DAP/Arg decarboxylase 2, C-terminal|Orn/DAP/Arg decarboxylase 2, N-terminal|Orn/DAP/Arg decarboxylase 2, pyridoxal-phosphate binding site|Ornithine decarboxylase|Ornithine/DAP/Arg decarboxylase|PLP-binding barrel
UM956_gene_1311	374	hypothetical protein	-	IPR003495|IPR011629|IPR027417	CobW/HypB/UreG domain|Cobalamin (vitamin B12) biosynthesis CobW-like, C-terminal|P-loop containing nucleoside triphosphate hydrolase
UM956_gene_1312	238	hypothetical protein	-	IPR001853|IPR012336|IPR014440	DSBA-like thioredoxin domain|HCCA isomerase/glutathione S-transferase kappa|Thioredoxin-like fold
UM956_gene_1313	118	hypothetical protein	-	-	-
UM956_gene_1314	374	hypothetical protein	-	IPR001374	Single-stranded nucleic acid binding R3H
UM956_gene_1315	262	20S proteasome subunit beta 7	Probable proteasome subunit beta type-7 [Schizosaccharomyces pombe 972h-]	IPR001353|IPR016050|IPR016295|IPR023333|IPR029055	Nucleophile aminohydrolases, N-terminal|Proteasome B-type subunit|Proteasome beta-type subunit, conserved site|Proteasome endopeptidase complex, beta subunit|Proteasome, subunit alpha/beta
UM956_gene_1316	963	hypothetical protein	-	IPR019411	Domain of unknown function DUF2404
UM956_gene_1317	138	-	-	IPR001585|IPR013785	Aldolase-type TIM barrel|Transaldolase
UM956_gene_1318	96	-	-	IPR001585|IPR013785	Aldolase-type TIM barrel|Transaldolase
UM956_gene_1319	773	hypothetical protein	-	IPR003663|IPR005828|IPR005829|IPR016196|IPR020846	General substrate transporter|Major facilitator superfamily domain|Major facilitator superfamily domain, general substrate transporter|Sugar transporter, conserved site|Sugar/inositol transporter
UM956_gene_1320	322	hypothetical protein	-	IPR002198|IPR002347|IPR016040|IPR020842|IPR020904	Glucose/ribitol dehydrogenase|NAD(P)-binding domain|Polyketide synthase/Fatty acid synthase, KR|Short-chain dehydrogenase/reductase SDR|Short-chain dehydrogenase/reductase, conserved site
UM956_gene_1321	360	hypothetical protein	-	IPR001585|IPR013785	Aldolase-type TIM barrel|Transaldolase
UM956_gene_1322	624	hypothetical protein	-	IPR007219	Transcription factor domain, fungi
UM956_gene_1323	144	-	-	IPR016477	Fructosamine/Ketosamine-3-kinase
UM956_gene_1324	202	-	-	IPR029069	HotDog domain
UM956_gene_1325	1013	hypothetical protein	-	IPR011118|IPR029058	Alpha/Beta hydrolase fold|Tannase/feruloyl esterase
UM956_gene_1326	535	feruloyl esterase	-	IPR011118|IPR029058	Alpha/Beta hydrolase fold|Tannase/feruloyl esterase
UM956_gene_1327	478	murein transglycosylase	-	IPR001547|IPR013781|IPR017853	Glycoside hydrolase, catalytic domain|Glycoside hydrolase, family 5|Glycoside hydrolase, superfamily
UM956_gene_1328	520	hypothetical protein	-	IPR003663|IPR005828|IPR016196|IPR020846	General substrate transporter|Major facilitator superfamily domain|Major facilitator superfamily domain, general substrate transporter|Sugar/inositol transporter
UM956_gene_1329	903	hypothetical protein	-	IPR008902|IPR008928|IPR008979|IPR013737|IPR016007	Alpha-L-rhamnosidase|Bacterial alpha-L-rhamnosidase|Bacterial alpha-L-rhamnosidase N-terminal|Galactose-binding domain-like|Six-hairpin glycosidase-like
UM956_gene_1330	826	hypothetical protein	-	IPR001764|IPR002772|IPR017853|IPR019800|IPR026891|IPR026892	Fibronectin type III-like domain|Glycoside hydrolase family 3|Glycoside hydrolase family 3 C-terminal domain|Glycoside hydrolase, family 3, N-terminal|Glycoside hydrolase, family 3, active site|Glycoside hydrolase, superfamily
UM956_gene_1331	842	hypothetical protein	-	-	-
UM956_gene_1332	184	hypothetical protein	-	-	-
UM956_gene_1333	290	hypothetical protein	-	IPR013320	Concanavalin A-like lectin/glucanase, subgroup
UM956_gene_1334	1672	DNA polymerase zeta subunit	-	IPR006133|IPR006134|IPR006172|IPR012337|IPR017964|IPR023211|IPR025687	C4-type zinc-finger of DNA polymerase delta|DNA polymerase, palm domain|DNA-directed DNA polymerase, family B|DNA-directed DNA polymerase, family B, conserved site|DNA-directed DNA polymerase, family B, exonuclease domain|DNA-directed DNA polymerase, family B, multifunctional domain|Ribonuclease H-like domain
UM956_gene_1335	554	hypothetical protein	Pre-mRNA-splicing factor slu7 [Aspergillus fumigatus Af293]	IPR021715	Pre-mRNA splicing Prp18-interacting factor
UM956_gene_1336	822	hypothetical protein	-	IPR029191	Up-regulated during septation protein 1
UM956_gene_1337	505	hypothetical protein	-	IPR011701|IPR016196|IPR020846	Major facilitator superfamily|Major facilitator superfamily domain|Major facilitator superfamily domain, general substrate transporter
UM956_gene_1338	230	ubiquinol-cytochrome c reductase subunit 6	-	IPR003422|IPR023184	Cytochrome b-c1 complex, subunit 6|Ubiquinol-cytochrome C reductase hinge domain
UM956_gene_1339	254	hypothetical protein	-	IPR018826	WW-domain-binding protein
UM956_gene_1340	363	hypothetical protein	-	IPR001509|IPR016040	NAD(P)-binding domain|NAD-dependent epimerase/dehydratase
UM956_gene_1341	254	-	-	-	-
UM956_gene_1342	112	-	-	IPR002220|IPR013785	Aldolase-type TIM barrel|DapA-like
UM956_gene_1343	117	-	-	IPR025509	Domain of unknown function DUF4396
UM956_gene_1344	317	hypothetical protein	-	IPR002938|IPR003042	Aromatic-ring hydroxylase-like|Monooxygenase, FAD-binding
UM956_gene_1345	460	hypothetical protein	-	IPR000743|IPR011050|IPR012334	Glycoside hydrolase, family 28|Pectin lyase fold|Pectin lyase fold/virulence factor
UM956_gene_1346	546	hypothetical protein	-	IPR000120|IPR015830|IPR023631	Amidase|Amidase signature domain|Amidase, fungi type
UM956_gene_1347	325	hypothetical protein	-	IPR002509|IPR011330	Glycoside hydrolase/deacetylase, beta/alpha-barrel|Polysaccharide deacetylase
UM956_gene_1348	703	hypothetical protein	-	IPR001138|IPR007219	Transcription factor domain, fungi|Zn(2)-C6 fungal-type DNA-binding domain
UM956_gene_1349	566	hypothetical protein	-	IPR001248	Permease, cytosine/purines, uracil, thiamine, allantoin
UM956_gene_1350	588	hypothetical protein	-	IPR001411|IPR011701|IPR016196|IPR020846	Major facilitator superfamily|Major facilitator superfamily domain|Major facilitator superfamily domain, general substrate transporter|Tetracycline resistance protein TetB/drug resistance transporter
UM956_gene_1351	535	hypothetical protein	-	IPR002293|IPR004840	Amino acid permease, conserved site|Amino acid/polyamine transporter I
UM956_gene_1352	382	hypothetical protein	-	-	-
UM956_gene_1353	524	hypothetical protein	-	-	-
UM956_gene_1354	785	acetyltransferase	-	IPR002123	Phospholipid/glycerol acyltransferase
UM956_gene_1355	419	hypothetical protein	-	IPR004827|IPR021833	Basic-leucine zipper domain|Protein of unknown function DUF3425
UM956_gene_1356	367	uncharacterized protein FFUJ_05441	-	IPR010791	Hydroxyneurosporene synthase
UM956_gene_1357	479	hypothetical protein	-	IPR018713	Domain of unknown function DUF2236
UM956_gene_1358	545	hypothetical protein	-	IPR016196	Major facilitator superfamily domain, general substrate transporter
UM956_gene_1359	767	hypothetical protein	-	IPR001680|IPR001810|IPR015943|IPR017986|IPR019775|IPR020472	F-box domain|G-protein beta WD-40 repeat|WD40 repeat|WD40 repeat, conserved site|WD40-repeat-containing domain|WD40/YVTN repeat-like-containing domain
UM956_gene_1360	418	undecaprenyl diphosphate synthase	Dehydrodolichyl diphosphate syntase complex subunit SPAC4D7.04c	IPR001441|IPR018520	Decaprenyl diphosphate synthase-like|Di-trans-poly-cis-decaprenylcistransferase-like, conserved site
UM956_gene_1361	496	hypothetical protein	-	IPR006153	Cation/H+ exchanger
UM956_gene_1362	646	hypothetical protein	-	-	-
UM956_gene_1363	442	hypothetical protein	-	-	-
UM956_gene_1364	811	potassium uptake protein	-	IPR003855	K+ potassium transporter
UM956_gene_1365	302	hypothetical protein	-	IPR010634|IPR012336	Protein of unknown function DUF1223|Thioredoxin-like fold
UM956_gene_1366	475	hypothetical protein	-	IPR008427|IPR014005	Extracellular membrane protein, CFEM domain|Extracellular membrane protein, CFEM domain, fungi
UM956_gene_1367	863	hypothetical protein	-	IPR000642|IPR003593|IPR003959|IPR003960|IPR005936|IPR027417	AAA+ ATPase domain|ATPase, AAA-type, conserved site|ATPase, AAA-type, core|P-loop containing nucleoside triphosphate hydrolase|Peptidase M41|Peptidase, FtsH
UM956_gene_1368	322	hypothetical protein	-	IPR003819	Taurine catabolism dioxygenase TauD/TfdA
UM956_gene_1369	487	hypothetical protein	-	IPR016040	NAD(P)-binding domain
UM956_gene_1370	721	hypothetical protein	-	IPR018483|IPR018484|IPR018485|IPR021836	Carbohydrate kinase, FGGY, C-terminal|Carbohydrate kinase, FGGY, N-terminal|Carbohydrate kinase, FGGY, conserved site|Protein of unknown function DUF3429
UM956_gene_1371	150	cytochrome c oxidase subunit 6a	-	IPR001349	Cytochrome c oxidase, subunit VIa
UM956_gene_1372	773	hypothetical protein	-	IPR011990|IPR026000	Apc5/TPR19 domain|Tetratricopeptide-like helical
UM956_gene_1373	306	phosphoribosylaminoimidazole-succinocarboxamide synthase	Phosphoribosylaminoimidazole-succinocarboxamide synthase	IPR001636|IPR013816|IPR018236|IPR028923	ATP-grasp fold, subdomain 2|Phosphoribosylaminoimidazole-succinocarboxamide synthase|SAICAR synthetase, conserved site|SAICAR synthetase/ADE2, N-terminal
UM956_gene_1374	306	hypothetical protein	-	IPR008979|IPR013857	Galactose-binding domain-like|NADH:ubiquinone oxidoreductase intermediate-associated protein 30
UM956_gene_1375	573	hypothetical protein	-	IPR000504|IPR012677	Nucleotide-binding, alpha-beta plait|RNA recognition motif domain
UM956_gene_1376	662	hypothetical protein	-	IPR002110|IPR003163|IPR018004|IPR020683	Ankyrin repeat|Ankyrin repeat-containing domain|KilA, N-terminal/APSES-type HTH, DNA-binding|Transcription regulator HTH, APSES-type DNA-binding domain
UM956_gene_1377	302	hypothetical protein	-	-	-
UM956_gene_1378	342	hypothetical protein	-	IPR002085|IPR011032|IPR016040|IPR020843	Alcohol dehydrogenase superfamily, zinc-type|GroES (chaperonin 10)-like|NAD(P)-binding domain|Polyketide synthase, enoylreductase
UM956_gene_1379	205	hypothetical protein	-	IPR000182|IPR016181	Acyl-CoA N-acyltransferase|GNAT domain
UM956_gene_1380	430	hypothetical protein	-	IPR013094|IPR029058	Alpha/Beta hydrolase fold|Alpha/beta hydrolase fold-3
UM956_gene_1381	264	hypothetical protein	-	IPR002198|IPR002347|IPR016040	Glucose/ribitol dehydrogenase|NAD(P)-binding domain|Short-chain dehydrogenase/reductase SDR
UM956_gene_1382	778	hypothetical protein	-	IPR001965|IPR011011|IPR013083|IPR019786|IPR019787|IPR024610|IPR028651	ING family|Inhibitor of growth protein, N-terminal|Zinc finger, FYVE/PHD-type|Zinc finger, PHD-finger|Zinc finger, PHD-type|Zinc finger, PHD-type, conserved site|Zinc finger, RING/FYVE/PHD-type
UM956_gene_1383	873	hypothetical protein	-	IPR010473|IPR016024	Armadillo-type fold|Formin, GTPase-binding domain
UM956_gene_1384	940	hypothetical protein	-	-	-
UM956_gene_1385	516	MFS transporter, SHS family, lactate transporter	-	IPR005828|IPR016196|IPR020846	General substrate transporter|Major facilitator superfamily domain|Major facilitator superfamily domain, general substrate transporter
UM956_gene_1386	299	hypothetical protein	-	-	-
UM956_gene_1387	288	hypothetical protein	-	-	-
UM956_gene_1388	301	hypothetical protein	-	IPR002067|IPR018108|IPR023395	Mitochondrial carrier domain|Mitochondrial carrier protein|Mitochondrial substrate/solute carrier
UM956_gene_1389	716	transcriptional adapter 2-alpha	-	IPR001005|IPR007526|IPR009057|IPR011991|IPR017884	Homeodomain-like|SANT domain|SANT/Myb domain|SWIRM domain|Winged helix-turn-helix DNA-binding domain
UM956_gene_1390	299	hypothetical protein	-	IPR000210|IPR011333|IPR013069	BTB/POZ|BTB/POZ fold|BTB/POZ-like
UM956_gene_1391	957	hypothetical protein	Chromosome transmission fidelity protein 18 [Aspergillus nidulans FGSC A4]	IPR003593|IPR003959|IPR027417	AAA+ ATPase domain|ATPase, AAA-type, core|P-loop containing nucleoside triphosphate hydrolase
UM956_gene_1392	721	ATP-binding cassette, subfamily D (ALD), member 2	-	IPR003439|IPR003593|IPR010509|IPR011527|IPR027417	AAA+ ATPase domain|ABC transporter type 1, transmembrane domain|ABC transporter-like|P-loop containing nucleoside triphosphate hydrolase|Peroxisomal fatty acyl CoA transporter, transmembrane domain
UM956_gene_1393	263	hypothetical protein	-	-	-
UM956_gene_1394	105	-	-	-	-
UM956_gene_1395	342	hypothetical protein	-	IPR012312	Haemerythrin/HHE cation-binding motif
UM956_gene_1396	239	hypothetical protein	-	IPR010237|IPR023214	HAD-like domain|Pyrimidine 5-nucleotidase
UM956_gene_1397	829	hypothetical protein	-	-	-
UM956_gene_1398	483	hypothetical protein	-	-	-
UM956_gene_1399	1766	chitin synthase	Chitin synthase 6	IPR001199|IPR001609|IPR004835|IPR009057|IPR014876|IPR027417|IPR029044	Chitin synthase|Cytochrome b5-like heme/steroid binding domain|DEK, C-terminal|Homeodomain-like|Myosin head, motor domain|Nucleotide-diphospho-sugar transferases|P-loop containing nucleoside triphosphate hydrolase
UM956_gene_1400	1879	chitin synthase	-	IPR001199|IPR001609|IPR004835|IPR009057|IPR014876|IPR027417|IPR029044	Chitin synthase|Cytochrome b5-like heme/steroid binding domain|DEK, C-terminal|Homeodomain-like|Myosin head, motor domain|Nucleotide-diphospho-sugar transferases|P-loop containing nucleoside triphosphate hydrolase
UM956_gene_1401	650	hypothetical protein	-	IPR001736|IPR025202	Phospholipase D-like domain|Phospholipase D/Transphosphatidylase
UM956_gene_1402	869	hypothetical protein	-	IPR003817|IPR011766|IPR012000|IPR012001|IPR022237|IPR029035|IPR029061	DHS-like NAD/FAD-binding domain|Phophatidylserine decarboxylase|Phosphatidylserine decarboxylase-related|Thiamin diphosphate-binding fold|Thiamine pyrophosphate enzyme, C-terminal TPP-binding|Thiamine pyrophosphate enzyme, N-terminal TPP-binding domain|Thiamine pyrophosphate enzyme, central domain
UM956_gene_1403	330	hypothetical protein	-	IPR002198|IPR002347|IPR016040	Glucose/ribitol dehydrogenase|NAD(P)-binding domain|Short-chain dehydrogenase/reductase SDR
UM956_gene_1404	550	hypothetical protein	-	IPR003663|IPR005828|IPR005829|IPR016196|IPR020846	General substrate transporter|Major facilitator superfamily domain|Major facilitator superfamily domain, general substrate transporter|Sugar transporter, conserved site|Sugar/inositol transporter
UM956_gene_1405	903	minichromosome maintenance protein 3	DNA replication licensing factor mcm3	IPR001208|IPR003593|IPR008046|IPR012340|IPR018525|IPR027417|IPR027925	AAA+ ATPase domain|DNA replication licensing factor Mcm3|MCM N-terminal domain|Mini-chromosome maintenance, DNA-dependent ATPase|Mini-chromosome maintenance, conserved site|Nucleic acid-binding, OB-fold|P-loop containing nucleoside triphosphate hydrolase
UM956_gene_1406	357	hypothetical protein	-	-	-
UM956_gene_1407	611	hypothetical protein	-	-	-
UM956_gene_1408	993	2-oxoglutarate dehydrogenase, mitochondrial	2-oxoglutarate dehydrogenase, mitochondrial	IPR001017|IPR005475|IPR011603|IPR029061	2-oxoglutarate dehydrogenase, E1 component|Dehydrogenase, E1 component|Thiamin diphosphate-binding fold|Transketolase-like, pyrimidine-binding domain
UM956_gene_1409	1032	hypothetical protein	-	-	-
UM956_gene_1410	563	manganese transporter	Manganese transporter SMF1 [Saccharomyces cerevisiae S288c]	IPR001046	Natural resistance-associated macrophage like
UM956_gene_1411	257	hypothetical protein	-	-	-
UM956_gene_1412	415	acetyl-CoA acyltransferase	3-ketoacyl-CoA thiolase, peroxisomal	IPR002155|IPR016038|IPR016039|IPR020610|IPR020613|IPR020616|IPR020617	Thiolase|Thiolase, C-terminal|Thiolase, N-terminal|Thiolase, active site|Thiolase, conserved site|Thiolase-like|Thiolase-like, subgroup
UM956_gene_1413	736	hypothetical protein	-	-	-
UM956_gene_1414	340	alcohol dehydrogenase	Versiconal hemiacetal acetate reductase	IPR001395|IPR023210	Aldo/keto reductase|NADP-dependent oxidoreductase domain
UM956_gene_1415	297	hypothetical protein	-	-	-
UM956_gene_1416	359	hypothetical protein	-	IPR002283|IPR005123|IPR026992|IPR027443	Isopenicillin N synthase|Isopenicillin N synthase-like|Non-haem dioxygenase N-terminal domain|Oxoglutarate/iron-dependent dioxygenase
UM956_gene_1417	668	hypothetical protein	-	IPR016040	NAD(P)-binding domain
UM956_gene_1418	190	hypothetical protein	-	IPR004827	Basic-leucine zipper domain
UM956_gene_1419	610	arylsulfatase	-	IPR000917|IPR012083|IPR017849|IPR017850|IPR024607	Alkaline phosphatase-like, alpha/beta/alpha|Alkaline-phosphatase-like, core domain|Arylsulfatase|Sulfatase|Sulfatase, conserved site
UM956_gene_1420	536	hypothetical protein	-	IPR011701|IPR016196|IPR020846	Major facilitator superfamily|Major facilitator superfamily domain|Major facilitator superfamily domain, general substrate transporter
UM956_gene_1421	590	hypothetical protein	-	IPR011701|IPR016196	Major facilitator superfamily|Major facilitator superfamily domain, general substrate transporter
UM956_gene_1422	364	hypothetical protein	-	IPR003819	Taurine catabolism dioxygenase TauD/TfdA
UM956_gene_1423	186	-	-	-	-
UM956_gene_1424	337	hypothetical protein	-	IPR006913|IPR011057	Glutathione-dependent formaldehyde-activating enzyme/centromere protein V|Mss4-like
UM956_gene_1425	232	Fe-Mn family superoxide dismutase	Superoxide dismutase [Mn], mitochondrial	IPR001189|IPR019831|IPR019832|IPR019833	Manganese/iron superoxide dismutase|Manganese/iron superoxide dismutase, C-terminal|Manganese/iron superoxide dismutase, N-terminal|Manganese/iron superoxide dismutase, binding site
UM956_gene_1426	651	hypothetical protein	-	IPR000467|IPR022783	G-patch domain|GC-rich sequence DNA-binding factor domain
UM956_gene_1427	281	tetrahydroxynaphthalene reductase	Trihydroxynaphthalene reductase	IPR002198|IPR002347|IPR016040|IPR020904	Glucose/ribitol dehydrogenase|NAD(P)-binding domain|Short-chain dehydrogenase/reductase SDR|Short-chain dehydrogenase/reductase, conserved site
UM956_gene_1428	632	hypothetical protein	-	IPR013636	Domain of unknown function DUF1741
UM956_gene_1429	251	hypothetical protein	-	IPR000361|IPR016092|IPR017870	FeS cluster biogenesis|FeS cluster insertion protein|FeS cluster insertion, C-terminal, conserved site
UM956_gene_1430	285	urease accessory protein	Uncharacterized urease accessory protein ureG-like [Schizosaccharomyces pombe 972h-]	IPR003495|IPR004400|IPR012202|IPR027417	CobW/HypB/UreG domain|P-loop containing nucleoside triphosphate hydrolase|Urease accessory protein UreG|[NiFe]-hydrogenase/urease maturation factor, Ni2-binding GTPase
UM956_gene_1431	559	hypothetical protein	-	IPR001680|IPR012952|IPR015943|IPR017986	BING4, C-terminal domain|WD40 repeat|WD40-repeat-containing domain|WD40/YVTN repeat-like-containing domain
UM956_gene_1432	249	-	-	IPR002018|IPR029058	Alpha/Beta hydrolase fold|Carboxylesterase, type B
UM956_gene_1433	292	-	-	IPR002018|IPR029058	Alpha/Beta hydrolase fold|Carboxylesterase, type B
UM956_gene_1434	487	hypothetical protein	-	IPR002110|IPR020683	Ankyrin repeat|Ankyrin repeat-containing domain
UM956_gene_1435	234	hypothetical protein	-	-	-
UM956_gene_1436	670	hypothetical protein	-	-	-
UM956_gene_1437	390	myo-inositol 2-dehydrogenase	-	IPR000683|IPR004104|IPR016040	NAD(P)-binding domain|Oxidoreductase, C-terminal|Oxidoreductase, N-terminal
UM956_gene_1438	694	hypothetical protein	-	IPR021858	Protein of unknown function DUF3468
UM956_gene_1439	520	cytochrome P450 oxidoreductase	-	IPR001128|IPR002401|IPR017972	Cytochrome P450|Cytochrome P450, E-class, group I|Cytochrome P450, conserved site
UM956_gene_1440	596	hypothetical protein	-	IPR003663|IPR005828|IPR005829|IPR016196|IPR020846	General substrate transporter|Major facilitator superfamily domain|Major facilitator superfamily domain, general substrate transporter|Sugar transporter, conserved site|Sugar/inositol transporter
UM956_gene_1441	332	hypothetical protein	-	IPR024079	Metallopeptidase, catalytic domain
UM956_gene_1442	219	hypothetical protein	-	IPR000182|IPR016181	Acyl-CoA N-acyltransferase|GNAT domain
UM956_gene_1443	423	palmitoyl-protein thioesterase	-	IPR002472|IPR029058	Alpha/Beta hydrolase fold|Palmitoyl protein thioesterase
UM956_gene_1444	174	hypothetical protein	-	-	-
UM956_gene_1445	550	hypothetical protein	-	IPR000757|IPR008985|IPR013320|IPR019410|IPR025784|IPR029063	Concanavalin A-like lectin/glucanase, subgroup|Concanavalin A-like lectin/glucanases superfamily|Glycoside hydrolase, family 16|Nicotinamide N-methyltransferase, putative|Nicotinamide N-methyltransferase-like|S-adenosyl-L-methionine-dependent methyltransferase-like
UM956_gene_1446	194	hypothetical protein	-	-	-
UM956_gene_1447	505	hypothetical protein	-	IPR013641|IPR027417	Chromatin associated protein KTI12|P-loop containing nucleoside triphosphate hydrolase
UM956_gene_1448	434	hypothetical protein	-	-	-
UM956_gene_1449	885	hypothetical protein	-	-	-
UM956_gene_1450	632	hypothetical protein	-	-	-
UM956_gene_1451	917	hypothetical protein	-	IPR013099	Two pore domain potassium channel domain
UM956_gene_1452	775	hypothetical protein	-	-	-
UM956_gene_1453	264	hypothetical protein	-	IPR024630	Stc1 domain
UM956_gene_1454	792	CMGC/RCK/MAK protein kinase	-	IPR000719|IPR002290|IPR008271|IPR011009|IPR017441	Protein kinase domain|Protein kinase, ATP binding site|Protein kinase-like domain|Serine/threonine- /dual specificity protein kinase, catalytic domain|Serine/threonine-protein kinase, active site
UM956_gene_1455	310	hypothetical protein	-	-	-
UM956_gene_1456	431	GTP cyclohydrolase II	-	IPR000926	GTP cyclohydrolase II, RibA
UM956_gene_1457	146	hypothetical protein	-	-	-
UM956_gene_1458	317	hypothetical protein	-	IPR010750	SGF29 tudor-like domain
UM956_gene_1459	444	mannose-6-phosphate isomerase	Mannose-6-phosphate isomerase	IPR001250|IPR011051|IPR014710|IPR016305|IPR018050	Mannose-6-phosphate isomerase|Mannose-6-phosphate isomerase, type I|Phosphomannose isomerase, type I, conserved site|RmlC-like cupin domain|RmlC-like jelly roll fold
UM956_gene_1460	369	hypothetical protein	-	IPR000683|IPR016040	NAD(P)-binding domain|Oxidoreductase, N-terminal
UM956_gene_1461	154	cytochrome c	Cytochrome c [Thermomyces lanuginosus]	IPR002327|IPR003088|IPR009056	Cytochrome c domain|Cytochrome c, class IA /IB|Cytochrome c-like domain
UM956_gene_1462	573	hypothetical protein	-	-	-
UM956_gene_1463	361	hypothetical protein	-	IPR001247|IPR020568	Exoribonuclease, phosphorolytic domain 1|Ribosomal protein S5 domain 2-type fold
UM956_gene_1464	282	hypothetical protein	-	-	-
UM956_gene_1465	326	spermidine synthase	Spermidine synthase	IPR001045|IPR029063	S-adenosyl-L-methionine-dependent methyltransferase-like|Spermidine/spermine synthases family
UM956_gene_1466	592	hypothetical protein	-	IPR005829|IPR010573|IPR016196|IPR020846	Fungal trichothecene efflux pump|Major facilitator superfamily domain|Major facilitator superfamily domain, general substrate transporter|Sugar transporter, conserved site
UM956_gene_1467	515	hypothetical protein	-	IPR001128|IPR002401|IPR017972	Cytochrome P450|Cytochrome P450, E-class, group I|Cytochrome P450, conserved site
UM956_gene_1468	680	hypothetical protein	-	-	-
UM956_gene_1469	2254	hypothetical protein	-	IPR019021	Methyl methanesulphonate-sensitivity protein 22
UM956_gene_1470	80	hypothetical protein	-	-	-
UM956_gene_1471	297	-	-	IPR006880	INO80 complex subunit B-like conserved region
UM956_gene_1472	411	hypothetical protein	-	IPR006785|IPR025655	Peroxisomal membrane protein 14|Peroxisome membrane anchor protein Pex14p, N-terminal
UM956_gene_1473	1273	hypothetical protein	Protein transport protein sec31 [Neosartorya fischeri NRRL 181]	IPR001680|IPR004098|IPR009917|IPR015943|IPR017986	Prp18|Steroid receptor RNA activator-protein/coat protein complex II, Sec31|WD40 repeat|WD40-repeat-containing domain|WD40/YVTN repeat-like-containing domain
UM956_gene_1474	154	peptidylprolyl isomerase	-	IPR000504|IPR012677	Nucleotide-binding, alpha-beta plait|RNA recognition motif domain
UM956_gene_1475	104	hypothetical protein	-	IPR010530	NADH-ubiquinone reductase complex 1 MLRQ subunit
UM956_gene_1476	95	cytochrome c oxidase subunit 6b	Cytochrome c oxidase subunit 6B	IPR003213	Cytochrome c oxidase, subunit VIb
UM956_gene_1477	158	hypothetical protein	-	IPR000086|IPR015797	NUDIX hydrolase domain|NUDIX hydrolase domain-like
UM956_gene_1478	415	arginine-tRNA-protein transferase	-	IPR007471|IPR007472|IPR016181|IPR017137	Acyl-CoA N-acyltransferase|Arginine-tRNA-protein transferase 1, eukaryotic|Arginine-tRNA-protein transferase, C-terminal|Arginine-tRNA-protein transferase, N-terminal
UM956_gene_1479	235	-	-	-	-
UM956_gene_1480	270	hypothetical protein	-	IPR000740|IPR009012|IPR013805	GrpE nucleotide exchange factor|GrpE nucleotide exchange factor, coiled-coil|GrpE nucleotide exchange factor, head
UM956_gene_1481	648	hypothetical protein	-	IPR002319|IPR004530|IPR005121|IPR006195	Aminoacyl-tRNA synthetase, class II|Phenylalanine-tRNA ligase, beta subunit, ferrodoxin-fold anticodon-binding|Phenylalanyl-tRNA synthetase|Phenylalanyl-tRNA synthetase, class IIc, mitochondrial
UM956_gene_1482	318	hypothetical protein	-	IPR002067|IPR018108|IPR023395	Mitochondrial carrier domain|Mitochondrial carrier protein|Mitochondrial substrate/solute carrier
UM956_gene_1483	314	hypothetical protein	-	IPR006931	Calcipressin
UM956_gene_1484	613	hypothetical protein	-	-	-
UM956_gene_1485	164	hypothetical protein	-	IPR011051|IPR013096|IPR014710	Cupin 2, conserved barrel|RmlC-like cupin domain|RmlC-like jelly roll fold
UM956_gene_1486	217	hypothetical protein	-	IPR019398	Pre-rRNA-processing protein TSR2
UM956_gene_1487	313	gluconate 5-dehydrogenase	-	IPR002198|IPR002347|IPR016040|IPR020904	Glucose/ribitol dehydrogenase|NAD(P)-binding domain|Short-chain dehydrogenase/reductase SDR|Short-chain dehydrogenase/reductase, conserved site
UM956_gene_1488	1353	hypothetical protein	-	IPR002110|IPR020683|IPR027417|IPR029058	Alpha/Beta hydrolase fold|Ankyrin repeat|Ankyrin repeat-containing domain|P-loop containing nucleoside triphosphate hydrolase
UM956_gene_1489	424	hypothetical protein	-	IPR000683|IPR016040	NAD(P)-binding domain|Oxidoreductase, N-terminal
UM956_gene_1490	555	hypothetical protein	-	IPR001905|IPR018047|IPR024041|IPR029020	Ammonium transporter|Ammonium transporter AmtB-like domain|Ammonium transporter, conserved site|Ammonium/urea transporter
UM956_gene_1491	1424	hypothetical protein	Glutamine synthetase	IPR002213|IPR004276|IPR008146|IPR008147|IPR014746|IPR027302|IPR027303	Glutamine synthetase, N-terminal conserved site|Glutamine synthetase, beta-Grasp|Glutamine synthetase, catalytic domain|Glutamine synthetase, glycine-rich site|Glutamine synthetase/guanido kinase, catalytic domain|Glycosyl transferase, family 28|UDP-glucuronosyl/UDP-glucosyltransferase
UM956_gene_1492	124	hypothetical protein	-	-	-
UM956_gene_1493	168	-	-	-	-
UM956_gene_1494	1038	-	-	IPR000569	HECT
UM956_gene_1495	727	-	-	IPR011989|IPR016024	Armadillo-like helical|Armadillo-type fold
UM956_gene_1496	269	nicotinate (nicotinamide) nucleotide adenylyltransferase	-	IPR004821|IPR005248|IPR014729	Cytidyltransferase-like domain|Probable nicotinate-nucleotide adenylyltransferase|Rossmann-like alpha/beta/alpha sandwich fold
UM956_gene_1497	306	hypothetical protein	-	-	-
UM956_gene_1498	229	ubiquinone biosynthesis methyltransferase	2-methoxy-6-polyprenyl-1,4-benzoquinol methylase, mitochondrial	IPR004033|IPR023576|IPR029063	S-adenosyl-L-methionine-dependent methyltransferase-like|UbiE/COQ5 methyltransferase|UbiE/COQ5 methyltransferase, conserved site
UM956_gene_1499	397	2-oxoisovalerate dehydrogenase E1 component, alpha subunit	2-oxoisovalerate dehydrogenase subunit alpha, mitochondrial	IPR001017|IPR029061	Dehydrogenase, E1 component|Thiamin diphosphate-binding fold
UM956_gene_1500	477	murein transglycosylase	-	IPR000757|IPR008985|IPR013320|IPR017168	Concanavalin A-like lectin/glucanase, subgroup|Concanavalin A-like lectin/glucanases superfamily|Glycoside hydrolase, family 16|Glycoside hydrolase, family 16, CRH1, predicted
UM956_gene_1501	523	hypothetical protein	-	IPR003604|IPR007087|IPR013087|IPR015880|IPR022755	Zinc finger C2H2-type/integrase DNA-binding domain|Zinc finger, C2H2|Zinc finger, C2H2-like|Zinc finger, U1-type|Zinc finger, double-stranded RNA binding
UM956_gene_1502	57	50S ribosomal protein L33, partial	-	IPR001705|IPR011332	Ribosomal protein L33|Zinc-binding ribosomal protein
UM956_gene_1503	1274	hypothetical protein	-	-	-
UM956_gene_1504	241	hypothetical protein	-	-	-
UM956_gene_1505	2120	E3 ubiquitin-protein ligase UBR1	-	IPR003126|IPR013083|IPR013993	Zinc finger, N-recognin|Zinc finger, N-recognin, metazoa|Zinc finger, RING/FYVE/PHD-type
UM956_gene_1506	71	ubiquinol-cytochrome c reductase subunit 9	-	IPR008027	Cytochrome b-c1 complex subunit 9
UM956_gene_1507	227	hypothetical protein	-	IPR015362	Exon junction complex, Pym
UM956_gene_1508	657	protoporphyrinogen oxidase	-	IPR002937|IPR004572|IPR016040|IPR027418	Amine oxidase|NAD(P)-binding domain|Protoporphyrinogen oxidase|Protoporphyrinogen oxidase, C-terminal domain
UM956_gene_1509	566	AAT family amino acid transporter	-	IPR002293|IPR004840|IPR004841	Amino acid permease, conserved site|Amino acid permease /SLC12A domain|Amino acid/polyamine transporter I
UM956_gene_1510	677	hypothetical protein	-	IPR007258	Vps52/Sac2
UM956_gene_1511	378	hypothetical protein	-	IPR002085|IPR002328|IPR011032|IPR013149|IPR013154|IPR016040|IPR020843	Alcohol dehydrogenase GroES-like|Alcohol dehydrogenase superfamily, zinc-type|Alcohol dehydrogenase, C-terminal|Alcohol dehydrogenase, zinc-type, conserved site|GroES (chaperonin 10)-like|NAD(P)-binding domain|Polyketide synthase, enoylreductase
UM956_gene_1512	474	hypothetical protein	-	IPR015590|IPR016160|IPR016161|IPR016162|IPR016163	Aldehyde dehydrogenase domain|Aldehyde dehydrogenase, C-terminal|Aldehyde dehydrogenase, N-terminal|Aldehyde dehydrogenase, cysteine active site|Aldehyde/histidinol dehydrogenase
UM956_gene_1513	477	hypothetical protein	-	IPR002938|IPR003042	Aromatic-ring hydroxylase-like|Monooxygenase, FAD-binding
UM956_gene_1514	535	hypothetical protein	-	IPR011701|IPR016196	Major facilitator superfamily|Major facilitator superfamily domain, general substrate transporter
UM956_gene_1515	512	hypothetical protein	-	IPR001128|IPR002401	Cytochrome P450|Cytochrome P450, E-class, group I
UM956_gene_1516	235	pea pathogenicity protein 2	Pea pathogenicity protein 2 [Nectria haematococca]	-	-
UM956_gene_1517	695	hypothetical protein	-	IPR007219	Transcription factor domain, fungi
UM956_gene_1518	315	hypothetical protein	-	IPR001279	Beta-lactamase-like
UM956_gene_1519	483	hypothetical protein	-	IPR001853|IPR012336	DSBA-like thioredoxin domain|Thioredoxin-like fold
UM956_gene_1520	517	hypothetical protein	-	IPR001128|IPR002401|IPR017972	Cytochrome P450|Cytochrome P450, E-class, group I|Cytochrome P450, conserved site
UM956_gene_1521	161	eukaryotic translation initiation factor 5A-2	Eukaryotic translation initiation factor 5A-2	IPR001884|IPR008991|IPR012340|IPR014722|IPR019769|IPR020189	Nucleic acid-binding, OB-fold|Ribosomal protein L2 domain 2|Translation elongation factor IF5A|Translation elongation factor, IF5A C-terminal|Translation elongation factor, IF5A, hypusine site|Translation protein SH3-like domain
UM956_gene_1522	618	hypothetical protein	-	-	-
UM956_gene_1523	214	hypothetical protein	-	IPR001763	Rhodanese-like domain
UM956_gene_1524	508	hypothetical protein	-	IPR007219	Transcription factor domain, fungi
UM956_gene_1525	337	hypothetical protein	-	IPR002198|IPR002347|IPR016040	Glucose/ribitol dehydrogenase|NAD(P)-binding domain|Short-chain dehydrogenase/reductase SDR
UM956_gene_1526	525	hypothetical protein	-	IPR001128|IPR002401|IPR017972	Cytochrome P450|Cytochrome P450, E-class, group I|Cytochrome P450, conserved site
UM956_gene_1527	258	hypothetical protein	-	IPR029058	Alpha/Beta hydrolase fold
UM956_gene_1528	1393	hypothetical protein	-	IPR000904|IPR001849|IPR011993|IPR023394	Pleckstrin homology domain|Pleckstrin homology-like domain|Sec7 domain|Sec7 domain, alpha orthogonal bundle
UM956_gene_1529	1169	hypothetical protein	-	IPR001849|IPR011993	Pleckstrin homology domain|Pleckstrin homology-like domain
UM956_gene_1530	267	hypothetical protein	-	IPR001138	Zn(2)-C6 fungal-type DNA-binding domain
UM956_gene_1531	607	FACT complex subunit pob3	FACT complex subunit pob3	IPR000969|IPR011993|IPR013719|IPR024954	Domain of unknown function DUF1747|Pleckstrin homology-like domain|SSRP1 domain|Structure-specific recognition protein
UM956_gene_1532	410	hypothetical protein	-	-	-
UM956_gene_1533	350	hypothetical protein	-	IPR029063	S-adenosyl-L-methionine-dependent methyltransferase-like
UM956_gene_1534	509	hypothetical protein	-	IPR001128|IPR002401|IPR017972	Cytochrome P450|Cytochrome P450, E-class, group I|Cytochrome P450, conserved site
UM956_gene_1535	315	trans-aconitate 2-methyltransferase	Trans-aconitate 2-methyltransferase [Nitrobacter hamburgensis X14]	IPR023149|IPR025714|IPR029063	Methyltransferase domain|S-adenosyl-L-methionine-dependent methyltransferase-like|Trans-aconitate 2-methyltransferase, C-terminal
UM956_gene_1536	490	hypothetical protein	-	IPR001138|IPR007219	Transcription factor domain, fungi|Zn(2)-C6 fungal-type DNA-binding domain
UM956_gene_1537	174	hypothetical protein	-	-	-
UM956_gene_1538	295	hypothetical protein	-	IPR002198|IPR002347|IPR016040	Glucose/ribitol dehydrogenase|NAD(P)-binding domain|Short-chain dehydrogenase/reductase SDR
UM956_gene_1539	317	hypothetical protein	-	IPR002347|IPR016040|IPR020904	Glucose/ribitol dehydrogenase|NAD(P)-binding domain|Short-chain dehydrogenase/reductase, conserved site
UM956_gene_1540	1022	hypothetical protein	-	IPR007219|IPR013022	Transcription factor domain, fungi|Xylose isomerase-like, TIM barrel domain
UM956_gene_1541	524	hypothetical protein	-	IPR005828|IPR005829|IPR016196|IPR020846	General substrate transporter|Major facilitator superfamily domain|Major facilitator superfamily domain, general substrate transporter|Sugar transporter, conserved site
UM956_gene_1542	123	hypothetical protein	-	IPR011008	Dimeric alpha-beta barrel
UM956_gene_1543	569	hypothetical protein	-	IPR010730	Heterokaryon incompatibility
UM956_gene_1544	687	hypothetical protein	-	IPR001765|IPR002938|IPR003042|IPR015892	Aromatic-ring hydroxylase-like|Carbonic anhydrase|Carbonic anhydrase, prokaryotic-like, conserved site|Monooxygenase, FAD-binding
UM956_gene_1545	244	hypothetical protein	-	IPR005493	Ribonuclease E inhibitor RraA/Dimethylmenaquinone methyltransferase
UM956_gene_1546	86	hypothetical protein	-	IPR017384	NADH dehydrogenase [ubiquinone] (complex I), alpha subcomplex subunit 1
UM956_gene_1547	1058	hypothetical protein	-	IPR002717|IPR011011|IPR013083|IPR016181	Acyl-CoA N-acyltransferase|MOZ/SAS-like protein|Zinc finger, FYVE/PHD-type|Zinc finger, RING/FYVE/PHD-type
UM956_gene_1549	285	hypothetical protein	-	IPR005344	Uncharacterised protein family UPF0121
UM956_gene_1550	821	peanut-like protein 1 (cell division control like protein 1)	Cell division control protein 3 [Candida albicans]	IPR000038|IPR002067|IPR018108|IPR023395|IPR027417	Cell division protein GTP binding|Mitochondrial carrier domain|Mitochondrial carrier protein|Mitochondrial substrate/solute carrier|P-loop containing nucleoside triphosphate hydrolase
UM956_gene_1551	427	pyruvate dehydrogenase E2 component (dihydrolipoamide acetyltransferase)	Dihydrolipoyllysine-residue acetyltransferase component of pyruvate dehydrogenase complex, mitochondrial	IPR000089|IPR001078|IPR003016|IPR004167|IPR006257|IPR011053|IPR023213	2-oxo acid dehydrogenase, lipoyl-binding site|2-oxoacid dehydrogenase acyltransferase, catalytic domain|Biotin/lipoyl attachment|Chloramphenicol acetyltransferase-like domain|Dihydrolipoyllysine-residue acetyltransferase component of pyruvate dehydrogenase complex|E3 binding|Single hybrid motif
UM956_gene_1552	2029	hypothetical protein	-	IPR000904|IPR015403|IPR016024|IPR023394	Armadillo-type fold|Domain of unknown function DUF1981, Sec7 associated|Sec7 domain|Sec7 domain, alpha orthogonal bundle
UM956_gene_1553	541	hypothetical protein	-	IPR010286|IPR029063	Ribosomal RNA large subunit methyltransferase F-like|S-adenosyl-L-methionine-dependent methyltransferase-like
UM956_gene_1554	434	hypothetical protein	-	IPR002110|IPR020683	Ankyrin repeat|Ankyrin repeat-containing domain
UM956_gene_1555	351	hypothetical protein	-	-	-
UM956_gene_1556	278	hypothetical protein	-	-	-
UM956_gene_1557	519	hypothetical protein	-	IPR003663|IPR005828|IPR005829|IPR016196|IPR020846	General substrate transporter|Major facilitator superfamily domain|Major facilitator superfamily domain, general substrate transporter|Sugar transporter, conserved site|Sugar/inositol transporter
UM956_gene_1558	576	hypothetical protein	-	IPR011701|IPR016196	Major facilitator superfamily|Major facilitator superfamily domain, general substrate transporter
UM956_gene_1559	481	hypothetical protein	-	IPR005016	TMS membrane protein/tumour differentially expressed protein
UM956_gene_1560	526	hypothetical protein	-	-	-
UM956_gene_1561	535	ribose-phosphate pyrophosphokinase	-	IPR000842|IPR005946|IPR029057|IPR029099	Phosphoribosyl pyrophosphate synthetase, conserved site|Phosphoribosyltransferase-like|Ribose-phosphate diphosphokinase|Ribose-phosphate pyrophosphokinase, N-terminal domain
UM956_gene_1562	1137	hypothetical protein	-	IPR001736|IPR006367|IPR015679|IPR016040|IPR025202|IPR028162|IPR028281	NAD(P)-binding domain|Phospholipase D family|Phospholipase D-like domain|Phospholipase D/Transphosphatidylase|Sirohaem synthase, N-terminal|Siroheme biosynthesis protein Met8, C-terminal|Siroheme synthase, central domain
UM956_gene_1563	1072	hypothetical protein	-	IPR011990|IPR013026|IPR019734	Tetratricopeptide repeat|Tetratricopeptide repeat-containing domain|Tetratricopeptide-like helical
UM956_gene_1564	306	hypothetical protein	-	-	-
UM956_gene_1565	905	hypothetical protein	-	IPR002110|IPR003163|IPR020683	Ankyrin repeat|Ankyrin repeat-containing domain|Transcription regulator HTH, APSES-type DNA-binding domain
UM956_gene_1566	939	hypothetical protein	-	IPR006709	Small-subunit processome, Utp14
UM956_gene_1567	1058	endo-1,3(4)-beta-glucanase	-	IPR005200	Glycoside hydrolase, family 81
UM956_gene_1568	438	hypothetical protein	-	IPR008011	Complex 1 LYR protein
UM956_gene_1569	301	hypothetical protein	-	IPR019189	Ribosomal protein L27/L41, mitochondrial
UM956_gene_1570	86	-	-	-	-
UM956_gene_1571	245	-	-	IPR021842	Protein of unknown function DUF3435
UM956_gene_1572	193	-	-	-	-
UM956_gene_1573	82	-	-	-	-
UM956_gene_1574	246	-	-	-	-
UM956_gene_1575	234	-	-	IPR002575|IPR011009|IPR024165	Aminoglycoside 3-phosphotransferase|Aminoglycoside phosphotransferase|Protein kinase-like domain
UM956_gene_1576	406	hypothetical protein	-	-	-
UM956_gene_1577	220	-	-	IPR011009	Protein kinase-like domain
UM956_gene_1578	320	hypothetical protein	-	IPR000719|IPR002290|IPR011009	Protein kinase domain|Protein kinase-like domain|Serine/threonine- /dual specificity protein kinase, catalytic domain
UM956_gene_1579	1049	hypothetical protein	-	IPR022198	Protein of unknown function DUF3723
UM956_gene_1580	353	-	-	-	-
UM956_gene_1581	1074	-	-	IPR002182|IPR002641|IPR011717|IPR011990|IPR013026|IPR016035|IPR019734|IPR027417	Acyl transferase/acyl hydrolase/lysophospholipase|NB-ARC|P-loop containing nucleoside triphosphate hydrolase|Patatin/Phospholipase A2-related|Tetratricopeptide TPR-4|Tetratricopeptide repeat|Tetratricopeptide repeat-containing domain|Tetratricopeptide-like helical
UM956_gene_1582	186	-	-	-	-
UM956_gene_1583	288	-	-	IPR004875|IPR006600	DDE superfamily endonuclease, CENP-B-like|HTH CenpB-type DNA-binding domain
UM956_gene_1584	874	hypothetical protein	-	IPR002182|IPR010730|IPR011990|IPR013026|IPR027417	Heterokaryon incompatibility|NB-ARC|P-loop containing nucleoside triphosphate hydrolase|Tetratricopeptide repeat-containing domain|Tetratricopeptide-like helical
UM956_gene_1585	168	-	-	-	-
UM956_gene_1586	561	Pc13g00650, partial	-	IPR004875|IPR006600	DDE superfamily endonuclease, CENP-B-like|HTH CenpB-type DNA-binding domain
UM956_gene_1587	279	-	-	IPR018608	Gluconate transport inducer 1/Pac2
UM956_gene_1588	222	-	-	IPR002151|IPR011990|IPR013026	Kinesin light chain|Tetratricopeptide repeat-containing domain|Tetratricopeptide-like helical
UM956_gene_1589	252	-	-	IPR011009	Protein kinase-like domain
UM956_gene_1590	140	-	-	-	-
UM956_gene_1591	295	hypothetical protein	-	-	-
UM956_gene_1592	83	-	-	-	-
UM956_gene_1593	299	-	-	-	-
UM956_gene_1594	180	-	-	IPR029063	S-adenosyl-L-methionine-dependent methyltransferase-like
UM956_gene_1595	227	-	-	-	-
UM956_gene_1596	513	eukaryotic translation initiation factor 2 subunit gamma	Eukaryotic translation initiation factor 2 subunit gamma	IPR000795|IPR004161|IPR009000|IPR009001|IPR015256|IPR027417	Elongation factor, GTP-binding domain|P-loop containing nucleoside triphosphate hydrolase|Translation elongation factor EF1A/initiation factor IF2gamma, C-terminal|Translation elongation factor EFTu/EF1A, domain 2|Translation initiation factor 2, gamma subunit, C-terminal|Translation protein, beta-barrel domain
UM956_gene_1597	1095	hypothetical protein	-	-	-
UM956_gene_1598	617	peptidylprolyl isomerase	Peptidyl-prolyl cis-trans isomerase cyp15	IPR001680|IPR002130|IPR015943|IPR017986|IPR020892|IPR029000	Cyclophilin-like domain|Cyclophilin-type peptidyl-prolyl cis-trans isomerase domain|Cyclophilin-type peptidyl-prolyl cis-trans isomerase, conserved site|WD40 repeat|WD40-repeat-containing domain|WD40/YVTN repeat-like-containing domain
UM956_gene_1599	277	hypothetical protein	-	IPR021765	Protein of unknown function DUF3328
UM956_gene_1600	1328	hypothetical protein	-	IPR001140|IPR003439|IPR003593|IPR011527|IPR017871|IPR027417	AAA+ ATPase domain|ABC transporter type 1, transmembrane domain|ABC transporter, conserved site|ABC transporter, transmembrane domain|ABC transporter-like|P-loop containing nucleoside triphosphate hydrolase
UM956_gene_1601	156	hypothetical protein	Protein PBDC1 homolog [Saccharomyces cerevisiae S288c]	IPR008476|IPR021148|IPR023139	Putative polysaccharide biosynthesis protein|Uncharacterised protein family UPF0368, metazoa/fungi|Yst0336-like domain
UM956_gene_1602	795	hypothetical protein	-	IPR000089|IPR005479|IPR005481|IPR005482|IPR011053|IPR011054|IPR011761|IPR011764|IPR013815|IPR013816|IPR016185	ATP-grasp fold|ATP-grasp fold, subdomain 1|ATP-grasp fold, subdomain 2|Biotin carboxylase, C-terminal|Biotin carboxylation domain|Biotin/lipoyl attachment|Carbamoyl-phosphate synthase, large subunit, N-terminal|Carbamoyl-phosphate synthetase large subunit-like, ATP-binding domain|Pre-ATP-grasp domain|Rudiment single hybrid motif|Single hybrid motif
UM956_gene_1603	452	acyl-CoA dehydrogenase	-	IPR006089|IPR006091|IPR009075|IPR009100|IPR013786	Acyl-CoA dehydrogenase, conserved site|Acyl-CoA dehydrogenase/oxidase C-terminal|Acyl-CoA dehydrogenase/oxidase, N-terminal|Acyl-CoA dehydrogenase/oxidase, N-terminal and middle domain|Acyl-CoA oxidase/dehydrogenase, central domain
UM956_gene_1604	675	hypothetical protein	-	IPR001138|IPR007219	Transcription factor domain, fungi|Zn(2)-C6 fungal-type DNA-binding domain
UM956_gene_1605	540	hypothetical protein	-	IPR000022|IPR011762|IPR011763|IPR029045	Acetyl-coenzyme A carboxyltransferase, C-terminal|Acetyl-coenzyme A carboxyltransferase, N-terminal|Carboxyl transferase|ClpP/crotonase-like domain
UM956_gene_1606	596	hypothetical protein	-	IPR000873|IPR020845|IPR025110	AMP-binding enzyme C-terminal domain|AMP-binding, conserved site|AMP-dependent synthetase/ligase
UM956_gene_1607	616	hydroxymethylglutaryl-CoA lyase	-	IPR000891|IPR001753|IPR013785|IPR027167|IPR029045	Aldolase-type TIM barrel|ClpP/crotonase-like domain|Crotonase superfamily|Hydroxymethylglutaryl-CoA lyase|Pyruvate carboxyltransferase
UM956_gene_1608	343	hypothetical protein	-	IPR025929	Insulin-induced protein family
UM956_gene_1609	241	hypothetical protein	-	IPR003607|IPR006674	HD domain|HD/PDEase domain
UM956_gene_1610	546	hypothetical protein	-	IPR014898	Zinc finger, C2H2, LYAR-type
UM956_gene_1611	1189	IRE protein kinase	-	IPR000719|IPR002290|IPR006567|IPR008271|IPR010513|IPR011009|IPR011047|IPR018391|IPR027295	KEN domain|PUG domain|Protein kinase domain|Protein kinase-like domain|Pyrrolo-quinoline quinone beta-propeller repeat|Quinonprotein alcohol dehydrogenase-like domain|Quinonprotein alcohol dehydrogenase-like superfamily|Serine/threonine- /dual specificity protein kinase, catalytic domain|Serine/threonine-protein kinase, active site
UM956_gene_1612	531	T-complex protein 1 subunit beta	Probable T-complex protein 1 subunit beta	IPR002194|IPR002423|IPR012716|IPR017998|IPR027409|IPR027410|IPR027413	Chaperone tailless complex polypeptide 1 (TCP-1)|Chaperonin Cpn60/TCP-1|Chaperonin TCP-1, conserved site|GroEL-like apical domain|GroEL-like equatorial domain|T-complex protein 1, beta subunit|TCP-1-like chaperonin intermediate domain
UM956_gene_1613	185	-	-	-	-
UM956_gene_1614	104	-	-	IPR015590|IPR016161|IPR016163	Aldehyde dehydrogenase domain|Aldehyde dehydrogenase, C-terminal|Aldehyde/histidinol dehydrogenase
UM956_gene_1615	287	hypothetical protein	-	IPR002016|IPR002207|IPR010255|IPR019794	Haem peroxidase|Haem peroxidase, plant/fungal/bacterial|Peroxidase, active site|Plant ascorbate peroxidase
UM956_gene_1616	572	hypothetical protein	-	IPR007219	Transcription factor domain, fungi
UM956_gene_1617	253	hypothetical protein	-	-	-
UM956_gene_1618	640	hypothetical protein	-	-	-
UM956_gene_1619	386	hypothetical protein	-	IPR002938|IPR003042	Aromatic-ring hydroxylase-like|Monooxygenase, FAD-binding
UM956_gene_1620	345	-	-	IPR011701|IPR016196	Major facilitator superfamily|Major facilitator superfamily domain, general substrate transporter
UM956_gene_1621	124	-	-	-	-
UM956_gene_1622	758	hypothetical protein	-	-	-
UM956_gene_1623	584	ubiquitin thiolesterase	-	IPR001394|IPR001607|IPR013083|IPR028889	Peptidase C19, ubiquitin carboxyl-terminal hydrolase|Ubiquitin carboxyl-terminal hydrolase-like domain|Zinc finger, RING/FYVE/PHD-type|Zinc finger, UBP-type
UM956_gene_1624	467	hypothetical protein	Probable carboxypeptidase CPSG_08841	IPR001261|IPR002933|IPR011650	ArgE/DapE/ACY1/CPG2/YscS, conserved site|Peptidase M20|Peptidase M20, dimerisation domain
UM956_gene_1625	107	60S ribosomal protein L36	60S ribosomal protein L36	IPR000509	Ribosomal protein L36e
UM956_gene_1626	375	-	-	IPR000626|IPR022617|IPR029071	Rad60/SUMO-like domain|Ubiquitin-like|Ubiquitin-related domain
UM956_gene_1627	438	hypothetical protein	-	IPR003042	Aromatic-ring hydroxylase-like
UM956_gene_1628	255	hypothetical protein	-	-	-
UM956_gene_1629	755	hypothetical protein	-	IPR001128|IPR002401	Cytochrome P450|Cytochrome P450, E-class, group I
UM956_gene_1630	245	-	-	IPR029063	S-adenosyl-L-methionine-dependent methyltransferase-like
UM956_gene_1631	96	-	-	IPR029063	S-adenosyl-L-methionine-dependent methyltransferase-like
UM956_gene_1632	151	-	U6 snRNA-associated Sm-like protein LSm6 [Histoplasma capsulatum NAm1]	IPR001163|IPR006649|IPR010920	Like-Sm (LSM) domain|Ribonucleoprotein LSM domain|Ribonucleoprotein LSM domain, eukaryotic/archaea-type
UM956_gene_1633	309	hypothetical protein	-	IPR013216|IPR029063	Methyltransferase type 11|S-adenosyl-L-methionine-dependent methyltransferase-like
UM956_gene_1634	395	S-methyl-5-thioribose-1-phosphate isomerase	Methylthioribose-1-phosphate isomerase	IPR000649|IPR005251|IPR011559|IPR027363	Initiation factor 2B alpha/beta/delta|Initiation factor 2B-related|Methylthioribose-1-phosphate isomerase|Methylthioribose-1-phosphate isomerase-like, N-terminal domain
UM956_gene_1635	87	hypothetical protein	-	-	-
UM956_gene_1636	331	-	-	IPR001660|IPR009071|IPR013761|IPR021129	High mobility group box domain|Sterile alpha motif domain|Sterile alpha motif, type 1|Sterile alpha motif/pointed domain
UM956_gene_1637	399	aspergillopepsin I	Aspartic protease pep1	IPR001461|IPR001969|IPR021109	Aspartic peptidase|Aspartic peptidase domain|Aspartic peptidase, active site
UM956_gene_1638	490	hypothetical protein	-	IPR007130	Diacylglycerol acyltransferase
UM956_gene_1639	185	hypothetical protein	-	-	-
UM956_gene_1640	121	-	-	IPR001623	DnaJ domain
UM956_gene_1641	1338	hypothetical protein	-	IPR000008	C2 domain
UM956_gene_1642	617	hypothetical protein	-	IPR021858	Protein of unknown function DUF3468
UM956_gene_1643	319	hypothetical protein	-	IPR005746|IPR008979|IPR010400|IPR012336|IPR013766|IPR017937	Galactose-binding domain-like|PITH domain|Thioredoxin|Thioredoxin domain|Thioredoxin, conserved site|Thioredoxin-like fold
UM956_gene_1644	591	hypothetical protein	-	IPR007087|IPR013087|IPR015880	Zinc finger C2H2-type/integrase DNA-binding domain|Zinc finger, C2H2|Zinc finger, C2H2-like
UM956_gene_1645	867	hypothetical protein	-	IPR002761|IPR006175|IPR013813|IPR014729	DUF71 domain|Endoribonuclease L-PSP/chorismate mutase-like|Rossmann-like alpha/beta/alpha sandwich fold|YjgF/Yer057p/UK114 family
UM956_gene_1646	329	hypothetical protein	-	IPR003703|IPR029069	Acyl-CoA thioesterase|HotDog domain
UM956_gene_1647	122	-	-	-	-
UM956_gene_1648	397	hypothetical protein	-	-	-
UM956_gene_1649	292	hypothetical protein	-	IPR002198|IPR002347|IPR016040	Glucose/ribitol dehydrogenase|NAD(P)-binding domain|Short-chain dehydrogenase/reductase SDR
UM956_gene_1650	357	hypothetical protein	-	IPR013094|IPR029058	Alpha/Beta hydrolase fold|Alpha/beta hydrolase fold-3
UM956_gene_1651	285	hypothetical protein	-	IPR002198|IPR002347|IPR016040|IPR020904	Glucose/ribitol dehydrogenase|NAD(P)-binding domain|Short-chain dehydrogenase/reductase SDR|Short-chain dehydrogenase/reductase, conserved site
UM956_gene_1652	94	hypothetical protein	-	-	-
UM956_gene_1653	323	-	-	-	-
UM956_gene_1654	461	-	-	IPR010730	Heterokaryon incompatibility
UM956_gene_1655	611	hypothetical protein	GTP-binding protein rhoA	IPR001806|IPR003578|IPR003579|IPR005225|IPR020849|IPR027417	P-loop containing nucleoside triphosphate hydrolase|Small GTP-binding protein domain|Small GTPase superfamily|Small GTPase superfamily, Rab type|Small GTPase superfamily, Ras type|Small GTPase superfamily, Rho type
UM956_gene_1656	304	hypothetical protein	-	IPR029058	Alpha/Beta hydrolase fold
UM956_gene_1657	159	hypothetical protein	-	IPR002830|IPR012349	FMN-binding split barrel|UbiD decarboxylyase family
UM956_gene_1658	225	-	-	IPR002830	UbiD decarboxylyase family
UM956_gene_1659	516	hypothetical protein	-	IPR001128|IPR002401|IPR017972	Cytochrome P450|Cytochrome P450, E-class, group I|Cytochrome P450, conserved site
UM956_gene_1660	266	hypothetical protein	-	IPR002198|IPR002347|IPR016040|IPR020904	Glucose/ribitol dehydrogenase|NAD(P)-binding domain|Short-chain dehydrogenase/reductase SDR|Short-chain dehydrogenase/reductase, conserved site
UM956_gene_1661	526	hypothetical protein	-	IPR003663|IPR005828|IPR016196|IPR020846	General substrate transporter|Major facilitator superfamily domain|Major facilitator superfamily domain, general substrate transporter|Sugar/inositol transporter
UM956_gene_1662	538	hypothetical protein	-	-	-
UM956_gene_1663	642	hypothetical protein	-	IPR007219	Transcription factor domain, fungi
UM956_gene_1664	543	hypothetical protein	-	-	-
UM956_gene_1665	147	-	-	IPR003382|IPR004507	Decarboxylase UbiX/Pad1|Flavoprotein
UM956_gene_1666	256	-	-	IPR016196	Major facilitator superfamily domain, general substrate transporter
UM956_gene_1667	297	hypothetical protein	-	IPR017926|IPR029062	Class I glutamine amidotransferase-like|Glutamine amidotransferase
UM956_gene_1668	289	hypothetical protein	-	IPR008030|IPR016040	NAD(P)-binding domain|NmrA-like
UM956_gene_1669	138	-	-	-	-
UM956_gene_1670	148	-	-	IPR001128	Cytochrome P450
UM956_gene_1671	521	hypothetical protein	-	IPR001128|IPR002401|IPR017972	Cytochrome P450|Cytochrome P450, E-class, group I|Cytochrome P450, conserved site
UM956_gene_1672	394	-	-	-	-
UM956_gene_1673	187	-	-	-	-
UM956_gene_1674	574	hypothetical protein	-	IPR008814	Dolichyl-diphosphooligosaccharide--protein glycosyltransferase subunit Swp1
UM956_gene_1675	722	hypothetical protein	-	IPR007219	Transcription factor domain, fungi
UM956_gene_1676	544	hypothetical protein	-	IPR011701|IPR016196	Major facilitator superfamily|Major facilitator superfamily domain, general substrate transporter
UM956_gene_1677	435	hypothetical protein	-	IPR009770	Domain of unknown function DUF1338
UM956_gene_1678	351	hypothetical protein	-	IPR000627|IPR007535|IPR015889	Catechol dioxygenase, N-terminal|Intradiol ring-cleavage dioxygenase, C-terminal|Intradiol ring-cleavage dioxygenase, core
UM956_gene_1679	332	NADPH2:quinone reductase	-	IPR002085|IPR002364|IPR011032|IPR013149|IPR013154|IPR016040|IPR020843	Alcohol dehydrogenase GroES-like|Alcohol dehydrogenase superfamily, zinc-type|Alcohol dehydrogenase, C-terminal|GroES (chaperonin 10)-like|NAD(P)-binding domain|Polyketide synthase, enoylreductase|Quinone oxidoreductase/zeta-crystallin, conserved site
UM956_gene_1680	136	-	-	-	-
UM956_gene_1681	1302	-	-	-	-
UM956_gene_1682	665	-	-	-	-
UM956_gene_1683	1547	ATPase	-	IPR003439|IPR003593|IPR010929|IPR013525|IPR017871|IPR027417|IPR029481	AAA+ ATPase domain|ABC transporter, conserved site|ABC transporter-like|ABC-2 type transporter|ABC-transporter extracellular N-terminal domain|CDR ABC transporter|P-loop containing nucleoside triphosphate hydrolase
UM956_gene_1684	734	hypothetical protein	-	IPR007219	Transcription factor domain, fungi
UM956_gene_1685	221	-	-	-	-
UM956_gene_1686	426	-	-	IPR010730	Heterokaryon incompatibility
UM956_gene_1687	565	hypothetical protein	-	IPR011701|IPR016196|IPR020846	Major facilitator superfamily|Major facilitator superfamily domain|Major facilitator superfamily domain, general substrate transporter
UM956_gene_1688	646	lysophospholipase	Lysophospholipase 1	IPR002642|IPR016035	Acyl transferase/acyl hydrolase/lysophospholipase|Lysophospholipase, catalytic domain
UM956_gene_1689	319	hypothetical protein	-	IPR003830|IPR013785|IPR015500	(2R)-phospho-3-sulpholactate synthase, ComA|Aldolase-type TIM barrel|Peptidase S8, subtilisin-related
UM956_gene_1690	576	hypothetical protein	Diphthamide biosynthesis protein 2 [Aspergillus fumigatus Af293]	IPR002728|IPR010014	Diphthamide synthesis DHP2, eukaryotic|Diphthamide synthesis, DPH1/DPH2
UM956_gene_1691	498	hypothetical protein	Maleylacetate reductase [Burkholderia cepacia]	IPR001670	Alcohol dehydrogenase, iron-type
UM956_gene_1692	517	hypothetical protein	-	IPR001958|IPR011701|IPR016196|IPR020846	Major facilitator superfamily|Major facilitator superfamily domain|Major facilitator superfamily domain, general substrate transporter|Tetracycline resistance protein, TetA/multidrug resistance protein MdtG
UM956_gene_1693	444	hypothetical protein	WD repeat-containing protein jip5 [Aspergillus oryzae RIB40]	IPR001680|IPR015943|IPR017986	WD40 repeat|WD40-repeat-containing domain|WD40/YVTN repeat-like-containing domain
UM956_gene_1694	394	hypothetical protein	-	IPR000073|IPR029058	Alpha/Beta hydrolase fold|Alpha/beta hydrolase fold-1
UM956_gene_1695	113	hypothetical protein	-	-	-
UM956_gene_1696	148	hypothetical protein	-	-	-
UM956_gene_1697	688	hypothetical protein	-	IPR001138|IPR021858	Protein of unknown function DUF3468|Zn(2)-C6 fungal-type DNA-binding domain
UM956_gene_1698	696	hypothetical protein	-	IPR001660|IPR001849|IPR011510|IPR011993|IPR013761	Pleckstrin homology domain|Pleckstrin homology-like domain|Sterile alpha motif domain|Sterile alpha motif, type 2|Sterile alpha motif/pointed domain
UM956_gene_1699	268	hypothetical protein	-	IPR000073|IPR029058	Alpha/Beta hydrolase fold|Alpha/beta hydrolase fold-1
UM956_gene_1701	491	hypothetical protein	-	IPR011701|IPR016196|IPR020846	Major facilitator superfamily|Major facilitator superfamily domain|Major facilitator superfamily domain, general substrate transporter
UM956_gene_1702	127	-	-	-	-
UM956_gene_1703	747	hypothetical protein	-	IPR010730	Heterokaryon incompatibility
UM956_gene_1704	345	-	-	-	-
UM956_gene_1705	604	hypothetical protein	-	IPR001680|IPR015943|IPR017986	WD40 repeat|WD40-repeat-containing domain|WD40/YVTN repeat-like-containing domain
UM956_gene_1706	182	proteasome subunit beta type-2	Probable proteasome subunit beta type-4	IPR001353|IPR023333|IPR029055	Nucleophile aminohydrolases, N-terminal|Proteasome B-type subunit|Proteasome, subunit alpha/beta
UM956_gene_1707	85	-	-	-	-
UM956_gene_1708	223	-	-	IPR001841|IPR013083|IPR017907	Zinc finger, RING-type|Zinc finger, RING-type, conserved site|Zinc finger, RING/FYVE/PHD-type
UM956_gene_1709	432	hypothetical protein	-	IPR026822	Spp2/MOS2, G-patch domain
UM956_gene_1710	996	hypothetical protein	-	IPR001680|IPR013934|IPR015943|IPR017986|IPR019775|IPR020472	G-protein beta WD-40 repeat|Small-subunit processome, Utp13|WD40 repeat|WD40 repeat, conserved site|WD40-repeat-containing domain|WD40/YVTN repeat-like-containing domain
UM956_gene_1711	270	alcohol dehydrogenase	-	IPR002198|IPR002347|IPR016040|IPR020904	Glucose/ribitol dehydrogenase|NAD(P)-binding domain|Short-chain dehydrogenase/reductase SDR|Short-chain dehydrogenase/reductase, conserved site
UM956_gene_1712	303	hypothetical protein	-	IPR029058	Alpha/Beta hydrolase fold
UM956_gene_1713	952	hypothetical protein	-	IPR001138	Zn(2)-C6 fungal-type DNA-binding domain
UM956_gene_1714	746	hypothetical protein	-	IPR010730	Heterokaryon incompatibility
UM956_gene_1715	455	hypothetical protein	-	IPR005656	MmgE/PrpD
UM956_gene_1716	568	hypothetical protein	-	-	-
UM956_gene_1717	1889	hypothetical protein	-	IPR000403|IPR001263|IPR011009|IPR015433|IPR016024|IPR018936	Armadillo-type fold|Phosphatidylinositol 3-/4-kinase, catalytic domain|Phosphatidylinositol 3/4-kinase, conserved site|Phosphatidylinositol Kinase|Phosphoinositide 3-kinase, accessory (PIK) domain|Protein kinase-like domain
UM956_gene_1718	697	CAMK protein kinase	-	IPR000253|IPR000719|IPR002290|IPR008271|IPR008984|IPR011009|IPR017441|IPR020636	Calcium/calmodulin-dependent/calcium-dependent protein kinase|Forkhead-associated (FHA) domain|Protein kinase domain|Protein kinase, ATP binding site|Protein kinase-like domain|SMAD/FHA domain|Serine/threonine- /dual specificity protein kinase, catalytic domain|Serine/threonine-protein kinase, active site
UM956_gene_1719	559	hypothetical protein	-	IPR002656	Acyltransferase 3
UM956_gene_1720	559	hypothetical protein	-	IPR021988	Protein of unknown function DUF3589
UM956_gene_1721	521	hypothetical protein	-	IPR022751|IPR029044	Alpha-mannosyltransferase|Nucleotide-diphospho-sugar transferases
UM956_gene_1722	337	hypothetical protein	-	IPR000467	G-patch domain
UM956_gene_1723	503	hypothetical protein	-	IPR021047	Mannosyltransferase 1, CMT1
UM956_gene_1724	521	hypothetical protein	-	IPR002654	Glycosyl transferase, family 25
UM956_gene_1725	292	-	-	-	-
UM956_gene_1726	187	hypothetical protein	-	IPR006683|IPR029069	HotDog domain|Thioesterase superfamily
UM956_gene_1727	254	hypothetical protein	-	-	-
UM956_gene_1728	502	DNA polymerase delta subunit 2	-	IPR007185|IPR024826	DNA polymerase alpha/epsilon, subunit B|DNA polymerase delta/II small subunit family
UM956_gene_1729	287	hypothetical protein	-	IPR000182|IPR016181	Acyl-CoA N-acyltransferase|GNAT domain
UM956_gene_1730	81	ribosomal protein L38e	60S ribosomal protein L38 [Neurospora crassa OR74A]	IPR002675	Ribosomal protein L38e
UM956_gene_1731	497	hypothetical protein	-	IPR001012|IPR021569|IPR029071	UBX domain|UBX domain containing protein TUG/UBX4|Ubiquitin-related domain
UM956_gene_1732	192	proteasome component PUP3	Proteasome subunit beta type-3	IPR001353|IPR023333|IPR029055	Nucleophile aminohydrolases, N-terminal|Proteasome B-type subunit|Proteasome, subunit alpha/beta
UM956_gene_1733	332	YggS family pyridoxal phosphate enzyme	-	IPR001608|IPR011078|IPR029066	Alanine racemase, N-terminal|PLP-binding barrel|Uncharacterised protein family UPF0001
UM956_gene_1734	942	hypothetical protein	-	IPR002553|IPR003164|IPR008152|IPR009028|IPR011989|IPR013038|IPR013041|IPR015873|IPR016024|IPR017104	Adaptor protein complex AP-2, alpha subunit|Armadillo-like helical|Armadillo-type fold|Clathrin adaptor, alpha-adaptin, appendage, C-terminal subdomain|Clathrin adaptor, alpha-adaptin, appendage, Ig-like subdomain|Clathrin adaptor, alpha/beta/gamma-adaptin, appendage, Ig-like subdomain|Clathrin alpha-adaptin/coatomer adaptor, appendage, C-terminal subdomain|Clathrin/coatomer adaptor, adaptin-like…
UM956_gene_1735	447	hypothetical protein	IMP-specific 5'-nucleotidase 1 [Aspergillus fumigatus Af293]	IPR009453|IPR023214	HAD-like domain|IMP-specific 5-nucleotidase
UM956_gene_1736	641	hypothetical protein	-	IPR019313	Mediator complex, subunit Med17
UM956_gene_1737	795	6-phosphofructokinase subunit alpha	ATP-dependent 6-phosphofructokinase 1	IPR000023|IPR009161|IPR015912|IPR022953	6-phosphofructokinase, eukaryotic type|Phosphofructokinase|Phosphofructokinase domain|Phosphofructokinase, conserved site
UM956_gene_1738	1000	hypothetical protein	-	IPR018823	Domain of unknown function DUF2422
UM956_gene_1739	1188	hypothetical protein	-	IPR000172|IPR007867|IPR010730	Glucose-methanol-choline oxidoreductase, C-terminal|Glucose-methanol-choline oxidoreductase, N-terminal|Heterokaryon incompatibility
UM956_gene_1740	499	hypothetical protein	-	-	-
UM956_gene_1741	1409	hypothetical protein	-	IPR026300|IPR027417	CWF11 family|P-loop containing nucleoside triphosphate hydrolase
UM956_gene_1742	749	hypothetical protein	-	IPR021861	THO complex, subunit THOC1
UM956_gene_1743	504	hypothetical protein	-	-	-
UM956_gene_1744	872	hypothetical protein	-	IPR005828|IPR005829|IPR016196|IPR020846	General substrate transporter|Major facilitator superfamily domain|Major facilitator superfamily domain, general substrate transporter|Sugar transporter, conserved site
UM956_gene_1745	497	succinate-semialdehyde dehydrogenase	Putative succinate-semialdehyde dehydrogenase C1002.12c [NADP(+)]	IPR010102|IPR015590|IPR016160|IPR016161|IPR016162|IPR016163|IPR029510	Aldehyde dehydrogenase domain|Aldehyde dehydrogenase, C-terminal|Aldehyde dehydrogenase, N-terminal|Aldehyde dehydrogenase, cysteine active site|Aldehyde dehydrogenase, glutamic acid active site|Aldehyde/histidinol dehydrogenase|Succinate semialdehyde dehydrogenase
UM956_gene_1746	227	hypothetical protein	-	IPR000182|IPR016181	Acyl-CoA N-acyltransferase|GNAT domain
UM956_gene_1747	325	phosphatidylinositol glycan, class U	-	IPR009600	GPI transamidase subunit PIG-U
UM956_gene_1748	673	hypothetical protein	-	IPR001357|IPR010613	BRCT domain|Pescadillo
UM956_gene_1749	725	hypothetical protein	MICOS complex subunit mic60	IPR019133	Mitochondrial inner membrane protein Mitofilin
UM956_gene_1750	1336	hypothetical protein	-	-	-
UM956_gene_1751	394	hypothetical protein	-	IPR029058|IPR029059	Alpha/Beta hydrolase fold|Alpha/beta hydrolase fold-5
UM956_gene_1752	660	-	-	-	-
UM956_gene_1753	925	hypothetical protein	-	IPR008811|IPR013785|IPR017853	Aldolase-type TIM barrel|Glycoside hydrolase, superfamily|Glycosyl hydrolases 36
UM956_gene_1754	1002	hypothetical protein	-	-	-
UM956_gene_1755	753	ATP-binding cassette, subfamily F, member 3	Uncharacterized ABC transporter ATP-binding protein C29A3.09c [Schizosaccharomyces pombe 972h-]	IPR003439|IPR003593|IPR017871|IPR027417	AAA+ ATPase domain|ABC transporter, conserved site|ABC transporter-like|P-loop containing nucleoside triphosphate hydrolase
UM956_gene_1756	469	hypothetical protein	-	IPR011041|IPR011042	Six-bladed beta-propeller, TolB-like|Soluble quinoprotein glucose/sorbosone dehydrogenase
UM956_gene_1757	760	hypothetical protein	-	IPR001810	F-box domain
UM956_gene_1758	506	hypothetical protein	-	IPR024111	Peroxisomal targeting signal 1 receptor family
UM956_gene_1759	386	hypothetical protein	-	IPR000648|IPR018494	Oxysterol-binding protein|Oxysterol-binding protein, conserved site
UM956_gene_1760	257	hypothetical protein	-	IPR008914	Phosphatidylethanolamine-binding protein PEBP
UM956_gene_1761	693	hypothetical protein	-	IPR002085|IPR011032|IPR013149|IPR013154|IPR016040|IPR020843	Alcohol dehydrogenase GroES-like|Alcohol dehydrogenase superfamily, zinc-type|Alcohol dehydrogenase, C-terminal|GroES (chaperonin 10)-like|NAD(P)-binding domain|Polyketide synthase, enoylreductase
UM956_gene_1762	1282	hypothetical protein	-	IPR007219|IPR008313|IPR008928|IPR012341	Six-hairpin glycosidase|Six-hairpin glycosidase-like|Transcription factor domain, fungi|Uncharacterised conserved protein UCP028846
UM956_gene_1763	507	hypothetical protein	-	IPR011701|IPR016196|IPR020846	Major facilitator superfamily|Major facilitator superfamily domain|Major facilitator superfamily domain, general substrate transporter
UM956_gene_1764	778	hypothetical protein	-	IPR027417	P-loop containing nucleoside triphosphate hydrolase
UM956_gene_1765	401	hypothetical protein	-	IPR002085|IPR002328|IPR011032|IPR013149|IPR013154|IPR016040|IPR020843	Alcohol dehydrogenase GroES-like|Alcohol dehydrogenase superfamily, zinc-type|Alcohol dehydrogenase, C-terminal|Alcohol dehydrogenase, zinc-type, conserved site|GroES (chaperonin 10)-like|NAD(P)-binding domain|Polyketide synthase, enoylreductase
UM956_gene_1766	571	PiT family inorganic phosphate transporter	-	IPR001204	Phosphate transporter
UM956_gene_1767	533	hypothetical protein	-	-	-
UM956_gene_1768	313	hypothetical protein	Autophagy protein 5 [Aspergillus clavatus NRRL 1]	IPR007239	Autophagy-related protein 5
UM956_gene_1769	262	hypothetical protein	-	-	-
UM956_gene_1770	204	-	-	-	-
UM956_gene_1771	321	hypothetical protein	-	IPR015168	SsuA/THI5-like
UM956_gene_1772	654	hypothetical protein	-	IPR007219	Transcription factor domain, fungi
UM956_gene_1773	486	hypothetical protein	-	IPR011701|IPR016196|IPR020846	Major facilitator superfamily|Major facilitator superfamily domain|Major facilitator superfamily domain, general substrate transporter
UM956_gene_1774	759	-	-	IPR011009|IPR029498	Prion-inhibition and propagation, HeLo domain|Protein kinase-like domain
UM956_gene_1775	1632	-	-	IPR002110|IPR020683	Ankyrin repeat|Ankyrin repeat-containing domain
UM956_gene_1776	483	hypothetical protein	-	IPR011048|IPR015943	Cytochrome cd1-nitrite reductase-like, haem d1 domain|WD40/YVTN repeat-like-containing domain
UM956_gene_1777	313	-	-	-	-
UM956_gene_1778	181	-	-	-	-
UM956_gene_1779	360	hypothetical protein	-	-	-
UM956_gene_1780	210	hypothetical protein	-	IPR019163	THO complex, subunit 5
UM956_gene_1781	343	hypothetical protein	-	IPR013217|IPR026113|IPR029063	Methyltransferase type 12|Methyltransferase-like|S-adenosyl-L-methionine-dependent methyltransferase-like
UM956_gene_1782	496	hypothetical protein	-	IPR004254	Hly-III-related
UM956_gene_1783	461	hypothetical protein	-	IPR001138	Zn(2)-C6 fungal-type DNA-binding domain
UM956_gene_1784	1053	hypothetical protein	-	-	-
UM956_gene_1785	188	hypothetical protein	-	-	-
UM956_gene_1786	453	hypothetical protein	-	IPR011021	Arrestin-like, N-terminal
UM956_gene_1787	160	hypothetical protein	-	-	-
UM956_gene_1788	716	hypothetical protein	-	IPR007219	Transcription factor domain, fungi
UM956_gene_1789	304	hypothetical protein	-	-	-
UM956_gene_1790	288	-	-	-	-
UM956_gene_1791	612	hypothetical protein	-	IPR011701|IPR016196	Major facilitator superfamily|Major facilitator superfamily domain, general substrate transporter
UM956_gene_1792	181	-	-	-	-
UM956_gene_1793	248	esterase/lipase	-	IPR002925|IPR029058	Alpha/Beta hydrolase fold|Dienelactone hydrolase
UM956_gene_1794	240	-	-	IPR021858	Protein of unknown function DUF3468
UM956_gene_1795	361	hypothetical protein	-	-	-
UM956_gene_1796	415	hypothetical protein	-	IPR002933|IPR011650|IPR017144|IPR017439	Amidohydrolase|Peptidase M20|Peptidase M20, dimerisation domain|Peptidase M20D, amidohydrolase, predicted
UM956_gene_1797	232	hypothetical protein	-	IPR011008	Dimeric alpha-beta barrel
UM956_gene_1798	399	hypothetical protein	-	IPR010520|IPR029058	Alpha/Beta hydrolase fold|Protein of unknown function DUF1100, hydrolase-like
UM956_gene_1799	369	-	-	-	-
UM956_gene_1800	397	hypothetical protein	-	IPR000898	Indoleamine 2,3-dioxygenase
UM956_gene_1801	940	hypothetical protein	-	IPR004827	Basic-leucine zipper domain
UM956_gene_1802	1422	hypothetical protein	-	IPR000330|IPR001650|IPR001841|IPR013083|IPR014001|IPR027417	Helicase, C-terminal|Helicase, superfamily 1/2, ATP-binding domain|P-loop containing nucleoside triphosphate hydrolase|SNF2-related|Zinc finger, RING-type|Zinc finger, RING/FYVE/PHD-type
UM956_gene_1803	635	hypothetical protein	-	IPR001958|IPR011701|IPR016196|IPR020846	Major facilitator superfamily|Major facilitator superfamily domain|Major facilitator superfamily domain, general substrate transporter|Tetracycline resistance protein, TetA/multidrug resistance protein MdtG
UM956_gene_1804	244	hypothetical protein	-	IPR000182|IPR016181	Acyl-CoA N-acyltransferase|GNAT domain
UM956_gene_1805	1150	26S proteasome regulatory subunit N2	-	IPR002015|IPR004155|IPR011989|IPR016024|IPR016642	26S proteasome regulatory complex, non-ATPase subcomplex, Rpn2/Psmd1 subunit|Armadillo-like helical|Armadillo-type fold|PBS lyase HEAT-like repeat|Proteasome/cyclosome repeat
UM956_gene_1806	793	hypothetical protein	-	IPR004206|IPR023577	CYTH-like domain|mRNA capping enzyme, beta subunit, structural domain
UM956_gene_1807	676	hypothetical protein	-	IPR002641|IPR016035|IPR021771	Acyl transferase/acyl hydrolase/lysophospholipase|Patatin/Phospholipase A2-related|Triacylglycerol lipase
UM956_gene_1808	414	hypothetical protein	-	IPR029058	Alpha/Beta hydrolase fold
UM956_gene_1809	1294	hypothetical protein	-	IPR008758|IPR010730|IPR029058	Alpha/Beta hydrolase fold|Heterokaryon incompatibility|Peptidase S28
UM956_gene_1810	368	-	-	-	-
UM956_gene_1811	206	hypothetical protein	-	-	-
UM956_gene_1812	361	1-aminocyclopropane-1-carboxylate deaminase	1-aminocyclopropane-1-carboxylate deaminase	IPR001926|IPR005965|IPR027278	1-aminocyclopropane-1-carboxylate deaminase|1-aminocyclopropane-1-carboxylate deaminase/D-cysteine desulfhydrase|Tryptophan synthase beta subunit-like PLP-dependent enzymes superfamily
UM956_gene_1813	542	hypothetical protein	-	IPR011701|IPR016196|IPR020846	Major facilitator superfamily|Major facilitator superfamily domain|Major facilitator superfamily domain, general substrate transporter
UM956_gene_1814	247	hypothetical protein	-	IPR006838	FAR-17a/AIG1-like protein
UM956_gene_1815	869	hypothetical protein	-	IPR001138|IPR002409|IPR021858	Aflatoxin biosynthesis regulatory protein|Protein of unknown function DUF3468|Zn(2)-C6 fungal-type DNA-binding domain
UM956_gene_1816	259	hypothetical protein	-	IPR013875	Mitochondrial import protein Pam17
UM956_gene_1817	340	hypothetical protein	-	-	-
UM956_gene_1818	334	nitronate monooxygenase	Nitronate monooxygenase	IPR004136|IPR013785	2-nitropropane dioxygenase, NPD|Aldolase-type TIM barrel
UM956_gene_1819	527	hypothetical protein	-	-	-
UM956_gene_1820	345	hypothetical protein	-	-	-
UM956_gene_1821	564	hypothetical protein	-	IPR016196	Major facilitator superfamily domain, general substrate transporter
UM956_gene_1822	559	bifunctional purine biosynthesis protein ADE17	Bifunctional purine biosynthesis protein ADE17	IPR002695|IPR011607|IPR016193|IPR024050|IPR024051	AICAR transformylase domain|AICAR transformylase, insert domain|AICARFT/IMPCHase bienzyme|Cytidine deaminase-like|Methylglyoxal synthase-like domain
UM956_gene_1823	525	hypothetical protein	-	IPR001128|IPR002401|IPR017972	Cytochrome P450|Cytochrome P450, E-class, group I|Cytochrome P450, conserved site
UM956_gene_1824	363	hypothetical protein	-	IPR002088	Protein prenyltransferase, alpha subunit
UM956_gene_1825	487	mevalonate kinase	-	IPR006203|IPR006204|IPR006205|IPR006206|IPR013750|IPR014721|IPR020568	GHMP kinase N-terminal domain|GHMP kinase, ATP-binding, conserved site|GHMP kinase, C-terminal domain|Mevalonate kinase|Mevalonate/galactokinase|Ribosomal protein S5 domain 2-type fold|Ribosomal protein S5 domain 2-type fold, subgroup
UM956_gene_1826	453	hypothetical protein	-	IPR016024|IPR019318	Armadillo-type fold|Guanine nucleotide exchange factor, Ric8
UM956_gene_1827	1456	hypothetical protein	-	IPR016024|IPR022031|IPR028566	Armadillo-type fold|Rif1|Telomere-associated protein Rif1, N-terminal
UM956_gene_1828	148	small nuclear ribonucleoprotein B and B'	Mitochondrial pyruvate carrier 1	IPR005336	Mitochondrial pyruvate carrier
UM956_gene_1829	95	hypothetical protein	-	-	-
UM956_gene_1830	1186	pyruvate carboxylase	Pyruvate carboxylase	IPR000089|IPR000891|IPR001882|IPR003379|IPR005479|IPR005481|IPR005482|IPR005930|IPR009057|IPR011053|IPR011054|IPR011761|IPR011764|IPR013785|IPR013815|IPR013816|IPR016185	ATP-grasp fold|ATP-grasp fold, subdomain 1|ATP-grasp fold, subdomain 2|Aldolase-type TIM barrel|Biotin carboxylase, C-terminal|Biotin carboxylation domain|Biotin-binding site|Biotin/lipoyl attachment|Carbamoyl-phosphate synthase, large subunit, N-terminal|Carbamoyl-phosphate synthetase large subunit-like, ATP-binding domain|Carboxylase, conserved domain|Homeodomain-like|Pre-ATP-grasp domain|Pyruv…
UM956_gene_1831	1679	clathrin heavy chain	Probable clathrin heavy chain [Schizosaccharomyces pombe 972h-]	IPR000547|IPR001473|IPR011990|IPR016024|IPR016025|IPR016341|IPR022365	Armadillo-type fold|Clathrin, heavy chain|Clathrin, heavy chain, linker/propeller domain|Clathrin, heavy chain, propeller repeat|Clathrin, heavy chain, propeller, N-terminal|Clathrin, heavy chain/VPS, 7-fold repeat|Tetratricopeptide-like helical
UM956_gene_1832	230	cytidylate kinase	Uridylate kinase	IPR000850|IPR006266|IPR027417	Adenylate kinase/UMP-CMP kinase|P-loop containing nucleoside triphosphate hydrolase|UMP-CMP kinase
UM956_gene_1833	512	hypothetical protein	-	IPR001680|IPR015943|IPR017986	WD40 repeat|WD40-repeat-containing domain|WD40/YVTN repeat-like-containing domain
UM956_gene_1834	1397	hypothetical protein	-	IPR001005|IPR009057|IPR013999|IPR014012|IPR017877	HAS subgroup|Helicase/SANT-associated, DNA binding|Homeodomain-like|Myb-like domain|SANT/Myb domain
UM956_gene_1835	482	hypothetical protein	Eukaryotic translation initiation factor 3 subunit M	IPR000717|IPR027528	Eukaryotic translation initiation factor 3 subunit M|Proteasome component (PCI) domain
UM956_gene_1836	270	CDK-activating kinase assembly factor MAT1	-	IPR001841|IPR004575|IPR013083|IPR015877|IPR017907|IPR018957	Cdk-activating kinase assembly factor MAT1, centre|Cdk-activating kinase assembly factor MAT1/Tfb3|Zinc finger, C3HC4 RING-type|Zinc finger, RING-type|Zinc finger, RING-type, conserved site|Zinc finger, RING/FYVE/PHD-type
UM956_gene_1837	586	hypothetical protein	-	IPR024325	Domain of unknown function DUF3835
UM956_gene_1838	560	hypothetical protein	-	IPR011701|IPR016196|IPR020846	Major facilitator superfamily|Major facilitator superfamily domain|Major facilitator superfamily domain, general substrate transporter
UM956_gene_1839	253	acetyltransferase	-	IPR000182|IPR016181	Acyl-CoA N-acyltransferase|GNAT domain
UM956_gene_1840	765	hypothetical protein	-	-	-
UM956_gene_1841	442	hypothetical protein	-	-	-
UM956_gene_1842	320	hypothetical protein	-	IPR008183|IPR011013|IPR014718|IPR025532	Aldose 1-/Glucose-6-phosphate 1-epimerase|Galactose mutarotase-like domain|Glucose-6-phosphate 1-epimerase|Glycoside hydrolase-type carbohydrate-binding, subgroup
UM956_gene_1843	195	hypothetical protein	-	-	-
UM956_gene_1844	277	hypothetical protein	-	-	-
UM956_gene_1845	313	hypothetical protein	-	-	-
UM956_gene_1846	227	ER membrane protein SH3	-	IPR013248	Shr3 amino acid permease chaperone
UM956_gene_1847	87	-	-	-	-
UM956_gene_1848	273	hypothetical protein	-	-	-
UM956_gene_1849	406	biotin synthetase	Biotin synthase, mitochondrial	IPR002684|IPR006638|IPR007197|IPR010722|IPR013785|IPR024177	Aldolase-type TIM barrel|Biotin and thiamin synthesis-associated domain|Biotin synthase|Biotin synthase/Biotin biosynthesis bifunctional protein BioAB|Elongator protein 3/MiaB/NifB|Radical SAM
UM956_gene_1850	471	STE24 endopeptidase	-	IPR001915|IPR027057	CAAX prenyl protease 1|Peptidase M48
UM956_gene_1851	293	hypothetical protein	-	IPR012439|IPR024461	Coiled-coil domain-containing protein 90|Protein of unknown function DUF1640
UM956_gene_1852	343	hypothetical protein	-	IPR002085|IPR011032|IPR013154|IPR016040|IPR020843	Alcohol dehydrogenase GroES-like|Alcohol dehydrogenase superfamily, zinc-type|GroES (chaperonin 10)-like|NAD(P)-binding domain|Polyketide synthase, enoylreductase
UM956_gene_1853	605	hypothetical protein	-	-	-
UM956_gene_1854	120	-	-	-	-
UM956_gene_1855	689	hypothetical protein	-	-	-
UM956_gene_1856	321	hypothetical protein	-	IPR002198|IPR002347|IPR016040	Glucose/ribitol dehydrogenase|NAD(P)-binding domain|Short-chain dehydrogenase/reductase SDR
UM956_gene_1857	294	-	-	IPR018815	Increased loss of mitochondrial DNA protein 1
UM956_gene_1858	689	hypothetical protein	-	IPR010730	Heterokaryon incompatibility
UM956_gene_1859	550	hypothetical protein	-	IPR011701|IPR016196|IPR020846	Major facilitator superfamily|Major facilitator superfamily domain|Major facilitator superfamily domain, general substrate transporter
UM956_gene_1860	272	14-3-3 family protein	14-3-3 protein homolog	IPR000308|IPR023409|IPR023410	14-3-3 domain|14-3-3 protein|14-3-3 protein, conserved site
UM956_gene_1861	1029	Ca2+ transporting ATPase, sarcoplasmic/endoplasmic reticulum	Calcium-transporting ATPase sarcoplasmic/endoplasmic reticulum type	IPR001757|IPR004014|IPR005782|IPR006068|IPR008250|IPR018303|IPR023214|IPR023298|IPR023299	Calcium-transporting P-type ATPase, subfamily IIA, SERCA-type|Cation-transporting P-type ATPase|Cation-transporting P-type ATPase, C-terminal|Cation-transporting P-type ATPase, N-terminal|HAD-like domain|P-type ATPase, transmembrane domain|P-type ATPase, A domain|P-type ATPase, cytoplasmic domain N|P-type ATPase, phosphorylation site
UM956_gene_1862	482	-	-	IPR001680|IPR015943|IPR017986|IPR019775	WD40 repeat|WD40 repeat, conserved site|WD40-repeat-containing domain|WD40/YVTN repeat-like-containing domain
UM956_gene_1863	165	-	-	-	-
UM956_gene_1864	448	hypothetical protein	-	IPR014729	Rossmann-like alpha/beta/alpha sandwich fold
UM956_gene_1865	850	hypothetical protein	Geranylgeranyl transferase type-2 subunit beta	IPR001330|IPR008930|IPR026873	Geranylgeranyl transferase type-2 subunit beta|Prenyltransferase/squalene oxidase|Terpenoid cyclases/protein prenyltransferase alpha-alpha toroid
UM956_gene_1866	597	hypothetical protein	-	IPR000198|IPR008936	Rho GTPase activation protein|Rho GTPase-activating protein domain
UM956_gene_1867	245	hypothetical protein	-	IPR007023	Ribosomal biogenesis regulatory protein
UM956_gene_1868	1110	hypothetical protein	-	IPR007751|IPR011990|IPR027417|IPR029058	Alpha/Beta hydrolase fold|Domain of unknown function DUF676, lipase-like|P-loop containing nucleoside triphosphate hydrolase|Tetratricopeptide-like helical
UM956_gene_1869	792	hypothetical protein	-	IPR007087	Zinc finger, C2H2
UM956_gene_1870	302	hypothetical protein	-	IPR029058	Alpha/Beta hydrolase fold
UM956_gene_1871	503	hypothetical protein	-	IPR001128|IPR002401	Cytochrome P450|Cytochrome P450, E-class, group I
UM956_gene_1872	678	hypothetical protein	-	IPR000270|IPR000644	CBS domain|Phox/Bem1p
UM956_gene_1873	1254	hypothetical protein	-	IPR003593|IPR003959|IPR003960|IPR009010|IPR015342|IPR025653|IPR027417|IPR029067	AAA+ ATPase domain|ATPase, AAA-type, conserved site|ATPase, AAA-type, core|Aspartate decarboxylase-like domain|CDC48 domain 2-like|P-loop containing nucleoside triphosphate hydrolase|Peroxisome biogenesis factor 1|Peroxisome biogenesis factor 1, N-terminal
UM956_gene_1874	816	minichromosome maintenance protein 7 (cell division control protein 47)	DNA replication licensing factor mcm7	IPR001208|IPR003593|IPR008050|IPR012340|IPR018525|IPR027417|IPR027925	AAA+ ATPase domain|DNA replication licensing factor Mcm7|MCM N-terminal domain|Mini-chromosome maintenance, DNA-dependent ATPase|Mini-chromosome maintenance, conserved site|Nucleic acid-binding, OB-fold|P-loop containing nucleoside triphosphate hydrolase
UM956_gene_1875	344	hypothetical protein	-	IPR007325	Putative cyclase
UM956_gene_1876	544	hypothetical protein	-	IPR019368	Ribosomal protein S23/S29, mitochondrial
UM956_gene_1877	311	-	-	-	-
UM956_gene_1878	107	40S ribosomal protein S26E	40S ribosomal protein S26E	IPR000892	Ribosomal protein S26e
UM956_gene_1879	470	CMGC/CDK/CDK8 protein kinase	Serine/threonine-protein kinase ssn3	IPR000719|IPR002290|IPR008271|IPR011009	Protein kinase domain|Protein kinase-like domain|Serine/threonine- /dual specificity protein kinase, catalytic domain|Serine/threonine-protein kinase, active site
UM956_gene_1880	542	hypothetical protein	-	IPR003663|IPR005828|IPR005829|IPR016196|IPR020846	General substrate transporter|Major facilitator superfamily domain|Major facilitator superfamily domain, general substrate transporter|Sugar transporter, conserved site|Sugar/inositol transporter
UM956_gene_1881	566	hypothetical protein	-	IPR002018|IPR019819|IPR019826|IPR029058	Alpha/Beta hydrolase fold|Carboxylesterase type B, active site|Carboxylesterase type B, conserved site|Carboxylesterase, type B
UM956_gene_1882	151	hypothetical protein	-	IPR008427	Extracellular membrane protein, CFEM domain
UM956_gene_1883	312	-	-	-	-
UM956_gene_1884	117	-	-	-	-
UM956_gene_1885	497	hypothetical protein	-	IPR001128|IPR002401|IPR017972	Cytochrome P450|Cytochrome P450, E-class, group I|Cytochrome P450, conserved site
UM956_gene_1886	288	2,3-diketo-5-methylthio-1-phosphopentane phosphatase	Enolase-phosphatase E1	IPR023214|IPR023943	Enolase-phosphatase E1|HAD-like domain
UM956_gene_1887	277	hypothetical protein	-	IPR025714|IPR029063	Methyltransferase domain|S-adenosyl-L-methionine-dependent methyltransferase-like
UM956_gene_1888	581	hypothetical protein	-	IPR000120|IPR023631	Amidase|Amidase signature domain
UM956_gene_1889	481	hypothetical protein	-	IPR013057	Amino acid transporter, transmembrane
UM956_gene_1890	205	hypothetical protein	-	-	-
UM956_gene_1891	723	hypothetical protein	-	IPR011021|IPR011022|IPR014756	Arrestin C-terminal-like domain|Arrestin-like, N-terminal|Immunoglobulin E-set
UM956_gene_1892	570	hypothetical protein	Uncharacterized amino-acid permease P7G5.06 [Schizosaccharomyces pombe 972h-]	IPR002293|IPR004840|IPR004841	Amino acid permease, conserved site|Amino acid permease /SLC12A domain|Amino acid/polyamine transporter I
UM956_gene_1893	270	phosphomannomutase	Phosphomannomutase	IPR005002|IPR006379|IPR023214	Eukaryotic phosphomannomutase|HAD-like domain|HAD-superfamily hydrolase, subfamily IIB
UM956_gene_1894	138	-	-	IPR011051|IPR014710	RmlC-like cupin domain|RmlC-like jelly roll fold
UM956_gene_1895	717	hypothetical protein	-	IPR001138|IPR007219	Transcription factor domain, fungi|Zn(2)-C6 fungal-type DNA-binding domain
UM956_gene_1896	338	2,3-dihydroxybenzoate decarboxylase	2,3-dihydroxybenzoate decarboxylase	IPR006992	Amidohydrolase 2
UM956_gene_1897	415	hypothetical protein	-	-	-
UM956_gene_1898	641	hypothetical protein	-	IPR001411|IPR011701|IPR016196|IPR020846	Major facilitator superfamily|Major facilitator superfamily domain|Major facilitator superfamily domain, general substrate transporter|Tetracycline resistance protein TetB/drug resistance transporter
UM956_gene_1899	533	cytochrome P450, family 51 (sterol 14-demethylase)	Eburicol 14-alpha-demethylase	IPR001128|IPR002403|IPR017972	Cytochrome P450|Cytochrome P450, E-class, group IV|Cytochrome P450, conserved site
UM956_gene_1900	889	aminopeptidase	Aminopeptidase 2	IPR001930|IPR014782|IPR024571	ERAP1-like C-terminal domain|Peptidase M1, alanine aminopeptidase/leukotriene A4 hydrolase|Peptidase M1, membrane alanine aminopeptidase, N-terminal
UM956_gene_1901	988	ULK/ULK protein kinase	Serine/threonine-protein kinase atg1	IPR000719|IPR002290|IPR008271|IPR011009|IPR017441|IPR022708	Protein kinase domain|Protein kinase, ATP binding site|Protein kinase-like domain|Serine/threonine- /dual specificity protein kinase, catalytic domain|Serine/threonine-protein kinase, C-terminal|Serine/threonine-protein kinase, active site
UM956_gene_1902	900	hypothetical protein	-	IPR026566	Dolichol kinase
UM956_gene_1903	450	hypothetical protein	-	IPR026183	Taxilin family
UM956_gene_1904	1027	hypothetical protein	Mitochondrial presequence protease [Aspergillus oryzae RIB40]	IPR007863|IPR011237|IPR011249|IPR011765|IPR013578	Metalloenzyme, LuxS/M16 peptidase-like|Peptidase M16 domain|Peptidase M16, C-terminal domain|Peptidase M16, N-terminal|Peptidase M16C associated
UM956_gene_1905	302	hypothetical protein	-	IPR011333	BTB/POZ fold
UM956_gene_1906	531	hypothetical protein	-	-	-
UM956_gene_1907	275	hypothetical protein	-	-	-
UM956_gene_1908	426	hypothetical protein	-	IPR002629	Cobalamin-independent methionine synthase MetE, C-terminal/archaeal
UM956_gene_1909	723	hypothetical protein	-	IPR012571	Mitochondrial distribution and morphology protein family 31/32, fungi
UM956_gene_1910	312	-	-	IPR011043|IPR015915	Galactose oxidase/kelch, beta-propeller|Kelch-type beta propeller
UM956_gene_1911	267	pre-rRNA-processing protein PNO1	Pre-rRNA-processing protein PNO1 [Coccidioides immitis RS]	IPR004087|IPR004088	K Homology domain|K Homology domain, type 1
UM956_gene_1912	267	20S proteasome subunit beta 6	Proteasome subunit beta type-6	IPR001353|IPR023333|IPR029055	Nucleophile aminohydrolases, N-terminal|Proteasome B-type subunit|Proteasome, subunit alpha/beta
UM956_gene_1913	253	hypothetical protein	-	IPR012479	SAP30-binding protein
UM956_gene_1914	1352	RalA-binding protein 1	-	IPR000198|IPR001683|IPR001849|IPR008936|IPR011993	Phox homologous domain|Pleckstrin homology domain|Pleckstrin homology-like domain|Rho GTPase activation protein|Rho GTPase-activating protein domain
UM956_gene_1915	550	hypothetical protein	-	IPR011701|IPR016196	Major facilitator superfamily|Major facilitator superfamily domain, general substrate transporter
UM956_gene_1916	387	isocitrate dehydrogenase	Isocitrate dehydrogenase [NAD] subunit 1, mitochondrial	IPR001804|IPR004434|IPR019818|IPR024084	Isocitrate and isopropylmalate dehydrogenases family|Isocitrate dehydrogenase NAD-dependent|Isocitrate/isopropylmalate dehydrogenase, conserved site|Isopropylmalate dehydrogenase-like domain
UM956_gene_1917	353	oxidoreductase	-	IPR004136|IPR013785	2-nitropropane dioxygenase, NPD|Aldolase-type TIM barrel
UM956_gene_1918	163	hypothetical protein	-	-	-
UM956_gene_1919	1489	ATPase	-	IPR001140|IPR003439|IPR003593|IPR011527|IPR017871|IPR027417	AAA+ ATPase domain|ABC transporter type 1, transmembrane domain|ABC transporter, conserved site|ABC transporter, transmembrane domain|ABC transporter-like|P-loop containing nucleoside triphosphate hydrolase
UM956_gene_1920	293	hypothetical protein	-	IPR002198|IPR002347|IPR016040	Glucose/ribitol dehydrogenase|NAD(P)-binding domain|Short-chain dehydrogenase/reductase SDR
UM956_gene_1921	297	succinate dehydrogenase	Succinate dehydrogenase [ubiquinone] iron-sulfur subunit, mitochondrial	IPR001041|IPR004489|IPR006058|IPR009051|IPR012675|IPR017896|IPR017900|IPR025192	2Fe-2S ferredoxin, iron-sulphur binding site|2Fe-2S ferredoxin-type domain|4Fe-4S ferredoxin, iron-sulphur binding, conserved site|4Fe-4S ferredoxin-type, iron-sulphur binding domain|Alpha-helical ferredoxin|Beta-grasp domain|Succinate dehydogenase/fumarate reductase N-terminal|Succinate dehydrogenase/fumarate reductase iron-sulphur protein
UM956_gene_1922	1698	hypothetical protein	-	IPR013024	Butirosin biosynthesis, BtrG-like
UM956_gene_1923	351	hypothetical protein	-	IPR017932|IPR026869|IPR029055	Glutamine amidotransferase type 2 domain|Nucleophile aminohydrolases, N-terminal|Putative glutamine amidotransferase type 2
UM956_gene_1924	122	-	-	IPR003439|IPR027417	ABC transporter-like|P-loop containing nucleoside triphosphate hydrolase
UM956_gene_1925	593	-	-	IPR003439|IPR003593|IPR027417	AAA+ ATPase domain|ABC transporter-like|P-loop containing nucleoside triphosphate hydrolase
UM956_gene_1926	750	hypothetical protein	-	IPR001382	Glycoside hydrolase, family 47
UM956_gene_1927	278	hypothetical protein	18S rRNA (guanine(1575)-N(7))-methyltransferase	IPR013216|IPR022238|IPR029063	Methyltransferase type 11|S-adenosyl-L-methionine-dependent methyltransferase-like|Uncharacterised protein family, methyltransferase, Williams-Beuren syndrome
UM956_gene_1928	524	hypothetical protein	-	IPR002293	Amino acid/polyamine transporter I
UM956_gene_1929	418	hypothetical protein	-	-	-
UM956_gene_1930	401	hypothetical protein	-	IPR004305|IPR016084	Haem oxygenase-like, multi-helical|Thiaminase-2/PQQC
UM956_gene_1931	262	hypothetical protein	-	IPR002198|IPR002347|IPR016040|IPR020904	Glucose/ribitol dehydrogenase|NAD(P)-binding domain|Short-chain dehydrogenase/reductase SDR|Short-chain dehydrogenase/reductase, conserved site
UM956_gene_1932	636	hypothetical protein	-	IPR007087|IPR013087|IPR015880	Zinc finger C2H2-type/integrase DNA-binding domain|Zinc finger, C2H2|Zinc finger, C2H2-like
UM956_gene_1933	825	selenocysteine lyase	Molybdenum cofactor sulfurase	IPR000192|IPR005302|IPR005303|IPR015421|IPR015422|IPR015424|IPR028886	Aminotransferase, class V/Cysteine desulfurase|MOSC, N-terminal beta barrel|Molybdenum cofactor sulfurase|Molybdenum cofactor sulfurase, C-terminal|Pyridoxal phosphate-dependent transferase|Pyridoxal phosphate-dependent transferase, major region, subdomain 1|Pyridoxal phosphate-dependent transferase, major region, subdomain 2
UM956_gene_1934	548	hypothetical protein	-	IPR003663|IPR005828|IPR016196|IPR020846	General substrate transporter|Major facilitator superfamily domain|Major facilitator superfamily domain, general substrate transporter|Sugar/inositol transporter
UM956_gene_1935	200	hypothetical protein	-	-	-
UM956_gene_1936	274	hypothetical protein	-	-	-
UM956_gene_1937	370	alcohol dehydrogenase	Alcohol dehydrogenase 2	IPR002085|IPR011032|IPR013149|IPR013154|IPR016040|IPR020843	Alcohol dehydrogenase GroES-like|Alcohol dehydrogenase superfamily, zinc-type|Alcohol dehydrogenase, C-terminal|GroES (chaperonin 10)-like|NAD(P)-binding domain|Polyketide synthase, enoylreductase
UM956_gene_1938	1329	hypothetical protein	-	-	-
UM956_gene_1939	352	hypothetical protein	-	-	-
UM956_gene_1940	928	hypothetical protein	-	IPR019183	N-acetyltransferase B complex, non-catalytic subunit
UM956_gene_1941	1106	ATPase	[NU+] prion formation protein 1 [Saccharomyces cerevisiae S288c]	IPR000953|IPR003439|IPR003593|IPR011989|IPR016024|IPR016197|IPR017871|IPR023780|IPR027417	AAA+ ATPase domain|ABC transporter, conserved site|ABC transporter-like|Armadillo-like helical|Armadillo-type fold|Chromo domain|Chromo domain-like|Chromo domain/shadow|P-loop containing nucleoside triphosphate hydrolase
UM956_gene_1942	593	isocitrate lyase	Methylisocitrate lyase, mitochondrial	IPR006254|IPR015813|IPR018523	Isocitrate lyase|Isocitrate lyase/phosphorylmutase, conserved site|Pyruvate/Phosphoenolpyruvate kinase-like domain
UM956_gene_1943	468	2-methylcitrate synthase, mitochondrial	2-methylcitrate synthase, mitochondrial	IPR002020|IPR016141|IPR016142|IPR019810	Citrate synthase active site|Citrate synthase-like|Citrate synthase-like, core|Citrate synthase-like, large alpha subdomain
UM956_gene_1944	451	hypothetical protein	-	IPR000757|IPR008985|IPR013320	Concanavalin A-like lectin/glucanase, subgroup|Concanavalin A-like lectin/glucanases superfamily|Glycoside hydrolase, family 16
UM956_gene_1945	877	hypothetical protein	-	IPR029044	Nucleotide-diphospho-sugar transferases
UM956_gene_1946	340	hypothetical protein	-	IPR002085|IPR011032|IPR013149|IPR013154|IPR016040|IPR020843	Alcohol dehydrogenase GroES-like|Alcohol dehydrogenase superfamily, zinc-type|Alcohol dehydrogenase, C-terminal|GroES (chaperonin 10)-like|NAD(P)-binding domain|Polyketide synthase, enoylreductase
UM956_gene_1947	286	hypothetical protein	-	IPR003010	Carbon-nitrogen hydrolase
UM956_gene_1948	530	hypothetical protein	-	IPR011701|IPR016196|IPR020846	Major facilitator superfamily|Major facilitator superfamily domain|Major facilitator superfamily domain, general substrate transporter
UM956_gene_1949	184	hypothetical protein	-	IPR006683|IPR029069	HotDog domain|Thioesterase superfamily
UM956_gene_1950	243	hypothetical protein	-	IPR011598	Myc-type, basic helix-loop-helix (bHLH) domain
UM956_gene_1951	309	hypothetical protein	-	IPR001138	Zn(2)-C6 fungal-type DNA-binding domain
UM956_gene_1952	183	hypothetical protein	-	IPR008253	Marvel domain
UM956_gene_1953	654	-	Lysophospholipase 2	IPR002642|IPR016035	Acyl transferase/acyl hydrolase/lysophospholipase|Lysophospholipase, catalytic domain
UM956_gene_1954	1252	hypothetical protein	-	IPR002655|IPR006091|IPR007219|IPR009075|IPR009100|IPR013786|IPR029320	Acyl-CoA dehydrogenase/oxidase C-terminal|Acyl-CoA dehydrogenase/oxidase, N-terminal|Acyl-CoA dehydrogenase/oxidase, N-terminal and middle domain|Acyl-CoA oxidase, C-terminal|Acyl-CoA oxidase/dehydrogenase, central domain|Acyl-coenzyme A oxidase, N-terminal|Transcription factor domain, fungi
UM956_gene_1955	240	hypothetical protein	-	IPR001753|IPR029045	ClpP/crotonase-like domain|Crotonase superfamily
UM956_gene_1956	585	hypothetical protein	-	IPR000873|IPR020845|IPR025110	AMP-binding enzyme C-terminal domain|AMP-binding, conserved site|AMP-dependent synthetase/ligase
UM956_gene_1957	552	hypothetical protein	-	IPR011701|IPR016196|IPR020846	Major facilitator superfamily|Major facilitator superfamily domain|Major facilitator superfamily domain, general substrate transporter
UM956_gene_1958	690	hypothetical protein	-	IPR002655|IPR006091|IPR009075|IPR009100|IPR012258|IPR013786|IPR029320	Acyl-CoA dehydrogenase/oxidase C-terminal|Acyl-CoA dehydrogenase/oxidase, N-terminal|Acyl-CoA dehydrogenase/oxidase, N-terminal and middle domain|Acyl-CoA oxidase|Acyl-CoA oxidase, C-terminal|Acyl-CoA oxidase/dehydrogenase, central domain|Acyl-coenzyme A oxidase, N-terminal
UM956_gene_1959	347	hypothetical protein	-	-	-
UM956_gene_1960	696	hypothetical protein	-	IPR000573|IPR001030|IPR011827|IPR015928|IPR015931|IPR015932|IPR015937	3-isopropylmalate dehydratase, small subunit, subgroup|Aconitase A/isopropylmalate dehydratase small subunit, swivel|Aconitase/3-isopropylmalate dehydratase large subunit, alpha/beta/alpha|Aconitase/3-isopropylmalate dehydratase large subunit, alpha/beta/alpha, subdomain 1/3|Aconitase/3-isopropylmalate dehydratase large subunit, alpha/beta/alpha, subdomain 2|Aconitase/3-isopropylmalate dehydratas…
UM956_gene_1961	494	hypothetical protein	-	IPR003663|IPR005828|IPR005829|IPR016196|IPR020846	General substrate transporter|Major facilitator superfamily domain|Major facilitator superfamily domain, general substrate transporter|Sugar transporter, conserved site|Sugar/inositol transporter
UM956_gene_1962	715	hypothetical protein	-	IPR007087|IPR007219|IPR013087	Transcription factor domain, fungi|Zinc finger C2H2-type/integrase DNA-binding domain|Zinc finger, C2H2
UM956_gene_1963	574	hypothetical protein	-	IPR011990|IPR019734	Tetratricopeptide repeat|Tetratricopeptide-like helical
UM956_gene_1964	402	hypothetical protein	-	IPR000073|IPR000639|IPR010497|IPR016292|IPR029058	Alpha/Beta hydrolase fold|Alpha/beta hydrolase fold-1|Epoxide hydrolase|Epoxide hydrolase, N-terminal|Epoxide hydrolase-like
UM956_gene_1965	505	hypothetical protein	-	-	-
UM956_gene_1966	505	hypothetical protein	-	IPR003663|IPR005828|IPR005829|IPR016196|IPR020846	General substrate transporter|Major facilitator superfamily domain|Major facilitator superfamily domain, general substrate transporter|Sugar transporter, conserved site|Sugar/inositol transporter
UM956_gene_1975	49	-	-	-	-
UM956_gene_1977	112	-	-	-	-
UM956_gene_1979	218	hypothetical protein	-	-	-
UM956_gene_1980	462	hypothetical protein	-	IPR007219	Transcription factor domain, fungi
UM956_gene_1981	785	hypothetical protein	-	IPR001117|IPR002355|IPR008972|IPR011706|IPR011707	Cupredoxin|Multicopper oxidase, copper-binding site|Multicopper oxidase, type 1|Multicopper oxidase, type 2|Multicopper oxidase, type 3
UM956_gene_1982	545	hypothetical protein	-	IPR001128|IPR002401	Cytochrome P450|Cytochrome P450, E-class, group I
UM956_gene_1983	357	26S proteasome regulatory subunit rpn-8	26S proteasome regulatory subunit rpn-8 [Neurospora crassa OR74A]	IPR000555|IPR024969	JAB1/MPN/MOV34 metalloenzyme domain|Rpn11/EIF3F C-terminal domain
UM956_gene_1984	279	hypothetical protein	-	IPR007527	Zinc finger, SWIM-type
UM956_gene_1985	915	hypothetical protein	-	IPR000477	Reverse transcriptase domain
UM956_gene_1986	1416	hypothetical protein	-	IPR022233	TRAPP II complex, TRAPPC10
UM956_gene_1987	116	-	-	-	-
UM956_gene_1988	480	omega-6 fatty acid desaturase (delta-12 desaturase)	-	IPR005804	Fatty acid desaturase, type 1
UM956_gene_1989	301	hypothetical protein	-	IPR011008|IPR025444	Dimeric alpha-beta barrel|Protein of unknown function DUF4188
UM956_gene_1990	352	-	-	IPR000873|IPR020845	AMP-binding, conserved site|AMP-dependent synthetase/ligase
UM956_gene_1991	461	-	-	IPR000873|IPR025110	AMP-binding enzyme C-terminal domain|AMP-dependent synthetase/ligase
UM956_gene_1992	1824	hypothetical protein	-	IPR018864	Nucleoporin Nup188
UM956_gene_1993	370	hypothetical protein	-	-	-
UM956_gene_1994	296	hypothetical protein	U3 small nucleolar ribonucleoprotein protein IMP4	IPR004154|IPR007109	Anticodon-binding|Brix domain
UM956_gene_1995	437	-	-	IPR013083|IPR018999	RNA helicase UPF1, UPF2-interacting domain|Zinc finger, RING/FYVE/PHD-type
UM956_gene_1996	542	-	-	IPR027417	P-loop containing nucleoside triphosphate hydrolase
UM956_gene_1997	600	hypothetical protein	-	-	-
UM956_gene_1998	501	hypothetical protein	-	-	-
UM956_gene_1999	256	hypothetical protein	-	IPR013216|IPR029063	Methyltransferase type 11|S-adenosyl-L-methionine-dependent methyltransferase-like
UM956_gene_2000	307	hypothetical protein	-	IPR012535	Cell division protein Cdc14
UM956_gene_2001	398	hypothetical protein	Geranylgeranyl pyrophosphate synthase	IPR000092|IPR008949|IPR017446	Polyprenyl synthetase|Polyprenyl synthetase-related|Terpenoid synthase
UM956_gene_2002	534	hypothetical protein	-	IPR001128|IPR002401|IPR017972	Cytochrome P450|Cytochrome P450, E-class, group I|Cytochrome P450, conserved site
UM956_gene_2003	769	anthranilate synthase component 2	Multifunctional tryptophan biosynthesis protein	IPR001240|IPR001468|IPR006221|IPR011060|IPR013785|IPR013798|IPR016302|IPR017926|IPR029062	Aldolase-type TIM barrel|Anthranilate synthase component 2|Anthranilate synthase/para-aminobenzoate synthase like domain|Class I glutamine amidotransferase-like|Glutamine amidotransferase|Indole-3-glycerol phosphate synthase|Indole-3-glycerol phosphate synthase, conserved site|N-(5'phosphoribosyl) anthranilate isomerase (PRAI) like domain|Ribulose-phosphate binding barrel
UM956_gene_2004	293	hypothetical protein	-	IPR000073|IPR029058	Alpha/Beta hydrolase fold|Alpha/beta hydrolase fold-1
UM956_gene_2005	218	hypothetical protein	-	IPR004045|IPR004046|IPR010987|IPR012336	Glutathione S-transferase, C-terminal|Glutathione S-transferase, C-terminal-like|Glutathione S-transferase, N-terminal|Thioredoxin-like fold
UM956_gene_2006	342	hypothetical protein	-	IPR000504|IPR012677	Nucleotide-binding, alpha-beta plait|RNA recognition motif domain
UM956_gene_2007	398	hypothetical protein	-	IPR000683|IPR016040	NAD(P)-binding domain|Oxidoreductase, N-terminal
UM956_gene_2008	272	adenylate kinase 1	Adenylate kinase	IPR000850|IPR006259|IPR007862|IPR027417|IPR028587	Adenylate kinase 2|Adenylate kinase subfamily|Adenylate kinase, active site lid domain|Adenylate kinase/UMP-CMP kinase|P-loop containing nucleoside triphosphate hydrolase
UM956_gene_2009	149	-	-	IPR011118|IPR029058	Alpha/Beta hydrolase fold|Tannase/feruloyl esterase
UM956_gene_2010	799	hypothetical protein	-	IPR006047|IPR006589|IPR011118|IPR013780|IPR013781|IPR015902|IPR017853	Glycoside hydrolase, catalytic domain|Glycoside hydrolase, family 13|Glycoside hydrolase, superfamily|Glycosyl hydrolase, family 13, all-beta|Glycosyl hydrolase, family 13, catalytic domain|Glycosyl hydrolase, family 13, subfamily, catalytic domain|Tannase/feruloyl esterase
UM956_gene_2011	487	hypothetical protein	-	IPR011701|IPR016196|IPR020846	Major facilitator superfamily|Major facilitator superfamily domain|Major facilitator superfamily domain, general substrate transporter
UM956_gene_2012	609	hypothetical protein	-	IPR001279|IPR029032	AhpD-like|Beta-lactamase-like
UM956_gene_2013	90	-	-	-	-
UM956_gene_2014	888	hypothetical protein	-	IPR007087|IPR007219|IPR013087|IPR015880	Transcription factor domain, fungi|Zinc finger C2H2-type/integrase DNA-binding domain|Zinc finger, C2H2|Zinc finger, C2H2-like
UM956_gene_2015	330	hypothetical protein	-	IPR006115|IPR008927|IPR013328|IPR015815|IPR016040|IPR029154	6-phosphogluconate dehydrogenase, C-terminal-like|6-phosphogluconate dehydrogenase, NADP-binding|Dehydrogenase, multihelical|Hydroxy monocarboxylic acid anion dehydrogenase, HIBADH-type|NAD(P)-binding domain|NADP-dependent 3-hydroxyisobutyrate dehydrogenase, NAD-binding domain
UM956_gene_2016	320	hypothetical protein	-	IPR001279	Beta-lactamase-like
UM956_gene_2017	178	-	-	-	-
UM956_gene_2018	670	hypothetical protein	-	IPR008636	Hook-related protein family
UM956_gene_2019	101	hypothetical protein	-	IPR009020	Proteinase inhibitor, propeptide
UM956_gene_2020	646	hypothetical protein	-	IPR006569|IPR008942	CID domain|ENTH/VHS
UM956_gene_2021	310	hypothetical protein	Mitochondrial GTP/GDP carrier protein 1 [Saccharomyces cerevisiae S288c]	IPR018108|IPR023395	Mitochondrial carrier domain|Mitochondrial substrate/solute carrier
UM956_gene_2022	308	hypothetical protein	-	IPR002410|IPR005945|IPR029058	Alpha/Beta hydrolase fold|Peptidase S33|Proline-specific peptidase
UM956_gene_2023	990	hypothetical protein	-	IPR003100|IPR003165|IPR012337|IPR014811	Argonaute/Dicer protein, PAZ domain|Domain of unknown function DUF1785|Ribonuclease H-like domain|Stem cell self-renewal protein Piwi
UM956_gene_2024	135	hypothetical protein	-	IPR006913|IPR011057	Glutathione-dependent formaldehyde-activating enzyme/centromere protein V|Mss4-like
UM956_gene_2025	692	hypothetical protein	-	IPR001375|IPR011042|IPR011659|IPR029058	Alpha/Beta hydrolase fold|Peptidase S9, prolyl oligopeptidase, catalytic domain|Six-bladed beta-propeller, TolB-like|WD40-like Beta Propeller
UM956_gene_2026	448	hypothetical protein	-	IPR013632|IPR020588|IPR027417	DNA recombination and repair protein Rad51, C-terminal|DNA recombination and repair protein RecA-like, ATP-binding domain|P-loop containing nucleoside triphosphate hydrolase
UM956_gene_2027	710	primary-amine oxidase	Copper amine oxidase 1 [Aspergillus niger]	IPR000269|IPR015798|IPR015800|IPR015801|IPR015802|IPR016182	Copper amine oxidase|Copper amine oxidase, C-terminal|Copper amine oxidase, N-terminal|Copper amine oxidase, N2-terminal|Copper amine oxidase, N2/N3-terminal|Copper amine oxidase, N3-terminal
UM956_gene_2028	323	hypothetical protein	-	IPR013536	WLM
UM956_gene_2029	704	6-phosphofructo-2-kinase	-	IPR001345|IPR003094|IPR013078|IPR013079|IPR016260|IPR027417|IPR029033	6-phosphofructo-2-kinase|Bifunctional 6-phosphofructo-2-kinase/fructose-2, 6-bisphosphate 2-phosphatase|Fructose-2,6-bisphosphatase|Histidine phosphatase superfamily|Histidine phosphatase superfamily, clade-1|P-loop containing nucleoside triphosphate hydrolase|Phosphoglycerate/bisphosphoglycerate mutase, active site
UM956_gene_2030	574	hypothetical protein	-	IPR006153	Cation/H+ exchanger
UM956_gene_2031	528	hypothetical protein	-	IPR002156|IPR009027|IPR011320|IPR012337	Ribonuclease H domain|Ribonuclease H-like domain|Ribonuclease H1, N-terminal|Ribosomal protein L9/RNase H1, N-terminal
UM956_gene_2032	582	hypothetical protein	-	IPR011701|IPR016196|IPR020846	Major facilitator superfamily|Major facilitator superfamily domain|Major facilitator superfamily domain, general substrate transporter
UM956_gene_2033	501	hypothetical protein	-	IPR001128|IPR002401	Cytochrome P450|Cytochrome P450, E-class, group I
UM956_gene_2034	498	L-lactate dehydrogenase (cytochrome)	-	IPR000262|IPR001199|IPR012133|IPR013785|IPR018506	Aldolase-type TIM barrel|Alpha-hydroxy acid dehydrogenase, FMN-dependent|Cytochrome b5, heme-binding site|Cytochrome b5-like heme/steroid binding domain|FMN-dependent dehydrogenase
UM956_gene_2035	339	ribonuclease H2 subunit A	Ribonuclease H2 subunit A	IPR001352|IPR004649|IPR012337|IPR023160|IPR024567	Ribonuclease H-like domain|Ribonuclease H2, subunit A|Ribonuclease HII, helix-loop-helix cap domain|Ribonuclease HII/HIII|Ribonuclease HII/HIII domain
UM956_gene_2036	664	hypothetical protein	-	IPR011051|IPR014710|IPR025974|IPR028386|IPR028929	Centromere protein C/Mif2/cnp3|Mif2/CENP-C cupin domain|Mif2/cnp3, N-terminal|RmlC-like cupin domain|RmlC-like jelly roll fold
UM956_gene_2037	279	hypothetical protein	-	IPR000626|IPR000938|IPR029071	CAP Gly-rich domain|Ubiquitin-like|Ubiquitin-related domain
UM956_gene_2038	559	hypothetical protein	-	IPR000873|IPR020845|IPR025110	AMP-binding enzyme C-terminal domain|AMP-binding, conserved site|AMP-dependent synthetase/ligase
UM956_gene_2039	537	hypothetical protein	-	-	-
UM956_gene_2040	400	hypothetical protein	-	IPR013882	DNA repair protein Sae2/CtIP
UM956_gene_2041	425	hypothetical protein	-	IPR015943|IPR017986	WD40-repeat-containing domain|WD40/YVTN repeat-like-containing domain
UM956_gene_2042	161	-	-	IPR001878	Zinc finger, CCHC-type
UM956_gene_2043	307	hypothetical protein	-	IPR006593	Cytochrome b561/ferric reductase transmembrane
[truncated: 10,156 more rows]
