# Supplementary material for: Genomic Analyses of Cladophialophora bantiana, a Major Cause of Cerebral Phaeohyphomycosis Provides Insight into Its Lifestyle, Virulence and Adaption in Host
Source: PLoS One. 2016 Aug 29;11(8):e0161008. doi: 10.1371/journal.pone.0161008 (PMC5003357; doi:10.1371/journal.pone.0161008)
Supplement: S3 Table — (XLSX) [file pone.0161008.s009.xlsx]

## Sheet: Sheet1
Gene ID	Protein Size (aa)	NR annotation	Interpro ID	Interpro Descriptions
UM956_18	528	hypothetical protein	IPR011701|IPR016196|IPR020846	Major facilitator superfamily|Major facilitator superfamily domain|Major facilitator superfamily domain, general substrate transporter
UM956_19	177	hypothetical protein	-	-
UM956_20	379	hypothetical protein	IPR001395|IPR023210	Aldo/keto reductase|NADP-dependent oxidoreductase domain
UM956_21	329	hypothetical protein	IPR007325	Putative cyclase
UM956_23	1211	hypothetical protein	IPR007219|IPR015590|IPR016160|IPR016161|IPR016162|IPR016163|IPR029510	Aldehyde dehydrogenase domain|Aldehyde dehydrogenase, C-terminal|Aldehyde dehydrogenase, N-terminal|Aldehyde dehydrogenase, cysteine active site|Aldehyde dehydrogenase, glutamic acid active site|Aldehyde/histidinol dehydrogenase|Transcription factor domain, fungi
UM956_24	375	hypothetical protein	IPR005828|IPR016196|IPR020846	General substrate transporter|Major facilitator superfamily domain|Major facilitator superfamily domain, general substrate transporter
UM956_25	263	hypothetical protein	IPR002198|IPR002347|IPR016040|IPR020842|IPR020904	Glucose/ribitol dehydrogenase|NAD(P)-binding domain|Polyketide synthase/Fatty acid synthase, KR|Short-chain dehydrogenase/reductase SDR|Short-chain dehydrogenase/reductase, conserved site
UM956_31	576	hypothetical protein	IPR000719|IPR011009|IPR029498	Prion-inhibition and propagation, HeLo domain|Protein kinase domain|Protein kinase-like domain
UM956_34	538	hypothetical protein	-	-
UM956_35	300	hypothetical protein	-	-
UM956_36	422	hypothetical protein	IPR000054|IPR001110|IPR003010|IPR023621	Carbon-nitrogen hydrolase|Ribosomal protein L31e|Ribosomal protein L31e domain|Uncharacterised protein family UPF0012, conserved site
UM956_37	1486	hypothetical protein	IPR000156|IPR011993|IPR015007	Nuclear pore complex, NUP2/50/61|Pleckstrin homology-like domain|Ran binding domain
UM956_38	320	hypothetical protein	IPR002227|IPR008922	Tyrosinase copper-binding domain|Uncharacterised domain, di-copper centre
UM956_39	642	hypothetical protein	IPR001810|IPR017986	F-box domain|WD40-repeat-containing domain
UM956_40	149	hypothetical protein	-	-
UM956_41	254	hypothetical protein	IPR007248	Mpv17/PMP22
UM956_42	242	hypothetical protein	IPR008217	Domain of unknown function DUF125, transmembrane
UM956_44	559	hypothetical protein	IPR003734	Protein of unknown function DUF155
UM956_46	653	hypothetical protein	IPR001117|IPR002355|IPR008972|IPR011706|IPR011707	Cupredoxin|Multicopper oxidase, copper-binding site|Multicopper oxidase, type 1|Multicopper oxidase, type 2|Multicopper oxidase, type 3
UM956_48	753	hypothetical protein	IPR018822	Uncharacterised protein family UPF0646
UM956_49	1084	hypothetical protein	-	-
UM956_50	473	hypothetical protein	IPR001128|IPR002401|IPR017972	Cytochrome P450|Cytochrome P450, E-class, group I|Cytochrome P450, conserved site
UM956_51	547	hypothetical protein	IPR021833	Protein of unknown function DUF3425
UM956_52	523	hypothetical protein	IPR008968|IPR011012|IPR022775|IPR027059|IPR028565	AP complex, mu/sigma subunit|Clathrin adaptor, mu subunit, C-terminal|Coatomer delta subunit|Longin-like domain|Mu homology domain
UM956_53	410	hypothetical protein	IPR001547|IPR013781|IPR017853	Glycoside hydrolase, catalytic domain|Glycoside hydrolase, family 5|Glycoside hydrolase, superfamily
UM956_55	599	hypothetical protein	IPR000014|IPR000679|IPR013088|IPR013767	PAS domain|PAS fold|Zinc finger, GATA-type|Zinc finger, NHR/GATA-type
UM956_56	481	hypothetical protein	IPR015267	Protein phosphatase 4 core regulatory subunit R2
UM956_57	734	hypothetical protein	-	-
UM956_58	389	hypothetical protein	-	-
UM956_61	936	hypothetical protein	IPR011009|IPR029058	Alpha/Beta hydrolase fold|Protein kinase-like domain
UM956_63	1048	hypothetical protein	IPR007111|IPR011990|IPR013026|IPR019734|IPR027417	NACHT nucleoside triphosphatase|P-loop containing nucleoside triphosphate hydrolase|Tetratricopeptide repeat|Tetratricopeptide repeat-containing domain|Tetratricopeptide-like helical
UM956_67	522	hypothetical protein	IPR009686	Senescence/spartin-associated
UM956_69	548	hypothetical protein	IPR001138|IPR007219	Transcription factor domain, fungi|Zn(2)-C6 fungal-type DNA-binding domain
UM956_73	433	hypothetical protein	IPR008521	Magnesium transporter NIPA
UM956_74	877	hypothetical protein	IPR007087|IPR013087|IPR015880	Zinc finger C2H2-type/integrase DNA-binding domain|Zinc finger, C2H2|Zinc finger, C2H2-like
UM956_76	754	hypothetical protein	IPR000172|IPR007867|IPR012400	Alcohol dehydrogenase, long-chain fatty|Glucose-methanol-choline oxidoreductase, C-terminal|Glucose-methanol-choline oxidoreductase, N-terminal
UM956_79	420	hypothetical protein	IPR000192|IPR015421|IPR015422|IPR015424	Aminotransferase, class V/Cysteine desulfurase|Pyridoxal phosphate-dependent transferase|Pyridoxal phosphate-dependent transferase, major region, subdomain 1|Pyridoxal phosphate-dependent transferase, major region, subdomain 2
UM956_80	147	hypothetical protein	-	-
UM956_81	350	hypothetical protein	-	-
UM956_84	396	hypothetical protein	IPR002168|IPR013094|IPR029058	Alpha/Beta hydrolase fold|Alpha/beta hydrolase fold-3|Lipase, GDXG, active site
UM956_85	337	hypothetical protein	IPR003958|IPR009072	Histone-fold|Transcription factor CBF/NF-Y/archaeal histone
UM956_86	262	hypothetical protein	-	-
UM956_87	855	hypothetical protein	IPR019384	Retinoic acid induced 16-like protein
UM956_89	1480	hypothetical protein	IPR006652|IPR015915	Kelch repeat type 1|Kelch-type beta propeller
UM956_91	344	hypothetical protein	IPR002035	von Willebrand factor, type A
UM956_92	1981	hypothetical protein	IPR015412|IPR026849|IPR026885	Autophagy-related protein 2|Autophagy-related protein 2 CAD motif|Autophagy-related, C-terminal
UM956_93	613	hypothetical protein	IPR001365	Adenosine/AMP deaminase domain
UM956_94	591	hypothetical protein	IPR004827|IPR021833	Basic-leucine zipper domain|Protein of unknown function DUF3425
UM956_95	478	hypothetical protein	IPR008775	Phytanoyl-CoA dioxygenase
UM956_96	337	hypothetical protein	IPR004686	Tricarboxylate/iron carrier
UM956_97	849	hypothetical protein	IPR002076	GNS1/SUR4 membrane protein
UM956_98	565	hypothetical protein	IPR004294	Carotenoid oxygenase
UM956_99	330	hypothetical protein	IPR011421|IPR027124	BCNT-C domain|SWR1-complex protein 5/Craniofacial development protein
UM956_100	533	hypothetical protein	-	-
UM956_101	438	hypothetical protein	IPR007087|IPR013087|IPR015880	Zinc finger C2H2-type/integrase DNA-binding domain|Zinc finger, C2H2|Zinc finger, C2H2-like
UM956_103	398	hypothetical protein	IPR006694	Fatty acid hydroxylase
UM956_105	402	hypothetical protein	IPR006773	26S proteasome complex ubiquitin receptor, subunit Rpn13
UM956_106	707	hypothetical protein	IPR001279	Beta-lactamase-like
UM956_107	267	hypothetical protein	IPR003958|IPR009072	Histone-fold|Transcription factor CBF/NF-Y/archaeal histone
UM956_108	559	hypothetical protein	IPR006073|IPR014813|IPR023179|IPR027417	GTP binding domain|GTP-binding protein, orthogonal bundle domain|Guanine nucleotide-binding protein-like 3, N-terminal domain|P-loop containing nucleoside triphosphate hydrolase
UM956_110	695	hypothetical protein	IPR001356|IPR009057	Homeobox domain|Homeodomain-like
UM956_112	456	hypothetical protein	-	-
UM956_113	275	hypothetical protein	IPR007568	RTA-like protein
UM956_114	546	hypothetical protein	-	-
UM956_115	545	hypothetical protein	IPR001138|IPR021858	Protein of unknown function DUF3468|Zn(2)-C6 fungal-type DNA-binding domain
UM956_116	630	hypothetical protein	IPR001613|IPR002937|IPR006175|IPR013813	Amine oxidase|Endoribonuclease L-PSP/chorismate mutase-like|Flavin amine oxidase|YjgF/Yer057p/UK114 family
UM956_117	526	hypothetical protein	IPR002293|IPR004840	Amino acid permease, conserved site|Amino acid/polyamine transporter I
UM956_121	596	hypothetical protein	-	-
UM956_122	1714	hypothetical protein	IPR001138|IPR002198|IPR002347|IPR003663|IPR005828|IPR005829|IPR007219|IPR016040|IPR016196|IPR020846	General substrate transporter|Glucose/ribitol dehydrogenase|Major facilitator superfamily domain|Major facilitator superfamily domain, general substrate transporter|NAD(P)-binding domain|Short-chain dehydrogenase/reductase SDR|Sugar transporter, conserved site|Sugar/inositol transporter|Transcription factor domain, fungi|Zn(2)-C6 fungal-type DNA-binding domain
UM956_123	279	hypothetical protein	IPR025714|IPR029063	Methyltransferase domain|S-adenosyl-L-methionine-dependent methyltransferase-like
UM956_124	387	hypothetical protein	-	-
UM956_125	544	hypothetical protein	IPR002641|IPR016035|IPR021771	Acyl transferase/acyl hydrolase/lysophospholipase|Patatin/Phospholipase A2-related|Triacylglycerol lipase
UM956_126	271	hypothetical protein	IPR025714|IPR029063	Methyltransferase domain|S-adenosyl-L-methionine-dependent methyltransferase-like
UM956_127	503	hypothetical protein	IPR025337	Domain of unknown function DUF4243
UM956_129	663	hypothetical protein	IPR009449	GDPGTP exchange factor Sec2p
UM956_131	317	hypothetical protein	IPR007715|IPR027540	Ubiquinone biosynthesis protein Coq4|Ubiquinone biosynthesis protein Coq4, eukaryotes
UM956_132	176	hypothetical protein	-	-
UM956_133	134	hypothetical protein	-	-
UM956_134	612	hypothetical protein	IPR001594	Zinc finger, DHHC-type, palmitoyltransferase
UM956_137	366	hypothetical protein	IPR006139|IPR006140|IPR016040	D-isomer specific 2-hydroxyacid dehydrogenase, NAD-binding|D-isomer specific 2-hydroxyacid dehydrogenase, catalytic domain|NAD(P)-binding domain
UM956_139	1627	hypothetical protein	IPR000845|IPR002110|IPR020683|IPR027417	Ankyrin repeat|Ankyrin repeat-containing domain|Nucleoside phosphorylase domain|P-loop containing nucleoside triphosphate hydrolase
UM956_140	185	hypothetical protein	-	-
UM956_142	529	hypothetical protein	IPR001248|IPR026030	Permease, cytosine/purines, uracil, thiamine, allantoin|Purine-cytosine permease
UM956_143	386	hypothetical protein	IPR011051|IPR014710	RmlC-like cupin domain|RmlC-like jelly roll fold
UM956_144	113	hypothetical protein	IPR016482	Protein transport protein SecG/Sec61-beta/Sbh1
UM956_147	319	hypothetical protein	-	-
UM956_148	478	hypothetical protein	IPR002938|IPR003042	Aromatic-ring hydroxylase-like|Monooxygenase, FAD-binding
UM956_149	108	hypothetical protein	-	-
UM956_150	454	hypothetical protein	IPR002524|IPR027469|IPR027470	Cation efflux protein|Cation efflux protein cytoplasmic domain|Cation efflux protein transmembrane domain
UM956_151	611	hypothetical protein	-	-
UM956_152	970	hypothetical protein	IPR021950	Transcription factor Spt20
UM956_156	885	hypothetical protein	IPR002293|IPR004841|IPR006680|IPR011059	Amidohydrolase 1|Amino acid permease /SLC12A domain|Amino acid/polyamine transporter I|Metal-dependent hydrolase, composite domain
UM956_157	347	hypothetical protein	IPR014086	Cyanuric acid hydrolase/Barbiturase
UM956_158	578	hypothetical protein	IPR001128|IPR002401|IPR017972	Cytochrome P450|Cytochrome P450, E-class, group I|Cytochrome P450, conserved site
UM956_159	637	hypothetical protein	IPR007219	Transcription factor domain, fungi
UM956_160	504	hypothetical protein	IPR011701|IPR016196|IPR020846	Major facilitator superfamily|Major facilitator superfamily domain|Major facilitator superfamily domain, general substrate transporter
UM956_162	165	hypothetical protein	-	-
UM956_163	521	hypothetical protein	-	-
UM956_164	263	hypothetical protein	IPR001199	Cytochrome b5-like heme/steroid binding domain
UM956_167	195	hypothetical protein	IPR003807	Domain of unknown function DUF202
UM956_169	544	hypothetical protein	-	-
UM956_170	483	hypothetical protein	IPR001965|IPR011011|IPR013083	Zinc finger, FYVE/PHD-type|Zinc finger, PHD-type|Zinc finger, RING/FYVE/PHD-type
UM956_171	271	hypothetical protein	-	-
UM956_172	569	hypothetical protein	IPR000504|IPR003954|IPR006509|IPR012677|IPR029123	Nucleotide-binding, alpha-beta plait|RNA recognition motif domain|RNA recognition motif domain, eukaryote|Splicing factor RBM39, linker|Splicing factor, RBM39-like
UM956_173	534	hypothetical protein	-	-
UM956_174	238	hypothetical protein	IPR008972	Cupredoxin
UM956_175	521	hypothetical protein	IPR011701|IPR016196|IPR020846	Major facilitator superfamily|Major facilitator superfamily domain|Major facilitator superfamily domain, general substrate transporter
UM956_177	845	hypothetical protein	IPR018839	Transcription-silencing protein Clr2
UM956_178	209	hypothetical protein	-	-
UM956_179	801	hypothetical protein	IPR008902|IPR008928|IPR008979|IPR013737	Bacterial alpha-L-rhamnosidase|Bacterial alpha-L-rhamnosidase N-terminal|Galactose-binding domain-like|Six-hairpin glycosidase-like
UM956_180	684	hypothetical protein	IPR001650|IPR011545|IPR014001|IPR014014|IPR027417	DNA/RNA helicase, DEAD/DEAH box type, N-terminal|Helicase, C-terminal|Helicase, superfamily 1/2, ATP-binding domain|P-loop containing nucleoside triphosphate hydrolase|RNA helicase, DEAD-box type, Q motif
UM956_181	255	hypothetical protein	-	-
UM956_182	553	hypothetical protein	-	-
UM956_184	691	hypothetical protein	IPR001734|IPR019900	Sodium/solute symporter|Sodium/solute symporter, subgroup
UM956_185	185	hypothetical protein	-	-
UM956_186	184	hypothetical protein	-	-
UM956_187	425	hypothetical protein	IPR007275|IPR012677	Nucleotide-binding, alpha-beta plait|YTH domain
UM956_189	766	hypothetical protein	IPR002035	von Willebrand factor, type A
UM956_190	536	hypothetical protein	IPR003663|IPR005828|IPR005829|IPR016196|IPR020846	General substrate transporter|Major facilitator superfamily domain|Major facilitator superfamily domain, general substrate transporter|Sugar transporter, conserved site|Sugar/inositol transporter
UM956_193	229	hypothetical protein	-	-
UM956_194	638	hypothetical protein	IPR013112|IPR013121|IPR013130|IPR017927|IPR017938	FAD-binding 8|Ferredoxin reductase-type FAD-binding domain|Ferric reductase transmembrane component-like domain|Ferric reductase, NAD binding|Riboflavin synthase-like beta-barrel
UM956_195	228	hypothetical protein	-	-
UM956_197	423	hypothetical protein	IPR001752|IPR019821|IPR027417|IPR027640	Kinesin, motor domain|Kinesin, motor region, conserved site|Kinesin-like protein|P-loop containing nucleoside triphosphate hydrolase
UM956_198	1046	hypothetical protein	-	-
UM956_199	141	hypothetical protein	IPR006913|IPR011057	Glutathione-dependent formaldehyde-activating enzyme/centromere protein V|Mss4-like
UM956_200	591	hypothetical protein	IPR003673|IPR023606	CoA-transferase family III|CoA-transferase family III domain
UM956_201	406	hypothetical protein	IPR001128|IPR002401	Cytochrome P450|Cytochrome P450, E-class, group I
UM956_202	272	hypothetical protein	IPR002925|IPR029058	Alpha/Beta hydrolase fold|Dienelactone hydrolase
UM956_203	572	hypothetical protein	-	-
UM956_206	266	hypothetical protein	IPR002198|IPR002347|IPR016040|IPR020842	Glucose/ribitol dehydrogenase|NAD(P)-binding domain|Polyketide synthase/Fatty acid synthase, KR|Short-chain dehydrogenase/reductase SDR
UM956_207	725	hypothetical protein	IPR001138|IPR007087|IPR007219|IPR013087|IPR015880	Transcription factor domain, fungi|Zinc finger C2H2-type/integrase DNA-binding domain|Zinc finger, C2H2|Zinc finger, C2H2-like|Zn(2)-C6 fungal-type DNA-binding domain
UM956_208	222	hypothetical protein	IPR004360|IPR018146|IPR029068	Glyoxalase I, conserved site|Glyoxalase/Bleomycin resistance protein/Dihydroxybiphenyl dioxygenase|Glyoxalase/fosfomycin resistance/dioxygenase domain
UM956_209	460	hypothetical protein	IPR002293	Amino acid/polyamine transporter I
UM956_211	119	hypothetical protein	IPR008579|IPR011051|IPR014710	Domain of unknown function DUF861, cupin-3|RmlC-like cupin domain|RmlC-like jelly roll fold
UM956_212	396	hypothetical protein	IPR001663|IPR015879|IPR017941	Aromatic-ring-hydroxylating dioxygenase, alpha subunit|Aromatic-ring-hydroxylating dioxygenase, alpha subunit, C-terminal domain|Rieske [2Fe-2S] iron-sulphur domain
UM956_213	668	hypothetical protein	IPR001138|IPR021858	Protein of unknown function DUF3468|Zn(2)-C6 fungal-type DNA-binding domain
UM956_216	324	hypothetical protein	IPR000782	FAS1 domain
UM956_218	668	hypothetical protein	IPR000818	TEA/ATTS
UM956_219	756	hypothetical protein	IPR000504|IPR012677	Nucleotide-binding, alpha-beta plait|RNA recognition motif domain
UM956_222	233	hypothetical protein	-	-
UM956_224	1287	hypothetical protein	IPR001139|IPR007219|IPR013780|IPR013781|IPR017853	Glycoside hydrolase, catalytic domain|Glycoside hydrolase, family 30|Glycoside hydrolase, superfamily|Glycosyl hydrolase, family 13, all-beta|Transcription factor domain, fungi
UM956_225	454	hypothetical protein	-	-
UM956_227	804	hypothetical protein	-	-
UM956_228	304	hypothetical protein	IPR008030|IPR016040	NAD(P)-binding domain|NmrA-like
UM956_231	827	hypothetical protein	IPR003439|IPR003593|IPR010509|IPR011527|IPR017871|IPR027417	AAA+ ATPase domain|ABC transporter type 1, transmembrane domain|ABC transporter, conserved site|ABC transporter-like|P-loop containing nucleoside triphosphate hydrolase|Peroxisomal fatty acyl CoA transporter, transmembrane domain
UM956_232	512	hypothetical protein	-	-
UM956_233	321	hypothetical protein	IPR002198|IPR016040	NAD(P)-binding domain|Short-chain dehydrogenase/reductase SDR
UM956_235	526	hypothetical protein	IPR002293	Amino acid/polyamine transporter I
UM956_236	477	hypothetical protein	IPR006094|IPR016166|IPR016167|IPR016169	CO dehydrogenase flavoprotein-like, FAD-binding, subdomain 2|FAD linked oxidase, N-terminal|FAD-binding, type 2|FAD-binding, type 2, subdomain 1
UM956_237	228	hypothetical protein	-	-
UM956_239	480	hypothetical protein	IPR005814|IPR015421|IPR015422|IPR015424	Aminotransferase class-III|Pyridoxal phosphate-dependent transferase|Pyridoxal phosphate-dependent transferase, major region, subdomain 1|Pyridoxal phosphate-dependent transferase, major region, subdomain 2
UM956_240	668	hypothetical protein	-	-
UM956_241	536	hypothetical protein	IPR007219	Transcription factor domain, fungi
UM956_242	1134	hypothetical protein	IPR011701|IPR016196	Major facilitator superfamily|Major facilitator superfamily domain, general substrate transporter
UM956_244	597	hypothetical protein	IPR011701|IPR016196	Major facilitator superfamily|Major facilitator superfamily domain, general substrate transporter
UM956_245	1094	hypothetical protein	IPR000048|IPR000330|IPR001650|IPR001841|IPR013083|IPR014001|IPR017907|IPR018957|IPR027417	Helicase, C-terminal|Helicase, superfamily 1/2, ATP-binding domain|IQ motif, EF-hand binding site|P-loop containing nucleoside triphosphate hydrolase|SNF2-related|Zinc finger, C3HC4 RING-type|Zinc finger, RING-type|Zinc finger, RING-type, conserved site|Zinc finger, RING/FYVE/PHD-type
UM956_246	312	hypothetical protein	IPR002198|IPR002347|IPR016040	Glucose/ribitol dehydrogenase|NAD(P)-binding domain|Short-chain dehydrogenase/reductase SDR
UM956_247	261	hypothetical protein	-	-
UM956_248	532	hypothetical protein	IPR024320	Lysylphosphatidylglycerol synthetase, domain of unknown function DUF2156
UM956_249	703	hypothetical protein	IPR000626|IPR029071	Ubiquitin-like|Ubiquitin-related domain
UM956_251	1088	hypothetical protein	-	-
UM956_252	474	hypothetical protein	IPR008826|IPR015943	Selenium-binding protein|WD40/YVTN repeat-like-containing domain
UM956_253	363	hypothetical protein	IPR000262|IPR008259|IPR012133|IPR013785	Aldolase-type TIM barrel|Alpha-hydroxy acid dehydrogenase, FMN-dependent|FMN-dependent alpha-hydroxy acid dehydrogenase, active site|FMN-dependent dehydrogenase
UM956_254	424	hypothetical protein	IPR001509|IPR016040	NAD(P)-binding domain|NAD-dependent epimerase/dehydratase
UM956_255	1228	hypothetical protein	IPR021840	Protein of unknown function DUF3433
UM956_256	263	hypothetical protein	-	-
UM956_257	210	hypothetical protein	-	-
UM956_258	213	hypothetical protein	-	-
UM956_259	375	hypothetical protein	IPR021833	Protein of unknown function DUF3425
UM956_260	498	hypothetical protein	IPR003663|IPR005828|IPR005829|IPR016196|IPR020846	General substrate transporter|Major facilitator superfamily domain|Major facilitator superfamily domain, general substrate transporter|Sugar transporter, conserved site|Sugar/inositol transporter
UM956_261	266	hypothetical protein	-	-
UM956_263	402	hypothetical protein	-	-
UM956_264	343	hypothetical protein	IPR002198|IPR002347|IPR016040	Glucose/ribitol dehydrogenase|NAD(P)-binding domain|Short-chain dehydrogenase/reductase SDR
UM956_266	795	hypothetical protein	IPR021840	Protein of unknown function DUF3433
UM956_267	336	hypothetical protein	IPR002283|IPR005123|IPR026992|IPR027443	Isopenicillin N synthase|Isopenicillin N synthase-like|Non-haem dioxygenase N-terminal domain|Oxoglutarate/iron-dependent dioxygenase
UM956_274	119	hypothetical protein	-	-
UM956_275	648	hypothetical protein	IPR001138|IPR007219	Transcription factor domain, fungi|Zn(2)-C6 fungal-type DNA-binding domain
UM956_277	443	hypothetical protein	IPR008775	Phytanoyl-CoA dioxygenase
UM956_278	279	hypothetical protein	IPR008775	Phytanoyl-CoA dioxygenase
UM956_280	368	hypothetical protein	IPR005123|IPR026992|IPR027443	Isopenicillin N synthase-like|Non-haem dioxygenase N-terminal domain|Oxoglutarate/iron-dependent dioxygenase
UM956_281	642	hypothetical protein	IPR003663|IPR005828|IPR016196|IPR020846	General substrate transporter|Major facilitator superfamily domain|Major facilitator superfamily domain, general substrate transporter|Sugar/inositol transporter
UM956_282	531	hypothetical protein	IPR011701|IPR016196|IPR020846	Major facilitator superfamily|Major facilitator superfamily domain|Major facilitator superfamily domain, general substrate transporter
UM956_283	733	hypothetical protein	IPR007219	Transcription factor domain, fungi
UM956_284	210	hypothetical protein	-	-
UM956_285	299	hypothetical protein	IPR029058	Alpha/Beta hydrolase fold
UM956_286	495	hypothetical protein	IPR001128|IPR002401	Cytochrome P450|Cytochrome P450, E-class, group I
UM956_287	504	hypothetical protein	IPR005065|IPR016715|IPR029058	Alpha/Beta hydrolase fold|Platelet-activating factor acetylhydrolase|Platelet-activating factor acetylhydrolase, eucaryote
UM956_288	449	hypothetical protein	IPR002938|IPR003042	Aromatic-ring hydroxylase-like|Monooxygenase, FAD-binding
UM956_289	515	hypothetical protein	IPR011701|IPR016196|IPR020846	Major facilitator superfamily|Major facilitator superfamily domain|Major facilitator superfamily domain, general substrate transporter
UM956_290	539	hypothetical protein	IPR007146|IPR018972	Sas10 C-terminal domain|Sas10/Utp3/C1D
UM956_291	796	hypothetical protein	IPR010730	Heterokaryon incompatibility
UM956_292	374	hypothetical protein	IPR002198|IPR002347|IPR016040	Glucose/ribitol dehydrogenase|NAD(P)-binding domain|Short-chain dehydrogenase/reductase SDR
UM956_293	996	hypothetical protein	IPR000432|IPR007696|IPR027417	DNA mismatch repair protein MutS, C-terminal|DNA mismatch repair protein MutS, core|P-loop containing nucleoside triphosphate hydrolase
UM956_296	551	hypothetical protein	-	-
UM956_298	495	hypothetical protein	-	-
UM956_299	99	hypothetical protein	-	-
UM956_300	218	hypothetical protein	-	-
UM956_301	346	hypothetical protein	-	-
UM956_302	306	hypothetical protein	IPR000449|IPR007087|IPR009060|IPR029071	UBA-like|Ubiquitin-associated domain/translation elongation factor EF-Ts, N-terminal|Ubiquitin-related domain|Zinc finger, C2H2
UM956_303	266	hypothetical protein	IPR000535|IPR008962|IPR016763	MSP domain|PapD-like|Vesicle-associated membrane protein
UM956_304	190	hypothetical protein	IPR000504|IPR008111|IPR012677	Nucleotide-binding, alpha-beta plait|RNA recognition motif domain|RNA-binding motif protein 8
UM956_305	667	hypothetical protein	-	-
UM956_307	245	hypothetical protein	-	-
UM956_309	592	hypothetical protein	-	-
UM956_310	682	hypothetical protein	-	-
UM956_311	318	hypothetical protein	IPR002067|IPR018108|IPR023395	Mitochondrial carrier domain|Mitochondrial carrier protein|Mitochondrial substrate/solute carrier
UM956_312	410	hypothetical protein	IPR029063	S-adenosyl-L-methionine-dependent methyltransferase-like
UM956_313	433	hypothetical protein	-	-
UM956_315	665	hypothetical protein	-	-
UM956_316	593	hypothetical protein	-	-
UM956_317	313	hypothetical protein	-	-
UM956_318	362	hypothetical protein	IPR002085|IPR002328|IPR011032|IPR013149|IPR013154|IPR016040|IPR020843	Alcohol dehydrogenase GroES-like|Alcohol dehydrogenase superfamily, zinc-type|Alcohol dehydrogenase, C-terminal|Alcohol dehydrogenase, zinc-type, conserved site|GroES (chaperonin 10)-like|NAD(P)-binding domain|Polyketide synthase, enoylreductase
UM956_319	568	hypothetical protein	IPR000960	Flavin monooxygenase FMO
UM956_320	309	hypothetical protein	IPR002198|IPR002347|IPR016040|IPR020904	Glucose/ribitol dehydrogenase|NAD(P)-binding domain|Short-chain dehydrogenase/reductase SDR|Short-chain dehydrogenase/reductase, conserved site
UM956_321	453	hypothetical protein	IPR021833	Protein of unknown function DUF3425
UM956_322	275	hypothetical protein	IPR007537|IPR024956|IPR025845	Thg1 C-terminal domain|tRNAHis guanylyltransferase Thg1|tRNAHis guanylyltransferase catalytic domain
UM956_323	1108	hypothetical protein	IPR003961|IPR013783	Fibronectin, type III|Immunoglobulin-like fold
UM956_324	270	hypothetical protein	IPR003162|IPR009072	Histone-fold|Transcription initiation factor TAFII31
UM956_325	742	hypothetical protein	IPR007651|IPR013209|IPR023214	HAD-like domain|LNS2, Lipin/Ned1/Smp2|Lipin, N-terminal
UM956_327	148	hypothetical protein	-	-
UM956_329	143	hypothetical protein	-	-
UM956_330	358	hypothetical protein	IPR001019|IPR002975|IPR011025|IPR027417	Fungal G-protein, alpha subunit|G protein alpha subunit, helical insertion|Guanine nucleotide binding protein (G-protein), alpha subunit|P-loop containing nucleoside triphosphate hydrolase
UM956_331	235	hypothetical protein	IPR004827	Basic-leucine zipper domain
UM956_332	275	hypothetical protein	-	-
UM956_333	1105	hypothetical protein	IPR001680|IPR015943|IPR017986	WD40 repeat|WD40-repeat-containing domain|WD40/YVTN repeat-like-containing domain
UM956_334	270	hypothetical protein	IPR002125|IPR016193	CMP/dCMP deaminase, zinc-binding|Cytidine deaminase-like
UM956_335	675	hypothetical protein	IPR006015|IPR006016|IPR014729	Rossmann-like alpha/beta/alpha sandwich fold|Universal stress protein A|UspA
UM956_336	225	hypothetical protein	-	-
UM956_337	601	hypothetical protein	-	-
UM956_338	173	hypothetical protein	-	-
UM956_341	348	hypothetical protein	IPR012340|IPR018856	Nucleic acid-binding, OB-fold|Telomere length regulation Stn1, N-terminal
UM956_342	663	hypothetical protein	IPR011701|IPR016196|IPR020846	Major facilitator superfamily|Major facilitator superfamily domain|Major facilitator superfamily domain, general substrate transporter
UM956_346	296	hypothetical protein	-	-
UM956_347	212	hypothetical protein	-	-
UM956_348	485	hypothetical protein	IPR004839|IPR015421|IPR015422|IPR015424	Aminotransferase, class I/classII|Pyridoxal phosphate-dependent transferase|Pyridoxal phosphate-dependent transferase, major region, subdomain 1|Pyridoxal phosphate-dependent transferase, major region, subdomain 2
UM956_349	456	hypothetical protein	IPR005814|IPR015421|IPR015422|IPR015424	Aminotransferase class-III|Pyridoxal phosphate-dependent transferase|Pyridoxal phosphate-dependent transferase, major region, subdomain 1|Pyridoxal phosphate-dependent transferase, major region, subdomain 2
UM956_350	157	hypothetical protein	-	-
UM956_351	169	hypothetical protein	IPR013892	Cytochrome c oxidase biogenesis protein Cmc1-like
UM956_352	294	hypothetical protein	IPR007144	Small-subunit processome, Utp11
UM956_353	352	hypothetical protein	IPR013094|IPR029058	Alpha/Beta hydrolase fold|Alpha/beta hydrolase fold-3
UM956_354	947	hypothetical protein	IPR000219|IPR000270|IPR001849|IPR010481|IPR011993	CDC24 calponin|Dbl homology (DH) domain|Phox/Bem1p|Pleckstrin homology domain|Pleckstrin homology-like domain
UM956_355	598	hypothetical protein	IPR002293	Amino acid/polyamine transporter I
UM956_356	409	hypothetical protein	IPR003819	Taurine catabolism dioxygenase TauD/TfdA
UM956_358	800	hypothetical protein	IPR003445	Cation transporter
UM956_359	316	hypothetical protein	IPR006139|IPR006140|IPR016040	D-isomer specific 2-hydroxyacid dehydrogenase, NAD-binding|D-isomer specific 2-hydroxyacid dehydrogenase, catalytic domain|NAD(P)-binding domain
UM956_360	1224	hypothetical protein	IPR001810|IPR015943	F-box domain|WD40/YVTN repeat-like-containing domain
UM956_361	591	hypothetical protein	IPR004274|IPR023214|IPR027111	HAD-like domain|Mitochondrial import inner membrane translocase subunit Tim50|NLI interacting factor
UM956_362	269	hypothetical protein	-	-
UM956_365	396	hypothetical protein	IPR002085|IPR011032|IPR016040|IPR020843	Alcohol dehydrogenase superfamily, zinc-type|GroES (chaperonin 10)-like|NAD(P)-binding domain|Polyketide synthase, enoylreductase
UM956_366	605	hypothetical protein	IPR004776	Auxin efflux carrier
UM956_370	916	hypothetical protein	IPR011989|IPR016024	Armadillo-like helical|Armadillo-type fold
UM956_372	580	hypothetical protein	-	-
UM956_374	530	hypothetical protein	IPR021858	Protein of unknown function DUF3468
UM956_376	1141	hypothetical protein	IPR001128|IPR002007|IPR010255|IPR019791	Cytochrome P450|Haem peroxidase|Haem peroxidase, animal|Haem peroxidase, animal, subgroup
UM956_377	526	hypothetical protein	IPR001327|IPR004099|IPR013027|IPR016156|IPR023753	FAD-dependent pyridine nucleotide-disulphide oxidoreductase|FAD/NAD-linked reductase, dimerisation domain|Pyridine nucleotide-disulphide oxidoreductase, FAD/NAD(P)-binding domain|Pyridine nucleotide-disulphide oxidoreductase, NAD-binding domain|Pyridine nucleotide-disulphide oxidoreductase, dimerisation domain
UM956_378	641	hypothetical protein	-	-
UM956_379	445	hypothetical protein	IPR001354|IPR013341|IPR013342|IPR029017|IPR029065	Enolase C-terminal domain-like|Enolase N-terminal domain-like|Mandelate racemase/muconate lactonizing enzyme|Mandelate racemase/muconate lactonizing enzyme, C-terminal|Mandelate racemase/muconate lactonizing enzyme, N-terminal
UM956_380	801	hypothetical protein	IPR001138|IPR007219	Transcription factor domain, fungi|Zn(2)-C6 fungal-type DNA-binding domain
UM956_381	259	hypothetical protein	IPR002347|IPR016040	Glucose/ribitol dehydrogenase|NAD(P)-binding domain
UM956_382	369	hypothetical protein	IPR006992	Amidohydrolase 2
UM956_383	257	hypothetical protein	-	-
UM956_384	595	hypothetical protein	-	-
UM956_385	578	hypothetical protein	IPR001012|IPR012336|IPR029071	Thioredoxin-like fold|UBX domain|Ubiquitin-related domain
UM956_388	278	hypothetical protein	IPR002994	Surfeit locus 1/Shy1
UM956_389	500	hypothetical protein	IPR009072|IPR028255	Centromere protein T|Histone-fold
UM956_390	375	hypothetical protein	IPR029069	HotDog domain
UM956_391	432	hypothetical protein	IPR021047	Mannosyltransferase 1, CMT1
UM956_392	182	hypothetical protein	-	-
UM956_393	252	hypothetical protein	IPR009360	Isy1-like splicing
UM956_394	515	hypothetical protein	IPR000594|IPR009036|IPR016040	Molybdenum cofactor biosynthesis, MoeB|NAD(P)-binding domain|UBA/THIF-type NAD/FAD binding fold
UM956_395	297	hypothetical protein	-	-
UM956_396	298	hypothetical protein	-	-
UM956_397	492	hypothetical protein	-	-
UM956_398	110	hypothetical protein	IPR011008|IPR013097	Dimeric alpha-beta barrel|Stress responsive alpha-beta barrel
UM956_400	554	hypothetical protein	IPR010730	Heterokaryon incompatibility
UM956_401	399	hypothetical protein	IPR013177	Domain of unknown function DUF1713, mitochondria
UM956_402	161	hypothetical protein	IPR000245|IPR002379|IPR011555	V-ATPase proteolipid subunit|V-ATPase proteolipid subunit C, eukaryotic|V-ATPase proteolipid subunit C-like domain
UM956_404	534	hypothetical protein	-	-
UM956_408	480	hypothetical protein	IPR011701|IPR016196	Major facilitator superfamily|Major facilitator superfamily domain, general substrate transporter
UM956_409	476	hypothetical protein	IPR014854|IPR027786|IPR029225	Non-structural maintenance of chromosome element 4, C-terminal|Nse4/EID family|Nse4/EID protein, Nse3/MAGE-binding domain
UM956_411	222	hypothetical protein	IPR013024|IPR017939	Butirosin biosynthesis, BtrG-like|Gamma-glutamylcyclotransferase
UM956_412	162	hypothetical protein	-	-
UM956_413	620	hypothetical protein	IPR011701|IPR016196|IPR020846	Major facilitator superfamily|Major facilitator superfamily domain|Major facilitator superfamily domain, general substrate transporter
UM956_414	225	hypothetical protein	IPR009959	Polyketide cyclase SnoaL-like domain
UM956_416	278	hypothetical protein	IPR004045|IPR010987|IPR012336	Glutathione S-transferase, C-terminal-like|Glutathione S-transferase, N-terminal|Thioredoxin-like fold
UM956_417	339	hypothetical protein	IPR006603	PQ-loop repeat
UM956_418	354	hypothetical protein	IPR006439|IPR023214	HAD hydrolase, subfamily IA|HAD-like domain
UM956_419	375	hypothetical protein	IPR011990|IPR019734	Tetratricopeptide repeat|Tetratricopeptide-like helical
UM956_420	543	hypothetical protein	-	-
UM956_421	390	hypothetical protein	IPR015943|IPR017986	WD40-repeat-containing domain|WD40/YVTN repeat-like-containing domain
UM956_422	320	hypothetical protein	-	-
UM956_424	640	hypothetical protein	IPR003439|IPR003593|IPR013525|IPR027417	AAA+ ATPase domain|ABC transporter-like|ABC-2 type transporter|P-loop containing nucleoside triphosphate hydrolase
UM956_426	880	hypothetical protein	IPR019236	Domain of unknown function DUF2183
UM956_427	922	hypothetical protein	-	-
UM956_428	300	hypothetical protein	IPR002198|IPR002347|IPR016040|IPR020904	Glucose/ribitol dehydrogenase|NAD(P)-binding domain|Short-chain dehydrogenase/reductase SDR|Short-chain dehydrogenase/reductase, conserved site
UM956_429	499	hypothetical protein	IPR003663|IPR005828|IPR005829|IPR016196|IPR020846	General substrate transporter|Major facilitator superfamily domain|Major facilitator superfamily domain, general substrate transporter|Sugar transporter, conserved site|Sugar/inositol transporter
UM956_430	621	hypothetical protein	IPR010839	Protein of unknown function DUF1446
UM956_431	492	hypothetical protein	IPR011701|IPR016196|IPR020846	Major facilitator superfamily|Major facilitator superfamily domain|Major facilitator superfamily domain, general substrate transporter
UM956_432	179	hypothetical protein	-	-
UM956_434	257	hypothetical protein	IPR025602	BCP1 family
UM956_436	613	hypothetical protein	IPR001680|IPR015943|IPR017986|IPR019775|IPR020472	G-protein beta WD-40 repeat|WD40 repeat|WD40 repeat, conserved site|WD40-repeat-containing domain|WD40/YVTN repeat-like-containing domain
UM956_437	355	hypothetical protein	-	-
UM956_438	161	hypothetical protein	-	-
UM956_441	276	hypothetical protein	IPR001303	Class II aldolase/adducin N-terminal
UM956_443	512	hypothetical protein	IPR001128|IPR002401|IPR017972	Cytochrome P450|Cytochrome P450, E-class, group I|Cytochrome P450, conserved site
UM956_444	660	hypothetical protein	IPR011701|IPR016196|IPR020846	Major facilitator superfamily|Major facilitator superfamily domain|Major facilitator superfamily domain, general substrate transporter
UM956_445	434	hypothetical protein	-	-
UM956_446	440	hypothetical protein	-	-
UM956_447	613	hypothetical protein	-	-
UM956_448	1197	hypothetical protein	IPR004871|IPR015943|IPR017986	Cleavage/polyadenylation specificity factor, A subunit, C-terminal|WD40-repeat-containing domain|WD40/YVTN repeat-like-containing domain
UM956_451	2077	hypothetical protein	IPR007309|IPR011991	B-block binding subunit of TFIIIC|Winged helix-turn-helix DNA-binding domain
UM956_452	541	hypothetical protein	IPR000504|IPR012677	Nucleotide-binding, alpha-beta plait|RNA recognition motif domain
UM956_453	227	hypothetical protein	-	-
UM956_454	3049	hypothetical protein	IPR019409|IPR019415|IPR019439|IPR019441|IPR019443|IPR019449	FMP27, C-terminal|FMP27, GFWDK domain|FMP27, N-terminal|FMP27, SW domain|FMP27, WPPW domain|FMP27, domain of unknown function DUF2405
UM956_462	493	hypothetical protein	IPR003370|IPR014047	Chromate transporter|Chromate transporter, long chain
UM956_463	525	hypothetical protein	IPR018606	Argonaute complex, subunit Arb1
UM956_464	376	hypothetical protein	IPR005522	Inositol polyphosphate kinase
UM956_465	513	hypothetical protein	IPR003593|IPR010655|IPR027417|IPR028606|IPR029007	AAA+ ATPase domain|MobB-type P-loop domain|P-loop containing nucleoside triphosphate hydrolase|Polyribonucleotide 5-hydroxyl-kinase Clp1|Pre-mRNA cleavage complex II Clp1
UM956_467	421	hypothetical protein	IPR002938|IPR003042	Aromatic-ring hydroxylase-like|Monooxygenase, FAD-binding
UM956_468	154	hypothetical protein	-	-
UM956_469	770	hypothetical protein	IPR010730	Heterokaryon incompatibility
UM956_470	214	hypothetical protein	IPR000415|IPR029479	Nitroreductase|Nitroreductase-like
UM956_471	306	hypothetical protein	-	-
UM956_472	502	hypothetical protein	IPR021109	Aspartic peptidase domain
UM956_474	273	hypothetical protein	-	-
UM956_476	262	hypothetical protein	IPR007736|IPR011992	Caleosin|EF-hand domain pair
UM956_477	340	hypothetical protein	IPR013216|IPR029063	Methyltransferase type 11|S-adenosyl-L-methionine-dependent methyltransferase-like
UM956_479	428	hypothetical protein	IPR006886	DNA-directed RNA polymerase III subunit Rpc5
UM956_480	366	hypothetical protein	IPR000683|IPR016040	NAD(P)-binding domain|Oxidoreductase, N-terminal
UM956_481	1427	hypothetical protein	IPR002092|IPR024075|IPR029262	DNA-directed RNA polymerase N-terminal domain|DNA-directed RNA polymerase, helix hairpin domain|DNA-directed RNA polymerase, phage-type
UM956_482	410	hypothetical protein	IPR000757|IPR008985|IPR013320	Concanavalin A-like lectin/glucanase, subgroup|Concanavalin A-like lectin/glucanases superfamily|Glycoside hydrolase, family 16
UM956_483	888	hypothetical protein	IPR029044	Nucleotide-diphospho-sugar transferases
UM956_484	452	hypothetical protein	IPR001841|IPR004331|IPR013083|IPR017907	SPX, N-terminal|Zinc finger, RING-type|Zinc finger, RING-type, conserved site|Zinc finger, RING/FYVE/PHD-type
UM956_485	596	hypothetical protein	IPR011118|IPR029058	Alpha/Beta hydrolase fold|Tannase/feruloyl esterase
UM956_487	942	hypothetical protein	IPR004177|IPR029058	Alpha/Beta hydrolase fold|DDHD
UM956_489	999	hypothetical protein	-	-
UM956_491	329	hypothetical protein	IPR013931	Oxidative stress survival, Svf1-like
UM956_494	1049	hypothetical protein	IPR001680|IPR015943|IPR017986|IPR019775|IPR021772	Protein of unknown function DUF3337|WD40 repeat|WD40 repeat, conserved site|WD40-repeat-containing domain|WD40/YVTN repeat-like-containing domain
UM956_495	327	hypothetical protein	IPR018108|IPR023395	Mitochondrial carrier domain|Mitochondrial substrate/solute carrier
UM956_496	213	hypothetical protein	IPR006913|IPR011057	Glutathione-dependent formaldehyde-activating enzyme/centromere protein V|Mss4-like
UM956_497	1737	hypothetical protein	IPR001611|IPR003591|IPR025875	Leucine rich repeat 4|Leucine-rich repeat|Leucine-rich repeat, typical subtype
UM956_498	381	hypothetical protein	IPR000420	Yeast PIR protein repeat
UM956_499	433	hypothetical protein	IPR003953|IPR027477	FAD binding domain|Succinate dehydrogenase/fumarate reductase flavoprotein, catalytic domain
UM956_500	359	hypothetical protein	-	-
UM956_501	365	hypothetical protein	IPR000073|IPR003779|IPR029032|IPR029058	AhpD-like|Alpha/Beta hydrolase fold|Alpha/beta hydrolase fold-1|Carboxymuconolactone decarboxylase-like
UM956_502	500	hypothetical protein	IPR011701|IPR016196	Major facilitator superfamily|Major facilitator superfamily domain, general substrate transporter
UM956_506	1179	hypothetical protein	IPR007219	Transcription factor domain, fungi
UM956_507	557	hypothetical protein	IPR006680|IPR011059	Amidohydrolase 1|Metal-dependent hydrolase, composite domain
UM956_508	308	hypothetical protein	IPR008030|IPR016040	NAD(P)-binding domain|NmrA-like
UM956_509	700	hypothetical protein	IPR007219	Transcription factor domain, fungi
UM956_510	305	hypothetical protein	IPR008733	Peroxisomal biogenesis factor 11
UM956_511	162	hypothetical protein	IPR000612	Proteolipid membrane potential modulator
UM956_512	686	hypothetical protein	IPR001117|IPR002355|IPR008972|IPR011706|IPR011707	Cupredoxin|Multicopper oxidase, copper-binding site|Multicopper oxidase, type 1|Multicopper oxidase, type 2|Multicopper oxidase, type 3
UM956_513	1173	hypothetical protein	IPR005522	Inositol polyphosphate kinase
UM956_514	868	hypothetical protein	-	-
UM956_516	546	hypothetical protein	IPR002528	Multi antimicrobial extrusion protein
UM956_518	345	hypothetical protein	IPR002198|IPR016040	NAD(P)-binding domain|Short-chain dehydrogenase/reductase SDR
UM956_519	155	hypothetical protein	-	-
UM956_521	425	hypothetical protein	IPR008427	Extracellular membrane protein, CFEM domain
UM956_522	350	hypothetical protein	IPR000028	Chloroperoxidase
UM956_525	268	hypothetical protein	IPR002563|IPR012349	FMN-binding split barrel|Flavin reductase-like, FMN-binding
UM956_527	620	hypothetical protein	-	-
UM956_528	517	hypothetical protein	IPR002938|IPR003042	Aromatic-ring hydroxylase-like|Monooxygenase, FAD-binding
UM956_529	676	hypothetical protein	IPR007219	Transcription factor domain, fungi
UM956_530	367	hypothetical protein	-	-
UM956_532	442	hypothetical protein	IPR018825|IPR018827	Domain of unknown function DUF2427|Uncharacterised domain YCR061W, C-terminal
UM956_533	836	hypothetical protein	IPR002575|IPR003663|IPR005828|IPR005829|IPR011009|IPR016196|IPR020846	Aminoglycoside phosphotransferase|General substrate transporter|Major facilitator superfamily domain|Major facilitator superfamily domain, general substrate transporter|Protein kinase-like domain|Sugar transporter, conserved site|Sugar/inositol transporter
UM956_534	476	hypothetical protein	IPR001128|IPR002401|IPR017972	Cytochrome P450|Cytochrome P450, E-class, group I|Cytochrome P450, conserved site
UM956_535	1222	hypothetical protein	IPR000362|IPR005677|IPR007219|IPR008948|IPR018951|IPR020557|IPR022761|IPR024083	Fumarase C, C-terminal|Fumarase/histidase, N-terminal|Fumarate hydratase, class II|Fumarate lyase family|Fumarate lyase, N-terminal|Fumarate lyase, conserved site|L-Aspartase-like|Transcription factor domain, fungi
UM956_538	493	hypothetical protein	IPR002938|IPR003042	Aromatic-ring hydroxylase-like|Monooxygenase, FAD-binding
UM956_539	648	hypothetical protein	IPR002687|IPR012974|IPR012976	NOP5, N-terminal|NOSIC|Nop domain
UM956_540	213	hypothetical protein	-	-
UM956_541	153	hypothetical protein	-	-
UM956_543	502	hypothetical protein	IPR016196	Major facilitator superfamily domain, general substrate transporter
UM956_544	536	hypothetical protein	-	-
UM956_545	382	hypothetical protein	-	-
UM956_546	1223	hypothetical protein	IPR007365|IPR007484	Peptidase M28|Transferrin receptor-like, dimerisation domain
UM956_548	314	hypothetical protein	IPR008775	Phytanoyl-CoA dioxygenase
UM956_549	574	hypothetical protein	IPR011701|IPR016196	Major facilitator superfamily|Major facilitator superfamily domain, general substrate transporter
UM956_550	482	hypothetical protein	IPR000262|IPR001199|IPR012133|IPR013785	Aldolase-type TIM barrel|Alpha-hydroxy acid dehydrogenase, FMN-dependent|Cytochrome b5-like heme/steroid binding domain|FMN-dependent dehydrogenase
UM956_551	205	hypothetical protein	-	-
UM956_552	962	hypothetical protein	IPR002772|IPR007219|IPR026892	Glycoside hydrolase family 3|Glycoside hydrolase family 3 C-terminal domain|Transcription factor domain, fungi
UM956_556	484	hypothetical protein	-	-
UM956_557	626	hypothetical protein	IPR013078|IPR029033	Histidine phosphatase superfamily|Histidine phosphatase superfamily, clade-1
UM956_558	339	hypothetical protein	IPR000639|IPR029058	Alpha/Beta hydrolase fold|Epoxide hydrolase-like
UM956_559	946	hypothetical protein	IPR001752|IPR019821|IPR027417|IPR027640	Kinesin, motor domain|Kinesin, motor region, conserved site|Kinesin-like protein|P-loop containing nucleoside triphosphate hydrolase
UM956_560	614	hypothetical protein	IPR000209|IPR009020|IPR015366	Peptidase S53, propeptide|Peptidase S8/S53 domain|Proteinase inhibitor, propeptide
UM956_562	329	hypothetical protein	IPR002085|IPR011032|IPR013149|IPR013154|IPR016040|IPR020843	Alcohol dehydrogenase GroES-like|Alcohol dehydrogenase superfamily, zinc-type|Alcohol dehydrogenase, C-terminal|GroES (chaperonin 10)-like|NAD(P)-binding domain|Polyketide synthase, enoylreductase
UM956_563	498	hypothetical protein	IPR006094|IPR012951|IPR016166|IPR016167|IPR016169	Berberine/berberine-like|CO dehydrogenase flavoprotein-like, FAD-binding, subdomain 2|FAD linked oxidase, N-terminal|FAD-binding, type 2|FAD-binding, type 2, subdomain 1
UM956_564	549	hypothetical protein	IPR002293	Amino acid/polyamine transporter I
UM956_565	586	hypothetical protein	IPR003347	JmjC domain
UM956_567	777	hypothetical protein	IPR000878|IPR004551|IPR014776|IPR014777	Diphthine synthase|Tetrapyrrole methylase|Tetrapyrrole methylase, subdomain 1|Tetrapyrrole methylase, subdomain 2
UM956_569	284	hypothetical protein	IPR010422	Protein of unknown function DUF1014
UM956_571	341	hypothetical protein	IPR001680|IPR015943|IPR017986|IPR019775	WD40 repeat|WD40 repeat, conserved site|WD40-repeat-containing domain|WD40/YVTN repeat-like-containing domain
UM956_572	475	hypothetical protein	IPR003892|IPR005123|IPR010666|IPR027450	Alpha-ketoglutarate-dependent dioxygenase AlkB-like|Oxoglutarate/iron-dependent dioxygenase|Ubiquitin system component Cue|Zinc finger, GRF-type
UM956_573	643	hypothetical protein	-	-
UM956_574	297	hypothetical protein	IPR000608|IPR016135	Ubiquitin-conjugating enzyme, E2|Ubiquitin-conjugating enzyme/RWD-like
UM956_575	315	hypothetical protein	-	-
UM956_576	839	hypothetical protein	IPR001356|IPR006600|IPR007087|IPR008422|IPR009057|IPR015880	HTH CenpB-type DNA-binding domain|Homeobox KN domain|Homeobox domain|Homeodomain-like|Zinc finger, C2H2|Zinc finger, C2H2-like
UM956_577	100	hypothetical protein	-	-
UM956_580	600	hypothetical protein	-	-
UM956_582	483	hypothetical protein	IPR001736|IPR025202	Phospholipase D-like domain|Phospholipase D/Transphosphatidylase
UM956_583	516	hypothetical protein	IPR001128|IPR002401|IPR017972	Cytochrome P450|Cytochrome P450, E-class, group I|Cytochrome P450, conserved site
UM956_584	364	hypothetical protein	IPR029063	S-adenosyl-L-methionine-dependent methyltransferase-like
UM956_585	249	hypothetical protein	IPR001753|IPR029045	ClpP/crotonase-like domain|Crotonase superfamily
UM956_586	427	hypothetical protein	-	-
UM956_587	364	hypothetical protein	IPR027034|IPR029063	Methyltransferase OMS1, mitochondrial|S-adenosyl-L-methionine-dependent methyltransferase-like
UM956_588	462	hypothetical protein	IPR006076	FAD dependent oxidoreductase
UM956_591	289	hypothetical protein	IPR002198|IPR002347|IPR016040|IPR020904	Glucose/ribitol dehydrogenase|NAD(P)-binding domain|Short-chain dehydrogenase/reductase SDR|Short-chain dehydrogenase/reductase, conserved site
UM956_592	342	hypothetical protein	IPR002198|IPR002347|IPR016040	Glucose/ribitol dehydrogenase|NAD(P)-binding domain|Short-chain dehydrogenase/reductase SDR
UM956_595	495	hypothetical protein	IPR004886|IPR013781|IPR017853	Glucanosyltransferase|Glycoside hydrolase, catalytic domain|Glycoside hydrolase, superfamily
UM956_596	507	hypothetical protein	-	-
UM956_598	265	hypothetical protein	-	-
UM956_599	348	hypothetical protein	IPR002198|IPR016040	NAD(P)-binding domain|Short-chain dehydrogenase/reductase SDR
UM956_600	639	hypothetical protein	-	-
UM956_602	456	hypothetical protein	IPR013922	Cyclin PHO80-like
UM956_603	514	hypothetical protein	IPR013933	Chromatin-remodelling complex, RSC SWI/SNF subunit Rsc7/Swp82
UM956_605	135	hypothetical protein	-	-
UM956_607	302	hypothetical protein	-	-
UM956_608	335	hypothetical protein	IPR001969|IPR021109	Aspartic peptidase domain|Aspartic peptidase, active site
UM956_610	246	hypothetical protein	IPR021765	Protein of unknown function DUF3328
UM956_611	152	hypothetical protein	-	-
UM956_612	197	hypothetical protein	IPR021765	Protein of unknown function DUF3328
UM956_613	333	hypothetical protein	IPR006115|IPR008927|IPR013328|IPR015815|IPR016040|IPR029154	6-phosphogluconate dehydrogenase, C-terminal-like|6-phosphogluconate dehydrogenase, NADP-binding|Dehydrogenase, multihelical|Hydroxy monocarboxylic acid anion dehydrogenase, HIBADH-type|NAD(P)-binding domain|NADP-dependent 3-hydroxyisobutyrate dehydrogenase, NAD-binding domain
UM956_614	974	hypothetical protein	IPR006953|IPR006955|IPR016024|IPR024095	Armadillo-type fold|Uso1/p115-like vesicle tethering protein, C-terminal|Vesicle tethering protein Uso1/P115-like , head domain|Vesicle tethering protein p115-like
UM956_615	587	hypothetical protein	IPR000873|IPR020845|IPR025110	AMP-binding enzyme C-terminal domain|AMP-binding, conserved site|AMP-dependent synthetase/ligase
UM956_618	353	hypothetical protein	IPR006139|IPR006140|IPR016040	D-isomer specific 2-hydroxyacid dehydrogenase, NAD-binding|D-isomer specific 2-hydroxyacid dehydrogenase, catalytic domain|NAD(P)-binding domain
UM956_619	371	hypothetical protein	IPR002085|IPR011032|IPR013149|IPR013154|IPR020843|IPR029063	Alcohol dehydrogenase GroES-like|Alcohol dehydrogenase superfamily, zinc-type|Alcohol dehydrogenase, C-terminal|GroES (chaperonin 10)-like|Polyketide synthase, enoylreductase|S-adenosyl-L-methionine-dependent methyltransferase-like
UM956_620	684	hypothetical protein	IPR007219	Transcription factor domain, fungi
UM956_622	329	hypothetical protein	IPR001303	Class II aldolase/adducin N-terminal
UM956_624	272	hypothetical protein	IPR002198|IPR002347|IPR016040	Glucose/ribitol dehydrogenase|NAD(P)-binding domain|Short-chain dehydrogenase/reductase SDR
UM956_625	268	hypothetical protein	IPR002123|IPR004552	1-acyl-sn-glycerol-3-phosphate acyltransferase|Phospholipid/glycerol acyltransferase
UM956_632	1427	hypothetical protein	IPR000845|IPR011990|IPR013026|IPR019734|IPR027417	Nucleoside phosphorylase domain|P-loop containing nucleoside triphosphate hydrolase|Tetratricopeptide repeat|Tetratricopeptide repeat-containing domain|Tetratricopeptide-like helical
UM956_633	492	hypothetical protein	IPR021109	Aspartic peptidase domain
UM956_634	408	hypothetical protein	-	-
UM956_635	225	hypothetical protein	-	-
UM956_639	264	hypothetical protein	IPR000791	GPR1/FUN34/yaaH
UM956_641	568	hypothetical protein	-	-
UM956_642	895	hypothetical protein	-	-
UM956_645	604	hypothetical protein	IPR000629|IPR001650|IPR011545|IPR014001|IPR014014|IPR025313|IPR027417	DNA/RNA helicase, DEAD/DEAH box type, N-terminal|Domain of unknown function DUF4217|Helicase, C-terminal|Helicase, superfamily 1/2, ATP-binding domain|P-loop containing nucleoside triphosphate hydrolase|RNA helicase, ATP-dependent, DEAD-box, conserved site|RNA helicase, DEAD-box type, Q motif
UM956_646	1046	hypothetical protein	IPR001138|IPR007219	Transcription factor domain, fungi|Zn(2)-C6 fungal-type DNA-binding domain
UM956_647	573	hypothetical protein	IPR011701|IPR016196|IPR020846	Major facilitator superfamily|Major facilitator superfamily domain|Major facilitator superfamily domain, general substrate transporter
UM956_648	384	hypothetical protein	IPR003673|IPR023606	CoA-transferase family III|CoA-transferase family III domain
UM956_649	590	hypothetical protein	IPR010573|IPR016196|IPR020846	Fungal trichothecene efflux pump|Major facilitator superfamily domain|Major facilitator superfamily domain, general substrate transporter
UM956_650	717	hypothetical protein	IPR001138|IPR007219	Transcription factor domain, fungi|Zn(2)-C6 fungal-type DNA-binding domain
UM956_651	283	hypothetical protein	IPR011600|IPR029030	Caspase-like domain|Peptidase C14, caspase domain
UM956_652	696	hypothetical protein	-	-
UM956_653	380	hypothetical protein	IPR023582	Impact family
UM956_654	140	hypothetical protein	-	-
UM956_655	537	hypothetical protein	IPR018803	Stress-responsive protein Ish1
UM956_656	155	hypothetical protein	IPR001199	Cytochrome b5-like heme/steroid binding domain
UM956_658	571	hypothetical protein	-	-
UM956_664	542	hypothetical protein	IPR011701|IPR016196|IPR020846	Major facilitator superfamily|Major facilitator superfamily domain|Major facilitator superfamily domain, general substrate transporter
UM956_665	562	hypothetical protein	IPR000873|IPR020845|IPR025110	AMP-binding enzyme C-terminal domain|AMP-binding, conserved site|AMP-dependent synthetase/ligase
UM956_666	175	hypothetical protein	-	-
UM956_668	531	hypothetical protein	-	-
UM956_669	541	hypothetical protein	IPR011016|IPR013083|IPR019192	Ribosomal protein L28/L40, mitochondrial|Zinc finger, RING-CH-type|Zinc finger, RING/FYVE/PHD-type
UM956_674	618	hypothetical protein	IPR006073|IPR006169|IPR014100|IPR027417	GTP binding domain|GTP-binding protein Obg/CgtA|GTP1/OBG domain|P-loop containing nucleoside triphosphate hydrolase
UM956_675	303	hypothetical protein	IPR001279	Beta-lactamase-like
UM956_678	504	hypothetical protein	IPR011701|IPR016196|IPR020846	Major facilitator superfamily|Major facilitator superfamily domain|Major facilitator superfamily domain, general substrate transporter
UM956_679	603	hypothetical protein	-	-
UM956_680	554	hypothetical protein	IPR001128|IPR002401|IPR017972	Cytochrome P450|Cytochrome P450, E-class, group I|Cytochrome P450, conserved site
UM956_681	602	hypothetical protein	IPR013665	Sfi1 spindle body
UM956_682	369	hypothetical protein	IPR006710|IPR023296	Glycoside hydrolase, family 43|Glycosyl hydrolase, five-bladed beta-propellor domain
UM956_683	407	hypothetical protein	IPR011042	Six-bladed beta-propeller, TolB-like
UM956_684	624	hypothetical protein	IPR001248|IPR012681	Nucleobase cation symporter-1, NCS1|Permease, cytosine/purines, uracil, thiamine, allantoin
UM956_685	180	hypothetical protein	IPR002190	MAGE protein
UM956_686	1146	hypothetical protein	IPR000608|IPR012317|IPR016135	Poly(ADP-ribose) polymerase, catalytic domain|Ubiquitin-conjugating enzyme, E2|Ubiquitin-conjugating enzyme/RWD-like
UM956_687	342	hypothetical protein	-	-
UM956_691	390	hypothetical protein	IPR006634	TRAM/LAG1/CLN8 homology domain
UM956_693	748	hypothetical protein	IPR005550	Kinetochore protein Ndc80
UM956_694	393	hypothetical protein	IPR006785|IPR025655	Peroxisomal membrane protein 14|Peroxisome membrane anchor protein Pex14p, N-terminal
UM956_695	368	hypothetical protein	-	-
UM956_696	754	hypothetical protein	IPR002828|IPR004344|IPR027746	Probable tubulin-tyrosine ligase|Survival protein SurE-like phosphatase/nucleotidase|Tubulin-tyrosine ligase/Tubulin polyglutamylase
UM956_697	1131	hypothetical protein	IPR001140|IPR003439|IPR003593|IPR011527|IPR017871|IPR027417	AAA+ ATPase domain|ABC transporter type 1, transmembrane domain|ABC transporter, conserved site|ABC transporter, transmembrane domain|ABC transporter-like|P-loop containing nucleoside triphosphate hydrolase
UM956_698	481	hypothetical protein	IPR011701|IPR016196	Major facilitator superfamily|Major facilitator superfamily domain, general substrate transporter
UM956_700	596	hypothetical protein	-	-
UM956_702	525	hypothetical protein	-	-
UM956_703	543	hypothetical protein	IPR011701|IPR016196|IPR020846	Major facilitator superfamily|Major facilitator superfamily domain|Major facilitator superfamily domain, general substrate transporter
UM956_705	804	hypothetical protein	IPR001138|IPR007219	Transcription factor domain, fungi|Zn(2)-C6 fungal-type DNA-binding domain
UM956_706	283	hypothetical protein	IPR002198|IPR002347|IPR016040	Glucose/ribitol dehydrogenase|NAD(P)-binding domain|Short-chain dehydrogenase/reductase SDR
UM956_708	275	hypothetical protein	-	-
UM956_709	221	hypothetical protein	IPR001969|IPR001995|IPR021109	Aspartic peptidase domain|Aspartic peptidase, active site|Peptidase A2A, retrovirus, catalytic
UM956_710	231	hypothetical protein	-	-
UM956_713	360	hypothetical protein	IPR021833	Protein of unknown function DUF3425
UM956_714	281	hypothetical protein	-	-
UM956_716	848	hypothetical protein	IPR021840	Protein of unknown function DUF3433
UM956_717	700	hypothetical protein	IPR021709	Protein of unknown function DUF3292
UM956_718	494	hypothetical protein	IPR003663|IPR005828|IPR005829|IPR016196|IPR020846	General substrate transporter|Major facilitator superfamily domain|Major facilitator superfamily domain, general substrate transporter|Sugar transporter, conserved site|Sugar/inositol transporter
UM956_721	329	hypothetical protein	IPR008775	Phytanoyl-CoA dioxygenase
UM956_722	569	hypothetical protein	IPR007219	Transcription factor domain, fungi
UM956_723	657	hypothetical protein	IPR002198|IPR002347|IPR006139|IPR006140|IPR016040	D-isomer specific 2-hydroxyacid dehydrogenase, NAD-binding|D-isomer specific 2-hydroxyacid dehydrogenase, catalytic domain|Glucose/ribitol dehydrogenase|NAD(P)-binding domain|Short-chain dehydrogenase/reductase SDR
UM956_724	383	hypothetical protein	IPR001279|IPR024884	Beta-lactamase-like|N-acyl-phosphatidylethanolamine-hydrolysing phospholipase D
UM956_725	328	hypothetical protein	IPR006992	Amidohydrolase 2
UM956_726	254	hypothetical protein	-	-
UM956_727	870	hypothetical protein	IPR001752|IPR019821|IPR027417|IPR027640	Kinesin, motor domain|Kinesin, motor region, conserved site|Kinesin-like protein|P-loop containing nucleoside triphosphate hydrolase
UM956_728	314	hypothetical protein	IPR008030|IPR016040	NAD(P)-binding domain|NmrA-like
UM956_729	258	hypothetical protein	-	-
UM956_730	588	hypothetical protein	IPR000172|IPR007867|IPR012132	Glucose-methanol-choline oxidoreductase|Glucose-methanol-choline oxidoreductase, C-terminal|Glucose-methanol-choline oxidoreductase, N-terminal
UM956_731	310	hypothetical protein	-	-
UM956_737	495	hypothetical protein	IPR001128|IPR002401|IPR017972	Cytochrome P450|Cytochrome P450, E-class, group I|Cytochrome P450, conserved site
UM956_738	194	hypothetical protein	IPR011051|IPR013096|IPR014710	Cupin 2, conserved barrel|RmlC-like cupin domain|RmlC-like jelly roll fold
UM956_739	587	hypothetical protein	IPR010573|IPR016196|IPR020846	Fungal trichothecene efflux pump|Major facilitator superfamily domain|Major facilitator superfamily domain, general substrate transporter
UM956_741	274	hypothetical protein	-	-
UM956_742	497	hypothetical protein	IPR002523	Mg2+ transporter protein, CorA-like/Zinc transport protein ZntB
UM956_743	644	hypothetical protein	IPR016040	NAD(P)-binding domain
UM956_744	337	hypothetical protein	IPR001447	Arylamine N-acetyltransferase
UM956_745	354	hypothetical protein	IPR001107|IPR001972	Band 7 protein|Stomatin family
UM956_746	744	hypothetical protein	IPR001128|IPR002198|IPR002347|IPR016040|IPR017972	Cytochrome P450|Cytochrome P450, conserved site|Glucose/ribitol dehydrogenase|NAD(P)-binding domain|Short-chain dehydrogenase/reductase SDR
UM956_747	1072	hypothetical protein	IPR000608|IPR016135	Ubiquitin-conjugating enzyme, E2|Ubiquitin-conjugating enzyme/RWD-like
UM956_748	540	hypothetical protein	IPR019194	Transcription elognation factor Eaf, N-terminal
UM956_749	765	hypothetical protein	IPR007941|IPR029058	Alpha/Beta hydrolase fold|Protein of unknown function DUF726
UM956_750	1324	hypothetical protein	IPR001680|IPR015943|IPR017986|IPR022033	RAVE complex protein Rav1 C-terminal|WD40 repeat|WD40-repeat-containing domain|WD40/YVTN repeat-like-containing domain
UM956_753	874	hypothetical protein	IPR001138|IPR007219	Transcription factor domain, fungi|Zn(2)-C6 fungal-type DNA-binding domain
UM956_754	783	hypothetical protein	-	-
UM956_755	924	hypothetical protein	-	-
UM956_756	592	hypothetical protein	IPR024761|IPR024764	Transcription factor IIIC, 90kDa subunit, N-terminal|Transcription factor IIIC, putative zinc-finger
UM956_757	568	hypothetical protein	IPR001128|IPR002401|IPR017972	Cytochrome P450|Cytochrome P450, E-class, group I|Cytochrome P450, conserved site
UM956_758	485	hypothetical protein	-	-
UM956_759	565	hypothetical protein	IPR002524|IPR027469	Cation efflux protein|Cation efflux protein transmembrane domain
UM956_761	276	hypothetical protein	IPR008775	Phytanoyl-CoA dioxygenase
UM956_763	1590	hypothetical protein	IPR001841|IPR011016|IPR013083	Zinc finger, RING-CH-type|Zinc finger, RING-type|Zinc finger, RING/FYVE/PHD-type
UM956_765	189	hypothetical protein	IPR019371	Uncharacterised domain KxDL
UM956_766	1856	hypothetical protein	IPR000014|IPR001789|IPR003594|IPR003661|IPR004358|IPR005467|IPR009082|IPR011006	CheY-like superfamily|Histidine kinase-like ATPase, ATP-binding domain|PAS domain|Signal transduction histidine kinase EnvZ-like, dimerisation/phosphoacceptor domain|Signal transduction histidine kinase, core|Signal transduction histidine kinase, homodimeric domain|Signal transduction histidine kinase-related protein, C-terminal|Signal transduction response regulator, receiver domain
UM956_767	643	hypothetical protein	IPR004240	Nonaspanin (TM9SF)
UM956_770	398	hypothetical protein	IPR001680|IPR007287|IPR015943|IPR017986|IPR020472	G-protein beta WD-40 repeat|Sof1-like protein|WD40 repeat|WD40-repeat-containing domain|WD40/YVTN repeat-like-containing domain
UM956_771	570	hypothetical protein	IPR013143	PCI/PINT associated module
UM956_772	507	hypothetical protein	-	-
UM956_773	264	hypothetical protein	-	-
UM956_774	569	hypothetical protein	-	-
UM956_781	361	hypothetical protein	IPR013094|IPR029058	Alpha/Beta hydrolase fold|Alpha/beta hydrolase fold-3
UM956_782	525	hypothetical protein	IPR007568	RTA-like protein
UM956_790	191	hypothetical protein	-	-
UM956_794	236	hypothetical protein	IPR004827	Basic-leucine zipper domain
UM956_795	616	hypothetical protein	IPR000873|IPR020845|IPR025110	AMP-binding enzyme C-terminal domain|AMP-binding, conserved site|AMP-dependent synthetase/ligase
UM956_796	224	hypothetical protein	IPR009057|IPR017877|IPR017930	Homeodomain-like|Myb domain|Myb-like domain
UM956_797	226	hypothetical protein	-	-
UM956_798	878	hypothetical protein	IPR011701|IPR016196|IPR020846	Major facilitator superfamily|Major facilitator superfamily domain|Major facilitator superfamily domain, general substrate transporter
UM956_799	378	hypothetical protein	IPR008928|IPR010905|IPR012341	Glycosyl hydrolase, family 88|Six-hairpin glycosidase|Six-hairpin glycosidase-like
UM956_800	519	hypothetical protein	IPR001128|IPR002401|IPR017972	Cytochrome P450|Cytochrome P450, E-class, group I|Cytochrome P450, conserved site
UM956_802	378	hypothetical protein	IPR013094|IPR029058	Alpha/Beta hydrolase fold|Alpha/beta hydrolase fold-3
UM956_803	254	hypothetical protein	-	-
UM956_804	146	hypothetical protein	IPR025870|IPR029068	Glyoxalase-like domain|Glyoxalase/Bleomycin resistance protein/Dihydroxybiphenyl dioxygenase
UM956_806	524	hypothetical protein	IPR001138	Zn(2)-C6 fungal-type DNA-binding domain
UM956_807	571	hypothetical protein	IPR003663|IPR005828|IPR005829|IPR016196|IPR020846	General substrate transporter|Major facilitator superfamily domain|Major facilitator superfamily domain, general substrate transporter|Sugar transporter, conserved site|Sugar/inositol transporter
UM956_808	769	hypothetical protein	IPR001764|IPR002772|IPR017853|IPR026892	Glycoside hydrolase family 3|Glycoside hydrolase family 3 C-terminal domain|Glycoside hydrolase, family 3, N-terminal|Glycoside hydrolase, superfamily
UM956_809	385	hypothetical protein	IPR003877	SPla/RYanodine receptor SPRY
UM956_810	461	hypothetical protein	IPR029044	Nucleotide-diphospho-sugar transferases
UM956_811	516	hypothetical protein	IPR001223|IPR001579|IPR013781|IPR017853	Glycoside hydrolase, catalytic domain|Glycoside hydrolase, chitinase active site|Glycoside hydrolase, family 18, catalytic domain|Glycoside hydrolase, superfamily
UM956_814	592	hypothetical protein	IPR001128|IPR002401	Cytochrome P450|Cytochrome P450, E-class, group I
UM956_815	556	hypothetical protein	-	-
UM956_816	838	hypothetical protein	IPR001138|IPR007219	Transcription factor domain, fungi|Zn(2)-C6 fungal-type DNA-binding domain
UM956_817	1008	hypothetical protein	IPR011990|IPR013633	Tetratricopeptide-like helical|siRNA-mediated silencing protein NRDE-2
UM956_818	1895	hypothetical protein	IPR011989|IPR012954|IPR016024|IPR021133|IPR022125	Armadillo-like helical|Armadillo-type fold|BP28, C-terminal domain|HEAT, type 2|U3 small nucleolar RNA-associated protein 10
UM956_821	1689	hypothetical protein	IPR011989|IPR016024|IPR019587|IPR023393	Armadillo-like helical|Armadillo-type fold|Polyketide cyclase/dehydrase|START-like domain
UM956_822	197	hypothetical protein	IPR009784	Protein of unknown function DUF1349
UM956_824	313	hypothetical protein	IPR002563|IPR012349	FMN-binding split barrel|Flavin reductase-like, FMN-binding
UM956_825	537	hypothetical protein	IPR001734	Sodium/solute symporter
UM956_826	619	hypothetical protein	-	-
UM956_827	540	hypothetical protein	IPR021047	Mannosyltransferase 1, CMT1
UM956_828	347	hypothetical protein	IPR008030|IPR016040	NAD(P)-binding domain|NmrA-like
UM956_829	574	hypothetical protein	-	-
UM956_831	607	hypothetical protein	IPR002934|IPR007010|IPR007012|IPR011068|IPR014492	Nucleotidyl transferase domain|Nucleotidyltransferase, class I, C-terminal-like|Poly(A) polymerase|Poly(A) polymerase, RNA-binding domain|Poly(A) polymerase, central domain
UM956_832	593	hypothetical protein	IPR018712	Domain of unknown function DUF2235
UM956_833	591	hypothetical protein	IPR000120|IPR015830|IPR020556|IPR023631	Amidase|Amidase signature domain|Amidase, conserved site|Amidase, fungi type
UM956_834	308	hypothetical protein	IPR002198|IPR002347|IPR016040	Glucose/ribitol dehydrogenase|NAD(P)-binding domain|Short-chain dehydrogenase/reductase SDR
UM956_835	557	hypothetical protein	IPR002293|IPR004840|IPR004841	Amino acid permease, conserved site|Amino acid permease /SLC12A domain|Amino acid/polyamine transporter I
UM956_838	1223	hypothetical protein	IPR005065|IPR029058	Alpha/Beta hydrolase fold|Platelet-activating factor acetylhydrolase
UM956_839	417	hypothetical protein	IPR002529|IPR005959|IPR011234|IPR015377	Fumarylacetoacetase|Fumarylacetoacetase, C-terminal|Fumarylacetoacetase, C-terminal-related|Fumarylacetoacetase, N-terminal
UM956_840	559	hypothetical protein	IPR005198|IPR008928|IPR012341	Glycoside hydrolase, family 76|Six-hairpin glycosidase|Six-hairpin glycosidase-like
UM956_841	318	hypothetical protein	IPR001395|IPR020471|IPR023210	Aldo/keto reductase|Aldo/keto reductase subgroup|NADP-dependent oxidoreductase domain
UM956_842	339	hypothetical protein	IPR000133	ER lumen protein retaining receptor
UM956_846	729	hypothetical protein	IPR000322|IPR011013|IPR017853	Galactose mutarotase-like domain|Glycoside hydrolase, family 31|Glycoside hydrolase, superfamily
UM956_847	209	hypothetical protein	IPR000504|IPR000571|IPR009145|IPR012677	Nucleotide-binding, alpha-beta plait|RNA recognition motif domain|U2 auxiliary factor small subunit|Zinc finger, CCCH-type
UM956_848	94	hypothetical protein	-	-
UM956_849	478	hypothetical protein	-	-
UM956_850	631	hypothetical protein	IPR002007|IPR010255|IPR019791	Haem peroxidase|Haem peroxidase, animal|Haem peroxidase, animal, subgroup
UM956_851	242	hypothetical protein	IPR000028	Chloroperoxidase
UM956_853	584	hypothetical protein	IPR011701|IPR016196|IPR020846	Major facilitator superfamily|Major facilitator superfamily domain|Major facilitator superfamily domain, general substrate transporter
UM956_854	234	hypothetical protein	-	-
UM956_855	175	hypothetical protein	IPR006683|IPR029069	HotDog domain|Thioesterase superfamily
UM956_856	377	hypothetical protein	-	-
UM956_857	442	hypothetical protein	IPR000277|IPR015421|IPR015422|IPR015424	Cys/Met metabolism, pyridoxal phosphate-dependent enzyme|Pyridoxal phosphate-dependent transferase|Pyridoxal phosphate-dependent transferase, major region, subdomain 1|Pyridoxal phosphate-dependent transferase, major region, subdomain 2
UM956_858	1179	hypothetical protein	IPR007855	RNA-dependent RNA polymerase, eukaryotic-type
UM956_859	622	hypothetical protein	IPR000172|IPR007867|IPR012132	Glucose-methanol-choline oxidoreductase|Glucose-methanol-choline oxidoreductase, C-terminal|Glucose-methanol-choline oxidoreductase, N-terminal
UM956_861	392	hypothetical protein	IPR001279	Beta-lactamase-like
UM956_862	750	hypothetical protein	IPR007087|IPR007219|IPR013087|IPR015880	Transcription factor domain, fungi|Zinc finger C2H2-type/integrase DNA-binding domain|Zinc finger, C2H2|Zinc finger, C2H2-like
UM956_863	250	hypothetical protein	IPR002198|IPR002347|IPR016040	Glucose/ribitol dehydrogenase|NAD(P)-binding domain|Short-chain dehydrogenase/reductase SDR
UM956_864	516	hypothetical protein	IPR003663|IPR005828|IPR005829|IPR016196|IPR020846	General substrate transporter|Major facilitator superfamily domain|Major facilitator superfamily domain, general substrate transporter|Sugar transporter, conserved site|Sugar/inositol transporter
UM956_865	608	hypothetical protein	IPR010839|IPR025496	Protein of unknown function DUF1446|Protein of unknown function DUF4387
UM956_869	310	hypothetical protein	-	-
UM956_870	304	hypothetical protein	-	-
UM956_871	413	hypothetical protein	IPR002938|IPR003042	Aromatic-ring hydroxylase-like|Monooxygenase, FAD-binding
UM956_873	1280	hypothetical protein	-	-
UM956_874	374	hypothetical protein	IPR002085|IPR011032|IPR013149|IPR013154|IPR016040	Alcohol dehydrogenase GroES-like|Alcohol dehydrogenase superfamily, zinc-type|Alcohol dehydrogenase, C-terminal|GroES (chaperonin 10)-like|NAD(P)-binding domain
UM956_877	423	hypothetical protein	IPR004839|IPR015421|IPR015422|IPR015424	Aminotransferase, class I/classII|Pyridoxal phosphate-dependent transferase|Pyridoxal phosphate-dependent transferase, major region, subdomain 1|Pyridoxal phosphate-dependent transferase, major region, subdomain 2
UM956_878	881	hypothetical protein	-	-
UM956_880	589	hypothetical protein	IPR000873|IPR020845|IPR025110	AMP-binding enzyme C-terminal domain|AMP-binding, conserved site|AMP-dependent synthetase/ligase
UM956_882	1511	hypothetical protein	IPR010730|IPR020683|IPR027417	Ankyrin repeat-containing domain|Heterokaryon incompatibility|P-loop containing nucleoside triphosphate hydrolase
UM956_887	517	hypothetical protein	IPR001128|IPR002401|IPR017972	Cytochrome P450|Cytochrome P450, E-class, group I|Cytochrome P450, conserved site
UM956_888	544	hypothetical protein	IPR011701|IPR016196|IPR020846	Major facilitator superfamily|Major facilitator superfamily domain|Major facilitator superfamily domain, general substrate transporter
UM956_889	311	hypothetical protein	IPR002198|IPR002347|IPR016040	Glucose/ribitol dehydrogenase|NAD(P)-binding domain|Short-chain dehydrogenase/reductase SDR
UM956_890	577	hypothetical protein	IPR007219|IPR020392	Pancreatic hormone-like, conserved site|Transcription factor domain, fungi
UM956_891	648	hypothetical protein	IPR001138|IPR007219	Transcription factor domain, fungi|Zn(2)-C6 fungal-type DNA-binding domain
UM956_893	575	hypothetical protein	IPR002938|IPR003042	Aromatic-ring hydroxylase-like|Monooxygenase, FAD-binding
UM956_894	577	hypothetical protein	IPR000873|IPR020845|IPR025110	AMP-binding enzyme C-terminal domain|AMP-binding, conserved site|AMP-dependent synthetase/ligase
UM956_895	321	hypothetical protein	IPR004360|IPR029068	Glyoxalase/Bleomycin resistance protein/Dihydroxybiphenyl dioxygenase|Glyoxalase/fosfomycin resistance/dioxygenase domain
UM956_898	412	hypothetical protein	IPR002938|IPR003042	Aromatic-ring hydroxylase-like|Monooxygenase, FAD-binding
UM956_900	377	hypothetical protein	IPR011009	Protein kinase-like domain
UM956_901	763	hypothetical protein	IPR002110|IPR020683	Ankyrin repeat|Ankyrin repeat-containing domain
UM956_902	412	hypothetical protein	IPR002110|IPR020683	Ankyrin repeat|Ankyrin repeat-containing domain
UM956_903	659	hypothetical protein	IPR004102|IPR008893|IPR012317	Poly(ADP-ribose) polymerase, catalytic domain|Poly(ADP-ribose) polymerase, regulatory domain|WGR domain
UM956_904	169	hypothetical protein	-	-
UM956_910	612	hypothetical protein	-	-
UM956_911	421	hypothetical protein	IPR015943|IPR019405	Lactonase, 7-bladed beta propeller|WD40/YVTN repeat-like-containing domain
UM956_914	886	hypothetical protein	IPR016196	Major facilitator superfamily domain, general substrate transporter
UM956_915	221	hypothetical protein	IPR001202	WW domain
UM956_918	194	hypothetical protein	IPR011051|IPR013096|IPR014710	Cupin 2, conserved barrel|RmlC-like cupin domain|RmlC-like jelly roll fold
UM956_919	1162	hypothetical protein	IPR001138|IPR006680|IPR007219|IPR011059	Amidohydrolase 1|Metal-dependent hydrolase, composite domain|Transcription factor domain, fungi|Zn(2)-C6 fungal-type DNA-binding domain
UM956_920	971	hypothetical protein	IPR002110|IPR018306|IPR020683	Ankyrin repeat|Ankyrin repeat-containing domain|Bacteriophage T5, Orf172 DNA-binding
UM956_921	498	hypothetical protein	IPR001128|IPR002401|IPR017972	Cytochrome P450|Cytochrome P450, E-class, group I|Cytochrome P450, conserved site
UM956_923	514	hypothetical protein	IPR011701|IPR016196|IPR020846	Major facilitator superfamily|Major facilitator superfamily domain|Major facilitator superfamily domain, general substrate transporter
UM956_924	358	hypothetical protein	IPR006992	Amidohydrolase 2
UM956_925	682	hypothetical protein	IPR001138|IPR007219	Transcription factor domain, fungi|Zn(2)-C6 fungal-type DNA-binding domain
UM956_927	565	hypothetical protein	IPR000873|IPR020845|IPR025110	AMP-binding enzyme C-terminal domain|AMP-binding, conserved site|AMP-dependent synthetase/ligase
UM956_928	275	hypothetical protein	-	-
UM956_929	507	hypothetical protein	IPR003663|IPR005828|IPR005829|IPR016196|IPR020846	General substrate transporter|Major facilitator superfamily domain|Major facilitator superfamily domain, general substrate transporter|Sugar transporter, conserved site|Sugar/inositol transporter
UM956_930	328	hypothetical protein	IPR004046|IPR010987	Glutathione S-transferase, C-terminal|Glutathione S-transferase, C-terminal-like
UM956_931	565	hypothetical protein	IPR018626|IPR028115	Domain of unknown function DUF4484|Protein of unknown function DUF2347
UM956_932	485	hypothetical protein	-	-
UM956_933	401	hypothetical protein	IPR029058	Alpha/Beta hydrolase fold
UM956_934	328	hypothetical protein	IPR002085|IPR002328|IPR011032|IPR013149|IPR013154|IPR016040|IPR020843	Alcohol dehydrogenase GroES-like|Alcohol dehydrogenase superfamily, zinc-type|Alcohol dehydrogenase, C-terminal|Alcohol dehydrogenase, zinc-type, conserved site|GroES (chaperonin 10)-like|NAD(P)-binding domain|Polyketide synthase, enoylreductase
UM956_937	1447	hypothetical protein	-	-
UM956_938	580	hypothetical protein	-	-
UM956_939	447	hypothetical protein	IPR002938|IPR003042	Aromatic-ring hydroxylase-like|Monooxygenase, FAD-binding
UM956_940	183	hypothetical protein	-	-
UM956_941	326	hypothetical protein	IPR001398|IPR014347	Macrophage migration inhibitory factor|Tautomerase/MIF superfamily
UM956_942	394	hypothetical protein	IPR002589	Macro domain
UM956_943	814	hypothetical protein	IPR001656|IPR011760|IPR017091|IPR020103	Pseudouridine synthase TruD, eukaryotic|Pseudouridine synthase, TruD|Pseudouridine synthase, TruD, insertion domain|Pseudouridine synthase, catalytic domain
UM956_944	406	hypothetical protein	-	-
UM956_946	512	hypothetical protein	-	-
UM956_947	764	hypothetical protein	-	-
UM956_949	443	hypothetical protein	IPR003370	Chromate transporter
UM956_951	444	hypothetical protein	-	-
UM956_952	629	hypothetical protein	IPR011701|IPR016196|IPR020846	Major facilitator superfamily|Major facilitator superfamily domain|Major facilitator superfamily domain, general substrate transporter
UM956_953	452	hypothetical protein	IPR025700	L-lysine 6-monooxygenase/L-ornithine 5-monooxygenase
UM956_955	313	hypothetical protein	IPR001753|IPR029045	ClpP/crotonase-like domain|Crotonase superfamily
UM956_956	445	hypothetical protein	IPR016181|IPR019432	Acyl-CoA N-acyltransferase|Siderophore biosynthesis protein, conserved domain
UM956_958	2104	hypothetical protein	IPR000873|IPR001242|IPR006162|IPR009081|IPR010071|IPR020806|IPR020845	AMP-binding, conserved site|AMP-dependent synthetase/ligase|Acyl carrier protein-like|Amino acid adenylation domain|Condensation domain|Phosphopantetheine attachment site|Polyketide synthase, phosphopantetheine-binding domain
UM956_960	535	hypothetical protein	IPR011701|IPR016196|IPR020846	Major facilitator superfamily|Major facilitator superfamily domain|Major facilitator superfamily domain, general substrate transporter
UM956_961	242	hypothetical protein	IPR007143|IPR017898|IPR017899	Vacuolar protein sorting-associated, VPS28|Vacuolar protein sorting-associated, VPS28, C-terminal|Vacuolar protein sorting-associated, VPS28, N-terminal
UM956_962	707	hypothetical protein	IPR005343	Nucleolar complex protein 2
UM956_963	695	hypothetical protein	IPR001296	Glycosyl transferase, family 1
UM956_964	240	hypothetical protein	-	-
UM956_966	760	hypothetical protein	IPR002110|IPR020683	Ankyrin repeat|Ankyrin repeat-containing domain
UM956_967	229	hypothetical protein	IPR013078|IPR029033	Histidine phosphatase superfamily|Histidine phosphatase superfamily, clade-1
UM956_968	342	hypothetical protein	IPR002085|IPR011032|IPR016040|IPR020843	Alcohol dehydrogenase superfamily, zinc-type|GroES (chaperonin 10)-like|NAD(P)-binding domain|Polyketide synthase, enoylreductase
UM956_969	267	hypothetical protein	IPR007568	RTA-like protein
UM956_970	407	hypothetical protein	IPR021858	Protein of unknown function DUF3468
UM956_971	301	hypothetical protein	IPR002198|IPR002347|IPR016040	Glucose/ribitol dehydrogenase|NAD(P)-binding domain|Short-chain dehydrogenase/reductase SDR
UM956_972	414	hypothetical protein	-	-
UM956_974	210	hypothetical protein	-	-
UM956_975	288	hypothetical protein	IPR021765	Protein of unknown function DUF3328
UM956_977	205	hypothetical protein	IPR009267	Protein of unknown function DUF925
UM956_978	505	hypothetical protein	IPR003663|IPR005828|IPR005829|IPR016196|IPR020846	General substrate transporter|Major facilitator superfamily domain|Major facilitator superfamily domain, general substrate transporter|Sugar transporter, conserved site|Sugar/inositol transporter
UM956_979	642	hypothetical protein	IPR001117|IPR002355|IPR008972|IPR011706|IPR011707	Cupredoxin|Multicopper oxidase, copper-binding site|Multicopper oxidase, type 1|Multicopper oxidase, type 2|Multicopper oxidase, type 3
UM956_981	377	hypothetical protein	-	-
UM956_982	374	hypothetical protein	-	-
UM956_983	138	hypothetical protein	IPR009959	Polyketide cyclase SnoaL-like domain
UM956_985	530	hypothetical protein	IPR001411|IPR011701|IPR016196|IPR020846	Major facilitator superfamily|Major facilitator superfamily domain|Major facilitator superfamily domain, general substrate transporter|Tetracycline resistance protein TetB/drug resistance transporter
UM956_986	354	hypothetical protein	-	-
UM956_987	429	hypothetical protein	IPR025337	Domain of unknown function DUF4243
UM956_988	175	hypothetical protein	IPR013901	Protein of unknown function DUF1772
UM956_989	796	hypothetical protein	IPR001138|IPR007219	Transcription factor domain, fungi|Zn(2)-C6 fungal-type DNA-binding domain
UM956_990	412	hypothetical protein	IPR002938|IPR003042	Aromatic-ring hydroxylase-like|Monooxygenase, FAD-binding
UM956_991	179	hypothetical protein	IPR011051|IPR013096|IPR014710	Cupin 2, conserved barrel|RmlC-like cupin domain|RmlC-like jelly roll fold
UM956_992	281	hypothetical protein	IPR001425|IPR017452	GPCR, rhodopsin-like, 7TM|Rhodopsin, archaeal/bacterial/fungal
UM956_993	615	hypothetical protein	IPR005829|IPR010573|IPR016196|IPR020846	Fungal trichothecene efflux pump|Major facilitator superfamily domain|Major facilitator superfamily domain, general substrate transporter|Sugar transporter, conserved site
UM956_994	236	hypothetical protein	IPR025628|IPR029062	Class I glutamine amidotransferase-like|DJ-1 domain, InhA-type
UM956_996	273	hypothetical protein	IPR008030|IPR016040	NAD(P)-binding domain|NmrA-like
UM956_997	288	hypothetical protein	IPR002198|IPR002347|IPR016040|IPR020904	Glucose/ribitol dehydrogenase|NAD(P)-binding domain|Short-chain dehydrogenase/reductase SDR|Short-chain dehydrogenase/reductase, conserved site
UM956_998	339	hypothetical protein	IPR006992	Amidohydrolase 2
UM956_999	463	hypothetical protein	IPR005656	MmgE/PrpD
UM956_1000	651	hypothetical protein	IPR007219	Transcription factor domain, fungi
UM956_1001	337	hypothetical protein	-	-
UM956_1002	275	hypothetical protein	IPR016040	NAD(P)-binding domain
UM956_1003	500	hypothetical protein	IPR011701|IPR016196	Major facilitator superfamily|Major facilitator superfamily domain, general substrate transporter
UM956_1004	375	hypothetical protein	IPR001077|IPR029063	O-methyltransferase, family 2|S-adenosyl-L-methionine-dependent methyltransferase-like
UM956_1005	338	hypothetical protein	-	-
UM956_1007	568	hypothetical protein	IPR002293	Amino acid/polyamine transporter I
UM956_1009	1283	hypothetical protein	IPR000014|IPR000700|IPR001610|IPR001789|IPR003594|IPR003661|IPR004358|IPR005467|IPR009082|IPR011006|IPR029016	CheY-like superfamily|GAF domain-like|Histidine kinase-like ATPase, ATP-binding domain|PAC motif|PAS domain|PAS-associated, C-terminal|Signal transduction histidine kinase EnvZ-like, dimerisation/phosphoacceptor domain|Signal transduction histidine kinase, core|Signal transduction histidine kinase, homodimeric domain|Signal transduction histidine kinase-related protein, C-terminal|Signal transduc…
UM956_1010	495	hypothetical protein	IPR011701|IPR016196|IPR020846	Major facilitator superfamily|Major facilitator superfamily domain|Major facilitator superfamily domain, general substrate transporter
UM956_1012	220	hypothetical protein	IPR000086|IPR015797	NUDIX hydrolase domain|NUDIX hydrolase domain-like
UM956_1013	428	hypothetical protein	IPR000326	Phosphatidic acid phosphatase type 2/haloperoxidase
UM956_1014	126	hypothetical protein	-	-
UM956_1015	289	hypothetical protein	IPR002198|IPR002347|IPR016040	Glucose/ribitol dehydrogenase|NAD(P)-binding domain|Short-chain dehydrogenase/reductase SDR
UM956_1017	618	hypothetical protein	IPR000396|IPR001279	Beta-lactamase-like|Cyclic-AMP phosphodiesterase, class-II
UM956_1019	191	hypothetical protein	IPR011051|IPR013096|IPR014710	Cupin 2, conserved barrel|RmlC-like cupin domain|RmlC-like jelly roll fold
UM956_1020	557	hypothetical protein	IPR002018|IPR019826|IPR029058	Alpha/Beta hydrolase fold|Carboxylesterase type B, active site|Carboxylesterase, type B
UM956_1021	475	hypothetical protein	IPR004695	Voltage-dependent anion channel
UM956_1022	369	hypothetical protein	IPR003021	Rad1/Rec1/Rad17
UM956_1023	187	hypothetical protein	-	-
UM956_1025	392	hypothetical protein	IPR000342|IPR016137	Regulator of G protein signalling domain|Regulator of G protein signalling superfamily
UM956_1026	332	hypothetical protein	-	-
UM956_1028	624	hypothetical protein	IPR011701|IPR016196|IPR020846	Major facilitator superfamily|Major facilitator superfamily domain|Major facilitator superfamily domain, general substrate transporter
UM956_1030	262	hypothetical protein	IPR006674	HD domain
UM956_1031	358	hypothetical protein	IPR001395|IPR018170|IPR020471|IPR023210	Aldo/keto reductase|Aldo/keto reductase subgroup|Aldo/keto reductase, conserved site|NADP-dependent oxidoreductase domain
UM956_1039	485	hypothetical protein	IPR021858	Protein of unknown function DUF3468
UM956_1040	233	hypothetical protein	IPR008972	Cupredoxin
UM956_1041	567	hypothetical protein	-	-
UM956_1043	328	hypothetical protein	-	-
UM956_1044	560	hypothetical protein	IPR010730	Heterokaryon incompatibility
UM956_1045	277	hypothetical protein	IPR011333|IPR013069	BTB/POZ|BTB/POZ fold
UM956_1046	125	hypothetical protein	IPR011333	BTB/POZ fold
UM956_1047	1542	hypothetical protein	IPR001678|IPR007219|IPR023267|IPR029063	Bacterial Fmu (Sun)/eukaryotic nucleolar NOL1/Nop2p|RNA (C5-cytosine) methyltransferase|S-adenosyl-L-methionine-dependent methyltransferase-like|Transcription factor domain, fungi
UM956_1048	192	hypothetical protein	IPR000182|IPR016181	Acyl-CoA N-acyltransferase|GNAT domain
UM956_1049	73	hypothetical protein	IPR000515	MetI-like domain
UM956_1050	249	hypothetical protein	IPR004045|IPR004046|IPR010987|IPR012336	Glutathione S-transferase, C-terminal|Glutathione S-transferase, C-terminal-like|Glutathione S-transferase, N-terminal|Thioredoxin-like fold
UM956_1051	827	hypothetical protein	IPR011333	BTB/POZ fold
UM956_1052	821	hypothetical protein	IPR000629|IPR001650|IPR011545|IPR014001|IPR014014|IPR027417	DNA/RNA helicase, DEAD/DEAH box type, N-terminal|Helicase, C-terminal|Helicase, superfamily 1/2, ATP-binding domain|P-loop containing nucleoside triphosphate hydrolase|RNA helicase, ATP-dependent, DEAD-box, conserved site|RNA helicase, DEAD-box type, Q motif
UM956_1054	540	hypothetical protein	-	-
UM956_1057	78	hypothetical protein	-	-
UM956_1058	925	hypothetical protein	IPR006597|IPR011990	Sel1-like|Tetratricopeptide-like helical
UM956_1060	1007	hypothetical protein	-	-
UM956_1063	547	hypothetical protein	IPR002938|IPR003042	Aromatic-ring hydroxylase-like|Monooxygenase, FAD-binding
UM956_1064	496	hypothetical protein	IPR015590|IPR016161|IPR016162|IPR016163|IPR029510	Aldehyde dehydrogenase domain|Aldehyde dehydrogenase, C-terminal|Aldehyde dehydrogenase, N-terminal|Aldehyde dehydrogenase, glutamic acid active site|Aldehyde/histidinol dehydrogenase
UM956_1065	230	hypothetical protein	IPR002076	GNS1/SUR4 membrane protein
UM956_1066	842	hypothetical protein	IPR007528	RINT-1/TIP-1
UM956_1073	411	hypothetical protein	-	-
UM956_1074	391	hypothetical protein	IPR029058	Alpha/Beta hydrolase fold
UM956_1076	869	hypothetical protein	IPR000648|IPR018494|IPR022036	Oxysterol-binding protein|Oxysterol-binding protein, conserved site|Protein of unknown function DUF3605
UM956_1077	234	hypothetical protein	IPR000868	Isochorismatase-like
UM956_1079	214	hypothetical protein	IPR008417	B-cell receptor-associated protein 29/31
UM956_1082	252	hypothetical protein	IPR000086|IPR015797|IPR020084|IPR020476	NUDIX hydrolase|NUDIX hydrolase domain|NUDIX hydrolase domain-like|NUDIX hydrolase, conserved site
UM956_1083	195	hypothetical protein	-	-
UM956_1084	264	hypothetical protein	IPR000306|IPR011011|IPR013083|IPR017455	FYVE zinc finger|Zinc finger, FYVE-related|Zinc finger, FYVE/PHD-type|Zinc finger, RING/FYVE/PHD-type
UM956_1085	383	hypothetical protein	IPR003648|IPR004098|IPR014906	Pre-mRNA processing factor 4 (PRP4)-like|Prp18|Splicing factor motif
UM956_1087	962	hypothetical protein	IPR000595|IPR001810|IPR006553|IPR014710|IPR018488|IPR018490	Cyclic nucleotide-binding domain|Cyclic nucleotide-binding, conserved site|Cyclic nucleotide-binding-like|F-box domain|Leucine-rich repeat, cysteine-containing subtype|RmlC-like jelly roll fold
UM956_1088	233	hypothetical protein	-	-
UM956_1089	172	hypothetical protein	-	-
UM956_1090	912	hypothetical protein	-	-
UM956_1091	673	hypothetical protein	IPR001138|IPR021858	Protein of unknown function DUF3468|Zn(2)-C6 fungal-type DNA-binding domain
UM956_1092	244	hypothetical protein	IPR004045|IPR004046|IPR010987|IPR012336	Glutathione S-transferase, C-terminal|Glutathione S-transferase, C-terminal-like|Glutathione S-transferase, N-terminal|Thioredoxin-like fold
UM956_1094	1549	hypothetical protein	IPR000873|IPR020845|IPR025110|IPR029058	AMP-binding enzyme C-terminal domain|AMP-binding, conserved site|AMP-dependent synthetase/ligase|Alpha/Beta hydrolase fold
UM956_1095	273	hypothetical protein	-	-
UM956_1097	532	hypothetical protein	IPR007900	Transcription initiation factor TFIID component TAF4
UM956_1099	322	hypothetical protein	IPR002198|IPR002347|IPR016040|IPR020904	Glucose/ribitol dehydrogenase|NAD(P)-binding domain|Short-chain dehydrogenase/reductase SDR|Short-chain dehydrogenase/reductase, conserved site
UM956_1100	1018	hypothetical protein	IPR001494|IPR011989|IPR016024|IPR027140	Armadillo-like helical|Armadillo-type fold|Importin subunit beta-1|Importin-beta, N-terminal domain
UM956_1101	823	hypothetical protein	IPR011044|IPR015943|IPR024789|IPR024790|IPR024977	Anaphase-promoting complex subunit 4|Anaphase-promoting complex subunit 4 long domain|Anaphase-promoting complex subunit 4, WD40 domain|Quinoprotein amine dehydrogenase, beta chain-like|WD40/YVTN repeat-like-containing domain
UM956_1102	638	hypothetical protein	-	-
UM956_1103	581	hypothetical protein	IPR000834|IPR003146	Peptidase M14, carboxypeptidase A|Proteinase inhibitor, carboxypeptidase propeptide
UM956_1104	174	hypothetical protein	IPR011057|IPR011323|IPR018103|IPR018105	Mss4-like|Mss4/translationally controlled tumour-associated TCTP|Translationally controlled tumour protein|Translationally controlled tumour protein, conserved site
UM956_1105	1147	hypothetical protein	IPR006694	Fatty acid hydroxylase
UM956_1106	1057	hypothetical protein	IPR001279|IPR027794	Beta-lactamase-like|tRNase Z endonuclease
UM956_1107	567	hypothetical protein	IPR004827	Basic-leucine zipper domain
UM956_1109	435	hypothetical protein	IPR002820	Molybdopterin cofactor biosynthesis C (MoaC) domain
UM956_1110	582	hypothetical protein	IPR001810	F-box domain
UM956_1111	453	hypothetical protein	IPR006762|IPR027417	Gtr1/RagA G protein|P-loop containing nucleoside triphosphate hydrolase
UM956_1112	744	hypothetical protein	IPR001451|IPR011004|IPR029044	Bacterial transferase hexapeptide repeat|Nucleotide-diphospho-sugar transferases|Trimeric LpxA-like
UM956_1113	398	hypothetical protein	IPR001214|IPR007728	Pre-SET domain|SET domain
UM956_1114	694	hypothetical protein	-	-
UM956_1115	186	hypothetical protein	-	-
UM956_1116	2121	hypothetical protein	IPR002048|IPR002077|IPR005821|IPR011992|IPR027359	EF-hand domain|EF-hand domain pair|Ion transport domain|Voltage-dependent calcium channel, alpha-1 subunit|Voltage-dependent channel, four helix bundle domain
UM956_1117	459	hypothetical protein	-	-
UM956_1120	236	hypothetical protein	IPR001478	PDZ domain
UM956_1121	1025	hypothetical protein	IPR000219	Dbl homology (DH) domain
UM956_1122	446	hypothetical protein	IPR002938|IPR003042	Aromatic-ring hydroxylase-like|Monooxygenase, FAD-binding
UM956_1123	160	hypothetical protein	-	-
UM956_1124	155	hypothetical protein	-	-
UM956_1126	548	hypothetical protein	-	-
UM956_1127	569	hypothetical protein	-	-
UM956_1128	117	hypothetical protein	IPR002140|IPR019783	Ribosome maturation protein SBDS|Ribosome maturation protein SBDS, N-terminal
UM956_1130	562	hypothetical protein	IPR004274|IPR011948|IPR023214	Dullard phosphatase domain, eukaryotic|HAD-like domain|NLI interacting factor
UM956_1132	712	hypothetical protein	IPR004240	Nonaspanin (TM9SF)
UM956_1133	606	hypothetical protein	IPR011021	Arrestin-like, N-terminal
UM956_1134	763	hypothetical protein	IPR001138|IPR007219	Transcription factor domain, fungi|Zn(2)-C6 fungal-type DNA-binding domain
UM956_1136	576	hypothetical protein	IPR003673|IPR023606	CoA-transferase family III|CoA-transferase family III domain
UM956_1137	566	hypothetical protein	IPR000873|IPR020845|IPR025110	AMP-binding enzyme C-terminal domain|AMP-binding, conserved site|AMP-dependent synthetase/ligase
UM956_1138	602	hypothetical protein	IPR010839	Protein of unknown function DUF1446
UM956_1139	350	hypothetical protein	IPR013094|IPR029058	Alpha/Beta hydrolase fold|Alpha/beta hydrolase fold-3
UM956_1140	306	hypothetical protein	IPR002198|IPR002347|IPR016040	Glucose/ribitol dehydrogenase|NAD(P)-binding domain|Short-chain dehydrogenase/reductase SDR
UM956_1141	456	hypothetical protein	IPR001279	Beta-lactamase-like
UM956_1142	943	hypothetical protein	IPR000873|IPR020845|IPR025110	AMP-binding enzyme C-terminal domain|AMP-binding, conserved site|AMP-dependent synthetase/ligase
UM956_1143	497	hypothetical protein	IPR003663|IPR005828|IPR005829|IPR016196|IPR020846	General substrate transporter|Major facilitator superfamily domain|Major facilitator superfamily domain, general substrate transporter|Sugar transporter, conserved site|Sugar/inositol transporter
UM956_1144	214	hypothetical protein	-	-
UM956_1145	350	hypothetical protein	-	-
UM956_1148	597	hypothetical protein	IPR021858	Protein of unknown function DUF3468
UM956_1149	1818	hypothetical protein	-	-
UM956_1151	386	hypothetical protein	IPR001544|IPR027417	Aminotransferase, class IV|P-loop containing nucleoside triphosphate hydrolase
UM956_1153	315	hypothetical protein	IPR008972	Cupredoxin
UM956_1154	241	hypothetical protein	-	-
UM956_1155	304	hypothetical protein	IPR008685	Centromere protein Mis12
UM956_1156	288	hypothetical protein	-	-
UM956_1157	380	hypothetical protein	IPR006710|IPR023296	Glycoside hydrolase, family 43|Glycosyl hydrolase, five-bladed beta-propellor domain
UM956_1158	672	hypothetical protein	IPR001117|IPR002355|IPR008972|IPR011706|IPR011707	Cupredoxin|Multicopper oxidase, copper-binding site|Multicopper oxidase, type 1|Multicopper oxidase, type 2|Multicopper oxidase, type 3
UM956_1161	317	hypothetical protein	IPR009011|IPR018939	Autophagy-related protein 27|Mannose-6-phosphate receptor binding domain
UM956_1162	225	hypothetical protein	IPR000868	Isochorismatase-like
UM956_1165	337	hypothetical protein	-	-
UM956_1166	236	hypothetical protein	IPR011051|IPR013096|IPR014710	Cupin 2, conserved barrel|RmlC-like cupin domain|RmlC-like jelly roll fold
UM956_1167	1937	hypothetical protein	IPR002110|IPR020683	Ankyrin repeat|Ankyrin repeat-containing domain
UM956_1168	930	hypothetical protein	IPR010816	Heterokaryon incompatibility Het-C
UM956_1170	292	hypothetical protein	IPR000182|IPR016181	Acyl-CoA N-acyltransferase|GNAT domain
UM956_1171	527	hypothetical protein	IPR000172|IPR007867|IPR012132	Glucose-methanol-choline oxidoreductase|Glucose-methanol-choline oxidoreductase, C-terminal|Glucose-methanol-choline oxidoreductase, N-terminal
UM956_1172	486	hypothetical protein	IPR011701|IPR016196	Major facilitator superfamily|Major facilitator superfamily domain, general substrate transporter
UM956_1175	620	hypothetical protein	IPR015590|IPR016161|IPR016162|IPR016163	Aldehyde dehydrogenase domain|Aldehyde dehydrogenase, C-terminal|Aldehyde dehydrogenase, N-terminal|Aldehyde/histidinol dehydrogenase
UM956_1177	224	hypothetical protein	-	-
UM956_1178	251	hypothetical protein	IPR021706|IPR021851	Protein of unknown function DUF2990|Protein of unknown function DUF3455
UM956_1180	1203	hypothetical protein	IPR001180|IPR019453	Citron-like|Vacuolar sorting protein 39/Transforming growth factor beta receptor-associated domain 2
UM956_1181	340	hypothetical protein	IPR001806|IPR003578|IPR003579|IPR005225|IPR020849|IPR027417	P-loop containing nucleoside triphosphate hydrolase|Small GTP-binding protein domain|Small GTPase superfamily|Small GTPase superfamily, Rab type|Small GTPase superfamily, Ras type|Small GTPase superfamily, Rho type
UM956_1183	636	hypothetical protein	IPR011701|IPR016196|IPR020846	Major facilitator superfamily|Major facilitator superfamily domain|Major facilitator superfamily domain, general substrate transporter
UM956_1184	769	hypothetical protein	IPR010730	Heterokaryon incompatibility
UM956_1185	678	hypothetical protein	IPR002293	Amino acid/polyamine transporter I
UM956_1187	278	hypothetical protein	-	-
UM956_1188	744	hypothetical protein	IPR001138|IPR007219	Transcription factor domain, fungi|Zn(2)-C6 fungal-type DNA-binding domain
UM956_1189	223	hypothetical protein	IPR019268	Protein of unknown function DUF2278
UM956_1190	672	hypothetical protein	IPR000907|IPR013819	Lipoxygenase|Lipoxygenase, C-terminal
UM956_1192	670	hypothetical protein	IPR013112|IPR013121|IPR013130|IPR017927	FAD-binding 8|Ferredoxin reductase-type FAD-binding domain|Ferric reductase transmembrane component-like domain|Ferric reductase, NAD binding
UM956_1193	576	hypothetical protein	IPR004152|IPR008942	ENTH/VHS|GAT
UM956_1195	175	hypothetical protein	-	-
UM956_1196	216	hypothetical protein	-	-
UM956_1197	276	hypothetical protein	IPR007325	Putative cyclase
UM956_1198	530	hypothetical protein	IPR003663|IPR005828|IPR005829|IPR016196|IPR020846	General substrate transporter|Major facilitator superfamily domain|Major facilitator superfamily domain, general substrate transporter|Sugar transporter, conserved site|Sugar/inositol transporter
UM956_1199	230	hypothetical protein	IPR011008	Dimeric alpha-beta barrel
UM956_1200	108	hypothetical protein	-	-
UM956_1201	579	hypothetical protein	-	-
UM956_1202	627	hypothetical protein	IPR007219	Transcription factor domain, fungi
UM956_1204	620	hypothetical protein	IPR011042	Six-bladed beta-propeller, TolB-like
UM956_1205	347	hypothetical protein	IPR008030|IPR016040	NAD(P)-binding domain|NmrA-like
UM956_1206	777	hypothetical protein	IPR017877	Myb-like domain
UM956_1209	955	hypothetical protein	IPR025676|IPR029058	Alpha/Beta hydrolase fold|Clr5 domain
UM956_1210	479	hypothetical protein	IPR015590|IPR016161|IPR016162|IPR016163|IPR029510	Aldehyde dehydrogenase domain|Aldehyde dehydrogenase, C-terminal|Aldehyde dehydrogenase, N-terminal|Aldehyde dehydrogenase, glutamic acid active site|Aldehyde/histidinol dehydrogenase
UM956_1211	358	hypothetical protein	IPR025702	Haem-containing dehydratase
UM956_1212	867	hypothetical protein	IPR000132|IPR003010	Carbon-nitrogen hydrolase|Nitrilase/cyanide hydratase, conserved site
UM956_1213	388	hypothetical protein	IPR005123|IPR026992|IPR027443	Isopenicillin N synthase-like|Non-haem dioxygenase N-terminal domain|Oxoglutarate/iron-dependent dioxygenase
UM956_1216	525	hypothetical protein	IPR002110|IPR020683	Ankyrin repeat|Ankyrin repeat-containing domain
UM956_1218	173	hypothetical protein	-	-
UM956_1220	290	hypothetical protein	IPR021476	Protein of unknown function DUF3129
UM956_1221	528	hypothetical protein	IPR001138	Zn(2)-C6 fungal-type DNA-binding domain
UM956_1223	362	hypothetical protein	IPR001680|IPR015943|IPR017986	WD40 repeat|WD40-repeat-containing domain|WD40/YVTN repeat-like-containing domain
UM956_1224	743	hypothetical protein	IPR000210|IPR011333|IPR013069|IPR015915	BTB/POZ|BTB/POZ fold|BTB/POZ-like|Kelch-type beta propeller
UM956_1226	852	hypothetical protein	-	-
UM956_1227	654	hypothetical protein	IPR010730	Heterokaryon incompatibility
UM956_1231	452	hypothetical protein	IPR001138	Zn(2)-C6 fungal-type DNA-binding domain
UM956_1233	427	hypothetical protein	IPR019410|IPR029063	Nicotinamide N-methyltransferase-like|S-adenosyl-L-methionine-dependent methyltransferase-like
UM956_1235	1256	hypothetical protein	IPR001623	DnaJ domain
UM956_1236	235	hypothetical protein	-	-
UM956_1238	468	hypothetical protein	IPR021858	Protein of unknown function DUF3468
UM956_1239	493	hypothetical protein	-	-
UM956_1240	148	hypothetical protein	IPR006913|IPR011057	Glutathione-dependent formaldehyde-activating enzyme/centromere protein V|Mss4-like
UM956_1242	409	hypothetical protein	-	-
UM956_1244	546	hypothetical protein	IPR001327|IPR004099|IPR013027|IPR016156|IPR017941|IPR023753	FAD-dependent pyridine nucleotide-disulphide oxidoreductase|FAD/NAD-linked reductase, dimerisation domain|Pyridine nucleotide-disulphide oxidoreductase, FAD/NAD(P)-binding domain|Pyridine nucleotide-disulphide oxidoreductase, NAD-binding domain|Pyridine nucleotide-disulphide oxidoreductase, dimerisation domain|Rieske [2Fe-2S] iron-sulphur domain
UM956_1245	446	hypothetical protein	-	-
UM956_1246	569	hypothetical protein	IPR011701|IPR016196|IPR020846	Major facilitator superfamily|Major facilitator superfamily domain|Major facilitator superfamily domain, general substrate transporter
UM956_1247	647	hypothetical protein	IPR010730	Heterokaryon incompatibility
UM956_1250	436	hypothetical protein	IPR010573|IPR016196|IPR020846	Fungal trichothecene efflux pump|Major facilitator superfamily domain|Major facilitator superfamily domain, general substrate transporter
UM956_1251	343	hypothetical protein	IPR013094|IPR029058	Alpha/Beta hydrolase fold|Alpha/beta hydrolase fold-3
UM956_1252	410	hypothetical protein	IPR018713	Domain of unknown function DUF2236
UM956_1253	506	hypothetical protein	IPR021833	Protein of unknown function DUF3425
UM956_1254	672	hypothetical protein	IPR001870|IPR003877|IPR006594|IPR006595|IPR008985|IPR013144|IPR018355|IPR024964	B30.2/SPRY domain|CRA domain|CTLH, C-terminal LisH motif|CTLH/CRA C-terminal to LisH motif domain|Concanavalin A-like lectin/glucanases superfamily|LisH dimerisation motif|SPla/RYanodine receptor SPRY|SPla/RYanodine receptor subgroup
UM956_1255	281	hypothetical protein	IPR013175	INO80 complex, subunit Ies4
UM956_1256	245	hypothetical protein	-	-
UM956_1257	349	hypothetical protein	IPR001509|IPR016040	NAD(P)-binding domain|NAD-dependent epimerase/dehydratase
UM956_1259	508	hypothetical protein	-	-
UM956_1260	620	hypothetical protein	IPR001138|IPR021858	Protein of unknown function DUF3468|Zn(2)-C6 fungal-type DNA-binding domain
UM956_1261	572	hypothetical protein	IPR011021	Arrestin-like, N-terminal
UM956_1262	855	hypothetical protein	IPR003864|IPR022257|IPR027815	Domain of unknown function DUF221|Domain of unknown function DUF4463|Protein of unknown function DUF3779, phosphate metabolism
UM956_1263	140	hypothetical protein	-	-
UM956_1264	603	hypothetical protein	-	-
UM956_1265	534	hypothetical protein	IPR005828|IPR005829|IPR016196|IPR020846	General substrate transporter|Major facilitator superfamily domain|Major facilitator superfamily domain, general substrate transporter|Sugar transporter, conserved site
UM956_1266	521	hypothetical protein	IPR011701|IPR016196|IPR020846	Major facilitator superfamily|Major facilitator superfamily domain|Major facilitator superfamily domain, general substrate transporter
UM956_1267	816	hypothetical protein	IPR029044	Nucleotide-diphospho-sugar transferases
UM956_1268	387	hypothetical protein	IPR003819	Taurine catabolism dioxygenase TauD/TfdA
UM956_1269	524	hypothetical protein	IPR011701|IPR016196	Major facilitator superfamily|Major facilitator superfamily domain, general substrate transporter
UM956_1270	498	hypothetical protein	IPR012143|IPR020946	Dimethylaniline monooxygenase, N-oxide-forming|Flavin monooxygenase-like
UM956_1271	561	hypothetical protein	IPR011701|IPR016196	Major facilitator superfamily|Major facilitator superfamily domain, general substrate transporter
UM956_1272	190	hypothetical protein	-	-
UM956_1273	326	hypothetical protein	IPR029063	S-adenosyl-L-methionine-dependent methyltransferase-like
UM956_1274	426	hypothetical protein	-	-
UM956_1275	354	hypothetical protein	IPR013094|IPR029058	Alpha/Beta hydrolase fold|Alpha/beta hydrolase fold-3
UM956_1276	946	hypothetical protein	IPR001898|IPR004331	SPX, N-terminal|Sodium/sulphate symporter
UM956_1277	328	hypothetical protein	IPR007568	RTA-like protein
UM956_1278	558	hypothetical protein	IPR001138	Zn(2)-C6 fungal-type DNA-binding domain
UM956_1279	280	hypothetical protein	IPR001395|IPR020471|IPR023210	Aldo/keto reductase|Aldo/keto reductase subgroup|NADP-dependent oxidoreductase domain
UM956_1281	321	hypothetical protein	IPR000744|IPR011990	NSF attachment protein|Tetratricopeptide-like helical
UM956_1282	808	hypothetical protein	IPR000403|IPR018936	Phosphatidylinositol 3-/4-kinase, catalytic domain|Phosphatidylinositol 3/4-kinase, conserved site
UM956_1283	534	hypothetical protein	IPR011701|IPR016196|IPR020846	Major facilitator superfamily|Major facilitator superfamily domain|Major facilitator superfamily domain, general substrate transporter
UM956_1284	839	hypothetical protein	IPR001356|IPR007087|IPR008422|IPR008854|IPR009057|IPR015880|IPR029063	Homeobox KN domain|Homeobox domain|Homeodomain-like|S-adenosyl-L-methionine-dependent methyltransferase-like|TPMT family|Zinc finger, C2H2|Zinc finger, C2H2-like
UM956_1285	322	hypothetical protein	-	-
UM956_1286	545	hypothetical protein	IPR000277|IPR015421|IPR015422|IPR015424	Cys/Met metabolism, pyridoxal phosphate-dependent enzyme|Pyridoxal phosphate-dependent transferase|Pyridoxal phosphate-dependent transferase, major region, subdomain 1|Pyridoxal phosphate-dependent transferase, major region, subdomain 2
UM956_1287	267	hypothetical protein	IPR000679|IPR013088	Zinc finger, GATA-type|Zinc finger, NHR/GATA-type
UM956_1289	575	hypothetical protein	IPR000873|IPR020845|IPR025110	AMP-binding enzyme C-terminal domain|AMP-binding, conserved site|AMP-dependent synthetase/ligase
UM956_1290	409	hypothetical protein	IPR004481|IPR004837	Sodium/calcium exchanger membrane region|Sodium/potassium/calcium exchanger
UM956_1291	713	hypothetical protein	IPR014848	Reduced growth phenotype protein 1
UM956_1293	287	hypothetical protein	-	-
UM956_1294	630	hypothetical protein	IPR005607|IPR011993|IPR013876|IPR027079	BSD|Pleckstrin homology-like domain|TFIIH p62 subunit, N-terminal|TFIIH subunit Tfb1/p62
UM956_1295	184	hypothetical protein	IPR011051|IPR014710|IPR025979	ChrR-like cupin domain|RmlC-like cupin domain|RmlC-like jelly roll fold
UM956_1296	287	hypothetical protein	IPR002198|IPR002347|IPR016040|IPR020904	Glucose/ribitol dehydrogenase|NAD(P)-binding domain|Short-chain dehydrogenase/reductase SDR|Short-chain dehydrogenase/reductase, conserved site
UM956_1297	299	hypothetical protein	IPR002198|IPR002347|IPR016040|IPR020904	Glucose/ribitol dehydrogenase|NAD(P)-binding domain|Short-chain dehydrogenase/reductase SDR|Short-chain dehydrogenase/reductase, conserved site
UM956_1298	1134	hypothetical protein	IPR007863|IPR011237|IPR011249|IPR011765	Metalloenzyme, LuxS/M16 peptidase-like|Peptidase M16 domain|Peptidase M16, C-terminal domain|Peptidase M16, N-terminal
UM956_1299	916	hypothetical protein	-	-
UM956_1301	850	hypothetical protein	-	-
UM956_1303	504	hypothetical protein	-	-
UM956_1308	429	hypothetical protein	-	-
UM956_1309	357	hypothetical protein	IPR019410|IPR029063	Nicotinamide N-methyltransferase-like|S-adenosyl-L-methionine-dependent methyltransferase-like
UM956_1311	374	hypothetical protein	IPR003495|IPR011629|IPR027417	CobW/HypB/UreG domain|Cobalamin (vitamin B12) biosynthesis CobW-like, C-terminal|P-loop containing nucleoside triphosphate hydrolase
UM956_1312	238	hypothetical protein	IPR001853|IPR012336|IPR014440	DSBA-like thioredoxin domain|HCCA isomerase/glutathione S-transferase kappa|Thioredoxin-like fold
UM956_1313	118	hypothetical protein	-	-
UM956_1314	374	hypothetical protein	IPR001374	Single-stranded nucleic acid binding R3H
UM956_1316	963	hypothetical protein	IPR019411	Domain of unknown function DUF2404
UM956_1319	773	hypothetical protein	IPR003663|IPR005828|IPR005829|IPR016196|IPR020846	General substrate transporter|Major facilitator superfamily domain|Major facilitator superfamily domain, general substrate transporter|Sugar transporter, conserved site|Sugar/inositol transporter
UM956_1320	322	hypothetical protein	IPR002198|IPR002347|IPR016040|IPR020842|IPR020904	Glucose/ribitol dehydrogenase|NAD(P)-binding domain|Polyketide synthase/Fatty acid synthase, KR|Short-chain dehydrogenase/reductase SDR|Short-chain dehydrogenase/reductase, conserved site
UM956_1321	360	hypothetical protein	IPR001585|IPR013785	Aldolase-type TIM barrel|Transaldolase
UM956_1322	624	hypothetical protein	IPR007219	Transcription factor domain, fungi
UM956_1325	1013	hypothetical protein	IPR011118|IPR029058	Alpha/Beta hydrolase fold|Tannase/feruloyl esterase
UM956_1328	520	hypothetical protein	IPR003663|IPR005828|IPR016196|IPR020846	General substrate transporter|Major facilitator superfamily domain|Major facilitator superfamily domain, general substrate transporter|Sugar/inositol transporter
UM956_1329	903	hypothetical protein	IPR008902|IPR008928|IPR008979|IPR013737|IPR016007	Alpha-L-rhamnosidase|Bacterial alpha-L-rhamnosidase|Bacterial alpha-L-rhamnosidase N-terminal|Galactose-binding domain-like|Six-hairpin glycosidase-like
UM956_1330	826	hypothetical protein	IPR001764|IPR002772|IPR017853|IPR019800|IPR026891|IPR026892	Fibronectin type III-like domain|Glycoside hydrolase family 3|Glycoside hydrolase family 3 C-terminal domain|Glycoside hydrolase, family 3, N-terminal|Glycoside hydrolase, family 3, active site|Glycoside hydrolase, superfamily
UM956_1331	842	hypothetical protein	-	-
UM956_1332	184	hypothetical protein	-	-
UM956_1333	290	hypothetical protein	IPR013320	Concanavalin A-like lectin/glucanase, subgroup
UM956_1335	554	hypothetical protein	IPR021715	Pre-mRNA splicing Prp18-interacting factor
UM956_1336	822	hypothetical protein	IPR029191	Up-regulated during septation protein 1
UM956_1337	505	hypothetical protein	IPR011701|IPR016196|IPR020846	Major facilitator superfamily|Major facilitator superfamily domain|Major facilitator superfamily domain, general substrate transporter
UM956_1339	254	hypothetical protein	IPR018826	WW-domain-binding protein
UM956_1340	363	hypothetical protein	IPR001509|IPR016040	NAD(P)-binding domain|NAD-dependent epimerase/dehydratase
UM956_1344	317	hypothetical protein	IPR002938|IPR003042	Aromatic-ring hydroxylase-like|Monooxygenase, FAD-binding
UM956_1345	460	hypothetical protein	IPR000743|IPR011050|IPR012334	Glycoside hydrolase, family 28|Pectin lyase fold|Pectin lyase fold/virulence factor
UM956_1346	546	hypothetical protein	IPR000120|IPR015830|IPR023631	Amidase|Amidase signature domain|Amidase, fungi type
UM956_1347	325	hypothetical protein	IPR002509|IPR011330	Glycoside hydrolase/deacetylase, beta/alpha-barrel|Polysaccharide deacetylase
UM956_1348	703	hypothetical protein	IPR001138|IPR007219	Transcription factor domain, fungi|Zn(2)-C6 fungal-type DNA-binding domain
UM956_1349	566	hypothetical protein	IPR001248	Permease, cytosine/purines, uracil, thiamine, allantoin
UM956_1350	588	hypothetical protein	IPR001411|IPR011701|IPR016196|IPR020846	Major facilitator superfamily|Major facilitator superfamily domain|Major facilitator superfamily domain, general substrate transporter|Tetracycline resistance protein TetB/drug resistance transporter
UM956_1351	535	hypothetical protein	IPR002293|IPR004840	Amino acid permease, conserved site|Amino acid/polyamine transporter I
UM956_1352	382	hypothetical protein	-	-
UM956_1353	524	hypothetical protein	-	-
UM956_1355	419	hypothetical protein	IPR004827|IPR021833	Basic-leucine zipper domain|Protein of unknown function DUF3425
UM956_1357	479	hypothetical protein	IPR018713	Domain of unknown function DUF2236
UM956_1358	545	hypothetical protein	IPR016196	Major facilitator superfamily domain, general substrate transporter
UM956_1359	767	hypothetical protein	IPR001680|IPR001810|IPR015943|IPR017986|IPR019775|IPR020472	F-box domain|G-protein beta WD-40 repeat|WD40 repeat|WD40 repeat, conserved site|WD40-repeat-containing domain|WD40/YVTN repeat-like-containing domain
UM956_1361	496	hypothetical protein	IPR006153	Cation/H+ exchanger
UM956_1362	646	hypothetical protein	-	-
UM956_1363	442	hypothetical protein	-	-
UM956_1365	302	hypothetical protein	IPR010634|IPR012336	Protein of unknown function DUF1223|Thioredoxin-like fold
UM956_1366	475	hypothetical protein	IPR008427|IPR014005	Extracellular membrane protein, CFEM domain|Extracellular membrane protein, CFEM domain, fungi
UM956_1367	863	hypothetical protein	IPR000642|IPR003593|IPR003959|IPR003960|IPR005936|IPR027417	AAA+ ATPase domain|ATPase, AAA-type, conserved site|ATPase, AAA-type, core|P-loop containing nucleoside triphosphate hydrolase|Peptidase M41|Peptidase, FtsH
UM956_1368	322	hypothetical protein	IPR003819	Taurine catabolism dioxygenase TauD/TfdA
UM956_1369	487	hypothetical protein	IPR016040	NAD(P)-binding domain
UM956_1370	721	hypothetical protein	IPR018483|IPR018484|IPR018485|IPR021836	Carbohydrate kinase, FGGY, C-terminal|Carbohydrate kinase, FGGY, N-terminal|Carbohydrate kinase, FGGY, conserved site|Protein of unknown function DUF3429
UM956_1372	773	hypothetical protein	IPR011990|IPR026000	Apc5/TPR19 domain|Tetratricopeptide-like helical
UM956_1374	306	hypothetical protein	IPR008979|IPR013857	Galactose-binding domain-like|NADH:ubiquinone oxidoreductase intermediate-associated protein 30
UM956_1375	573	hypothetical protein	IPR000504|IPR012677	Nucleotide-binding, alpha-beta plait|RNA recognition motif domain
UM956_1376	662	hypothetical protein	IPR002110|IPR003163|IPR018004|IPR020683	Ankyrin repeat|Ankyrin repeat-containing domain|KilA, N-terminal/APSES-type HTH, DNA-binding|Transcription regulator HTH, APSES-type DNA-binding domain
UM956_1377	302	hypothetical protein	-	-
UM956_1378	342	hypothetical protein	IPR002085|IPR011032|IPR016040|IPR020843	Alcohol dehydrogenase superfamily, zinc-type|GroES (chaperonin 10)-like|NAD(P)-binding domain|Polyketide synthase, enoylreductase
UM956_1379	205	hypothetical protein	IPR000182|IPR016181	Acyl-CoA N-acyltransferase|GNAT domain
UM956_1380	430	hypothetical protein	IPR013094|IPR029058	Alpha/Beta hydrolase fold|Alpha/beta hydrolase fold-3
UM956_1381	264	hypothetical protein	IPR002198|IPR002347|IPR016040	Glucose/ribitol dehydrogenase|NAD(P)-binding domain|Short-chain dehydrogenase/reductase SDR
UM956_1382	778	hypothetical protein	IPR001965|IPR011011|IPR013083|IPR019786|IPR019787|IPR024610|IPR028651	ING family|Inhibitor of growth protein, N-terminal|Zinc finger, FYVE/PHD-type|Zinc finger, PHD-finger|Zinc finger, PHD-type|Zinc finger, PHD-type, conserved site|Zinc finger, RING/FYVE/PHD-type
UM956_1383	873	hypothetical protein	IPR010473|IPR016024	Armadillo-type fold|Formin, GTPase-binding domain
UM956_1384	940	hypothetical protein	-	-
UM956_1386	299	hypothetical protein	-	-
UM956_1387	288	hypothetical protein	-	-
UM956_1388	301	hypothetical protein	IPR002067|IPR018108|IPR023395	Mitochondrial carrier domain|Mitochondrial carrier protein|Mitochondrial substrate/solute carrier
UM956_1390	299	hypothetical protein	IPR000210|IPR011333|IPR013069	BTB/POZ|BTB/POZ fold|BTB/POZ-like
UM956_1391	957	hypothetical protein	IPR003593|IPR003959|IPR027417	AAA+ ATPase domain|ATPase, AAA-type, core|P-loop containing nucleoside triphosphate hydrolase
UM956_1393	263	hypothetical protein	-	-
UM956_1395	342	hypothetical protein	IPR012312	Haemerythrin/HHE cation-binding motif
UM956_1396	239	hypothetical protein	IPR010237|IPR023214	HAD-like domain|Pyrimidine 5-nucleotidase
UM956_1397	829	hypothetical protein	-	-
UM956_1398	483	hypothetical protein	-	-
UM956_1401	650	hypothetical protein	IPR001736|IPR025202	Phospholipase D-like domain|Phospholipase D/Transphosphatidylase
UM956_1402	869	hypothetical protein	IPR003817|IPR011766|IPR012000|IPR012001|IPR022237|IPR029035|IPR029061	DHS-like NAD/FAD-binding domain|Phophatidylserine decarboxylase|Phosphatidylserine decarboxylase-related|Thiamin diphosphate-binding fold|Thiamine pyrophosphate enzyme, C-terminal TPP-binding|Thiamine pyrophosphate enzyme, N-terminal TPP-binding domain|Thiamine pyrophosphate enzyme, central domain
UM956_1403	330	hypothetical protein	IPR002198|IPR002347|IPR016040	Glucose/ribitol dehydrogenase|NAD(P)-binding domain|Short-chain dehydrogenase/reductase SDR
UM956_1404	550	hypothetical protein	IPR003663|IPR005828|IPR005829|IPR016196|IPR020846	General substrate transporter|Major facilitator superfamily domain|Major facilitator superfamily domain, general substrate transporter|Sugar transporter, conserved site|Sugar/inositol transporter
UM956_1406	357	hypothetical protein	-	-
UM956_1407	611	hypothetical protein	-	-
UM956_1409	1032	hypothetical protein	-	-
UM956_1411	257	hypothetical protein	-	-
UM956_1413	736	hypothetical protein	-	-
UM956_1415	297	hypothetical protein	-	-
UM956_1416	359	hypothetical protein	IPR002283|IPR005123|IPR026992|IPR027443	Isopenicillin N synthase|Isopenicillin N synthase-like|Non-haem dioxygenase N-terminal domain|Oxoglutarate/iron-dependent dioxygenase
UM956_1417	668	hypothetical protein	IPR016040	NAD(P)-binding domain
UM956_1418	190	hypothetical protein	IPR004827	Basic-leucine zipper domain
UM956_1420	536	hypothetical protein	IPR011701|IPR016196|IPR020846	Major facilitator superfamily|Major facilitator superfamily domain|Major facilitator superfamily domain, general substrate transporter
UM956_1421	590	hypothetical protein	IPR011701|IPR016196	Major facilitator superfamily|Major facilitator superfamily domain, general substrate transporter
UM956_1422	364	hypothetical protein	IPR003819	Taurine catabolism dioxygenase TauD/TfdA
UM956_1424	337	hypothetical protein	IPR006913|IPR011057	Glutathione-dependent formaldehyde-activating enzyme/centromere protein V|Mss4-like
UM956_1426	651	hypothetical protein	IPR000467|IPR022783	G-patch domain|GC-rich sequence DNA-binding factor domain
UM956_1428	632	hypothetical protein	IPR013636	Domain of unknown function DUF1741
UM956_1429	251	hypothetical protein	IPR000361|IPR016092|IPR017870	FeS cluster biogenesis|FeS cluster insertion protein|FeS cluster insertion, C-terminal, conserved site
UM956_1431	559	hypothetical protein	IPR001680|IPR012952|IPR015943|IPR017986	BING4, C-terminal domain|WD40 repeat|WD40-repeat-containing domain|WD40/YVTN repeat-like-containing domain
UM956_1434	487	hypothetical protein	IPR002110|IPR020683	Ankyrin repeat|Ankyrin repeat-containing domain
UM956_1435	234	hypothetical protein	-	-
UM956_1436	670	hypothetical protein	-	-
UM956_1438	694	hypothetical protein	IPR021858	Protein of unknown function DUF3468
UM956_1440	596	hypothetical protein	IPR003663|IPR005828|IPR005829|IPR016196|IPR020846	General substrate transporter|Major facilitator superfamily domain|Major facilitator superfamily domain, general substrate transporter|Sugar transporter, conserved site|Sugar/inositol transporter
UM956_1441	332	hypothetical protein	IPR024079	Metallopeptidase, catalytic domain
UM956_1442	219	hypothetical protein	IPR000182|IPR016181	Acyl-CoA N-acyltransferase|GNAT domain
UM956_1444	174	hypothetical protein	-	-
UM956_1445	550	hypothetical protein	IPR000757|IPR008985|IPR013320|IPR019410|IPR025784|IPR029063	Concanavalin A-like lectin/glucanase, subgroup|Concanavalin A-like lectin/glucanases superfamily|Glycoside hydrolase, family 16|Nicotinamide N-methyltransferase, putative|Nicotinamide N-methyltransferase-like|S-adenosyl-L-methionine-dependent methyltransferase-like
UM956_1446	194	hypothetical protein	-	-
UM956_1447	505	hypothetical protein	IPR013641|IPR027417	Chromatin associated protein KTI12|P-loop containing nucleoside triphosphate hydrolase
UM956_1448	434	hypothetical protein	-	-
UM956_1449	885	hypothetical protein	-	-
UM956_1450	632	hypothetical protein	-	-
UM956_1451	917	hypothetical protein	IPR013099	Two pore domain potassium channel domain
UM956_1452	775	hypothetical protein	-	-
UM956_1453	264	hypothetical protein	IPR024630	Stc1 domain
UM956_1455	310	hypothetical protein	-	-
UM956_1457	146	hypothetical protein	-	-
UM956_1458	317	hypothetical protein	IPR010750	SGF29 tudor-like domain
UM956_1460	369	hypothetical protein	IPR000683|IPR016040	NAD(P)-binding domain|Oxidoreductase, N-terminal
UM956_1462	573	hypothetical protein	-	-
UM956_1463	361	hypothetical protein	IPR001247|IPR020568	Exoribonuclease, phosphorolytic domain 1|Ribosomal protein S5 domain 2-type fold
UM956_1464	282	hypothetical protein	-	-
UM956_1466	592	hypothetical protein	IPR005829|IPR010573|IPR016196|IPR020846	Fungal trichothecene efflux pump|Major facilitator superfamily domain|Major facilitator superfamily domain, general substrate transporter|Sugar transporter, conserved site
UM956_1467	515	hypothetical protein	IPR001128|IPR002401|IPR017972	Cytochrome P450|Cytochrome P450, E-class, group I|Cytochrome P450, conserved site
UM956_1468	680	hypothetical protein	-	-
UM956_1469	2254	hypothetical protein	IPR019021	Methyl methanesulphonate-sensitivity protein 22
UM956_1470	80	hypothetical protein	-	-
UM956_1472	411	hypothetical protein	IPR006785|IPR025655	Peroxisomal membrane protein 14|Peroxisome membrane anchor protein Pex14p, N-terminal
UM956_1473	1273	hypothetical protein	IPR001680|IPR004098|IPR009917|IPR015943|IPR017986	Prp18|Steroid receptor RNA activator-protein/coat protein complex II, Sec31|WD40 repeat|WD40-repeat-containing domain|WD40/YVTN repeat-like-containing domain
UM956_1475	104	hypothetical protein	IPR010530	NADH-ubiquinone reductase complex 1 MLRQ subunit
UM956_1477	158	hypothetical protein	IPR000086|IPR015797	NUDIX hydrolase domain|NUDIX hydrolase domain-like
UM956_1480	270	hypothetical protein	IPR000740|IPR009012|IPR013805	GrpE nucleotide exchange factor|GrpE nucleotide exchange factor, coiled-coil|GrpE nucleotide exchange factor, head
UM956_1481	648	hypothetical protein	IPR002319|IPR004530|IPR005121|IPR006195	Aminoacyl-tRNA synthetase, class II|Phenylalanine-tRNA ligase, beta subunit, ferrodoxin-fold anticodon-binding|Phenylalanyl-tRNA synthetase|Phenylalanyl-tRNA synthetase, class IIc, mitochondrial
UM956_1482	318	hypothetical protein	IPR002067|IPR018108|IPR023395	Mitochondrial carrier domain|Mitochondrial carrier protein|Mitochondrial substrate/solute carrier
UM956_1483	314	hypothetical protein	IPR006931	Calcipressin
UM956_1484	613	hypothetical protein	-	-
UM956_1485	164	hypothetical protein	IPR011051|IPR013096|IPR014710	Cupin 2, conserved barrel|RmlC-like cupin domain|RmlC-like jelly roll fold
UM956_1486	217	hypothetical protein	IPR019398	Pre-rRNA-processing protein TSR2
UM956_1488	1353	hypothetical protein	IPR002110|IPR020683|IPR027417|IPR029058	Alpha/Beta hydrolase fold|Ankyrin repeat|Ankyrin repeat-containing domain|P-loop containing nucleoside triphosphate hydrolase
UM956_1489	424	hypothetical protein	IPR000683|IPR016040	NAD(P)-binding domain|Oxidoreductase, N-terminal
UM956_1490	555	hypothetical protein	IPR001905|IPR018047|IPR024041|IPR029020	Ammonium transporter|Ammonium transporter AmtB-like domain|Ammonium transporter, conserved site|Ammonium/urea transporter
UM956_1491	1424	hypothetical protein	IPR002213|IPR004276|IPR008146|IPR008147|IPR014746|IPR027302|IPR027303	Glutamine synthetase, N-terminal conserved site|Glutamine synthetase, beta-Grasp|Glutamine synthetase, catalytic domain|Glutamine synthetase, glycine-rich site|Glutamine synthetase/guanido kinase, catalytic domain|Glycosyl transferase, family 28|UDP-glucuronosyl/UDP-glucosyltransferase
UM956_1492	124	hypothetical protein	-	-
UM956_1497	306	hypothetical protein	-	-
UM956_1501	523	hypothetical protein	IPR003604|IPR007087|IPR013087|IPR015880|IPR022755	Zinc finger C2H2-type/integrase DNA-binding domain|Zinc finger, C2H2|Zinc finger, C2H2-like|Zinc finger, U1-type|Zinc finger, double-stranded RNA binding
UM956_1503	1274	hypothetical protein	-	-
UM956_1504	241	hypothetical protein	-	-
UM956_1507	227	hypothetical protein	IPR015362	Exon junction complex, Pym
UM956_1510	677	hypothetical protein	IPR007258	Vps52/Sac2
UM956_1511	378	hypothetical protein	IPR002085|IPR002328|IPR011032|IPR013149|IPR013154|IPR016040|IPR020843	Alcohol dehydrogenase GroES-like|Alcohol dehydrogenase superfamily, zinc-type|Alcohol dehydrogenase, C-terminal|Alcohol dehydrogenase, zinc-type, conserved site|GroES (chaperonin 10)-like|NAD(P)-binding domain|Polyketide synthase, enoylreductase
UM956_1512	474	hypothetical protein	IPR015590|IPR016160|IPR016161|IPR016162|IPR016163	Aldehyde dehydrogenase domain|Aldehyde dehydrogenase, C-terminal|Aldehyde dehydrogenase, N-terminal|Aldehyde dehydrogenase, cysteine active site|Aldehyde/histidinol dehydrogenase
UM956_1513	477	hypothetical protein	IPR002938|IPR003042	Aromatic-ring hydroxylase-like|Monooxygenase, FAD-binding
UM956_1514	535	hypothetical protein	IPR011701|IPR016196	Major facilitator superfamily|Major facilitator superfamily domain, general substrate transporter
UM956_1515	512	hypothetical protein	IPR001128|IPR002401	Cytochrome P450|Cytochrome P450, E-class, group I
UM956_1517	695	hypothetical protein	IPR007219	Transcription factor domain, fungi
UM956_1518	315	hypothetical protein	IPR001279	Beta-lactamase-like
UM956_1519	483	hypothetical protein	IPR001853|IPR012336	DSBA-like thioredoxin domain|Thioredoxin-like fold
UM956_1520	517	hypothetical protein	IPR001128|IPR002401|IPR017972	Cytochrome P450|Cytochrome P450, E-class, group I|Cytochrome P450, conserved site
UM956_1522	618	hypothetical protein	-	-
UM956_1523	214	hypothetical protein	IPR001763	Rhodanese-like domain
UM956_1524	508	hypothetical protein	IPR007219	Transcription factor domain, fungi
UM956_1525	337	hypothetical protein	IPR002198|IPR002347|IPR016040	Glucose/ribitol dehydrogenase|NAD(P)-binding domain|Short-chain dehydrogenase/reductase SDR
UM956_1526	525	hypothetical protein	IPR001128|IPR002401|IPR017972	Cytochrome P450|Cytochrome P450, E-class, group I|Cytochrome P450, conserved site
UM956_1527	258	hypothetical protein	IPR029058	Alpha/Beta hydrolase fold
UM956_1528	1393	hypothetical protein	IPR000904|IPR001849|IPR011993|IPR023394	Pleckstrin homology domain|Pleckstrin homology-like domain|Sec7 domain|Sec7 domain, alpha orthogonal bundle
UM956_1529	1169	hypothetical protein	IPR001849|IPR011993	Pleckstrin homology domain|Pleckstrin homology-like domain
UM956_1530	267	hypothetical protein	IPR001138	Zn(2)-C6 fungal-type DNA-binding domain
UM956_1532	410	hypothetical protein	-	-
UM956_1533	350	hypothetical protein	IPR029063	S-adenosyl-L-methionine-dependent methyltransferase-like
UM956_1534	509	hypothetical protein	IPR001128|IPR002401|IPR017972	Cytochrome P450|Cytochrome P450, E-class, group I|Cytochrome P450, conserved site
UM956_1536	490	hypothetical protein	IPR001138|IPR007219	Transcription factor domain, fungi|Zn(2)-C6 fungal-type DNA-binding domain
UM956_1537	174	hypothetical protein	-	-
UM956_1538	295	hypothetical protein	IPR002198|IPR002347|IPR016040	Glucose/ribitol dehydrogenase|NAD(P)-binding domain|Short-chain dehydrogenase/reductase SDR
UM956_1539	317	hypothetical protein	IPR002347|IPR016040|IPR020904	Glucose/ribitol dehydrogenase|NAD(P)-binding domain|Short-chain dehydrogenase/reductase, conserved site
UM956_1540	1022	hypothetical protein	IPR007219|IPR013022	Transcription factor domain, fungi|Xylose isomerase-like, TIM barrel domain
UM956_1541	524	hypothetical protein	IPR005828|IPR005829|IPR016196|IPR020846	General substrate transporter|Major facilitator superfamily domain|Major facilitator superfamily domain, general substrate transporter|Sugar transporter, conserved site
UM956_1542	123	hypothetical protein	IPR011008	Dimeric alpha-beta barrel
UM956_1543	569	hypothetical protein	IPR010730	Heterokaryon incompatibility
UM956_1544	687	hypothetical protein	IPR001765|IPR002938|IPR003042|IPR015892	Aromatic-ring hydroxylase-like|Carbonic anhydrase|Carbonic anhydrase, prokaryotic-like, conserved site|Monooxygenase, FAD-binding
UM956_1545	244	hypothetical protein	IPR005493	Ribonuclease E inhibitor RraA/Dimethylmenaquinone methyltransferase
UM956_1546	86	hypothetical protein	IPR017384	NADH dehydrogenase [ubiquinone] (complex I), alpha subcomplex subunit 1
UM956_1547	1058	hypothetical protein	IPR002717|IPR011011|IPR013083|IPR016181	Acyl-CoA N-acyltransferase|MOZ/SAS-like protein|Zinc finger, FYVE/PHD-type|Zinc finger, RING/FYVE/PHD-type
UM956_1549	285	hypothetical protein	IPR005344	Uncharacterised protein family UPF0121
UM956_1552	2029	hypothetical protein	IPR000904|IPR015403|IPR016024|IPR023394	Armadillo-type fold|Domain of unknown function DUF1981, Sec7 associated|Sec7 domain|Sec7 domain, alpha orthogonal bundle
UM956_1553	541	hypothetical protein	IPR010286|IPR029063	Ribosomal RNA large subunit methyltransferase F-like|S-adenosyl-L-methionine-dependent methyltransferase-like
UM956_1554	434	hypothetical protein	IPR002110|IPR020683	Ankyrin repeat|Ankyrin repeat-containing domain
UM956_1555	351	hypothetical protein	-	-
UM956_1556	278	hypothetical protein	-	-
UM956_1557	519	hypothetical protein	IPR003663|IPR005828|IPR005829|IPR016196|IPR020846	General substrate transporter|Major facilitator superfamily domain|Major facilitator superfamily domain, general substrate transporter|Sugar transporter, conserved site|Sugar/inositol transporter
UM956_1558	576	hypothetical protein	IPR011701|IPR016196	Major facilitator superfamily|Major facilitator superfamily domain, general substrate transporter
UM956_1559	481	hypothetical protein	IPR005016	TMS membrane protein/tumour differentially expressed protein
UM956_1560	526	hypothetical protein	-	-
UM956_1562	1137	hypothetical protein	IPR001736|IPR006367|IPR015679|IPR016040|IPR025202|IPR028162|IPR028281	NAD(P)-binding domain|Phospholipase D family|Phospholipase D-like domain|Phospholipase D/Transphosphatidylase|Sirohaem synthase, N-terminal|Siroheme biosynthesis protein Met8, C-terminal|Siroheme synthase, central domain
UM956_1563	1072	hypothetical protein	IPR011990|IPR013026|IPR019734	Tetratricopeptide repeat|Tetratricopeptide repeat-containing domain|Tetratricopeptide-like helical
UM956_1564	306	hypothetical protein	-	-
UM956_1565	905	hypothetical protein	IPR002110|IPR003163|IPR020683	Ankyrin repeat|Ankyrin repeat-containing domain|Transcription regulator HTH, APSES-type DNA-binding domain
UM956_1566	939	hypothetical protein	IPR006709	Small-subunit processome, Utp14
UM956_1568	438	hypothetical protein	IPR008011	Complex 1 LYR protein
UM956_1569	301	hypothetical protein	IPR019189	Ribosomal protein L27/L41, mitochondrial
UM956_1576	406	hypothetical protein	-	-
UM956_1578	320	hypothetical protein	IPR000719|IPR002290|IPR011009	Protein kinase domain|Protein kinase-like domain|Serine/threonine- /dual specificity protein kinase, catalytic domain
UM956_1579	1049	hypothetical protein	IPR022198	Protein of unknown function DUF3723
UM956_1584	874	hypothetical protein	IPR002182|IPR010730|IPR011990|IPR013026|IPR027417	Heterokaryon incompatibility|NB-ARC|P-loop containing nucleoside triphosphate hydrolase|Tetratricopeptide repeat-containing domain|Tetratricopeptide-like helical
UM956_1591	295	hypothetical protein	-	-
UM956_1597	1095	hypothetical protein	-	-
UM956_1599	277	hypothetical protein	IPR021765	Protein of unknown function DUF3328
UM956_1600	1328	hypothetical protein	IPR001140|IPR003439|IPR003593|IPR011527|IPR017871|IPR027417	AAA+ ATPase domain|ABC transporter type 1, transmembrane domain|ABC transporter, conserved site|ABC transporter, transmembrane domain|ABC transporter-like|P-loop containing nucleoside triphosphate hydrolase
UM956_1601	156	hypothetical protein	IPR008476|IPR021148|IPR023139	Putative polysaccharide biosynthesis protein|Uncharacterised protein family UPF0368, metazoa/fungi|Yst0336-like domain
UM956_1602	795	hypothetical protein	IPR000089|IPR005479|IPR005481|IPR005482|IPR011053|IPR011054|IPR011761|IPR011764|IPR013815|IPR013816|IPR016185	ATP-grasp fold|ATP-grasp fold, subdomain 1|ATP-grasp fold, subdomain 2|Biotin carboxylase, C-terminal|Biotin carboxylation domain|Biotin/lipoyl attachment|Carbamoyl-phosphate synthase, large subunit, N-terminal|Carbamoyl-phosphate synthetase large subunit-like, ATP-binding domain|Pre-ATP-grasp domain|Rudiment single hybrid motif|Single hybrid motif
UM956_1604	675	hypothetical protein	IPR001138|IPR007219	Transcription factor domain, fungi|Zn(2)-C6 fungal-type DNA-binding domain
UM956_1605	540	hypothetical protein	IPR000022|IPR011762|IPR011763|IPR029045	Acetyl-coenzyme A carboxyltransferase, C-terminal|Acetyl-coenzyme A carboxyltransferase, N-terminal|Carboxyl transferase|ClpP/crotonase-like domain
UM956_1606	596	hypothetical protein	IPR000873|IPR020845|IPR025110	AMP-binding enzyme C-terminal domain|AMP-binding, conserved site|AMP-dependent synthetase/ligase
UM956_1608	343	hypothetical protein	IPR025929	Insulin-induced protein family
UM956_1609	241	hypothetical protein	IPR003607|IPR006674	HD domain|HD/PDEase domain
UM956_1610	546	hypothetical protein	IPR014898	Zinc finger, C2H2, LYAR-type
UM956_1615	287	hypothetical protein	IPR002016|IPR002207|IPR010255|IPR019794	Haem peroxidase|Haem peroxidase, plant/fungal/bacterial|Peroxidase, active site|Plant ascorbate peroxidase
UM956_1616	572	hypothetical protein	IPR007219	Transcription factor domain, fungi
UM956_1617	253	hypothetical protein	-	-
UM956_1618	640	hypothetical protein	-	-
UM956_1619	386	hypothetical protein	IPR002938|IPR003042	Aromatic-ring hydroxylase-like|Monooxygenase, FAD-binding
UM956_1622	758	hypothetical protein	-	-
UM956_1624	467	hypothetical protein	IPR001261|IPR002933|IPR011650	ArgE/DapE/ACY1/CPG2/YscS, conserved site|Peptidase M20|Peptidase M20, dimerisation domain
UM956_1627	438	hypothetical protein	IPR003042	Aromatic-ring hydroxylase-like
UM956_1628	255	hypothetical protein	-	-
UM956_1629	755	hypothetical protein	IPR001128|IPR002401	Cytochrome P450|Cytochrome P450, E-class, group I
UM956_1633	309	hypothetical protein	IPR013216|IPR029063	Methyltransferase type 11|S-adenosyl-L-methionine-dependent methyltransferase-like
UM956_1635	87	hypothetical protein	-	-
UM956_1638	490	hypothetical protein	IPR007130	Diacylglycerol acyltransferase
UM956_1639	185	hypothetical protein	-	-
UM956_1641	1338	hypothetical protein	IPR000008	C2 domain
UM956_1642	617	hypothetical protein	IPR021858	Protein of unknown function DUF3468
UM956_1643	319	hypothetical protein	IPR005746|IPR008979|IPR010400|IPR012336|IPR013766|IPR017937	Galactose-binding domain-like|PITH domain|Thioredoxin|Thioredoxin domain|Thioredoxin, conserved site|Thioredoxin-like fold
UM956_1644	591	hypothetical protein	IPR007087|IPR013087|IPR015880	Zinc finger C2H2-type/integrase DNA-binding domain|Zinc finger, C2H2|Zinc finger, C2H2-like
UM956_1645	867	hypothetical protein	IPR002761|IPR006175|IPR013813|IPR014729	DUF71 domain|Endoribonuclease L-PSP/chorismate mutase-like|Rossmann-like alpha/beta/alpha sandwich fold|YjgF/Yer057p/UK114 family
UM956_1646	329	hypothetical protein	IPR003703|IPR029069	Acyl-CoA thioesterase|HotDog domain
UM956_1648	397	hypothetical protein	-	-
UM956_1649	292	hypothetical protein	IPR002198|IPR002347|IPR016040	Glucose/ribitol dehydrogenase|NAD(P)-binding domain|Short-chain dehydrogenase/reductase SDR
UM956_1650	357	hypothetical protein	IPR013094|IPR029058	Alpha/Beta hydrolase fold|Alpha/beta hydrolase fold-3
UM956_1651	285	hypothetical protein	IPR002198|IPR002347|IPR016040|IPR020904	Glucose/ribitol dehydrogenase|NAD(P)-binding domain|Short-chain dehydrogenase/reductase SDR|Short-chain dehydrogenase/reductase, conserved site
UM956_1652	94	hypothetical protein	-	-
UM956_1655	611	hypothetical protein	IPR001806|IPR003578|IPR003579|IPR005225|IPR020849|IPR027417	P-loop containing nucleoside triphosphate hydrolase|Small GTP-binding protein domain|Small GTPase superfamily|Small GTPase superfamily, Rab type|Small GTPase superfamily, Ras type|Small GTPase superfamily, Rho type
UM956_1656	304	hypothetical protein	IPR029058	Alpha/Beta hydrolase fold
UM956_1657	159	hypothetical protein	IPR002830|IPR012349	FMN-binding split barrel|UbiD decarboxylyase family
UM956_1659	516	hypothetical protein	IPR001128|IPR002401|IPR017972	Cytochrome P450|Cytochrome P450, E-class, group I|Cytochrome P450, conserved site
UM956_1660	266	hypothetical protein	IPR002198|IPR002347|IPR016040|IPR020904	Glucose/ribitol dehydrogenase|NAD(P)-binding domain|Short-chain dehydrogenase/reductase SDR|Short-chain dehydrogenase/reductase, conserved site
UM956_1661	526	hypothetical protein	IPR003663|IPR005828|IPR016196|IPR020846	General substrate transporter|Major facilitator superfamily domain|Major facilitator superfamily domain, general substrate transporter|Sugar/inositol transporter
UM956_1662	538	hypothetical protein	-	-
UM956_1663	642	hypothetical protein	IPR007219	Transcription factor domain, fungi
UM956_1664	543	hypothetical protein	-	-
UM956_1667	297	hypothetical protein	IPR017926|IPR029062	Class I glutamine amidotransferase-like|Glutamine amidotransferase
UM956_1668	289	hypothetical protein	IPR008030|IPR016040	NAD(P)-binding domain|NmrA-like
UM956_1671	521	hypothetical protein	IPR001128|IPR002401|IPR017972	Cytochrome P450|Cytochrome P450, E-class, group I|Cytochrome P450, conserved site
UM956_1674	574	hypothetical protein	IPR008814	Dolichyl-diphosphooligosaccharide--protein glycosyltransferase subunit Swp1
UM956_1675	722	hypothetical protein	IPR007219	Transcription factor domain, fungi
UM956_1676	544	hypothetical protein	IPR011701|IPR016196	Major facilitator superfamily|Major facilitator superfamily domain, general substrate transporter
UM956_1677	435	hypothetical protein	IPR009770	Domain of unknown function DUF1338
UM956_1678	351	hypothetical protein	IPR000627|IPR007535|IPR015889	Catechol dioxygenase, N-terminal|Intradiol ring-cleavage dioxygenase, C-terminal|Intradiol ring-cleavage dioxygenase, core
UM956_1684	734	hypothetical protein	IPR007219	Transcription factor domain, fungi
UM956_1687	565	hypothetical protein	IPR011701|IPR016196|IPR020846	Major facilitator superfamily|Major facilitator superfamily domain|Major facilitator superfamily domain, general substrate transporter
UM956_1689	319	hypothetical protein	IPR003830|IPR013785|IPR015500	(2R)-phospho-3-sulpholactate synthase, ComA|Aldolase-type TIM barrel|Peptidase S8, subtilisin-related
UM956_1690	576	hypothetical protein	IPR002728|IPR010014	Diphthamide synthesis DHP2, eukaryotic|Diphthamide synthesis, DPH1/DPH2
UM956_1691	498	hypothetical protein	IPR001670	Alcohol dehydrogenase, iron-type
UM956_1692	517	hypothetical protein	IPR001958|IPR011701|IPR016196|IPR020846	Major facilitator superfamily|Major facilitator superfamily domain|Major facilitator superfamily domain, general substrate transporter|Tetracycline resistance protein, TetA/multidrug resistance protein MdtG
UM956_1693	444	hypothetical protein	IPR001680|IPR015943|IPR017986	WD40 repeat|WD40-repeat-containing domain|WD40/YVTN repeat-like-containing domain
UM956_1694	394	hypothetical protein	IPR000073|IPR029058	Alpha/Beta hydrolase fold|Alpha/beta hydrolase fold-1
UM956_1695	113	hypothetical protein	-	-
UM956_1696	148	hypothetical protein	-	-
UM956_1697	688	hypothetical protein	IPR001138|IPR021858	Protein of unknown function DUF3468|Zn(2)-C6 fungal-type DNA-binding domain
UM956_1698	696	hypothetical protein	IPR001660|IPR001849|IPR011510|IPR011993|IPR013761	Pleckstrin homology domain|Pleckstrin homology-like domain|Sterile alpha motif domain|Sterile alpha motif, type 2|Sterile alpha motif/pointed domain
UM956_1699	268	hypothetical protein	IPR000073|IPR029058	Alpha/Beta hydrolase fold|Alpha/beta hydrolase fold-1
UM956_1701	491	hypothetical protein	IPR011701|IPR016196|IPR020846	Major facilitator superfamily|Major facilitator superfamily domain|Major facilitator superfamily domain, general substrate transporter
UM956_1703	747	hypothetical protein	IPR010730	Heterokaryon incompatibility
UM956_1705	604	hypothetical protein	IPR001680|IPR015943|IPR017986	WD40 repeat|WD40-repeat-containing domain|WD40/YVTN repeat-like-containing domain
UM956_1709	432	hypothetical protein	IPR026822	Spp2/MOS2, G-patch domain
UM956_1710	996	hypothetical protein	IPR001680|IPR013934|IPR015943|IPR017986|IPR019775|IPR020472	G-protein beta WD-40 repeat|Small-subunit processome, Utp13|WD40 repeat|WD40 repeat, conserved site|WD40-repeat-containing domain|WD40/YVTN repeat-like-containing domain
UM956_1712	303	hypothetical protein	IPR029058	Alpha/Beta hydrolase fold
UM956_1713	952	hypothetical protein	IPR001138	Zn(2)-C6 fungal-type DNA-binding domain
UM956_1714	746	hypothetical protein	IPR010730	Heterokaryon incompatibility
UM956_1715	455	hypothetical protein	IPR005656	MmgE/PrpD
UM956_1716	568	hypothetical protein	-	-
UM956_1717	1889	hypothetical protein	IPR000403|IPR001263|IPR011009|IPR015433|IPR016024|IPR018936	Armadillo-type fold|Phosphatidylinositol 3-/4-kinase, catalytic domain|Phosphatidylinositol 3/4-kinase, conserved site|Phosphatidylinositol Kinase|Phosphoinositide 3-kinase, accessory (PIK) domain|Protein kinase-like domain
UM956_1719	559	hypothetical protein	IPR002656	Acyltransferase 3
UM956_1720	559	hypothetical protein	IPR021988	Protein of unknown function DUF3589
UM956_1721	521	hypothetical protein	IPR022751|IPR029044	Alpha-mannosyltransferase|Nucleotide-diphospho-sugar transferases
UM956_1722	337	hypothetical protein	IPR000467	G-patch domain
UM956_1723	503	hypothetical protein	IPR021047	Mannosyltransferase 1, CMT1
UM956_1724	521	hypothetical protein	IPR002654	Glycosyl transferase, family 25
UM956_1726	187	hypothetical protein	IPR006683|IPR029069	HotDog domain|Thioesterase superfamily
UM956_1727	254	hypothetical protein	-	-
UM956_1729	287	hypothetical protein	IPR000182|IPR016181	Acyl-CoA N-acyltransferase|GNAT domain
UM956_1731	497	hypothetical protein	IPR001012|IPR021569|IPR029071	UBX domain|UBX domain containing protein TUG/UBX4|Ubiquitin-related domain
UM956_1734	942	hypothetical protein	IPR002553|IPR003164|IPR008152|IPR009028|IPR011989|IPR013038|IPR013041|IPR015873|IPR016024|IPR017104	Adaptor protein complex AP-2, alpha subunit|Armadillo-like helical|Armadillo-type fold|Clathrin adaptor, alpha-adaptin, appendage, C-terminal subdomain|Clathrin adaptor, alpha-adaptin, appendage, Ig-like subdomain|Clathrin adaptor, alpha/beta/gamma-adaptin, appendage, Ig-like subdomain|Clathrin alpha-adaptin/coatomer adaptor, appendage, C-terminal subdomain|Clathrin/coatomer adaptor, adaptin-like…
UM956_1735	447	hypothetical protein	IPR009453|IPR023214	HAD-like domain|IMP-specific 5-nucleotidase
UM956_1736	641	hypothetical protein	IPR019313	Mediator complex, subunit Med17
UM956_1738	1000	hypothetical protein	IPR018823	Domain of unknown function DUF2422
UM956_1739	1188	hypothetical protein	IPR000172|IPR007867|IPR010730	Glucose-methanol-choline oxidoreductase, C-terminal|Glucose-methanol-choline oxidoreductase, N-terminal|Heterokaryon incompatibility
UM956_1740	499	hypothetical protein	-	-
UM956_1741	1409	hypothetical protein	IPR026300|IPR027417	CWF11 family|P-loop containing nucleoside triphosphate hydrolase
UM956_1742	749	hypothetical protein	IPR021861	THO complex, subunit THOC1
UM956_1743	504	hypothetical protein	-	-
UM956_1744	872	hypothetical protein	IPR005828|IPR005829|IPR016196|IPR020846	General substrate transporter|Major facilitator superfamily domain|Major facilitator superfamily domain, general substrate transporter|Sugar transporter, conserved site
UM956_1746	227	hypothetical protein	IPR000182|IPR016181	Acyl-CoA N-acyltransferase|GNAT domain
UM956_1748	673	hypothetical protein	IPR001357|IPR010613	BRCT domain|Pescadillo
UM956_1749	725	hypothetical protein	IPR019133	Mitochondrial inner membrane protein Mitofilin
UM956_1750	1336	hypothetical protein	-	-
UM956_1751	394	hypothetical protein	IPR029058|IPR029059	Alpha/Beta hydrolase fold|Alpha/beta hydrolase fold-5
UM956_1753	925	hypothetical protein	IPR008811|IPR013785|IPR017853	Aldolase-type TIM barrel|Glycoside hydrolase, superfamily|Glycosyl hydrolases 36
UM956_1754	1002	hypothetical protein	-	-
UM956_1756	469	hypothetical protein	IPR011041|IPR011042	Six-bladed beta-propeller, TolB-like|Soluble quinoprotein glucose/sorbosone dehydrogenase
UM956_1757	760	hypothetical protein	IPR001810	F-box domain
UM956_1758	506	hypothetical protein	IPR024111	Peroxisomal targeting signal 1 receptor family
UM956_1759	386	hypothetical protein	IPR000648|IPR018494	Oxysterol-binding protein|Oxysterol-binding protein, conserved site
UM956_1760	257	hypothetical protein	IPR008914	Phosphatidylethanolamine-binding protein PEBP
UM956_1761	693	hypothetical protein	IPR002085|IPR011032|IPR013149|IPR013154|IPR016040|IPR020843	Alcohol dehydrogenase GroES-like|Alcohol dehydrogenase superfamily, zinc-type|Alcohol dehydrogenase, C-terminal|GroES (chaperonin 10)-like|NAD(P)-binding domain|Polyketide synthase, enoylreductase
UM956_1762	1282	hypothetical protein	IPR007219|IPR008313|IPR008928|IPR012341	Six-hairpin glycosidase|Six-hairpin glycosidase-like|Transcription factor domain, fungi|Uncharacterised conserved protein UCP028846
UM956_1763	507	hypothetical protein	IPR011701|IPR016196|IPR020846	Major facilitator superfamily|Major facilitator superfamily domain|Major facilitator superfamily domain, general substrate transporter
UM956_1764	778	hypothetical protein	IPR027417	P-loop containing nucleoside triphosphate hydrolase
UM956_1765	401	hypothetical protein	IPR002085|IPR002328|IPR011032|IPR013149|IPR013154|IPR016040|IPR020843	Alcohol dehydrogenase GroES-like|Alcohol dehydrogenase superfamily, zinc-type|Alcohol dehydrogenase, C-terminal|Alcohol dehydrogenase, zinc-type, conserved site|GroES (chaperonin 10)-like|NAD(P)-binding domain|Polyketide synthase, enoylreductase
UM956_1767	533	hypothetical protein	-	-
UM956_1768	313	hypothetical protein	IPR007239	Autophagy-related protein 5
UM956_1769	262	hypothetical protein	-	-
UM956_1771	321	hypothetical protein	IPR015168	SsuA/THI5-like
UM956_1772	654	hypothetical protein	IPR007219	Transcription factor domain, fungi
UM956_1773	486	hypothetical protein	IPR011701|IPR016196|IPR020846	Major facilitator superfamily|Major facilitator superfamily domain|Major facilitator superfamily domain, general substrate transporter
UM956_1776	483	hypothetical protein	IPR011048|IPR015943	Cytochrome cd1-nitrite reductase-like, haem d1 domain|WD40/YVTN repeat-like-containing domain
UM956_1779	360	hypothetical protein	-	-
UM956_1780	210	hypothetical protein	IPR019163	THO complex, subunit 5
UM956_1781	343	hypothetical protein	IPR013217|IPR026113|IPR029063	Methyltransferase type 12|Methyltransferase-like|S-adenosyl-L-methionine-dependent methyltransferase-like
UM956_1782	496	hypothetical protein	IPR004254	Hly-III-related
UM956_1783	461	hypothetical protein	IPR001138	Zn(2)-C6 fungal-type DNA-binding domain
UM956_1784	1053	hypothetical protein	-	-
UM956_1785	188	hypothetical protein	-	-
UM956_1786	453	hypothetical protein	IPR011021	Arrestin-like, N-terminal
UM956_1787	160	hypothetical protein	-	-
UM956_1788	716	hypothetical protein	IPR007219	Transcription factor domain, fungi
UM956_1789	304	hypothetical protein	-	-
UM956_1791	612	hypothetical protein	IPR011701|IPR016196	Major facilitator superfamily|Major facilitator superfamily domain, general substrate transporter
UM956_1795	361	hypothetical protein	-	-
UM956_1796	415	hypothetical protein	IPR002933|IPR011650|IPR017144|IPR017439	Amidohydrolase|Peptidase M20|Peptidase M20, dimerisation domain|Peptidase M20D, amidohydrolase, predicted
UM956_1797	232	hypothetical protein	IPR011008	Dimeric alpha-beta barrel
UM956_1798	399	hypothetical protein	IPR010520|IPR029058	Alpha/Beta hydrolase fold|Protein of unknown function DUF1100, hydrolase-like
UM956_1800	397	hypothetical protein	IPR000898	Indoleamine 2,3-dioxygenase
UM956_1801	940	hypothetical protein	IPR004827	Basic-leucine zipper domain
UM956_1802	1422	hypothetical protein	IPR000330|IPR001650|IPR001841|IPR013083|IPR014001|IPR027417	Helicase, C-terminal|Helicase, superfamily 1/2, ATP-binding domain|P-loop containing nucleoside triphosphate hydrolase|SNF2-related|Zinc finger, RING-type|Zinc finger, RING/FYVE/PHD-type
UM956_1803	635	hypothetical protein	IPR001958|IPR011701|IPR016196|IPR020846	Major facilitator superfamily|Major facilitator superfamily domain|Major facilitator superfamily domain, general substrate transporter|Tetracycline resistance protein, TetA/multidrug resistance protein MdtG
UM956_1804	244	hypothetical protein	IPR000182|IPR016181	Acyl-CoA N-acyltransferase|GNAT domain
UM956_1806	793	hypothetical protein	IPR004206|IPR023577	CYTH-like domain|mRNA capping enzyme, beta subunit, structural domain
UM956_1807	676	hypothetical protein	IPR002641|IPR016035|IPR021771	Acyl transferase/acyl hydrolase/lysophospholipase|Patatin/Phospholipase A2-related|Triacylglycerol lipase
UM956_1808	414	hypothetical protein	IPR029058	Alpha/Beta hydrolase fold
UM956_1809	1294	hypothetical protein	IPR008758|IPR010730|IPR029058	Alpha/Beta hydrolase fold|Heterokaryon incompatibility|Peptidase S28
UM956_1811	206	hypothetical protein	-	-
UM956_1813	542	hypothetical protein	IPR011701|IPR016196|IPR020846	Major facilitator superfamily|Major facilitator superfamily domain|Major facilitator superfamily domain, general substrate transporter
UM956_1814	247	hypothetical protein	IPR006838	FAR-17a/AIG1-like protein
UM956_1815	869	hypothetical protein	IPR001138|IPR002409|IPR021858	Aflatoxin biosynthesis regulatory protein|Protein of unknown function DUF3468|Zn(2)-C6 fungal-type DNA-binding domain
UM956_1816	259	hypothetical protein	IPR013875	Mitochondrial import protein Pam17
UM956_1817	340	hypothetical protein	-	-
UM956_1819	527	hypothetical protein	-	-
UM956_1820	345	hypothetical protein	-	-
UM956_1821	564	hypothetical protein	IPR016196	Major facilitator superfamily domain, general substrate transporter
UM956_1823	525	hypothetical protein	IPR001128|IPR002401|IPR017972	Cytochrome P450|Cytochrome P450, E-class, group I|Cytochrome P450, conserved site
UM956_1824	363	hypothetical protein	IPR002088	Protein prenyltransferase, alpha subunit
UM956_1826	453	hypothetical protein	IPR016024|IPR019318	Armadillo-type fold|Guanine nucleotide exchange factor, Ric8
UM956_1827	1456	hypothetical protein	IPR016024|IPR022031|IPR028566	Armadillo-type fold|Rif1|Telomere-associated protein Rif1, N-terminal
UM956_1829	95	hypothetical protein	-	-
UM956_1833	512	hypothetical protein	IPR001680|IPR015943|IPR017986	WD40 repeat|WD40-repeat-containing domain|WD40/YVTN repeat-like-containing domain
UM956_1834	1397	hypothetical protein	IPR001005|IPR009057|IPR013999|IPR014012|IPR017877	HAS subgroup|Helicase/SANT-associated, DNA binding|Homeodomain-like|Myb-like domain|SANT/Myb domain
UM956_1835	482	hypothetical protein	IPR000717|IPR027528	Eukaryotic translation initiation factor 3 subunit M|Proteasome component (PCI) domain
UM956_1837	586	hypothetical protein	IPR024325	Domain of unknown function DUF3835
UM956_1838	560	hypothetical protein	IPR011701|IPR016196|IPR020846	Major facilitator superfamily|Major facilitator superfamily domain|Major facilitator superfamily domain, general substrate transporter
UM956_1840	765	hypothetical protein	-	-
UM956_1841	442	hypothetical protein	-	-
UM956_1842	320	hypothetical protein	IPR008183|IPR011013|IPR014718|IPR025532	Aldose 1-/Glucose-6-phosphate 1-epimerase|Galactose mutarotase-like domain|Glucose-6-phosphate 1-epimerase|Glycoside hydrolase-type carbohydrate-binding, subgroup
UM956_1843	195	hypothetical protein	-	-
UM956_1844	277	hypothetical protein	-	-
UM956_1845	313	hypothetical protein	-	-
UM956_1848	273	hypothetical protein	-	-
UM956_1851	293	hypothetical protein	IPR012439|IPR024461	Coiled-coil domain-containing protein 90|Protein of unknown function DUF1640
UM956_1852	343	hypothetical protein	IPR002085|IPR011032|IPR013154|IPR016040|IPR020843	Alcohol dehydrogenase GroES-like|Alcohol dehydrogenase superfamily, zinc-type|GroES (chaperonin 10)-like|NAD(P)-binding domain|Polyketide synthase, enoylreductase
UM956_1853	605	hypothetical protein	-	-
UM956_1855	689	hypothetical protein	-	-
UM956_1856	321	hypothetical protein	IPR002198|IPR002347|IPR016040	Glucose/ribitol dehydrogenase|NAD(P)-binding domain|Short-chain dehydrogenase/reductase SDR
UM956_1858	689	hypothetical protein	IPR010730	Heterokaryon incompatibility
UM956_1859	550	hypothetical protein	IPR011701|IPR016196|IPR020846	Major facilitator superfamily|Major facilitator superfamily domain|Major facilitator superfamily domain, general substrate transporter
UM956_1864	448	hypothetical protein	IPR014729	Rossmann-like alpha/beta/alpha sandwich fold
UM956_1865	850	hypothetical protein	IPR001330|IPR008930|IPR026873	Geranylgeranyl transferase type-2 subunit beta|Prenyltransferase/squalene oxidase|Terpenoid cyclases/protein prenyltransferase alpha-alpha toroid
UM956_1866	597	hypothetical protein	IPR000198|IPR008936	Rho GTPase activation protein|Rho GTPase-activating protein domain
UM956_1867	245	hypothetical protein	IPR007023	Ribosomal biogenesis regulatory protein
UM956_1868	1110	hypothetical protein	IPR007751|IPR011990|IPR027417|IPR029058	Alpha/Beta hydrolase fold|Domain of unknown function DUF676, lipase-like|P-loop containing nucleoside triphosphate hydrolase|Tetratricopeptide-like helical
UM956_1869	792	hypothetical protein	IPR007087	Zinc finger, C2H2
UM956_1870	302	hypothetical protein	IPR029058	Alpha/Beta hydrolase fold
UM956_1871	503	hypothetical protein	IPR001128|IPR002401	Cytochrome P450|Cytochrome P450, E-class, group I
UM956_1872	678	hypothetical protein	IPR000270|IPR000644	CBS domain|Phox/Bem1p
UM956_1873	1254	hypothetical protein	IPR003593|IPR003959|IPR003960|IPR009010|IPR015342|IPR025653|IPR027417|IPR029067	AAA+ ATPase domain|ATPase, AAA-type, conserved site|ATPase, AAA-type, core|Aspartate decarboxylase-like domain|CDC48 domain 2-like|P-loop containing nucleoside triphosphate hydrolase|Peroxisome biogenesis factor 1|Peroxisome biogenesis factor 1, N-terminal
UM956_1875	344	hypothetical protein	IPR007325	Putative cyclase
UM956_1876	544	hypothetical protein	IPR019368	Ribosomal protein S23/S29, mitochondrial
UM956_1880	542	hypothetical protein	IPR003663|IPR005828|IPR005829|IPR016196|IPR020846	General substrate transporter|Major facilitator superfamily domain|Major facilitator superfamily domain, general substrate transporter|Sugar transporter, conserved site|Sugar/inositol transporter
UM956_1881	566	hypothetical protein	IPR002018|IPR019819|IPR019826|IPR029058	Alpha/Beta hydrolase fold|Carboxylesterase type B, active site|Carboxylesterase type B, conserved site|Carboxylesterase, type B
UM956_1882	151	hypothetical protein	IPR008427	Extracellular membrane protein, CFEM domain
UM956_1885	497	hypothetical protein	IPR001128|IPR002401|IPR017972	Cytochrome P450|Cytochrome P450, E-class, group I|Cytochrome P450, conserved site
UM956_1887	277	hypothetical protein	IPR025714|IPR029063	Methyltransferase domain|S-adenosyl-L-methionine-dependent methyltransferase-like
UM956_1888	581	hypothetical protein	IPR000120|IPR023631	Amidase|Amidase signature domain
UM956_1889	481	hypothetical protein	IPR013057	Amino acid transporter, transmembrane
UM956_1890	205	hypothetical protein	-	-
UM956_1891	723	hypothetical protein	IPR011021|IPR011022|IPR014756	Arrestin C-terminal-like domain|Arrestin-like, N-terminal|Immunoglobulin E-set
UM956_1892	570	hypothetical protein	IPR002293|IPR004840|IPR004841	Amino acid permease, conserved site|Amino acid permease /SLC12A domain|Amino acid/polyamine transporter I
UM956_1895	717	hypothetical protein	IPR001138|IPR007219	Transcription factor domain, fungi|Zn(2)-C6 fungal-type DNA-binding domain
UM956_1897	415	hypothetical protein	-	-
UM956_1898	641	hypothetical protein	IPR001411|IPR011701|IPR016196|IPR020846	Major facilitator superfamily|Major facilitator superfamily domain|Major facilitator superfamily domain, general substrate transporter|Tetracycline resistance protein TetB/drug resistance transporter
UM956_1902	900	hypothetical protein	IPR026566	Dolichol kinase
UM956_1903	450	hypothetical protein	IPR026183	Taxilin family
UM956_1904	1027	hypothetical protein	IPR007863|IPR011237|IPR011249|IPR011765|IPR013578	Metalloenzyme, LuxS/M16 peptidase-like|Peptidase M16 domain|Peptidase M16, C-terminal domain|Peptidase M16, N-terminal|Peptidase M16C associated
UM956_1905	302	hypothetical protein	IPR011333	BTB/POZ fold
UM956_1906	531	hypothetical protein	-	-
UM956_1907	275	hypothetical protein	-	-
UM956_1908	426	hypothetical protein	IPR002629	Cobalamin-independent methionine synthase MetE, C-terminal/archaeal
UM956_1909	723	hypothetical protein	IPR012571	Mitochondrial distribution and morphology protein family 31/32, fungi
UM956_1913	253	hypothetical protein	IPR012479	SAP30-binding protein
UM956_1915	550	hypothetical protein	IPR011701|IPR016196	Major facilitator superfamily|Major facilitator superfamily domain, general substrate transporter
UM956_1918	163	hypothetical protein	-	-
UM956_1920	293	hypothetical protein	IPR002198|IPR002347|IPR016040	Glucose/ribitol dehydrogenase|NAD(P)-binding domain|Short-chain dehydrogenase/reductase SDR
UM956_1922	1698	hypothetical protein	IPR013024	Butirosin biosynthesis, BtrG-like
UM956_1923	351	hypothetical protein	IPR017932|IPR026869|IPR029055	Glutamine amidotransferase type 2 domain|Nucleophile aminohydrolases, N-terminal|Putative glutamine amidotransferase type 2
UM956_1926	750	hypothetical protein	IPR001382	Glycoside hydrolase, family 47
UM956_1927	278	hypothetical protein	IPR013216|IPR022238|IPR029063	Methyltransferase type 11|S-adenosyl-L-methionine-dependent methyltransferase-like|Uncharacterised protein family, methyltransferase, Williams-Beuren syndrome
UM956_1928	524	hypothetical protein	IPR002293	Amino acid/polyamine transporter I
UM956_1929	418	hypothetical protein	-	-
UM956_1930	401	hypothetical protein	IPR004305|IPR016084	Haem oxygenase-like, multi-helical|Thiaminase-2/PQQC
UM956_1931	262	hypothetical protein	IPR002198|IPR002347|IPR016040|IPR020904	Glucose/ribitol dehydrogenase|NAD(P)-binding domain|Short-chain dehydrogenase/reductase SDR|Short-chain dehydrogenase/reductase, conserved site
UM956_1932	636	hypothetical protein	IPR007087|IPR013087|IPR015880	Zinc finger C2H2-type/integrase DNA-binding domain|Zinc finger, C2H2|Zinc finger, C2H2-like
UM956_1934	548	hypothetical protein	IPR003663|IPR005828|IPR016196|IPR020846	General substrate transporter|Major facilitator superfamily domain|Major facilitator superfamily domain, general substrate transporter|Sugar/inositol transporter
UM956_1935	200	hypothetical protein	-	-
UM956_1936	274	hypothetical protein	-	-
UM956_1938	1329	hypothetical protein	-	-
UM956_1939	352	hypothetical protein	-	-
UM956_1940	928	hypothetical protein	IPR019183	N-acetyltransferase B complex, non-catalytic subunit
UM956_1944	451	hypothetical protein	IPR000757|IPR008985|IPR013320	Concanavalin A-like lectin/glucanase, subgroup|Concanavalin A-like lectin/glucanases superfamily|Glycoside hydrolase, family 16
UM956_1945	877	hypothetical protein	IPR029044	Nucleotide-diphospho-sugar transferases
UM956_1946	340	hypothetical protein	IPR002085|IPR011032|IPR013149|IPR013154|IPR016040|IPR020843	Alcohol dehydrogenase GroES-like|Alcohol dehydrogenase superfamily, zinc-type|Alcohol dehydrogenase, C-terminal|GroES (chaperonin 10)-like|NAD(P)-binding domain|Polyketide synthase, enoylreductase
UM956_1947	286	hypothetical protein	IPR003010	Carbon-nitrogen hydrolase
UM956_1948	530	hypothetical protein	IPR011701|IPR016196|IPR020846	Major facilitator superfamily|Major facilitator superfamily domain|Major facilitator superfamily domain, general substrate transporter
UM956_1949	184	hypothetical protein	IPR006683|IPR029069	HotDog domain|Thioesterase superfamily
UM956_1950	243	hypothetical protein	IPR011598	Myc-type, basic helix-loop-helix (bHLH) domain
UM956_1951	309	hypothetical protein	IPR001138	Zn(2)-C6 fungal-type DNA-binding domain
UM956_1952	183	hypothetical protein	IPR008253	Marvel domain
UM956_1954	1252	hypothetical protein	IPR002655|IPR006091|IPR007219|IPR009075|IPR009100|IPR013786|IPR029320	Acyl-CoA dehydrogenase/oxidase C-terminal|Acyl-CoA dehydrogenase/oxidase, N-terminal|Acyl-CoA dehydrogenase/oxidase, N-terminal and middle domain|Acyl-CoA oxidase, C-terminal|Acyl-CoA oxidase/dehydrogenase, central domain|Acyl-coenzyme A oxidase, N-terminal|Transcription factor domain, fungi
UM956_1955	240	hypothetical protein	IPR001753|IPR029045	ClpP/crotonase-like domain|Crotonase superfamily
UM956_1956	585	hypothetical protein	IPR000873|IPR020845|IPR025110	AMP-binding enzyme C-terminal domain|AMP-binding, conserved site|AMP-dependent synthetase/ligase
UM956_1957	552	hypothetical protein	IPR011701|IPR016196|IPR020846	Major facilitator superfamily|Major facilitator superfamily domain|Major facilitator superfamily domain, general substrate transporter
UM956_1958	690	hypothetical protein	IPR002655|IPR006091|IPR009075|IPR009100|IPR012258|IPR013786|IPR029320	Acyl-CoA dehydrogenase/oxidase C-terminal|Acyl-CoA dehydrogenase/oxidase, N-terminal|Acyl-CoA dehydrogenase/oxidase, N-terminal and middle domain|Acyl-CoA oxidase|Acyl-CoA oxidase, C-terminal|Acyl-CoA oxidase/dehydrogenase, central domain|Acyl-coenzyme A oxidase, N-terminal
UM956_1959	347	hypothetical protein	-	-
UM956_1960	696	hypothetical protein	IPR000573|IPR001030|IPR011827|IPR015928|IPR015931|IPR015932|IPR015937	3-isopropylmalate dehydratase, small subunit, subgroup|Aconitase A/isopropylmalate dehydratase small subunit, swivel|Aconitase/3-isopropylmalate dehydratase large subunit, alpha/beta/alpha|Aconitase/3-isopropylmalate dehydratase large subunit, alpha/beta/alpha, subdomain 1/3|Aconitase/3-isopropylmalate dehydratase large subunit, alpha/beta/alpha, subdomain 2|Aconitase/3-isopropylmalate dehydratas…
UM956_1961	494	hypothetical protein	IPR003663|IPR005828|IPR005829|IPR016196|IPR020846	General substrate transporter|Major facilitator superfamily domain|Major facilitator superfamily domain, general substrate transporter|Sugar transporter, conserved site|Sugar/inositol transporter
UM956_1962	715	hypothetical protein	IPR007087|IPR007219|IPR013087	Transcription factor domain, fungi|Zinc finger C2H2-type/integrase DNA-binding domain|Zinc finger, C2H2
UM956_1963	574	hypothetical protein	IPR011990|IPR019734	Tetratricopeptide repeat|Tetratricopeptide-like helical
UM956_1964	402	hypothetical protein	IPR000073|IPR000639|IPR010497|IPR016292|IPR029058	Alpha/Beta hydrolase fold|Alpha/beta hydrolase fold-1|Epoxide hydrolase|Epoxide hydrolase, N-terminal|Epoxide hydrolase-like
UM956_1965	505	hypothetical protein	-	-
UM956_1966	505	hypothetical protein	IPR003663|IPR005828|IPR005829|IPR016196|IPR020846	General substrate transporter|Major facilitator superfamily domain|Major facilitator superfamily domain, general substrate transporter|Sugar transporter, conserved site|Sugar/inositol transporter
UM956_1979	218	hypothetical protein	-	-
UM956_1980	462	hypothetical protein	IPR007219	Transcription factor domain, fungi
UM956_1981	785	hypothetical protein	IPR001117|IPR002355|IPR008972|IPR011706|IPR011707	Cupredoxin|Multicopper oxidase, copper-binding site|Multicopper oxidase, type 1|Multicopper oxidase, type 2|Multicopper oxidase, type 3
UM956_1982	545	hypothetical protein	IPR001128|IPR002401	Cytochrome P450|Cytochrome P450, E-class, group I
UM956_1984	279	hypothetical protein	IPR007527	Zinc finger, SWIM-type
UM956_1985	915	hypothetical protein	IPR000477	Reverse transcriptase domain
UM956_1986	1416	hypothetical protein	IPR022233	TRAPP II complex, TRAPPC10
UM956_1989	301	hypothetical protein	IPR011008|IPR025444	Dimeric alpha-beta barrel|Protein of unknown function DUF4188
UM956_1992	1824	hypothetical protein	IPR018864	Nucleoporin Nup188
UM956_1993	370	hypothetical protein	-	-
UM956_1994	296	hypothetical protein	IPR004154|IPR007109	Anticodon-binding|Brix domain
UM956_1997	600	hypothetical protein	-	-
UM956_1998	501	hypothetical protein	-	-
UM956_1999	256	hypothetical protein	IPR013216|IPR029063	Methyltransferase type 11|S-adenosyl-L-methionine-dependent methyltransferase-like
UM956_2000	307	hypothetical protein	IPR012535	Cell division protein Cdc14
UM956_2001	398	hypothetical protein	IPR000092|IPR008949|IPR017446	Polyprenyl synthetase|Polyprenyl synthetase-related|Terpenoid synthase
UM956_2002	534	hypothetical protein	IPR001128|IPR002401|IPR017972	Cytochrome P450|Cytochrome P450, E-class, group I|Cytochrome P450, conserved site
UM956_2004	293	hypothetical protein	IPR000073|IPR029058	Alpha/Beta hydrolase fold|Alpha/beta hydrolase fold-1
UM956_2005	218	hypothetical protein	IPR004045|IPR004046|IPR010987|IPR012336	Glutathione S-transferase, C-terminal|Glutathione S-transferase, C-terminal-like|Glutathione S-transferase, N-terminal|Thioredoxin-like fold
UM956_2006	342	hypothetical protein	IPR000504|IPR012677	Nucleotide-binding, alpha-beta plait|RNA recognition motif domain
UM956_2007	398	hypothetical protein	IPR000683|IPR016040	NAD(P)-binding domain|Oxidoreductase, N-terminal
UM956_2010	799	hypothetical protein	IPR006047|IPR006589|IPR011118|IPR013780|IPR013781|IPR015902|IPR017853	Glycoside hydrolase, catalytic domain|Glycoside hydrolase, family 13|Glycoside hydrolase, superfamily|Glycosyl hydrolase, family 13, all-beta|Glycosyl hydrolase, family 13, catalytic domain|Glycosyl hydrolase, family 13, subfamily, catalytic domain|Tannase/feruloyl esterase
UM956_2011	487	hypothetical protein	IPR011701|IPR016196|IPR020846	Major facilitator superfamily|Major facilitator superfamily domain|Major facilitator superfamily domain, general substrate transporter
UM956_2012	609	hypothetical protein	IPR001279|IPR029032	AhpD-like|Beta-lactamase-like
UM956_2014	888	hypothetical protein	IPR007087|IPR007219|IPR013087|IPR015880	Transcription factor domain, fungi|Zinc finger C2H2-type/integrase DNA-binding domain|Zinc finger, C2H2|Zinc finger, C2H2-like
UM956_2015	330	hypothetical protein	IPR006115|IPR008927|IPR013328|IPR015815|IPR016040|IPR029154	6-phosphogluconate dehydrogenase, C-terminal-like|6-phosphogluconate dehydrogenase, NADP-binding|Dehydrogenase, multihelical|Hydroxy monocarboxylic acid anion dehydrogenase, HIBADH-type|NAD(P)-binding domain|NADP-dependent 3-hydroxyisobutyrate dehydrogenase, NAD-binding domain
UM956_2016	320	hypothetical protein	IPR001279	Beta-lactamase-like
UM956_2018	670	hypothetical protein	IPR008636	Hook-related protein family
UM956_2019	101	hypothetical protein	IPR009020	Proteinase inhibitor, propeptide
UM956_2020	646	hypothetical protein	IPR006569|IPR008942	CID domain|ENTH/VHS
UM956_2021	310	hypothetical protein	IPR018108|IPR023395	Mitochondrial carrier domain|Mitochondrial substrate/solute carrier
UM956_2022	308	hypothetical protein	IPR002410|IPR005945|IPR029058	Alpha/Beta hydrolase fold|Peptidase S33|Proline-specific peptidase
UM956_2023	990	hypothetical protein	IPR003100|IPR003165|IPR012337|IPR014811	Argonaute/Dicer protein, PAZ domain|Domain of unknown function DUF1785|Ribonuclease H-like domain|Stem cell self-renewal protein Piwi
UM956_2024	135	hypothetical protein	IPR006913|IPR011057	Glutathione-dependent formaldehyde-activating enzyme/centromere protein V|Mss4-like
UM956_2025	692	hypothetical protein	IPR001375|IPR011042|IPR011659|IPR029058	Alpha/Beta hydrolase fold|Peptidase S9, prolyl oligopeptidase, catalytic domain|Six-bladed beta-propeller, TolB-like|WD40-like Beta Propeller
UM956_2026	448	hypothetical protein	IPR013632|IPR020588|IPR027417	DNA recombination and repair protein Rad51, C-terminal|DNA recombination and repair protein RecA-like, ATP-binding domain|P-loop containing nucleoside triphosphate hydrolase
UM956_2028	323	hypothetical protein	IPR013536	WLM
UM956_2030	574	hypothetical protein	IPR006153	Cation/H+ exchanger
UM956_2031	528	hypothetical protein	IPR002156|IPR009027|IPR011320|IPR012337	Ribonuclease H domain|Ribonuclease H-like domain|Ribonuclease H1, N-terminal|Ribosomal protein L9/RNase H1, N-terminal
UM956_2032	582	hypothetical protein	IPR011701|IPR016196|IPR020846	Major facilitator superfamily|Major facilitator superfamily domain|Major facilitator superfamily domain, general substrate transporter
UM956_2033	501	hypothetical protein	IPR001128|IPR002401	Cytochrome P450|Cytochrome P450, E-class, group I
UM956_2036	664	hypothetical protein	IPR011051|IPR014710|IPR025974|IPR028386|IPR028929	Centromere protein C/Mif2/cnp3|Mif2/CENP-C cupin domain|Mif2/cnp3, N-terminal|RmlC-like cupin domain|RmlC-like jelly roll fold
UM956_2037	279	hypothetical protein	IPR000626|IPR000938|IPR029071	CAP Gly-rich domain|Ubiquitin-like|Ubiquitin-related domain
UM956_2038	559	hypothetical protein	IPR000873|IPR020845|IPR025110	AMP-binding enzyme C-terminal domain|AMP-binding, conserved site|AMP-dependent synthetase/ligase
UM956_2039	537	hypothetical protein	-	-
UM956_2040	400	hypothetical protein	IPR013882	DNA repair protein Sae2/CtIP
UM956_2041	425	hypothetical protein	IPR015943|IPR017986	WD40-repeat-containing domain|WD40/YVTN repeat-like-containing domain
UM956_2043	307	hypothetical protein	IPR006593	Cytochrome b561/ferric reductase transmembrane
UM956_2044	255	hypothetical protein	IPR001104|IPR010721	3-oxo-5-alpha-steroid 4-dehydrogenase, C-terminal|Protein of unknown function DUF1295
UM956_2045	273	hypothetical protein	IPR002198|IPR002347|IPR016040	Glucose/ribitol dehydrogenase|NAD(P)-binding domain|Short-chain dehydrogenase/reductase SDR
UM956_2046	1386	hypothetical protein	IPR002110|IPR002909|IPR013783|IPR014756|IPR020683	Ankyrin repeat|Ankyrin repeat-containing domain|IPT domain|Immunoglobulin E-set|Immunoglobulin-like fold
UM956_2047	243	hypothetical protein	IPR013216|IPR029063	Methyltransferase type 11|S-adenosyl-L-methionine-dependent methyltransferase-like
UM956_2048	202	hypothetical protein	IPR028020	ASX homology domain
UM956_2049	445	hypothetical protein	IPR013919	Peroxisome membrane protein, Pex16
UM956_2050	533	hypothetical protein	IPR016196	Major facilitator superfamily domain, general substrate transporter
UM956_2051	383	hypothetical protein	-	-
UM956_2052	1163	hypothetical protein	IPR011990|IPR027417	P-loop containing nucleoside triphosphate hydrolase|Tetratricopeptide-like helical
UM956_2053	785	hypothetical protein	IPR015943|IPR017986	WD40-repeat-containing domain|WD40/YVTN repeat-like-containing domain
UM956_2054	468	hypothetical protein	-	-
UM956_2055	78	hypothetical protein	IPR003958|IPR009072	Histone-fold|Transcription factor CBF/NF-Y/archaeal histone
UM956_2056	575	hypothetical protein	-	-
UM956_2057	972	hypothetical protein	IPR000225|IPR011989|IPR016024	Armadillo|Armadillo-like helical|Armadillo-type fold
UM956_2059	1121	hypothetical protein	IPR000953|IPR016197|IPR023780	Chromo domain|Chromo domain-like|Chromo domain/shadow
UM956_2063	562	hypothetical protein	-	-
UM956_2064	344	hypothetical protein	IPR001810	F-box domain
UM956_2065	314	hypothetical protein	IPR013094|IPR029058	Alpha/Beta hydrolase fold|Alpha/beta hydrolase fold-3
UM956_2067	337	hypothetical protein	IPR004154|IPR007109|IPR026532	Anticodon-binding|Brix domain|Ribosome biogenesis protein BRX1
UM956_2068	725	hypothetical protein	IPR007244	NatC N(alpha)-terminal acetyltransferase, Mak10 subunit
UM956_2072	1642	hypothetical protein	IPR008806|IPR013197|IPR024983	CHAT domain|RNA polymerase III Rpc82, C -terminal|RNA polymerase III subunit RPC82-related, helix-turn-helix
UM956_2074	581	hypothetical protein	-	-
UM956_2075	661	hypothetical protein	-	-
UM956_2076	290	hypothetical protein	IPR022057	Chitin synthase III catalytic subunit
UM956_2077	100	hypothetical protein	-	-
UM956_2078	1492	hypothetical protein	IPR015943|IPR017986	WD40-repeat-containing domain|WD40/YVTN repeat-like-containing domain
UM956_2080	277	hypothetical protein	IPR008775	Phytanoyl-CoA dioxygenase
UM956_2081	807	hypothetical protein	-	-
UM956_2084	854	hypothetical protein	IPR001252|IPR007087|IPR007219|IPR013087|IPR015880	Malate dehydrogenase, active site|Transcription factor domain, fungi|Zinc finger C2H2-type/integrase DNA-binding domain|Zinc finger, C2H2|Zinc finger, C2H2-like
UM956_2087	486	hypothetical protein	IPR011701|IPR016196|IPR020846	Major facilitator superfamily|Major facilitator superfamily domain|Major facilitator superfamily domain, general substrate transporter
UM956_2088	352	hypothetical protein	IPR001509|IPR016040	NAD(P)-binding domain|NAD-dependent epimerase/dehydratase
UM956_2090	562	hypothetical protein	IPR010730	Heterokaryon incompatibility
UM956_2091	440	hypothetical protein	IPR010828	Alcohol acetyltransferase
UM956_2092	137	hypothetical protein	-	-
UM956_2093	414	hypothetical protein	IPR002125|IPR016193	CMP/dCMP deaminase, zinc-binding|Cytidine deaminase-like
UM956_2094	462	hypothetical protein	IPR003169	GYF
UM956_2095	379	hypothetical protein	IPR004854	Ubiquitin fusion degradation protein UFD1
UM956_2096	336	hypothetical protein	IPR011009|IPR016477	Fructosamine/Ketosamine-3-kinase|Protein kinase-like domain
UM956_2098	436	hypothetical protein	IPR005829|IPR011701|IPR016196|IPR020846	Major facilitator superfamily|Major facilitator superfamily domain|Major facilitator superfamily domain, general substrate transporter|Sugar transporter, conserved site
UM956_2099	668	hypothetical protein	IPR007219	Transcription factor domain, fungi
UM956_2100	549	hypothetical protein	IPR002018|IPR019826|IPR029058	Alpha/Beta hydrolase fold|Carboxylesterase type B, active site|Carboxylesterase, type B
UM956_2101	281	hypothetical protein	IPR010699	Protein of unknown function DUF1275
UM956_2105	388	hypothetical protein	IPR013094|IPR029058	Alpha/Beta hydrolase fold|Alpha/beta hydrolase fold-3
UM956_2108	602	hypothetical protein	IPR000222|IPR001932|IPR015655	Protein phosphatase 2C|Protein phosphatase 2C (PP2C)-like domain|Protein phosphatase 2C, manganese/magnesium aspartate binding site
UM956_2109	319	hypothetical protein	IPR013078|IPR029033	Histidine phosphatase superfamily|Histidine phosphatase superfamily, clade-1
UM956_2110	430	hypothetical protein	IPR011701|IPR016196|IPR020846	Major facilitator superfamily|Major facilitator superfamily domain|Major facilitator superfamily domain, general substrate transporter
UM956_2111	646	hypothetical protein	IPR012419	Cas1p 10 TM acyl transferase domain
UM956_2112	368	hypothetical protein	IPR004939|IPR008979	Anaphase-promoting complex, subunit 10/DOC domain|Galactose-binding domain-like
UM956_2113	274	hypothetical protein	IPR004045|IPR005442|IPR010987|IPR012336	Glutathione S-transferase, C-terminal-like|Glutathione S-transferase, N-terminal|Glutathione S-transferase, omega-class|Thioredoxin-like fold
UM956_2114	272	hypothetical protein	IPR016040	NAD(P)-binding domain
UM956_2118	531	hypothetical protein	-	-
UM956_2119	289	hypothetical protein	-	-
UM956_2120	455	hypothetical protein	-	-
UM956_2122	413	hypothetical protein	IPR011042	Six-bladed beta-propeller, TolB-like
UM956_2123	561	hypothetical protein	IPR002293	Amino acid/polyamine transporter I
UM956_2128	146	hypothetical protein	-	-
UM956_2129	590	hypothetical protein	-	-
UM956_2130	199	hypothetical protein	-	-
UM956_2131	164	hypothetical protein	-	-
UM956_2132	120	hypothetical protein	-	-
UM956_2136	478	hypothetical protein	IPR000086|IPR015797	NUDIX hydrolase domain|NUDIX hydrolase domain-like
UM956_2137	794	hypothetical protein	IPR003807|IPR004331|IPR018966	Domain of unknown function DUF202|SPX, N-terminal|VTC domain
UM956_2138	870	hypothetical protein	IPR005378	Vacuolar protein sorting-associated protein 35, Vps35
UM956_2140	502	hypothetical protein	IPR003480|IPR023213	Chloramphenicol acetyltransferase-like domain|Transferase
UM956_2141	208	hypothetical protein	-	-
UM956_2142	336	hypothetical protein	-	-
UM956_2143	288	hypothetical protein	IPR004254	Hly-III-related
UM956_2144	467	hypothetical protein	-	-
UM956_2146	482	hypothetical protein	-	-
UM956_2147	610	hypothetical protein	IPR029044	Nucleotide-diphospho-sugar transferases
UM956_2150	544	hypothetical protein	IPR021858	Protein of unknown function DUF3468
UM956_2155	263	hypothetical protein	IPR001202|IPR015767	Rho GTPase activating protein|WW domain
UM956_2156	213	hypothetical protein	-	-
UM956_2157	522	hypothetical protein	IPR013178	Histone H3-K56 acetyltransferase, RTT109
UM956_2158	706	hypothetical protein	IPR001461|IPR021109	Aspartic peptidase|Aspartic peptidase domain
UM956_2159	546	hypothetical protein	IPR005828|IPR005829|IPR016196|IPR020846	General substrate transporter|Major facilitator superfamily domain|Major facilitator superfamily domain, general substrate transporter|Sugar transporter, conserved site
UM956_2160	610	hypothetical protein	-	-
UM956_2163	146	hypothetical protein	-	-
UM956_2166	1265	hypothetical protein	IPR003822|IPR013194	Histone deacetylase interacting|Paired amphipathic helix
UM956_2168	274	hypothetical protein	IPR001623|IPR004640|IPR009073	Co-chaperone Hsc20|Co-chaperone HscB, C-terminal oligomerisation domain|DnaJ domain
UM956_2169	289	hypothetical protein	-	-
UM956_2170	778	hypothetical protein	-	-
UM956_2171	467	hypothetical protein	IPR011701|IPR016196	Major facilitator superfamily|Major facilitator superfamily domain, general substrate transporter
UM956_2172	486	hypothetical protein	IPR013927	Transcription factor Opi1
UM956_2173	877	hypothetical protein	IPR009976	Exocyst complex component Sec10-like
UM956_2175	288	hypothetical protein	IPR025714|IPR029063	Methyltransferase domain|S-adenosyl-L-methionine-dependent methyltransferase-like
UM956_2178	574	hypothetical protein	IPR000120|IPR015830|IPR023631	Amidase|Amidase signature domain|Amidase, fungi type
UM956_2179	356	hypothetical protein	IPR008754|IPR024079	Metallopeptidase, catalytic domain|Peptidase M43, pregnancy-associated plasma-A
UM956_2180	413	hypothetical protein	IPR005045	Protein of unknown function DUF284, transmembrane eukaryotic
UM956_2181	538	hypothetical protein	IPR004853	Triose-phosphate transporter domain
UM956_2182	889	hypothetical protein	IPR001375|IPR029058	Alpha/Beta hydrolase fold|Peptidase S9, prolyl oligopeptidase, catalytic domain
UM956_2183	814	hypothetical protein	IPR001313|IPR011989|IPR016024	Armadillo-like helical|Armadillo-type fold|Pumilio RNA-binding repeat
UM956_2184	280	hypothetical protein	-	-
UM956_2185	921	hypothetical protein	IPR001680|IPR015943|IPR017877|IPR017986|IPR019775	Myb-like domain|WD40 repeat|WD40 repeat, conserved site|WD40-repeat-containing domain|WD40/YVTN repeat-like-containing domain
UM956_2186	175	hypothetical protein	-	-
UM956_2188	424	hypothetical protein	-	-
UM956_2189	385	hypothetical protein	-	-
UM956_2190	156	hypothetical protein	IPR011051|IPR013096|IPR014710	Cupin 2, conserved barrel|RmlC-like cupin domain|RmlC-like jelly roll fold
UM956_2191	241	hypothetical protein	IPR004045|IPR004046|IPR010987|IPR012336	Glutathione S-transferase, C-terminal|Glutathione S-transferase, C-terminal-like|Glutathione S-transferase, N-terminal|Thioredoxin-like fold
UM956_2196	953	hypothetical protein	-	-
UM956_2198	754	hypothetical protein	IPR001841|IPR002867|IPR006575|IPR013083|IPR016135|IPR017907	RWD domain|Ubiquitin-conjugating enzyme/RWD-like|Zinc finger, C6HC-type|Zinc finger, RING-type|Zinc finger, RING-type, conserved site|Zinc finger, RING/FYVE/PHD-type
UM956_2200	396	hypothetical protein	IPR013022	Xylose isomerase-like, TIM barrel domain
UM956_2201	412	hypothetical protein	IPR003673|IPR023606	CoA-transferase family III|CoA-transferase family III domain
UM956_2202	386	hypothetical protein	IPR003703|IPR029069	Acyl-CoA thioesterase|HotDog domain
UM956_2203	618	hypothetical protein	IPR007219	Transcription factor domain, fungi
UM956_2204	473	hypothetical protein	IPR000873|IPR020845|IPR025110	AMP-binding enzyme C-terminal domain|AMP-binding, conserved site|AMP-dependent synthetase/ligase
UM956_2205	524	hypothetical protein	IPR011701|IPR016196	Major facilitator superfamily|Major facilitator superfamily domain, general substrate transporter
UM956_2206	490	hypothetical protein	IPR003953|IPR027477	FAD binding domain|Succinate dehydrogenase/fumarate reductase flavoprotein, catalytic domain
UM956_2207	350	hypothetical protein	IPR013022	Xylose isomerase-like, TIM barrel domain
UM956_2208	260	hypothetical protein	IPR002198|IPR002347|IPR016040	Glucose/ribitol dehydrogenase|NAD(P)-binding domain|Short-chain dehydrogenase/reductase SDR
UM956_2209	806	hypothetical protein	IPR001138	Zn(2)-C6 fungal-type DNA-binding domain
UM956_2210	366	hypothetical protein	IPR001155|IPR013785	Aldolase-type TIM barrel|NADH:flavin oxidoreductase/NADH oxidase, N-terminal
UM956_2212	376	hypothetical protein	IPR000683|IPR004104|IPR016040	NAD(P)-binding domain|Oxidoreductase, C-terminal|Oxidoreductase, N-terminal
UM956_2213	382	hypothetical protein	-	-
UM956_2214	255	hypothetical protein	-	-
UM956_2215	580	hypothetical protein	IPR000960	Flavin monooxygenase FMO
UM956_2216	288	hypothetical protein	IPR002198|IPR002347|IPR016040|IPR020904	Glucose/ribitol dehydrogenase|NAD(P)-binding domain|Short-chain dehydrogenase/reductase SDR|Short-chain dehydrogenase/reductase, conserved site
UM956_2217	329	hypothetical protein	IPR002198|IPR002347|IPR016040|IPR020904	Glucose/ribitol dehydrogenase|NAD(P)-binding domain|Short-chain dehydrogenase/reductase SDR|Short-chain dehydrogenase/reductase, conserved site
UM956_2218	626	hypothetical protein	IPR007219	Transcription factor domain, fungi
UM956_2219	369	hypothetical protein	IPR009737|IPR012336	Sucraseferredoxin-like|Thioredoxin-like fold
UM956_2220	1296	hypothetical protein	IPR002110|IPR007751|IPR020683|IPR027417|IPR029058	Alpha/Beta hydrolase fold|Ankyrin repeat|Ankyrin repeat-containing domain|Domain of unknown function DUF676, lipase-like|P-loop containing nucleoside triphosphate hydrolase
UM956_2222	946	hypothetical protein	-	-
UM956_2223	429	hypothetical protein	IPR004843|IPR029052	Calcineurin-like phosphoesterase domain, apaH type|Metallo-dependent phosphatase-like
UM956_2224	275	hypothetical protein	IPR002198|IPR002347|IPR016040|IPR020842|IPR020904	Glucose/ribitol dehydrogenase|NAD(P)-binding domain|Polyketide synthase/Fatty acid synthase, KR|Short-chain dehydrogenase/reductase SDR|Short-chain dehydrogenase/reductase, conserved site
UM956_2228	199	hypothetical protein	-	-
UM956_2230	278	hypothetical protein	IPR007817	Pyoverdine biosynthesis
UM956_2231	570	hypothetical protein	IPR013121|IPR013130|IPR017927	Ferredoxin reductase-type FAD-binding domain|Ferric reductase transmembrane component-like domain|Ferric reductase, NAD binding
UM956_2232	522	hypothetical protein	IPR001128|IPR002401	Cytochrome P450|Cytochrome P450, E-class, group I
UM956_2233	536	hypothetical protein	IPR006094|IPR016166|IPR016169	CO dehydrogenase flavoprotein-like, FAD-binding, subdomain 2|FAD linked oxidase, N-terminal|FAD-binding, type 2
UM956_2234	386	hypothetical protein	IPR000582|IPR014352	Acyl-CoA-binding protein, ACBP|FERM/acyl-CoA-binding protein, 3-helical bundle
UM956_2235	176	hypothetical protein	IPR018714	Protein of unknown function DUF2237
UM956_2236	568	hypothetical protein	IPR011701|IPR016196|IPR020846	Major facilitator superfamily|Major facilitator superfamily domain|Major facilitator superfamily domain, general substrate transporter
UM956_2237	526	hypothetical protein	IPR003663|IPR005828|IPR005829|IPR016196|IPR020846	General substrate transporter|Major facilitator superfamily domain|Major facilitator superfamily domain, general substrate transporter|Sugar transporter, conserved site|Sugar/inositol transporter
UM956_2238	621	hypothetical protein	IPR000917|IPR017849|IPR017850|IPR024607	Alkaline phosphatase-like, alpha/beta/alpha|Alkaline-phosphatase-like, core domain|Sulfatase|Sulfatase, conserved site
UM956_2239	621	hypothetical protein	IPR007219	Transcription factor domain, fungi
UM956_2246	221	hypothetical protein	IPR018811	Uncharacterised protein family FLILHELTA
UM956_2247	809	hypothetical protein	IPR001810	F-box domain
UM956_2248	829	hypothetical protein	IPR007219	Transcription factor domain, fungi
UM956_2251	196	hypothetical protein	-	-
UM956_2252	598	hypothetical protein	-	-
UM956_2253	370	hypothetical protein	IPR001509|IPR016040	NAD(P)-binding domain|NAD-dependent epimerase/dehydratase
UM956_2254	808	hypothetical protein	IPR004879|IPR008928|IPR012336|IPR012341|IPR024705	Domain of unknown function DUF255|Six-hairpin glycosidase|Six-hairpin glycosidase-like|Spermatogenesis-associated protein 20|Thioredoxin-like fold
UM956_2255	406	hypothetical protein	IPR001680|IPR015943|IPR017986	WD40 repeat|WD40-repeat-containing domain|WD40/YVTN repeat-like-containing domain
UM956_2259	574	hypothetical protein	IPR001248|IPR012681	Nucleobase cation symporter-1, NCS1|Permease, cytosine/purines, uracil, thiamine, allantoin
UM956_2260	351	hypothetical protein	IPR002283|IPR005123|IPR026992|IPR027443	Isopenicillin N synthase|Isopenicillin N synthase-like|Non-haem dioxygenase N-terminal domain|Oxoglutarate/iron-dependent dioxygenase
UM956_2262	364	hypothetical protein	IPR005123|IPR026992|IPR027443	Isopenicillin N synthase-like|Non-haem dioxygenase N-terminal domain|Oxoglutarate/iron-dependent dioxygenase
UM956_2263	505	hypothetical protein	IPR003663|IPR005828|IPR005829|IPR016196|IPR020846	General substrate transporter|Major facilitator superfamily domain|Major facilitator superfamily domain, general substrate transporter|Sugar transporter, conserved site|Sugar/inositol transporter
UM956_2264	107	hypothetical protein	IPR007138|IPR011008	Antibiotic biosynthesis monooxygenase|Dimeric alpha-beta barrel
UM956_2265	413	hypothetical protein	IPR002640|IPR011042	Arylesterase|Six-bladed beta-propeller, TolB-like
UM956_2266	262	hypothetical protein	IPR002198|IPR002347|IPR016040	Glucose/ribitol dehydrogenase|NAD(P)-binding domain|Short-chain dehydrogenase/reductase SDR
UM956_2267	541	hypothetical protein	-	-
UM956_2268	164	hypothetical protein	IPR006683|IPR029069	HotDog domain|Thioesterase superfamily
UM956_2270	285	hypothetical protein	IPR001753|IPR018376|IPR029045	ClpP/crotonase-like domain|Crotonase superfamily|Enoyl-CoA hydratase/isomerase, conserved site
UM956_2271	292	hypothetical protein	IPR002198|IPR002347|IPR016040|IPR020904	Glucose/ribitol dehydrogenase|NAD(P)-binding domain|Short-chain dehydrogenase/reductase SDR|Short-chain dehydrogenase/reductase, conserved site
UM956_2272	908	hypothetical protein	IPR007087|IPR007219|IPR013087|IPR015880	Transcription factor domain, fungi|Zinc finger C2H2-type/integrase DNA-binding domain|Zinc finger, C2H2|Zinc finger, C2H2-like
UM956_2273	781	hypothetical protein	IPR008928|IPR016518|IPR027414	Alpha-L-fucosidase|Glycosyl hydrolase family, N-terminal domain|Six-hairpin glycosidase-like
UM956_2274	552	hypothetical protein	IPR003663|IPR005828|IPR005829|IPR016196|IPR020846	General substrate transporter|Major facilitator superfamily domain|Major facilitator superfamily domain, general substrate transporter|Sugar transporter, conserved site|Sugar/inositol transporter
UM956_2275	401	hypothetical protein	IPR001395|IPR023210	Aldo/keto reductase|NADP-dependent oxidoreductase domain
UM956_2276	677	hypothetical protein	IPR007219	Transcription factor domain, fungi
UM956_2277	895	hypothetical protein	IPR000375|IPR001401|IPR020850|IPR022812|IPR027417	Dynamin central domain|Dynamin superfamily|Dynamin, GTPase domain|GTPase effector domain, GED|P-loop containing nucleoside triphosphate hydrolase
UM956_2279	578	hypothetical protein	IPR001138|IPR021858	Protein of unknown function DUF3468|Zn(2)-C6 fungal-type DNA-binding domain
UM956_2282	205	hypothetical protein	-	-
UM956_2284	860	hypothetical protein	IPR001757|IPR006121|IPR008250|IPR017969|IPR018303|IPR023214|IPR023299|IPR027256	Cation-transporting P-type ATPase|Cation-transporting P-type ATPase, subfamily IB|HAD-like domain|Heavy metal-associated domain, HMA|Heavy-metal-associated, conserved site|P-type ATPase, A domain|P-type ATPase, cytoplasmic domain N|P-type ATPase, phosphorylation site
UM956_2285	545	hypothetical protein	-	-
UM956_2286	730	hypothetical protein	-	-
UM956_2287	579	hypothetical protein	IPR011701|IPR016196|IPR020846	Major facilitator superfamily|Major facilitator superfamily domain|Major facilitator superfamily domain, general substrate transporter
UM956_2289	682	hypothetical protein	IPR001138|IPR007219	Transcription factor domain, fungi|Zn(2)-C6 fungal-type DNA-binding domain
UM956_2290	661	hypothetical protein	IPR000873|IPR020845|IPR025110	AMP-binding enzyme C-terminal domain|AMP-binding, conserved site|AMP-dependent synthetase/ligase
UM956_2294	728	hypothetical protein	IPR001138|IPR007219	Transcription factor domain, fungi|Zn(2)-C6 fungal-type DNA-binding domain
UM956_2295	195	hypothetical protein	-	-
UM956_2296	1259	hypothetical protein	IPR001841|IPR002641|IPR013083|IPR016035|IPR017907|IPR027417	Acyl transferase/acyl hydrolase/lysophospholipase|P-loop containing nucleoside triphosphate hydrolase|Patatin/Phospholipase A2-related|Zinc finger, RING-type|Zinc finger, RING-type, conserved site|Zinc finger, RING/FYVE/PHD-type
UM956_2297	622	hypothetical protein	IPR002293|IPR004841	Amino acid permease /SLC12A domain|Amino acid/polyamine transporter I
UM956_2298	948	hypothetical protein	IPR015943	WD40/YVTN repeat-like-containing domain
UM956_2299	326	hypothetical protein	IPR002347|IPR016040	Glucose/ribitol dehydrogenase|NAD(P)-binding domain
UM956_2300	1063	hypothetical protein	IPR012486|IPR021819	N1221-like|Protein of unknown function DUF3402
UM956_2301	178	hypothetical protein	IPR019404	Mediator complex, subunit Med11
UM956_2303	208	hypothetical protein	IPR002610|IPR022764	Peptidase S54, rhomboid|Peptidase S54, rhomboid domain
UM956_2304	1155	hypothetical protein	IPR016197|IPR021006	Chromo domain-like|Histone deacetylase complex, subunit 2/3
UM956_2305	512	hypothetical protein	IPR000960|IPR012143|IPR020946	Dimethylaniline monooxygenase, N-oxide-forming|Flavin monooxygenase FMO|Flavin monooxygenase-like
UM956_2306	374	hypothetical protein	IPR026555|IPR029058|IPR029059	Alpha/Beta hydrolase fold|Alpha/beta hydrolase fold-5|KAT8 regulatory NSL complex subunit 3/Testis-expressed sequence 30 protein
UM956_2308	373	hypothetical protein	-	-
UM956_2309	330	hypothetical protein	IPR003719	Phenazine biosynthesis PhzF protein
UM956_2311	699	hypothetical protein	IPR003846	Uncharacterised protein family UPF0061
UM956_2312	1568	hypothetical protein	-	-
UM956_2313	363	hypothetical protein	IPR006992	Amidohydrolase 2
UM956_2314	813	hypothetical protein	IPR001138|IPR007219	Transcription factor domain, fungi|Zn(2)-C6 fungal-type DNA-binding domain
UM956_2315	531	hypothetical protein	IPR003663|IPR005828|IPR005829|IPR016196|IPR020846	General substrate transporter|Major facilitator superfamily domain|Major facilitator superfamily domain, general substrate transporter|Sugar transporter, conserved site|Sugar/inositol transporter
UM956_2316	136	hypothetical protein	IPR011008|IPR013097	Dimeric alpha-beta barrel|Stress responsive alpha-beta barrel
UM956_2317	822	hypothetical protein	IPR008775|IPR017853	Glycoside hydrolase, superfamily|Phytanoyl-CoA dioxygenase
UM956_2319	265	hypothetical protein	IPR007568	RTA-like protein
UM956_2320	525	hypothetical protein	-	-
UM956_2322	555	hypothetical protein	IPR013717	PIG-P
UM956_2323	514	hypothetical protein	-	-
UM956_2324	510	hypothetical protein	IPR008758|IPR029058	Alpha/Beta hydrolase fold|Peptidase S28
UM956_2326	551	hypothetical protein	IPR001128|IPR002401	Cytochrome P450|Cytochrome P450, E-class, group I
UM956_2327	634	hypothetical protein	IPR002938|IPR003042|IPR012336	Aromatic-ring hydroxylase-like|Monooxygenase, FAD-binding|Thioredoxin-like fold
UM956_2329	351	hypothetical protein	IPR005123|IPR026992|IPR027443	Isopenicillin N synthase-like|Non-haem dioxygenase N-terminal domain|Oxoglutarate/iron-dependent dioxygenase
UM956_2330	530	hypothetical protein	IPR003663|IPR005828|IPR005829|IPR016196|IPR020846	General substrate transporter|Major facilitator superfamily domain|Major facilitator superfamily domain, general substrate transporter|Sugar transporter, conserved site|Sugar/inositol transporter
UM956_2331	175	hypothetical protein	-	-
UM956_2332	276	hypothetical protein	IPR002068|IPR008978	Alpha crystallin/Hsp20 domain|HSP20-like chaperone
UM956_2333	1196	hypothetical protein	IPR008775|IPR021369	Phytanoyl-CoA dioxygenase|Protein of unknown function DUF2985
UM956_2335	193	hypothetical protein	-	-
UM956_2336	540	hypothetical protein	IPR001296|IPR028098	Glycosyl transferase, family 1|Glycosyltransferase subfamily 4, N-terminal domain
UM956_2337	642	hypothetical protein	IPR021858	Protein of unknown function DUF3468
UM956_2338	252	hypothetical protein	IPR019136	Transcription factor IIIC, subunit 5
UM956_2339	710	hypothetical protein	IPR002554|IPR016024	Armadillo-type fold|Protein phosphatase 2A, regulatory B subunit, B56
UM956_2342	302	hypothetical protein	IPR007590	CWC16 protein
UM956_2343	269	hypothetical protein	IPR002198|IPR002347|IPR016040	Glucose/ribitol dehydrogenase|NAD(P)-binding domain|Short-chain dehydrogenase/reductase SDR
UM956_2344	388	hypothetical protein	-	-
UM956_2345	602	hypothetical protein	-	-
UM956_2346	296	hypothetical protein	IPR004045|IPR010987|IPR012336	Glutathione S-transferase, C-terminal-like|Glutathione S-transferase, N-terminal|Thioredoxin-like fold
UM956_2348	583	hypothetical protein	IPR011701|IPR016196|IPR020846	Major facilitator superfamily|Major facilitator superfamily domain|Major facilitator superfamily domain, general substrate transporter
UM956_2349	109	hypothetical protein	-	-
UM956_2350	198	hypothetical protein	IPR007248	Mpv17/PMP22
UM956_2351	284	hypothetical protein	IPR001753|IPR018376|IPR029045	ClpP/crotonase-like domain|Crotonase superfamily|Enoyl-CoA hydratase/isomerase, conserved site
UM956_2353	266	hypothetical protein	IPR007736|IPR011992	Caleosin|EF-hand domain pair
UM956_2354	280	hypothetical protein	IPR001283|IPR014044|IPR018244	Allergen V5/Tpx-1-related, conserved site|CAP domain|Cysteine-rich secretory protein, allergen V5/Tpx-1-related
UM956_2358	483	hypothetical protein	IPR011990|IPR025676	Clr5 domain|Tetratricopeptide-like helical
UM956_2359	432	hypothetical protein	-	-
UM956_2360	153	hypothetical protein	IPR009799|IPR011008	Dimeric alpha-beta barrel|EthD domain
UM956_2361	267	hypothetical protein	-	-
UM956_2362	485	hypothetical protein	IPR011701|IPR016196|IPR020846	Major facilitator superfamily|Major facilitator superfamily domain|Major facilitator superfamily domain, general substrate transporter
UM956_2363	676	hypothetical protein	IPR010839|IPR025496	Protein of unknown function DUF1446|Protein of unknown function DUF4387
UM956_2364	361	hypothetical protein	-	-
UM956_2367	969	hypothetical protein	-	-
UM956_2369	1075	hypothetical protein	IPR001806|IPR001930|IPR002041|IPR003578|IPR003579|IPR005225|IPR014782|IPR020849|IPR024156|IPR024571|IPR027417	ERAP1-like C-terminal domain|P-loop containing nucleoside triphosphate hydrolase|Peptidase M1, alanine aminopeptidase/leukotriene A4 hydrolase|Peptidase M1, membrane alanine aminopeptidase, N-terminal|Ran GTPase|Small GTP-binding protein domain|Small GTPase superfamily|Small GTPase superfamily, ARF type|Small GTPase superfamily, Rab type|Small GTPase superfamily, Ras type|Small GTPase superfamily…
UM956_2370	354	hypothetical protein	-	-
UM956_2371	434	hypothetical protein	-	-
UM956_2372	645	hypothetical protein	IPR018535	Domain of unknown function DUF1996
UM956_2375	239	hypothetical protein	IPR013078|IPR029033	Histidine phosphatase superfamily|Histidine phosphatase superfamily, clade-1
UM956_2376	431	hypothetical protein	IPR009486	Purine nucleoside permease
UM956_2377	352	hypothetical protein	IPR001498|IPR006575|IPR016135|IPR020568|IPR020569|IPR023582	Impact family|Impact, N-terminal|RWD domain|Ribosomal protein S5 domain 2-type fold|Ubiquitin-conjugating enzyme/RWD-like|Uncharacterised protein family UPF0029, Impact, conserved site
UM956_2378	532	hypothetical protein	IPR000425|IPR023271	Aquaporin-like|Major intrinsic protein
UM956_2379	478	hypothetical protein	IPR006680|IPR011059	Amidohydrolase 1|Metal-dependent hydrolase, composite domain
UM956_2381	190	hypothetical protein	IPR011051|IPR013096|IPR014710	Cupin 2, conserved barrel|RmlC-like cupin domain|RmlC-like jelly roll fold
UM956_2382	581	hypothetical protein	IPR011990|IPR025676	Clr5 domain|Tetratricopeptide-like helical
UM956_2383	417	hypothetical protein	IPR010520|IPR029058	Alpha/Beta hydrolase fold|Protein of unknown function DUF1100, hydrolase-like
UM956_2384	471	hypothetical protein	IPR001810	F-box domain
UM956_2385	539	hypothetical protein	IPR001128|IPR002401|IPR017972	Cytochrome P450|Cytochrome P450, E-class, group I|Cytochrome P450, conserved site
UM956_2386	370	hypothetical protein	IPR003010	Carbon-nitrogen hydrolase
UM956_2387	478	hypothetical protein	IPR001920|IPR015942	Asp/Glu racemase|Asp/Glu/hydantoin racemase
UM956_2389	405	hypothetical protein	IPR017408|IPR020683|IPR026480|IPR029063	Ankyrin repeat-containing domain|Arginine N-methyltransferase 2|Arginine N-methyltransferase 2-like domain|S-adenosyl-L-methionine-dependent methyltransferase-like
UM956_2391	560	hypothetical protein	IPR001248	Permease, cytosine/purines, uracil, thiamine, allantoin
UM956_2393	1261	hypothetical protein	IPR000300|IPR001680|IPR005135|IPR011047|IPR015943|IPR019775	Endonuclease/exonuclease/phosphatase|Inositol polyphosphate-related phosphatase|Quinonprotein alcohol dehydrogenase-like superfamily|WD40 repeat|WD40 repeat, conserved site|WD40/YVTN repeat-like-containing domain
UM956_2396	730	hypothetical protein	IPR001138|IPR007219	Transcription factor domain, fungi|Zn(2)-C6 fungal-type DNA-binding domain
UM956_2398	246	hypothetical protein	IPR019008	Domain of unknown function DUF2012
UM956_2400	391	hypothetical protein	-	-
UM956_2401	389	hypothetical protein	IPR013744|IPR029058	Alpha/Beta hydrolase fold|Protein of unknown function DUF1749
UM956_2402	557	hypothetical protein	IPR011701|IPR016196|IPR020846	Major facilitator superfamily|Major facilitator superfamily domain|Major facilitator superfamily domain, general substrate transporter
UM956_2404	867	hypothetical protein	IPR003445|IPR004773|IPR015958	Cation transporter|Potassium transport protein, high-affinity|Potassium transport protein, high-affinity, fungi
UM956_2405	461	hypothetical protein	IPR005198|IPR008928|IPR012341|IPR014480	Glycoside hydrolase, family 76|Mannan endo-1,6-alpha-mannosidase|Six-hairpin glycosidase|Six-hairpin glycosidase-like
UM956_2406	519	hypothetical protein	IPR025122	Domain of unknown function DUF4048
UM956_2408	542	hypothetical protein	IPR011701|IPR016196|IPR020846	Major facilitator superfamily|Major facilitator superfamily domain|Major facilitator superfamily domain, general substrate transporter
UM956_2409	568	hypothetical protein	IPR001138|IPR021858	Protein of unknown function DUF3468|Zn(2)-C6 fungal-type DNA-binding domain
UM956_2411	490	hypothetical protein	IPR021858	Protein of unknown function DUF3468
UM956_2412	595	hypothetical protein	IPR010573|IPR016196|IPR020846	Fungal trichothecene efflux pump|Major facilitator superfamily domain|Major facilitator superfamily domain, general substrate transporter
UM956_2413	1018	hypothetical protein	-	-
UM956_2414	380	hypothetical protein	IPR002085|IPR002328|IPR011032|IPR013149|IPR013154|IPR016040|IPR020843	Alcohol dehydrogenase GroES-like|Alcohol dehydrogenase superfamily, zinc-type|Alcohol dehydrogenase, C-terminal|Alcohol dehydrogenase, zinc-type, conserved site|GroES (chaperonin 10)-like|NAD(P)-binding domain|Polyketide synthase, enoylreductase
UM956_2415	1027	hypothetical protein	IPR012308|IPR012310|IPR012340	DNA ligase, ATP-dependent, N-terminal|DNA ligase, ATP-dependent, central|Nucleic acid-binding, OB-fold
UM956_2416	567	hypothetical protein	IPR002293|IPR004840|IPR004841	Amino acid permease, conserved site|Amino acid permease /SLC12A domain|Amino acid/polyamine transporter I
UM956_2419	311	hypothetical protein	IPR002198|IPR002347|IPR016040|IPR020904	Glucose/ribitol dehydrogenase|NAD(P)-binding domain|Short-chain dehydrogenase/reductase SDR|Short-chain dehydrogenase/reductase, conserved site
UM956_2420	257	hypothetical protein	IPR002925|IPR029058	Alpha/Beta hydrolase fold|Dienelactone hydrolase
UM956_2421	296	hypothetical protein	IPR006992	Amidohydrolase 2
UM956_2422	507	hypothetical protein	IPR005828|IPR005829|IPR016196|IPR020846	General substrate transporter|Major facilitator superfamily domain|Major facilitator superfamily domain, general substrate transporter|Sugar transporter, conserved site
UM956_2423	446	hypothetical protein	IPR015915	Kelch-type beta propeller
UM956_2425	445	hypothetical protein	IPR024498	Domain of unknown function DUF2786
UM956_2426	585	hypothetical protein	IPR001128|IPR002403|IPR017972	Cytochrome P450|Cytochrome P450, E-class, group IV|Cytochrome P450, conserved site
UM956_2428	1497	hypothetical protein	IPR003439|IPR003593|IPR010929|IPR013525|IPR017871|IPR027417|IPR029481	AAA+ ATPase domain|ABC transporter, conserved site|ABC transporter-like|ABC-2 type transporter|ABC-transporter extracellular N-terminal domain|CDR ABC transporter|P-loop containing nucleoside triphosphate hydrolase
UM956_2429	461	hypothetical protein	IPR000210|IPR011333|IPR013069	BTB/POZ|BTB/POZ fold|BTB/POZ-like
UM956_2431	705	hypothetical protein	IPR001841|IPR013083|IPR017907	Zinc finger, RING-type|Zinc finger, RING-type, conserved site|Zinc finger, RING/FYVE/PHD-type
UM956_2432	289	hypothetical protein	IPR025628|IPR029062	Class I glutamine amidotransferase-like|DJ-1 domain, InhA-type
UM956_2434	243	hypothetical protein	IPR002198|IPR016040	NAD(P)-binding domain|Short-chain dehydrogenase/reductase SDR
UM956_2435	303	hypothetical protein	-	-
UM956_2436	224	hypothetical protein	IPR002908|IPR017789|IPR020895	Frataxin|Frataxin conserved site|Frataxin/CyaY
UM956_2437	641	hypothetical protein	IPR010291|IPR016196	Ion channel regulatory protein, UNC-93|Major facilitator superfamily domain, general substrate transporter
UM956_2438	444	hypothetical protein	IPR002933|IPR010158|IPR011650	Amidase, hydantoinase/carbamoylase|Peptidase M20|Peptidase M20, dimerisation domain
UM956_2439	242	hypothetical protein	IPR013216|IPR029063	Methyltransferase type 11|S-adenosyl-L-methionine-dependent methyltransferase-like
UM956_2440	1274	hypothetical protein	IPR001140|IPR003439|IPR003593|IPR011527|IPR017871|IPR027417	AAA+ ATPase domain|ABC transporter type 1, transmembrane domain|ABC transporter, conserved site|ABC transporter, transmembrane domain|ABC transporter-like|P-loop containing nucleoside triphosphate hydrolase
UM956_2441	441	hypothetical protein	IPR021858	Protein of unknown function DUF3468
UM956_2444	769	hypothetical protein	IPR010326	Exocyst complex component Sec6
UM956_2448	846	hypothetical protein	IPR001138|IPR007219	Transcription factor domain, fungi|Zn(2)-C6 fungal-type DNA-binding domain
UM956_2449	856	hypothetical protein	IPR003593|IPR003959|IPR003960|IPR014851|IPR027417	AAA+ ATPase domain|ATPase, AAA-type, conserved site|ATPase, AAA-type, core|BCS1, N-terminal|P-loop containing nucleoside triphosphate hydrolase
UM956_2450	445	hypothetical protein	-	-
UM956_2452	229	hypothetical protein	-	-
UM956_2453	413	hypothetical protein	IPR001012|IPR009060|IPR012989|IPR029071	SEP domain|UBA-like|UBX domain|Ubiquitin-related domain
UM956_2454	531	hypothetical protein	IPR001708|IPR028055	Membrane insertase OXA1/ALB3/YidC|Membrane insertase YidC/Oxa1, C-terminal
UM956_2455	629	hypothetical protein	IPR000399|IPR011766|IPR012000|IPR012001|IPR029035|IPR029061	DHS-like NAD/FAD-binding domain|TPP-binding enzyme, conserved site|Thiamin diphosphate-binding fold|Thiamine pyrophosphate enzyme, C-terminal TPP-binding|Thiamine pyrophosphate enzyme, N-terminal TPP-binding domain|Thiamine pyrophosphate enzyme, central domain
UM956_2456	334	hypothetical protein	IPR004045|IPR010987|IPR012336	Glutathione S-transferase, C-terminal-like|Glutathione S-transferase, N-terminal|Thioredoxin-like fold
UM956_2458	506	hypothetical protein	IPR001128|IPR002403|IPR017972	Cytochrome P450|Cytochrome P450, E-class, group IV|Cytochrome P450, conserved site
UM956_2459	321	hypothetical protein	IPR029063	S-adenosyl-L-methionine-dependent methyltransferase-like
UM956_2460	368	hypothetical protein	IPR016040	NAD(P)-binding domain
UM956_2461	318	hypothetical protein	IPR013320	Concanavalin A-like lectin/glucanase, subgroup
UM956_2462	564	hypothetical protein	IPR001171|IPR018083	Ergosterol biosynthesis ERG4/ERG24|Sterol reductase, conserved site
UM956_2465	520	hypothetical protein	IPR002293	Amino acid/polyamine transporter I
UM956_2466	369	hypothetical protein	IPR002164	Nucleosome assembly protein (NAP)
UM956_2467	268	hypothetical protein	IPR000727|IPR010989|IPR015260	Syntaxin 6, N-terminal|Target SNARE coiled-coil domain|t-SNARE
UM956_2468	311	hypothetical protein	-	-
UM956_2469	232	hypothetical protein	IPR001857|IPR008991	Ribosomal protein L19|Translation protein SH3-like domain
UM956_2470	530	hypothetical protein	-	-
UM956_2471	553	hypothetical protein	IPR000873	AMP-dependent synthetase/ligase
UM956_2472	810	hypothetical protein	IPR003593|IPR003959|IPR027417	AAA+ ATPase domain|ATPase, AAA-type, core|P-loop containing nucleoside triphosphate hydrolase
UM956_2473	547	hypothetical protein	-	-
UM956_2474	448	hypothetical protein	IPR002938|IPR003042	Aromatic-ring hydroxylase-like|Monooxygenase, FAD-binding
UM956_2479	369	hypothetical protein	-	-
UM956_2483	382	hypothetical protein	IPR012578	Nuclear pore complex component
UM956_2484	1178	hypothetical protein	IPR005000|IPR015813|IPR026705	Aldehyde-lyase domain|Hid-1|Pyruvate/Phosphoenolpyruvate kinase-like domain
UM956_2486	1676	hypothetical protein	IPR000898|IPR001199|IPR001433|IPR001709|IPR003097|IPR017938|IPR018506|IPR023173	Cytochrome b5, heme-binding site|Cytochrome b5-like heme/steroid binding domain|FAD-binding, type 1|Flavoprotein pyridine nucleotide cytochrome reductase|Indoleamine 2,3-dioxygenase|NADPH-cytochrome p450 reductase, FAD-binding, alpha-helical domain-3|Oxidoreductase FAD/NAD(P)-binding|Riboflavin synthase-like beta-barrel
UM956_2488	692	hypothetical protein	IPR018946|IPR029052	Alkaline phosphatase D-related|Metallo-dependent phosphatase-like
UM956_2489	511	hypothetical protein	IPR004827|IPR018287|IPR027328	Basic-leucine zipper domain|Hap4 transcription factor, heteromerisation domain|Microtubule-associated protein RP/EB
UM956_2490	500	hypothetical protein	IPR023395	Mitochondrial carrier domain
UM956_2491	448	hypothetical protein	IPR011701|IPR016196	Major facilitator superfamily|Major facilitator superfamily domain, general substrate transporter
UM956_2492	430	hypothetical protein	IPR005197	Glycoside hydrolase, family 71
UM956_2494	272	hypothetical protein	IPR012459	Protein of unknown function DUF1665
UM956_2497	362	hypothetical protein	IPR002085|IPR011032|IPR013149|IPR013154|IPR016040|IPR020843	Alcohol dehydrogenase GroES-like|Alcohol dehydrogenase superfamily, zinc-type|Alcohol dehydrogenase, C-terminal|GroES (chaperonin 10)-like|NAD(P)-binding domain|Polyketide synthase, enoylreductase
UM956_2500	994	hypothetical protein	IPR001313|IPR011989|IPR016024	Armadillo-like helical|Armadillo-type fold|Pumilio RNA-binding repeat
UM956_2501	529	hypothetical protein	IPR020796|IPR027417	Origin recognition complex, subunit 5|P-loop containing nucleoside triphosphate hydrolase
UM956_2502	502	hypothetical protein	IPR015943|IPR017986	WD40-repeat-containing domain|WD40/YVTN repeat-like-containing domain
UM956_2505	623	hypothetical protein	IPR001680|IPR006594|IPR006595|IPR015943|IPR017986	CTLH, C-terminal LisH motif|LisH dimerisation motif|WD40 repeat|WD40-repeat-containing domain|WD40/YVTN repeat-like-containing domain
UM956_2507	358	hypothetical protein	-	-
UM956_2508	565	hypothetical protein	-	-
UM956_2509	275	hypothetical protein	IPR025628|IPR029062	Class I glutamine amidotransferase-like|DJ-1 domain, InhA-type
UM956_2511	344	hypothetical protein	IPR029063	S-adenosyl-L-methionine-dependent methyltransferase-like
UM956_2512	579	hypothetical protein	-	-
UM956_2514	107	hypothetical protein	IPR011008	Dimeric alpha-beta barrel
UM956_2515	1057	hypothetical protein	IPR004331|IPR004342	EXS, C-terminal|SPX, N-terminal
UM956_2516	386	hypothetical protein	IPR005123|IPR026992|IPR027443	Isopenicillin N synthase-like|Non-haem dioxygenase N-terminal domain|Oxoglutarate/iron-dependent dioxygenase
UM956_2517	688	hypothetical protein	IPR008030|IPR016040	NAD(P)-binding domain|NmrA-like
UM956_2518	220	hypothetical protein	IPR021475	Protein of unknown function DUF3128
UM956_2519	867	hypothetical protein	IPR000504|IPR012677|IPR018850|IPR027417	Mitochondrial escape protein 2|Nucleotide-binding, alpha-beta plait|P-loop containing nucleoside triphosphate hydrolase|RNA recognition motif domain
UM956_2520	605	hypothetical protein	IPR001128|IPR002403	Cytochrome P450|Cytochrome P450, E-class, group IV
UM956_2521	231	hypothetical protein	IPR002110|IPR020683	Ankyrin repeat|Ankyrin repeat-containing domain
UM956_2523	157	hypothetical protein	-	-
UM956_2524	1406	hypothetical protein	-	-
UM956_2525	284	hypothetical protein	IPR000999	Ribonuclease III domain
UM956_2528	452	hypothetical protein	-	-
UM956_2529	576	hypothetical protein	IPR021740	Velvet factor
UM956_2530	250	hypothetical protein	IPR002198|IPR002347|IPR016040	Glucose/ribitol dehydrogenase|NAD(P)-binding domain|Short-chain dehydrogenase/reductase SDR
UM956_2531	1207	hypothetical protein	IPR002213|IPR003903|IPR004276	Glycosyl transferase, family 28|UDP-glucuronosyl/UDP-glucosyltransferase|Ubiquitin interacting motif
UM956_2532	178	hypothetical protein	IPR008253	Marvel domain
UM956_2533	254	hypothetical protein	IPR010686	Protein of unknown function DUF1264
UM956_2534	659	hypothetical protein	IPR001950|IPR015947	PUA-like domain|Translation initiation factor SUI1
UM956_2535	387	hypothetical protein	IPR002227|IPR008922	Tyrosinase copper-binding domain|Uncharacterised domain, di-copper centre
UM956_2536	404	hypothetical protein	IPR029130	Acid ceramidase, N-terminal
UM956_2537	251	hypothetical protein	-	-
UM956_2538	255	hypothetical protein	-	-
UM956_2540	429	hypothetical protein	IPR018108|IPR023395	Mitochondrial carrier domain|Mitochondrial substrate/solute carrier
UM956_2541	821	hypothetical protein	-	-
UM956_2542	568	hypothetical protein	IPR003663|IPR005828|IPR005829|IPR016196|IPR020846	General substrate transporter|Major facilitator superfamily domain|Major facilitator superfamily domain, general substrate transporter|Sugar transporter, conserved site|Sugar/inositol transporter
UM956_2548	518	hypothetical protein	IPR011701|IPR016196	Major facilitator superfamily|Major facilitator superfamily domain, general substrate transporter
UM956_2550	339	hypothetical protein	IPR003521	ICln
UM956_2551	926	hypothetical protein	IPR007259	Gamma-tubulin complex component protein
UM956_2552	1306	hypothetical protein	IPR000719|IPR002110|IPR002290|IPR008271|IPR011009|IPR020683	Ankyrin repeat|Ankyrin repeat-containing domain|Protein kinase domain|Protein kinase-like domain|Serine/threonine- /dual specificity protein kinase, catalytic domain|Serine/threonine-protein kinase, active site
UM956_2553	550	hypothetical protein	IPR000719|IPR011009	Protein kinase domain|Protein kinase-like domain
UM956_2554	675	hypothetical protein	-	-
UM956_2555	254	hypothetical protein	IPR003140|IPR029058	Alpha/Beta hydrolase fold|Phospholipase/carboxylesterase/thioesterase
UM956_2556	121	hypothetical protein	IPR022234	Protein of unknown function DUF3759
UM956_2557	355	hypothetical protein	IPR010585|IPR014751	DNA repair protein XRCC4|DNA repair protein XRCC4, C-terminal
UM956_2558	1030	hypothetical protein	-	-
UM956_2559	287	hypothetical protein	IPR013022	Xylose isomerase-like, TIM barrel domain
UM956_2560	387	hypothetical protein	IPR006710|IPR023296	Glycoside hydrolase, family 43|Glycosyl hydrolase, five-bladed beta-propellor domain
UM956_2561	669	hypothetical protein	IPR001952|IPR017849|IPR017850	Alkaline phosphatase|Alkaline phosphatase-like, alpha/beta/alpha|Alkaline-phosphatase-like, core domain
UM956_2562	149	hypothetical protein	IPR009833	Bacteriophage DE3, Orf10033
UM956_2566	626	hypothetical protein	-	-
UM956_2567	542	hypothetical protein	IPR000873|IPR020845|IPR025110	AMP-binding enzyme C-terminal domain|AMP-binding, conserved site|AMP-dependent synthetase/ligase
UM956_2568	234	hypothetical protein	-	-
UM956_2570	649	hypothetical protein	IPR007219	Transcription factor domain, fungi
UM956_2573	448	hypothetical protein	IPR021833	Protein of unknown function DUF3425
UM956_2574	386	hypothetical protein	IPR029058	Alpha/Beta hydrolase fold
UM956_2578	282	hypothetical protein	-	-
UM956_2579	1091	hypothetical protein	IPR001757|IPR006121|IPR008250|IPR017969|IPR018303|IPR023214|IPR023299|IPR027256	Cation-transporting P-type ATPase|Cation-transporting P-type ATPase, subfamily IB|HAD-like domain|Heavy metal-associated domain, HMA|Heavy-metal-associated, conserved site|P-type ATPase, A domain|P-type ATPase, cytoplasmic domain N|P-type ATPase, phosphorylation site
UM956_2580	491	hypothetical protein	IPR011701|IPR016196|IPR020846	Major facilitator superfamily|Major facilitator superfamily domain|Major facilitator superfamily domain, general substrate transporter
UM956_2582	225	hypothetical protein	-	-
UM956_2585	283	hypothetical protein	IPR003819	Taurine catabolism dioxygenase TauD/TfdA
UM956_2586	494	hypothetical protein	-	-
UM956_2587	474	hypothetical protein	IPR001948|IPR023358	Peptidase M18|Peptidase M18, domain 2
UM956_2588	512	hypothetical protein	IPR011701|IPR016196|IPR020846	Major facilitator superfamily|Major facilitator superfamily domain|Major facilitator superfamily domain, general substrate transporter
UM956_2589	432	hypothetical protein	IPR002938|IPR003042	Aromatic-ring hydroxylase-like|Monooxygenase, FAD-binding
UM956_2590	416	hypothetical protein	IPR001327|IPR013027|IPR023753	FAD-dependent pyridine nucleotide-disulphide oxidoreductase|Pyridine nucleotide-disulphide oxidoreductase, FAD/NAD(P)-binding domain|Pyridine nucleotide-disulphide oxidoreductase, NAD-binding domain
UM956_2591	2236	hypothetical protein	IPR001031|IPR001227|IPR006162|IPR009081|IPR014030|IPR014031|IPR014043|IPR016035|IPR016036|IPR016038|IPR016039|IPR018201|IPR020801|IPR020806|IPR020841|IPR029058	Acyl carrier protein-like|Acyl transferase|Acyl transferase domain|Acyl transferase/acyl hydrolase/lysophospholipase|Alpha/Beta hydrolase fold|Beta-ketoacyl synthase, C-terminal|Beta-ketoacyl synthase, N-terminal|Beta-ketoacyl synthase, active site|Malonyl-CoA ACP transacylase, ACP-binding|Phosphopantetheine attachment site|Polyketide synthase, acyl transferase domain|Polyketide synthase, beta-ke…
UM956_2592	139	hypothetical protein	IPR009799|IPR011008	Dimeric alpha-beta barrel|EthD domain
UM956_2593	428	hypothetical protein	IPR001077|IPR011991|IPR029063	O-methyltransferase, family 2|S-adenosyl-L-methionine-dependent methyltransferase-like|Winged helix-turn-helix DNA-binding domain
UM956_2594	446	hypothetical protein	IPR017795	Aromatic prenyltransferase, DMATS type
UM956_2595	323	hypothetical protein	IPR008030|IPR016040	NAD(P)-binding domain|NmrA-like
UM956_2597	382	hypothetical protein	IPR002815|IPR011991|IPR013049	Spo11/DNA topoisomerase VI, subunit A|Spo11/DNA topoisomerase VI, subunit A, N-terminal|Winged helix-turn-helix DNA-binding domain
UM956_2599	445	hypothetical protein	IPR011701|IPR016196	Major facilitator superfamily|Major facilitator superfamily domain, general substrate transporter
UM956_2600	331	hypothetical protein	-	-
UM956_2601	430	hypothetical protein	IPR021858	Protein of unknown function DUF3468
UM956_2602	645	hypothetical protein	-	-
UM956_2603	662	hypothetical protein	-	-
UM956_2604	438	hypothetical protein	IPR025337	Domain of unknown function DUF4243
UM956_2605	278	hypothetical protein	IPR002198|IPR002347|IPR016040|IPR020904	Glucose/ribitol dehydrogenase|NAD(P)-binding domain|Short-chain dehydrogenase/reductase SDR|Short-chain dehydrogenase/reductase, conserved site
UM956_2606	231	hypothetical protein	IPR029063	S-adenosyl-L-methionine-dependent methyltransferase-like
UM956_2607	283	hypothetical protein	-	-
UM956_2609	405	hypothetical protein	IPR008794	Proline racemase family
UM956_2610	183	hypothetical protein	IPR000727	Target SNARE coiled-coil domain
UM956_2611	419	hypothetical protein	-	-
UM956_2613	423	hypothetical protein	IPR024864|IPR025574|IPR025712	Nucleoporin FG repeat|Nucleoporin Nup54, alpha-helical domain|Nucleoporin Nup54/Nup57/Nup44
UM956_2614	628	hypothetical protein	IPR010730	Heterokaryon incompatibility
UM956_2615	564	hypothetical protein	IPR011701|IPR016196	Major facilitator superfamily|Major facilitator superfamily domain, general substrate transporter
UM956_2616	219	hypothetical protein	IPR000868	Isochorismatase-like
UM956_2617	345	hypothetical protein	-	-
UM956_2619	291	hypothetical protein	-	-
UM956_2622	516	hypothetical protein	IPR017946	PLC-like phosphodiesterase, TIM beta/alpha-barrel domain
UM956_2623	866	hypothetical protein	-	-
UM956_2626	668	hypothetical protein	IPR011564|IPR012340|IPR028389	Nucleic acid-binding, OB-fold|Protection of telomeres protein 1|Telomeric single stranded DNA binding POT1/Cdc13
UM956_2627	1174	hypothetical protein	IPR007087|IPR007219|IPR013087|IPR015880	Transcription factor domain, fungi|Zinc finger C2H2-type/integrase DNA-binding domain|Zinc finger, C2H2|Zinc finger, C2H2-like
UM956_2630	1222	hypothetical protein	IPR016024|IPR021714	Armadillo-type fold|Nucleolar pre-ribosomal-associated protein 1, N-terminal
UM956_2632	1739	hypothetical protein	IPR011989|IPR016024|IPR024986|IPR026003	Armadillo-like helical|Armadillo-type fold|HEAT repeat associated with sister chromatid cohesion protein|Sister chromatid cohesion C-terminal domain
UM956_2636	349	hypothetical protein	IPR003737|IPR024078	N-acetylglucosaminyl phosphatidylinositol deacetylase-related|Putative deacetylase LmbE-like domain
UM956_2637	648	hypothetical protein	IPR024319	ATPase expression protein 2, mitochondrial
UM956_2638	714	hypothetical protein	IPR000795|IPR001163|IPR004160|IPR004161|IPR006649|IPR009000|IPR009001|IPR010920|IPR027417	Elongation factor, GTP-binding domain|Like-Sm (LSM) domain|P-loop containing nucleoside triphosphate hydrolase|Ribonucleoprotein LSM domain|Ribonucleoprotein LSM domain, eukaryotic/archaea-type|Translation elongation factor EF1A/initiation factor IF2gamma, C-terminal|Translation elongation factor EFTu/EF1A, C-terminal|Translation elongation factor EFTu/EF1A, domain 2|Translation protein, beta-bar…
UM956_2639	256	hypothetical protein	IPR000620	Drug/metabolite transporter
UM956_2640	200	hypothetical protein	IPR027915	Protein of unknown function DUF4452
UM956_2641	951	hypothetical protein	IPR010816	Heterokaryon incompatibility Het-C
UM956_2643	1273	hypothetical protein	IPR003864|IPR022257	Domain of unknown function DUF221|Protein of unknown function DUF3779, phosphate metabolism
UM956_2644	348	hypothetical protein	IPR009291	Vacuolar protein sorting-associated protein 62
UM956_2645	302	hypothetical protein	IPR009449	GDPGTP exchange factor Sec2p
UM956_2646	401	hypothetical protein	IPR003163	Transcription regulator HTH, APSES-type DNA-binding domain
UM956_2648	473	hypothetical protein	IPR000683|IPR001515|IPR004104|IPR016040	NAD(P)-binding domain|Oxidoreductase, C-terminal|Oxidoreductase, N-terminal|Ribosomal protein L32e
UM956_2649	306	hypothetical protein	IPR002051|IPR016053|IPR016084	Haem oxygenase|Haem oxygenase-like|Haem oxygenase-like, multi-helical
UM956_2650	282	hypothetical protein	-	-
UM956_2651	797	hypothetical protein	IPR002553|IPR011989|IPR016024|IPR026739|IPR026740	AP complex subunit beta|AP-3 complex subunit beta|Armadillo-like helical|Armadillo-type fold|Clathrin/coatomer adaptor, adaptin-like, N-terminal
UM956_2652	249	hypothetical protein	-	-
UM956_2654	376	hypothetical protein	IPR000649	Initiation factor 2B-related
UM956_2655	469	hypothetical protein	IPR000679|IPR013088	Zinc finger, GATA-type|Zinc finger, NHR/GATA-type
UM956_2656	132	hypothetical protein	IPR013714	Golgi apparatus membrane protein TVP15
UM956_2657	404	hypothetical protein	IPR003323	Ovarian tumour, otubain
UM956_2659	882	hypothetical protein	-	-
UM956_2661	1163	hypothetical protein	IPR028084	Folliculin-interacting protein, N-terminal domain
UM956_2662	1885	hypothetical protein	IPR000591|IPR011991|IPR027244	DEP domain|Vacuolar membrane-associated protein Iml1|Winged helix-turn-helix DNA-binding domain
UM956_2664	372	hypothetical protein	-	-
UM956_2665	836	hypothetical protein	IPR001138|IPR021858	Protein of unknown function DUF3468|Zn(2)-C6 fungal-type DNA-binding domain
UM956_2666	385	hypothetical protein	IPR007005	XAP5 protein
UM956_2667	401	hypothetical protein	IPR013083	Zinc finger, RING/FYVE/PHD-type
UM956_2669	319	hypothetical protein	IPR007854	Pre-mRNA polyadenylation factor Fip1
UM956_2671	693	hypothetical protein	IPR016159	Cullin repeat-like-containing domain
UM956_2672	587	hypothetical protein	IPR002293|IPR004840|IPR004841	Amino acid permease, conserved site|Amino acid permease /SLC12A domain|Amino acid/polyamine transporter I
UM956_2674	710	hypothetical protein	IPR010730	Heterokaryon incompatibility
UM956_2676	370	hypothetical protein	IPR006073|IPR027417	GTP binding domain|P-loop containing nucleoside triphosphate hydrolase
UM956_2677	402	hypothetical protein	IPR006073|IPR027417	GTP binding domain|P-loop containing nucleoside triphosphate hydrolase
UM956_2678	537	hypothetical protein	IPR004881|IPR027417	P-loop containing nucleoside triphosphate hydrolase|Ribosome biogenesis GTPase RsgA, putative
UM956_2679	418	hypothetical protein	IPR006073|IPR027417	GTP binding domain|P-loop containing nucleoside triphosphate hydrolase
UM956_2680	219	hypothetical protein	-	-
UM956_2681	521	hypothetical protein	IPR004827|IPR021833	Basic-leucine zipper domain|Protein of unknown function DUF3425
UM956_2682	585	hypothetical protein	-	-
UM956_2683	253	hypothetical protein	IPR002198|IPR002347|IPR016040|IPR020904	Glucose/ribitol dehydrogenase|NAD(P)-binding domain|Short-chain dehydrogenase/reductase SDR|Short-chain dehydrogenase/reductase, conserved site
UM956_2684	575	hypothetical protein	IPR010573|IPR016196|IPR020846	Fungal trichothecene efflux pump|Major facilitator superfamily domain|Major facilitator superfamily domain, general substrate transporter
UM956_2685	600	hypothetical protein	-	-
UM956_2687	1473	hypothetical protein	IPR007087	Zinc finger, C2H2
UM956_2689	363	hypothetical protein	IPR000425|IPR023271	Aquaporin-like|Major intrinsic protein
UM956_2691	516	hypothetical protein	-	-
UM956_2692	311	hypothetical protein	IPR025509	Domain of unknown function DUF4396
UM956_2693	535	hypothetical protein	IPR003663|IPR005828|IPR005829|IPR016196|IPR020846	General substrate transporter|Major facilitator superfamily domain|Major facilitator superfamily domain, general substrate transporter|Sugar transporter, conserved site|Sugar/inositol transporter
UM956_2694	573	hypothetical protein	-	-
UM956_2696	234	hypothetical protein	IPR000994	Peptidase M24, structural domain
UM956_2697	608	hypothetical protein	-	-
UM956_2699	255	hypothetical protein	IPR017926|IPR029062	Class I glutamine amidotransferase-like|Glutamine amidotransferase
UM956_2700	635	hypothetical protein	IPR011701|IPR016196|IPR020846	Major facilitator superfamily|Major facilitator superfamily domain|Major facilitator superfamily domain, general substrate transporter
UM956_2701	612	hypothetical protein	IPR011766|IPR012000|IPR012001|IPR012110|IPR029035|IPR029061	DHS-like NAD/FAD-binding domain|Thiamin diphosphate-binding fold|Thiamine pyrophosphate (TPP)-dependent enzyme|Thiamine pyrophosphate enzyme, C-terminal TPP-binding|Thiamine pyrophosphate enzyme, N-terminal TPP-binding domain|Thiamine pyrophosphate enzyme, central domain
UM956_2703	649	hypothetical protein	IPR011063|IPR012094|IPR012795|IPR014729	Lysidine-tRNA(Ile) synthetase|Lysidine-tRNA(Ile) synthetase, N-terminal|Rossmann-like alpha/beta/alpha sandwich fold|tRNA(Ile)-lysidine/2-thiocytidine synthase
UM956_2704	367	hypothetical protein	IPR005123|IPR026992|IPR027443	Isopenicillin N synthase-like|Non-haem dioxygenase N-terminal domain|Oxoglutarate/iron-dependent dioxygenase
UM956_2705	660	hypothetical protein	IPR007991	RNA polymerase I specific transcription initiation factor RRN3
UM956_2706	287	hypothetical protein	IPR007497	Protein of unknown function DUF541
UM956_2713	525	hypothetical protein	IPR001128|IPR002401|IPR017972	Cytochrome P450|Cytochrome P450, E-class, group I|Cytochrome P450, conserved site
UM956_2714	521	hypothetical protein	IPR001128|IPR002401|IPR017972	Cytochrome P450|Cytochrome P450, E-class, group I|Cytochrome P450, conserved site
UM956_2722	522	hypothetical protein	-	-
UM956_2734	279	hypothetical protein	IPR002198|IPR002347|IPR016040	Glucose/ribitol dehydrogenase|NAD(P)-binding domain|Short-chain dehydrogenase/reductase SDR
UM956_2735	252	hypothetical protein	IPR002198|IPR002347|IPR016040	Glucose/ribitol dehydrogenase|NAD(P)-binding domain|Short-chain dehydrogenase/reductase SDR
UM956_2738	258	hypothetical protein	IPR020683	Ankyrin repeat-containing domain
UM956_2739	249	hypothetical protein	IPR007087|IPR015880|IPR029404	Protein of unknown function with TPD sequence-motif|Zinc finger, C2H2|Zinc finger, C2H2-like
UM956_2741	539	hypothetical protein	IPR000719|IPR002290|IPR011009|IPR013112	FAD-binding 8|Protein kinase domain|Protein kinase-like domain|Serine/threonine- /dual specificity protein kinase, catalytic domain
UM956_2742	504	hypothetical protein	IPR003663|IPR005828|IPR016196|IPR020846	General substrate transporter|Major facilitator superfamily domain|Major facilitator superfamily domain, general substrate transporter|Sugar/inositol transporter
UM956_2747	552	hypothetical protein	IPR007219	Transcription factor domain, fungi
UM956_2749	374	hypothetical protein	IPR002198|IPR002347|IPR005828|IPR016040|IPR016196|IPR020846|IPR020904	General substrate transporter|Glucose/ribitol dehydrogenase|Major facilitator superfamily domain|Major facilitator superfamily domain, general substrate transporter|NAD(P)-binding domain|Short-chain dehydrogenase/reductase SDR|Short-chain dehydrogenase/reductase, conserved site
UM956_2756	151	hypothetical protein	-	-
UM956_2757	286	hypothetical protein	IPR002575|IPR011009|IPR024165	Aminoglycoside 3-phosphotransferase|Aminoglycoside phosphotransferase|Protein kinase-like domain
UM956_2765	530	hypothetical protein	IPR003663|IPR005828|IPR005829|IPR016196|IPR020846	General substrate transporter|Major facilitator superfamily domain|Major facilitator superfamily domain, general substrate transporter|Sugar transporter, conserved site|Sugar/inositol transporter
UM956_2766	529	hypothetical protein	IPR011701|IPR016196|IPR020846	Major facilitator superfamily|Major facilitator superfamily domain|Major facilitator superfamily domain, general substrate transporter
UM956_2767	204	hypothetical protein	IPR001841|IPR013083	Zinc finger, RING-type|Zinc finger, RING/FYVE/PHD-type
UM956_2768	333	hypothetical protein	IPR006984	rRNA-processing protein Fcf1/Utp23
UM956_2769	104	hypothetical protein	IPR005349	Uncharacterised protein family UPF0136, Transmembrane
UM956_2770	707	hypothetical protein	IPR000172|IPR007867|IPR012132	Glucose-methanol-choline oxidoreductase|Glucose-methanol-choline oxidoreductase, C-terminal|Glucose-methanol-choline oxidoreductase, N-terminal
UM956_2772	446	hypothetical protein	IPR001214	SET domain
UM956_2773	990	hypothetical protein	IPR007219	Transcription factor domain, fungi
UM956_2774	119	hypothetical protein	IPR006913|IPR011057	Glutathione-dependent formaldehyde-activating enzyme/centromere protein V|Mss4-like
UM956_2775	254	hypothetical protein	IPR019623	Chaperone, endoplasmic reticulum protein-folding, fungi
UM956_2776	228	hypothetical protein	IPR002698|IPR024185	5-formyltetrahydrofolate cyclo-ligase|5-formyltetrahydrofolate cyclo-ligase-like domain
UM956_2778	974	hypothetical protein	IPR001494|IPR011989|IPR013598|IPR016024	Armadillo-like helical|Armadillo-type fold|Exportin-1/Importin-beta-like|Importin-beta, N-terminal domain
UM956_2779	516	hypothetical protein	IPR001932	Protein phosphatase 2C (PP2C)-like domain
UM956_2783	584	hypothetical protein	IPR021858	Protein of unknown function DUF3468
UM956_2784	217	hypothetical protein	IPR004827	Basic-leucine zipper domain
UM956_2785	359	hypothetical protein	IPR002198|IPR002347|IPR016040	Glucose/ribitol dehydrogenase|NAD(P)-binding domain|Short-chain dehydrogenase/reductase SDR
UM956_2786	830	hypothetical protein	IPR004843|IPR007708|IPR029052	Calcineurin-like phosphoesterase domain, apaH type|Lariat debranching enzyme, C-terminal|Metallo-dependent phosphatase-like
UM956_2787	513	hypothetical protein	IPR008721	Origin recognition complex, subunit 6
UM956_2788	236	hypothetical protein	IPR002935|IPR029063	O-methyltransferase, family 3|S-adenosyl-L-methionine-dependent methyltransferase-like
UM956_2789	363	hypothetical protein	IPR001910|IPR023186	Inosine/uridine-preferring nucleoside hydrolase|Inosine/uridine-preferring nucleoside hydrolase domain
UM956_2790	531	hypothetical protein	IPR002293	Amino acid/polyamine transporter I
UM956_2791	452	hypothetical protein	IPR006680|IPR011059|IPR014311	Amidohydrolase 1|Guanine deaminase|Metal-dependent hydrolase, composite domain
UM956_2792	358	hypothetical protein	IPR027443	Isopenicillin N synthase-like
UM956_2793	327	hypothetical protein	IPR000757|IPR008985|IPR013320	Concanavalin A-like lectin/glucanase, subgroup|Concanavalin A-like lectin/glucanases superfamily|Glycoside hydrolase, family 16
UM956_2794	319	hypothetical protein	IPR003511	DNA-binding HORMA
UM956_2795	361	hypothetical protein	IPR008901	Ceramidase
UM956_2798	277	hypothetical protein	-	-
UM956_2799	357	hypothetical protein	-	-
UM956_2801	1039	hypothetical protein	IPR002867	Zinc finger, C6HC-type
UM956_2802	402	hypothetical protein	IPR000182|IPR016181	Acyl-CoA N-acyltransferase|GNAT domain
UM956_2803	615	hypothetical protein	-	-
UM956_2804	1282	hypothetical protein	IPR006073|IPR027417	GTP binding domain|P-loop containing nucleoside triphosphate hydrolase
UM956_2805	245	hypothetical protein	IPR019180	Oxidoreductase-like, N-terminal
UM956_2806	207	hypothetical protein	IPR025870|IPR029068	Glyoxalase-like domain|Glyoxalase/Bleomycin resistance protein/Dihydroxybiphenyl dioxygenase
UM956_2808	636	hypothetical protein	-	-
UM956_2809	287	hypothetical protein	-	-
UM956_2810	520	hypothetical protein	IPR011701|IPR016196	Major facilitator superfamily|Major facilitator superfamily domain, general substrate transporter
UM956_2811	657	hypothetical protein	IPR007219	Transcription factor domain, fungi
UM956_2812	443	hypothetical protein	IPR002938|IPR003042	Aromatic-ring hydroxylase-like|Monooxygenase, FAD-binding
UM956_2813	589	hypothetical protein	IPR002938|IPR003042	Aromatic-ring hydroxylase-like|Monooxygenase, FAD-binding
UM956_2814	327	hypothetical protein	IPR004360|IPR029068	Glyoxalase/Bleomycin resistance protein/Dihydroxybiphenyl dioxygenase|Glyoxalase/fosfomycin resistance/dioxygenase domain
UM956_2815	512	hypothetical protein	IPR001128|IPR002401|IPR017972	Cytochrome P450|Cytochrome P450, E-class, group I|Cytochrome P450, conserved site
UM956_2816	294	hypothetical protein	IPR002198|IPR002347|IPR016040	Glucose/ribitol dehydrogenase|NAD(P)-binding domain|Short-chain dehydrogenase/reductase SDR
UM956_2817	230	hypothetical protein	-	-
UM956_2818	515	hypothetical protein	IPR002018|IPR019826|IPR029058	Alpha/Beta hydrolase fold|Carboxylesterase type B, active site|Carboxylesterase, type B
UM956_2819	759	hypothetical protein	IPR001764|IPR002772|IPR017853|IPR026892	Glycoside hydrolase family 3|Glycoside hydrolase family 3 C-terminal domain|Glycoside hydrolase, family 3, N-terminal|Glycoside hydrolase, superfamily
UM956_2820	563	hypothetical protein	IPR001138|IPR007219	Transcription factor domain, fungi|Zn(2)-C6 fungal-type DNA-binding domain
UM956_2821	524	hypothetical protein	IPR005828|IPR016196|IPR020846	General substrate transporter|Major facilitator superfamily domain|Major facilitator superfamily domain, general substrate transporter
UM956_2822	301	hypothetical protein	IPR001509|IPR016040	NAD(P)-binding domain|NAD-dependent epimerase/dehydratase
UM956_2824	525	hypothetical protein	IPR011118|IPR029058	Alpha/Beta hydrolase fold|Tannase/feruloyl esterase
UM956_2825	577	hypothetical protein	IPR010573|IPR016196|IPR020846	Fungal trichothecene efflux pump|Major facilitator superfamily domain|Major facilitator superfamily domain, general substrate transporter
UM956_2827	609	hypothetical protein	IPR007219	Transcription factor domain, fungi
UM956_2828	635	hypothetical protein	IPR007219	Transcription factor domain, fungi
UM956_2829	505	hypothetical protein	IPR003663|IPR005828|IPR005829|IPR016196|IPR020846	General substrate transporter|Major facilitator superfamily domain|Major facilitator superfamily domain, general substrate transporter|Sugar transporter, conserved site|Sugar/inositol transporter
UM956_2835	149	hypothetical protein	IPR011051|IPR013096|IPR014710	Cupin 2, conserved barrel|RmlC-like cupin domain|RmlC-like jelly roll fold
UM956_2836	514	hypothetical protein	IPR003663|IPR005828|IPR005829|IPR016196|IPR020846	General substrate transporter|Major facilitator superfamily domain|Major facilitator superfamily domain, general substrate transporter|Sugar transporter, conserved site|Sugar/inositol transporter
UM956_2837	326	hypothetical protein	IPR006115|IPR008927|IPR013328|IPR015815|IPR016040|IPR029154	6-phosphogluconate dehydrogenase, C-terminal-like|6-phosphogluconate dehydrogenase, NADP-binding|Dehydrogenase, multihelical|Hydroxy monocarboxylic acid anion dehydrogenase, HIBADH-type|NAD(P)-binding domain|NADP-dependent 3-hydroxyisobutyrate dehydrogenase, NAD-binding domain
UM956_2838	779	hypothetical protein	IPR007219	Transcription factor domain, fungi
UM956_2840	168	hypothetical protein	IPR027417	P-loop containing nucleoside triphosphate hydrolase
UM956_2842	816	hypothetical protein	IPR007219	Transcription factor domain, fungi
UM956_2847	299	hypothetical protein	IPR002198|IPR002347|IPR016040	Glucose/ribitol dehydrogenase|NAD(P)-binding domain|Short-chain dehydrogenase/reductase SDR
UM956_2853	347	hypothetical protein	IPR002085|IPR002328|IPR011032|IPR013149|IPR013154|IPR016040|IPR020843	Alcohol dehydrogenase GroES-like|Alcohol dehydrogenase superfamily, zinc-type|Alcohol dehydrogenase, C-terminal|Alcohol dehydrogenase, zinc-type, conserved site|GroES (chaperonin 10)-like|NAD(P)-binding domain|Polyketide synthase, enoylreductase
UM956_2855	495	hypothetical protein	IPR011701|IPR016196|IPR020846	Major facilitator superfamily|Major facilitator superfamily domain|Major facilitator superfamily domain, general substrate transporter
UM956_2856	514	hypothetical protein	IPR011701|IPR016196|IPR020846	Major facilitator superfamily|Major facilitator superfamily domain|Major facilitator superfamily domain, general substrate transporter
UM956_2857	270	hypothetical protein	IPR002198|IPR002347|IPR016040|IPR020904	Glucose/ribitol dehydrogenase|NAD(P)-binding domain|Short-chain dehydrogenase/reductase SDR|Short-chain dehydrogenase/reductase, conserved site
UM956_2858	305	hypothetical protein	-	-
UM956_2859	945	hypothetical protein	IPR000683|IPR016040	NAD(P)-binding domain|Oxidoreductase, N-terminal
UM956_2860	325	hypothetical protein	IPR002198|IPR002347|IPR016040|IPR020904	Glucose/ribitol dehydrogenase|NAD(P)-binding domain|Short-chain dehydrogenase/reductase SDR|Short-chain dehydrogenase/reductase, conserved site
UM956_2861	363	hypothetical protein	IPR001279	Beta-lactamase-like
UM956_2862	631	hypothetical protein	-	-
UM956_2863	318	hypothetical protein	IPR002198|IPR002347|IPR016040|IPR020904	Glucose/ribitol dehydrogenase|NAD(P)-binding domain|Short-chain dehydrogenase/reductase SDR|Short-chain dehydrogenase/reductase, conserved site
UM956_2864	195	hypothetical protein	IPR002198|IPR002347|IPR016040|IPR020904	Glucose/ribitol dehydrogenase|NAD(P)-binding domain|Short-chain dehydrogenase/reductase SDR|Short-chain dehydrogenase/reductase, conserved site
UM956_2865	658	hypothetical protein	IPR016040	NAD(P)-binding domain
UM956_2866	744	hypothetical protein	IPR007219	Transcription factor domain, fungi
UM956_2867	278	hypothetical protein	IPR001753|IPR029045	ClpP/crotonase-like domain|Crotonase superfamily
UM956_2868	360	hypothetical protein	IPR003226	Metal-dependent protein hydrolase
UM956_2869	447	hypothetical protein	IPR013635	ICE2
UM956_2870	190	hypothetical protein	IPR006760	Endosulphine
UM956_2875	827	hypothetical protein	IPR011989|IPR016024	Armadillo-like helical|Armadillo-type fold
UM956_2876	415	hypothetical protein	IPR007087|IPR013087|IPR015880	Zinc finger C2H2-type/integrase DNA-binding domain|Zinc finger, C2H2|Zinc finger, C2H2-like
UM956_2877	743	hypothetical protein	IPR005821	Ion transport domain
UM956_2878	242	hypothetical protein	IPR018959	Domain of unknown function DUF1989
UM956_2879	542	hypothetical protein	IPR002610|IPR022764	Peptidase S54, rhomboid|Peptidase S54, rhomboid domain
UM956_2880	137	hypothetical protein	IPR024512	Small subunit of serine palmitoyltransferase-like
UM956_2881	1437	hypothetical protein	IPR000873|IPR020845|IPR025110	AMP-binding enzyme C-terminal domain|AMP-binding, conserved site|AMP-dependent synthetase/ligase
UM956_2882	114	hypothetical protein	IPR013965	DASH complex subunit Dad3
UM956_2885	1222	hypothetical protein	IPR002110|IPR004129|IPR004331|IPR017946|IPR020683	Ankyrin repeat|Ankyrin repeat-containing domain|Glycerophosphoryl diester phosphodiesterase|PLC-like phosphodiesterase, TIM beta/alpha-barrel domain|SPX, N-terminal
UM956_2887	843	hypothetical protein	-	-
UM956_2888	590	hypothetical protein	IPR000560|IPR029033	Histidine phosphatase superfamily|Histidine phosphatase superfamily, clade-2
UM956_2889	725	hypothetical protein	IPR001005|IPR009057|IPR013867|IPR017930	Homeodomain-like|Myb domain|SANT/Myb domain|Telomere repeat-binding factor, dimerisation domain
UM956_2890	241	hypothetical protein	IPR003923	Transcription initiation factor TFIID, 23-30kDa subunit
UM956_2891	112	hypothetical protein	IPR002222|IPR020934|IPR023575	Ribosomal protein S19 conserved site|Ribosomal protein S19, superfamily|Ribosomal protein S19/S15
UM956_2893	1278	hypothetical protein	IPR002885|IPR011990	Pentatricopeptide repeat|Tetratricopeptide-like helical
UM956_2894	282	hypothetical protein	IPR000659|IPR011576|IPR012349|IPR019576|IPR019740	FMN-binding split barrel|Pyridoxamine 5'-phosphate oxidase|Pyridoxamine 5'-phosphate oxidase, conserved site|Pyridoxamine 5'-phosphate oxidase-like, FMN-binding domain|Pyridoxine 5'-phosphate oxidase, dimerisation, C-terminal
UM956_2896	1289	hypothetical protein	-	-
UM956_2897	396	hypothetical protein	IPR019727	ATPase, F0 complex, subunit F, mitochondria, fungi
UM956_2898	804	hypothetical protein	-	-
UM956_2899	536	hypothetical protein	IPR001452	SH3 domain
UM956_2901	448	hypothetical protein	-	-
UM956_2902	733	hypothetical protein	IPR004601|IPR013022	UV-endonuclease UvdE|Xylose isomerase-like, TIM barrel domain
UM956_2906	986	hypothetical protein	-	-
UM956_2907	758	hypothetical protein	IPR003439|IPR003593|IPR027417	AAA+ ATPase domain|ABC transporter-like|P-loop containing nucleoside triphosphate hydrolase
UM956_2909	714	hypothetical protein	IPR000504|IPR005120|IPR012677	Nucleotide-binding, alpha-beta plait|RNA recognition motif domain|Regulator of nonsense-mediated decay, UPF3
UM956_2911	363	hypothetical protein	-	-
UM956_2912	1135	hypothetical protein	IPR001810|IPR003903|IPR015943|IPR017986|IPR027040	F-box domain|Proteasome subunit Rpn10|Ubiquitin interacting motif|WD40-repeat-containing domain|WD40/YVTN repeat-like-containing domain
UM956_2914	495	hypothetical protein	IPR021858	Protein of unknown function DUF3468
UM956_2915	557	hypothetical protein	IPR022751|IPR029044	Alpha-mannosyltransferase|Nucleotide-diphospho-sugar transferases
UM956_2916	869	hypothetical protein	IPR007145	Microtubule-associated protein, MAP65/Ase1/PRC1
UM956_2918	391	hypothetical protein	-	-
UM956_2919	707	hypothetical protein	IPR001683	Phox homologous domain
UM956_2920	168	hypothetical protein	-	-
UM956_2921	1057	hypothetical protein	IPR001494|IPR011989|IPR016024	Armadillo-like helical|Armadillo-type fold|Importin-beta, N-terminal domain
UM956_2922	535	hypothetical protein	IPR019128	Sister chromatid cohesion protein Dcc1
UM956_2924	145	hypothetical protein	IPR009959	Polyketide cyclase SnoaL-like domain
UM956_2925	519	hypothetical protein	IPR013057	Amino acid transporter, transmembrane
UM956_2926	1069	hypothetical protein	IPR005612|IPR016024	Armadillo-type fold|CCAAT-binding factor
UM956_2927	337	hypothetical protein	-	-
UM956_2928	589	hypothetical protein	-	-
UM956_2929	489	hypothetical protein	-	-
UM956_2930	383	hypothetical protein	IPR029058	Alpha/Beta hydrolase fold
UM956_2931	518	hypothetical protein	IPR019079|IPR029052	Capsule synthesis protein, CapA|Metallo-dependent phosphatase-like
UM956_2932	529	hypothetical protein	IPR011701|IPR016196	Major facilitator superfamily|Major facilitator superfamily domain, general substrate transporter
UM956_2935	551	hypothetical protein	-	-
UM956_2938	225	hypothetical protein	-	-
UM956_2941	493	hypothetical protein	IPR011701|IPR016196	Major facilitator superfamily|Major facilitator superfamily domain, general substrate transporter
[truncated: 6,445 more rows]
