# Supplementary material for: Genomic Analyses of Cladophialophora bantiana, a Major Cause of Cerebral Phaeohyphomycosis Provides Insight into Its Lifestyle, Virulence and Adaption in Host
Source: PLoS One. 2016 Aug 29;11(8):e0161008. doi: 10.1371/journal.pone.0161008 (PMC5003357; doi:10.1371/journal.pone.0161008)
Supplement: S4 Table — (XLT) [file pone.0161008.s010.xlt]

## Sheet: Cladophialophora_UM956_33.faa.k
Gene ID	Accession number	Subject
UM956_18	228204	KOG0255, KOG0255, KOG0255, Synaptic vesicle transporter SVOP and related transporters (major facilitator superfamily) [General function prediction only].
UM956_18	228203	KOG0254, KOG0254, KOG0254, Predicted transporter (major facilitator superfamily) [General function prediction only].
UM956_18	230554	KOG2615, KOG2615, KOG2615, Permease of the major facilitator superfamily [General function prediction only].
UM956_20	229516	KOG1575, KOG1575, KOG1575, Voltage-gated shaker-like K+ channel, subunit beta/KCNAB [Energy production and conversion].
UM956_20	229517	KOG1576, KOG1576, KOG1576, Predicted oxidoreductase [Energy production and conversion].
UM956_20	229518	KOG1577, KOG1577, KOG1577, Aldo/keto reductase family proteins [General function prediction only].
UM956_22	228203	KOG0254, KOG0254, KOG0254, Predicted transporter (major facilitator superfamily) [General function prediction only].
UM956_22	228204	KOG0255, KOG0255, KOG0255, Synaptic vesicle transporter SVOP and related transporters (major facilitator superfamily) [General function prediction only].
UM956_23	230389	KOG2450, KOG2450, KOG2450, Aldehyde dehydrogenase [Energy production and conversion].
UM956_23	230390	KOG2451, KOG2451, KOG2451, Aldehyde dehydrogenase [Energy production and conversion].
UM956_23	230393	KOG2454, KOG2454, KOG2454, Betaine aldehyde dehydrogenase [Energy production and conversion].
UM956_23	230395	KOG2456, KOG2456, KOG2456, Aldehyde dehydrogenase [Energy production and conversion].
UM956_23	230391	KOG2452, KOG2452, KOG2452, Formyltetrahydrofolate dehydrogenase [Nucleotide transport and metabolism].
UM956_23	230392	KOG2453, KOG2453, KOG2453, Aldehyde dehydrogenase [Energy production and conversion].
UM956_23	230394	KOG2455, KOG2455, KOG2455, Delta-1-pyrroline-5-carboxylate dehydrogenase [Amino acid transport and metabolism].
UM956_24	228203	KOG0254, KOG0254, KOG0254, Predicted transporter (major facilitator superfamily) [General function prediction only].
UM956_24	228517	KOG0569, KOG0569, KOG0569, Permease of the major facilitator superfamily [Carbohydrate transport and metabolism].
UM956_24	228204	KOG0255, KOG0255, KOG0255, Synaptic vesicle transporter SVOP and related transporters (major facilitator superfamily) [General function prediction only].
UM956_24	228202	KOG0253, KOG0253, KOG0253, Synaptic vesicle transporter SV2 (major facilitator superfamily) [General function prediction only].
UM956_25	228672	KOG0725, KOG0725, KOG0725, Reductases with broad range of substrate specificities [General function prediction only].
UM956_25	229142	KOG1200, KOG1200, KOG1200, Mitochondrial/plastidial beta-ketoacyl-ACP reductase [Lipid transport and metabolism].
UM956_25	229147	KOG1205, KOG1205, KOG1205, Predicted dehydrogenase [Secondary metabolites biosynthesis, transport and catabolism].
UM956_25	232099	KOG4169, KOG4169, KOG4169, 15-hydroxyprostaglandin dehydrogenase and related dehydrogenases [Lipid transport and metabolism, General function prediction only].
UM956_25	229141	KOG1199, KOG1199, KOG1199, Short-chain alcohol dehydrogenase/3-hydroxyacyl-CoA dehydrogenase [Secondary metabolites biosynthesis, transport and catabolism].
UM956_25	229143	KOG1201, KOG1201, KOG1201, Hydroxysteroid 17-beta dehydrogenase 11 [Secondary metabolites biosynthesis, transport and catabolism].
UM956_25	229149	KOG1207, KOG1207, KOG1207, Diacetyl reductase/L-xylulose reductase [Secondary metabolites biosynthesis, transport and catabolism].
UM956_25	229152	KOG1210, KOG1210, KOG1210, Predicted 3-ketosphinganine reductase [Secondary metabolites biosynthesis, transport and catabolism].
UM956_25	228960	KOG1014, KOG1014, KOG1014, 17 beta-hydroxysteroid dehydrogenase type 3, HSD17B3 [Lipid transport and metabolism].
UM956_25	229551	KOG1610, KOG1610, KOG1610, Corticosteroid 11-beta-dehydrogenase and related short chain-type dehydrogenases [Secondary metabolites biosynthesis, transport and catabolism, General function prediction only].
UM956_25	229151	KOG1209, KOG1209, KOG1209, 1-Acyl dihydroxyacetone phosphate reductase and related dehydrogenases [Secondary metabolites biosynthesis, transport and catabolism].
UM956_25	229150	KOG1208, KOG1208, KOG1208, Dehydrogenases with different specificities (related to short-chain alcohol dehydrogenases) [Secondary metabolites biosynthesis, transport and catabolism].
UM956_25	229146	KOG1204, KOG1204, KOG1204, Predicted dehydrogenase [Secondary metabolites biosynthesis, transport and catabolism].
UM956_26	229341	KOG1399, KOG1399, KOG1399, Flavin-containing monooxygenase [Secondary metabolites biosynthesis, transport and catabolism].
UM956_30	229129	KOG1187, KOG1187, KOG1187, Serine/threonine protein kinase [Signal transduction mechanisms].
UM956_30	228141	KOG0192, KOG0192, KOG0192, Tyrosine kinase specific for activated (GTP-bound) p21cdc42Hs [Signal transduction mechanisms].
UM956_30	228147	KOG0198, KOG0198, KOG0198, MEKK and related serine/threonine protein kinases [Signal transduction mechanisms].
UM956_30	228143	KOG0194, KOG0194, KOG0194, Protein tyrosine kinase [Signal transduction mechanisms].
UM956_30	228526	KOG0578, KOG0578, KOG0578, p21-activated serine/threonine protein kinase [Signal transduction mechanisms].
UM956_30	228529	KOG0581, KOG0581, KOG0581, Mitogen-activated protein kinase kinase (MAP2K) [Signal transduction mechanisms].
UM956_30	228531	KOG0583, KOG0583, KOG0583, Serine/threonine protein kinase [Signal transduction mechanisms].
UM956_30	228543	KOG0595, KOG0595, KOG0595, Serine/threonine-protein kinase involved in autophagy [Posttranslational modification, protein turnover, chaperones, Intracellular trafficking, secretion, and vesicular transport, Signal transduction mechanisms].
UM956_30	228533	KOG0585, KOG0585, KOG0585, Ca2+/calmodulin-dependent protein kinase kinase beta and related serine/threonine protein kinases [Signal transduction mechanisms].
UM956_30	231586	KOG3653, KOG3653, KOG3653, Transforming growth factor beta/activin receptor subfamily of serine/threonine kinases [Signal transduction mechanisms].
UM956_30	228530	KOG0582, KOG0582, KOG0582, Ste20-like serine/threonine protein kinase [Signal transduction mechanisms].
UM956_30	228542	KOG0594, KOG0594, KOG0594, Protein kinase PCTAIRE and related kinases [General function prediction only].
UM956_30	232572	KOG4645, KOG4645, KOG4645, MAPKKK (MAP kinase kinase kinase) SSK2 and related serine/threonine protein kinases [Signal transduction mechanisms].
UM956_30	227983	KOG0032, KOG0032, KOG0032, Ca2+/calmodulin-dependent protein kinase, EF-Hand protein superfamily [Signal transduction mechanisms].
UM956_30	232208	KOG4279, KOG4279, KOG4279, Serine/threonine protein kinase [Signal transduction mechanisms].
UM956_30	228535	KOG0587, KOG0587, KOG0587, Traf2- and Nck-interacting kinase and related germinal center kinase (GCK) family protein kinases [Signal transduction mechanisms].
UM956_30	232179	KOG4250, KOG4250, KOG4250, TANK binding protein kinase TBK1 [Signal transduction mechanisms].
UM956_30	228547	KOG0599, KOG0599, KOG0599, Phosphorylase kinase gamma subunit [Carbohydrate transport and metabolism].
UM956_30	228563	KOG0615, KOG0615, KOG0615, Serine/threonine protein kinase Chk2 and related proteins [Cell cycle control, cell division, chromosome partitioning].
UM956_30	228532	KOG0584, KOG0584, KOG0584, Serine/threonine protein kinase [General function prediction only].
UM956_30	228150	KOG0201, KOG0201, KOG0201, Serine/threonine protein kinase [Signal transduction mechanisms].
UM956_30	228523	KOG0575, KOG0575, KOG0575, Polo-like serine/threonine protein kinase [Cell cycle control, cell division, chromosome partitioning].
UM956_30	228540	KOG0592, KOG0592, KOG0592, 3-phosphoinositide-dependent protein kinase (PDK1) [Signal transduction mechanisms].
UM956_30	228525	KOG0577, KOG0577, KOG0577, Serine/threonine protein kinase [Signal transduction mechanisms].
UM956_30	228546	KOG0598, KOG0598, KOG0598, Ribosomal protein S6 kinase and related proteins [General function prediction only, Signal transduction mechanisms].
UM956_30	228149	KOG0200, KOG0200, KOG0200, Fibroblast/platelet-derived growth factor receptor and related receptor tyrosine kinases [Signal transduction mechanisms].
UM956_30	232186	KOG4257, KOG4257, KOG4257, Focal adhesion tyrosine kinase FAK, contains FERM domain [Signal transduction mechanisms].
UM956_30	228527	KOG0579, KOG0579, KOG0579, Ste20-like serine/threonine protein kinase [Signal transduction mechanisms].
UM956_30	228973	KOG1027, KOG1027, KOG1027, Serine/threonine protein kinase and endoribonuclease ERN1/IRE1, sensor of the unfolded protein response pathway [Signal transduction mechanisms].
UM956_30	228548	KOG0600, KOG0600, KOG0600, Cdc2-related protein kinase [Cell cycle control, cell division, chromosome partitioning].
UM956_30	228969	KOG1023, KOG1023, KOG1023, Natriuretic peptide receptor, guanylate cyclase [Signal transduction mechanisms].
UM956_30	228146	KOG0197, KOG0197, KOG0197, Tyrosine kinases [Signal transduction mechanisms].
UM956_30	228528	KOG0580, KOG0580, KOG0580, Serine/threonine protein kinase [Cell cycle control, cell division, chromosome partitioning].
UM956_30	228545	KOG0597, KOG0597, KOG0597, Serine-threonine protein kinase FUSED [General function prediction only].
UM956_30	228142	KOG0193, KOG0193, KOG0193, Serine/threonine protein kinase RAF [Signal transduction mechanisms].
UM956_30	228522	KOG0574, KOG0574, KOG0574, STE20-like serine/threonine kinase MST [Signal transduction mechanisms].
UM956_30	228930	KOG0984, KOG0984, KOG0984, Mitogen-activated protein kinase (MAPK) kinase MKK3/MKK6 [Signal transduction mechanisms].
UM956_30	229287	KOG1345, KOG1345, KOG1345, Serine/threonine kinase [Signal transduction mechanisms].
UM956_30	228559	KOG0611, KOG0611, KOG0611, Predicted serine/threonine protein kinase [General function prediction only].
UM956_30	232165	KOG4236, KOG4236, KOG4236, Serine/threonine protein kinase PKC mu/PKD and related proteins [Signal transduction mechanisms].
UM956_30	228608	KOG0661, KOG0661, KOG0661, MAPK related serine/threonine protein kinase [Signal transduction mechanisms].
UM956_30	228534	KOG0586, KOG0586, KOG0586, Serine/threonine protein kinase [General function prediction only].
UM956_30	229039	KOG1095, KOG1095, KOG1095, Protein tyrosine kinase [Signal transduction mechanisms].
UM956_30	228536	KOG0588, KOG0588, KOG0588, Serine/threonine protein kinase [Cell cycle control, cell division, chromosome partitioning].
UM956_30	228614	KOG0667, KOG0667, KOG0667, Dual-specificity tyrosine-phosphorylation regulated kinase [General function prediction only].
UM956_30	228539	KOG0591, KOG0591, KOG0591, NIMA (never in mitosis)-related G2-specific serine/threonine protein kinase [Cell cycle control, cell division, chromosome partitioning].
UM956_30	228562	KOG0614, KOG0614, KOG0614, cGMP-dependent protein kinase [Signal transduction mechanisms].
UM956_30	228537	KOG0589, KOG0589, KOG0589, Serine/threonine protein kinase [General function prediction only].
UM956_30	229038	KOG1094, KOG1094, KOG1094, Discoidin domain receptor DDR1 [Signal transduction mechanisms].
UM956_30	228609	KOG0662, KOG0662, KOG0662, Cyclin-dependent kinase CDK5 [Intracellular trafficking, secretion, and vesicular transport, Signal transduction mechanisms].
UM956_30	228541	KOG0593, KOG0593, KOG0593, Predicted protein kinase KKIAMRE [General function prediction only].
UM956_30	228555	KOG0607, KOG0607, KOG0607, MAP kinase-interacting kinase and related serine/threonine protein kinases [Signal transduction mechanisms].
UM956_30	228564	KOG0616, KOG0616, KOG0616, cAMP-dependent protein kinase catalytic subunit (PKA) [Signal transduction mechanisms].
UM956_30	228641	KOG0694, KOG0694, KOG0694, Serine/threonine protein kinase [Signal transduction mechanisms].
UM956_30	229991	KOG2052, KOG2052, KOG2052, Activin A type IB receptor, serine/threonine protein kinase [Signal transduction mechanisms].
UM956_30	232107	KOG4177, KOG4177, KOG4177, Ankyrin [Cell wall/membrane/envelope biogenesis].
UM956_30	228605	KOG0658, KOG0658, KOG0658, Glycogen synthase kinase-3 [Carbohydrate transport and metabolism].
UM956_30	228606	KOG0659, KOG0659, KOG0659, Cdk activating kinase (CAK)/RNA polymerase II transcription initiation/nucleotide excision repair factor TFIIH/TFIIK, kinase subunit CDK7 [Cell cycle control, cell division, chromosome partitioning, Transcription, Replication, recombination and repair].
UM956_30	228524	KOG0576, KOG0576, KOG0576, Mitogen-activated protein kinase kinase kinase kinase (MAP4K), germinal center kinase family [Signal transduction mechanisms].
UM956_30	232088	KOG4158, KOG4158, KOG4158, BRPK/PTEN-induced protein kinase [Signal transduction mechanisms].
UM956_30	232647	KOG4721, KOG4721, KOG4721, Serine/threonine protein kinase, contains leucine zipper domain [Signal transduction mechanisms].
UM956_30	229928	KOG1989, KOG1989, KOG1989, ARK protein kinase family [Signal transduction mechanisms].
UM956_30	228607	KOG0660, KOG0660, KOG0660, Mitogen-activated protein kinase [Signal transduction mechanisms].
UM956_30	227984	KOG0033, KOG0033, KOG0033, Ca2+/calmodulin-dependent protein kinase, EF-Hand protein superfamily [Signal transduction mechanisms].
UM956_32	230432	KOG2493, KOG2493, KOG2493, Na+/Pi symporter [Inorganic ion transport and metabolism].
UM956_33	228151	KOG0202, KOG0202, KOG0202, Ca2+ transporting ATPase [Inorganic ion transport and metabolism].
UM956_33	228152	KOG0203, KOG0203, KOG0203, Na+/K+ ATPase, alpha subunit [Inorganic ion transport and metabolism].
UM956_33	228153	KOG0204, KOG0204, KOG0204, Calcium transporting ATPase [Inorganic ion transport and metabolism].
UM956_33	228154	KOG0205, KOG0205, KOG0205, Plasma membrane H+-transporting ATPase [Inorganic ion transport and metabolism].
UM956_33	228157	KOG0208, KOG0208, KOG0208, Cation transport ATPase [Inorganic ion transport and metabolism].
UM956_33	228158	KOG0209, KOG0209, KOG0209, P-type ATPase [Inorganic ion transport and metabolism].
UM956_33	228156	KOG0207, KOG0207, KOG0207, Cation transport ATPase [Inorganic ion transport and metabolism].
UM956_33	228159	KOG0210, KOG0210, KOG0210, P-type ATPase [Inorganic ion transport and metabolism].
UM956_33	228155	KOG0206, KOG0206, KOG0206, P-type ATPase [General function prediction only].
UM956_36	228752	KOG0806, KOG0806, KOG0806, Carbon-nitrogen hydrolase [Amino acid transport and metabolism].
UM956_36	228753	KOG0807, KOG0807, KOG0807, Carbon-nitrogen hydrolase [Amino acid transport and metabolism].
UM956_36	228839	KOG0893, KOG0893, KOG0893, 60S ribosomal protein L31 [Translation, ribosomal structure and biogenesis].
UM956_36	228751	KOG0805, KOG0805, KOG0805, Carbon-nitrogen hydrolase [Amino acid transport and metabolism].
UM956_36	228754	KOG0808, KOG0808, KOG0808, Carbon-nitrogen hydrolase [Amino acid transport and metabolism].
UM956_41	229883	KOG1944, KOG1944, KOG1944, Peroxisomal membrane protein MPV17 and related proteins [General function prediction only].
UM956_42	232402	KOG4473, KOG4473, KOG4473, Uncharacterized membrane protein [Function unknown].
UM956_44	230800	KOG2861, KOG2861, KOG2861, Uncharacterized conserved protein [Function unknown].
UM956_45	231679	KOG3747, KOG3747, KOG3747, Concentrative Na+-nucleoside cotransporter CNT1/CNT2 [Nucleotide transport and metabolism, Inorganic ion transport and metabolism].
UM956_46	229205	KOG1263, KOG1263, KOG1263, Multicopper oxidases [Secondary metabolites biosynthesis, transport and catabolism].
UM956_50	228107	KOG0157, KOG0157, KOG0157, Cytochrome P450 CYP4/CYP19/CYP26 subfamilies [Secondary metabolites biosynthesis, transport and catabolism, Lipid transport and metabolism].
UM956_50	228106	KOG0156, KOG0156, KOG0156, Cytochrome P450 CYP2 subfamily [Secondary metabolites biosynthesis, transport and catabolism].
UM956_50	228109	KOG0159, KOG0159, KOG0159, Cytochrome P450 CYP11/CYP12/CYP24/CYP27 subfamilies [Secondary metabolites biosynthesis, transport and catabolism].
UM956_50	228108	KOG0158, KOG0158, KOG0158, Cytochrome P450 CYP3/CYP5/CYP6/CYP9 subfamilies [Secondary metabolites biosynthesis, transport and catabolism].
UM956_50	228631	KOG0684, KOG0684, KOG0684, Cytochrome P450 [Secondary metabolites biosynthesis, transport and catabolism].
UM956_52	230574	KOG2635, KOG2635, KOG2635, Medium subunit of clathrin adaptor complex [Intracellular trafficking, secretion, and vesicular transport].
UM956_52	228883	KOG0937, KOG0937, KOG0937, Adaptor complexes medium subunit family [Intracellular trafficking, secretion, and vesicular transport].
UM956_54	228908	KOG0962, KOG0962, KOG0962, DNA repair protein RAD50, ABC-type ATPase/SMC superfamily [Replication, recombination and repair].
UM956_54	228111	KOG0161, KOG0161, KOG0161, Myosin class II heavy chain [Cytoskeleton].
UM956_54	228940	KOG0994, KOG0994, KOG0994, Extracellular matrix glycoprotein Laminin subunit beta [Extracellular structures].
UM956_54	228560	KOG0612, KOG0612, KOG0612, Rho-associated, coiled-coil containing protein kinase [Signal transduction mechanisms].
UM956_54	228892	KOG0946, KOG0946, KOG0946, ER-Golgi vesicle-tethering protein p115 [Intracellular trafficking, secretion, and vesicular transport].
UM956_54	228199	KOG0250, KOG0250, KOG0250, DNA repair protein RAD18 (SMC family protein) [Replication, recombination and repair].
UM956_54	228942	KOG0996, KOG0996, KOG0996, Structural maintenance of chromosome protein 4 (chromosome condensation complex Condensin, subunit C) [Chromatin structure and dynamics, Cell cycle control, cell division, chromosome partitioning].
UM956_54	228013	KOG0062, KOG0062, KOG0062, ATPase component of ABC transporters with duplicated ATPase domains/Translation elongation factor EF-3b [Amino acid transport and metabolism, Translation, ribosomal structure and biogenesis].
UM956_55	229542	KOG1601, KOG1601, KOG1601, GATA-4/5/6 transcription factors [Transcription].
UM956_55	231497	KOG3561, KOG3561, KOG3561, Aryl-hydrocarbon receptor nuclear translocator [Transcription].
UM956_61	229968	KOG2029, KOG2029, KOG2029, Uncharacterized conserved protein [Function unknown].
UM956_62	232107	KOG4177, KOG4177, KOG4177, Ankyrin [Cell wall/membrane/envelope biogenesis].
UM956_62	229129	KOG1187, KOG1187, KOG1187, Serine/threonine protein kinase [Signal transduction mechanisms].
UM956_62	232341	KOG4412, KOG4412, KOG4412, 26S proteasome regulatory complex, subunit PSMD10 [Posttranslational modification, protein turnover, chaperones].
UM956_62	228149	KOG0200, KOG0200, KOG0200, Fibroblast/platelet-derived growth factor receptor and related receptor tyrosine kinases [Signal transduction mechanisms].
UM956_62	228456	KOG0508, KOG0508, KOG0508, Ankyrin repeat protein [General function prediction only].
UM956_62	228141	KOG0192, KOG0192, KOG0192, Tyrosine kinase specific for activated (GTP-bound) p21cdc42Hs [Signal transduction mechanisms].
UM956_62	228533	KOG0585, KOG0585, KOG0585, Ca2+/calmodulin-dependent protein kinase kinase beta and related serine/threonine protein kinases [Signal transduction mechanisms].
UM956_62	228147	KOG0198, KOG0198, KOG0198, MEKK and related serine/threonine protein kinases [Signal transduction mechanisms].
UM956_62	228526	KOG0578, KOG0578, KOG0578, p21-activated serine/threonine protein kinase [Signal transduction mechanisms].
UM956_62	228146	KOG0197, KOG0197, KOG0197, Tyrosine kinases [Signal transduction mechanisms].
UM956_62	228143	KOG0194, KOG0194, KOG0194, Protein tyrosine kinase [Signal transduction mechanisms].
UM956_62	228458	KOG0510, KOG0510, KOG0510, Ankyrin repeat protein [General function prediction only].
UM956_62	228457	KOG0509, KOG0509, KOG0509, Ankyrin repeat and DHHC-type Zn-finger domain containing proteins [General function prediction only].
UM956_62	229038	KOG1094, KOG1094, KOG1094, Discoidin domain receptor DDR1 [Signal transduction mechanisms].
UM956_62	232179	KOG4250, KOG4250, KOG4250, TANK binding protein kinase TBK1 [Signal transduction mechanisms].
UM956_62	228531	KOG0583, KOG0583, KOG0583, Serine/threonine protein kinase [Signal transduction mechanisms].
UM956_62	228455	KOG0507, KOG0507, KOG0507, CASK-interacting adaptor protein (caskin) and related proteins with ankyrin repeats and SAM domain [Signal transduction mechanisms].
UM956_62	229928	KOG1989, KOG1989, KOG1989, ARK protein kinase family [Signal transduction mechanisms].
UM956_62	231586	KOG3653, KOG3653, KOG3653, Transforming growth factor beta/activin receptor subfamily of serine/threonine kinases [Signal transduction mechanisms].
UM956_62	227983	KOG0032, KOG0032, KOG0032, Ca2+/calmodulin-dependent protein kinase, EF-Hand protein superfamily [Signal transduction mechanisms].
UM956_62	229039	KOG1095, KOG1095, KOG1095, Protein tyrosine kinase [Signal transduction mechanisms].
UM956_62	228529	KOG0581, KOG0581, KOG0581, Mitogen-activated protein kinase kinase (MAP2K) [Signal transduction mechanisms].
UM956_62	228971	KOG1025, KOG1025, KOG1025, Epidermal growth factor receptor EGFR and related tyrosine kinases [Signal transduction mechanisms].
UM956_62	228543	KOG0595, KOG0595, KOG0595, Serine/threonine-protein kinase involved in autophagy [Posttranslational modification, protein turnover, chaperones, Intracellular trafficking, secretion, and vesicular transport, Signal transduction mechanisms].
UM956_62	228969	KOG1023, KOG1023, KOG1023, Natriuretic peptide receptor, guanylate cyclase [Signal transduction mechanisms].
UM956_62	228551	KOG0603, KOG0603, KOG0603, Ribosomal protein S6 kinase [Signal transduction mechanisms].
UM956_62	228545	KOG0597, KOG0597, KOG0597, Serine-threonine protein kinase FUSED [General function prediction only].
UM956_62	228453	KOG0505, KOG0505, KOG0505, Myosin phosphatase, regulatory subunit [Posttranslational modification, protein turnover, chaperones, Signal transduction mechanisms].
UM956_62	228972	KOG1026, KOG1026, KOG1026, Nerve growth factor receptor TRKA and related tyrosine kinases [Signal transduction mechanisms, Intracellular trafficking, secretion, and vesicular transport].
UM956_62	228973	KOG1027, KOG1027, KOG1027, Serine/threonine protein kinase and endoribonuclease ERN1/IRE1, sensor of the unfolded protein response pathway [Signal transduction mechanisms].
UM956_62	228535	KOG0587, KOG0587, KOG0587, Traf2- and Nck-interacting kinase and related germinal center kinase (GCK) family protein kinases [Signal transduction mechanisms].
UM956_62	228764	KOG0818, KOG0818, KOG0818, GTPase-activating proteins of the GIT family [Signal transduction mechanisms].
UM956_62	228563	KOG0615, KOG0615, KOG0615, Serine/threonine protein kinase Chk2 and related proteins [Cell cycle control, cell division, chromosome partitioning].
UM956_62	228541	KOG0593, KOG0593, KOG0593, Predicted protein kinase KKIAMRE [General function prediction only].
UM956_62	228148	KOG0199, KOG0199, KOG0199, ACK and related non-receptor tyrosine kinases [Signal transduction mechanisms].
UM956_62	229650	KOG1710, KOG1710, KOG1710, MYND Zn-finger and ankyrin repeat protein [General function prediction only].
UM956_63	229779	KOG1840, KOG1840, KOG1840, Kinesin light chain [Cytoskeleton].
UM956_63	232554	KOG4626, KOG4626, KOG4626, O-linked N-acetylglucosamine transferase OGT [Carbohydrate transport and metabolism, Posttranslational modification, protein turnover, chaperones, Signal transduction mechanisms].
UM956_64	229011	KOG1065, KOG1065, KOG1065, Maltase glucoamylase and related hydrolases, glycosyl hydrolase family 31 [Carbohydrate transport and metabolism].
UM956_64	229012	KOG1066, KOG1066, KOG1066, Glucosidase II catalytic (alpha) subunit and related enzymes, glycosyl hydrolase family 31 [Carbohydrate transport and metabolism, Cell wall/membrane/envelope biogenesis, Posttranslational modification, protein turnover, chaperones].
UM956_65	228531	KOG0583, KOG0583, KOG0583, Serine/threonine protein kinase [Signal transduction mechanisms].
UM956_65	227983	KOG0032, KOG0032, KOG0032, Ca2+/calmodulin-dependent protein kinase, EF-Hand protein superfamily [Signal transduction mechanisms].
UM956_65	228536	KOG0588, KOG0588, KOG0588, Serine/threonine protein kinase [Cell cycle control, cell division, chromosome partitioning].
UM956_65	228534	KOG0586, KOG0586, KOG0586, Serine/threonine protein kinase [General function prediction only].
UM956_65	228563	KOG0615, KOG0615, KOG0615, Serine/threonine protein kinase Chk2 and related proteins [Cell cycle control, cell division, chromosome partitioning].
UM956_65	228559	KOG0611, KOG0611, KOG0611, Predicted serine/threonine protein kinase [General function prediction only].
UM956_65	228523	KOG0575, KOG0575, KOG0575, Polo-like serine/threonine protein kinase [Cell cycle control, cell division, chromosome partitioning].
UM956_65	228543	KOG0595, KOG0595, KOG0595, Serine/threonine-protein kinase involved in autophagy [Posttranslational modification, protein turnover, chaperones, Intracellular trafficking, secretion, and vesicular transport, Signal transduction mechanisms].
UM956_65	228546	KOG0598, KOG0598, KOG0598, Ribosomal protein S6 kinase and related proteins [General function prediction only, Signal transduction mechanisms].
UM956_65	228147	KOG0198, KOG0198, KOG0198, MEKK and related serine/threonine protein kinases [Signal transduction mechanisms].
UM956_65	228564	KOG0616, KOG0616, KOG0616, cAMP-dependent protein kinase catalytic subunit (PKA) [Signal transduction mechanisms].
UM956_65	228637	KOG0690, KOG0690, KOG0690, Serine/threonine protein kinase [Signal transduction mechanisms].
UM956_65	228533	KOG0585, KOG0585, KOG0585, Ca2+/calmodulin-dependent protein kinase kinase beta and related serine/threonine protein kinases [Signal transduction mechanisms].
UM956_65	227984	KOG0033, KOG0033, KOG0033, Ca2+/calmodulin-dependent protein kinase, EF-Hand protein superfamily [Signal transduction mechanisms].
UM956_65	232643	KOG4717, KOG4717, KOG4717, Serine/threonine protein kinase [Signal transduction mechanisms].
UM956_65	228540	KOG0592, KOG0592, KOG0592, 3-phosphoinositide-dependent protein kinase (PDK1) [Signal transduction mechanisms].
UM956_65	228528	KOG0580, KOG0580, KOG0580, Serine/threonine protein kinase [Cell cycle control, cell division, chromosome partitioning].
UM956_65	228641	KOG0694, KOG0694, KOG0694, Serine/threonine protein kinase [Signal transduction mechanisms].
UM956_65	228547	KOG0599, KOG0599, KOG0599, Phosphorylase kinase gamma subunit [Carbohydrate transport and metabolism].
UM956_65	228551	KOG0603, KOG0603, KOG0603, Ribosomal protein S6 kinase [Signal transduction mechanisms].
UM956_65	228545	KOG0597, KOG0597, KOG0597, Serine-threonine protein kinase FUSED [General function prediction only].
UM956_65	228141	KOG0192, KOG0192, KOG0192, Tyrosine kinase specific for activated (GTP-bound) p21cdc42Hs [Signal transduction mechanisms].
UM956_65	228553	KOG0605, KOG0605, KOG0605, NDR and related serine/threonine kinases [General function prediction only].
UM956_65	228555	KOG0607, KOG0607, KOG0607, MAP kinase-interacting kinase and related serine/threonine protein kinases [Signal transduction mechanisms].
UM956_65	228558	KOG0610, KOG0610, KOG0610, Putative serine/threonine protein kinase [General function prediction only].
UM956_65	228643	KOG0696, KOG0696, KOG0696, Serine/threonine protein kinase [Signal transduction mechanisms].
UM956_65	228529	KOG0581, KOG0581, KOG0581, Mitogen-activated protein kinase kinase (MAP2K) [Signal transduction mechanisms].
UM956_65	228642	KOG0695, KOG0695, KOG0695, Serine/threonine protein kinase [Signal transduction mechanisms].
UM956_65	228526	KOG0578, KOG0578, KOG0578, p21-activated serine/threonine protein kinase [Signal transduction mechanisms].
UM956_65	228548	KOG0600, KOG0600, KOG0600, Cdc2-related protein kinase [Cell cycle control, cell division, chromosome partitioning].
UM956_65	228562	KOG0614, KOG0614, KOG0614, cGMP-dependent protein kinase [Signal transduction mechanisms].
UM956_65	228542	KOG0594, KOG0594, KOG0594, Protein kinase PCTAIRE and related kinases [General function prediction only].
UM956_65	232572	KOG4645, KOG4645, KOG4645, MAPKKK (MAP kinase kinase kinase) SSK2 and related serine/threonine protein kinases [Signal transduction mechanisms].
UM956_65	232179	KOG4250, KOG4250, KOG4250, TANK binding protein kinase TBK1 [Signal transduction mechanisms].
UM956_65	232165	KOG4236, KOG4236, KOG4236, Serine/threonine protein kinase PKC mu/PKD and related proteins [Signal transduction mechanisms].
UM956_65	229095	KOG1152, KOG1152, KOG1152, Signal transduction serine/threonine kinase with PAS/PAC sensor domain [Signal transduction mechanisms].
UM956_65	228146	KOG0197, KOG0197, KOG0197, Tyrosine kinases [Signal transduction mechanisms].
UM956_65	228607	KOG0660, KOG0660, KOG0660, Mitogen-activated protein kinase [Signal transduction mechanisms].
UM956_65	229129	KOG1187, KOG1187, KOG1187, Serine/threonine protein kinase [Signal transduction mechanisms].
UM956_65	228552	KOG0604, KOG0604, KOG0604, MAP kinase-activated protein kinase 2 [Signal transduction mechanisms].
UM956_65	228143	KOG0194, KOG0194, KOG0194, Protein tyrosine kinase [Signal transduction mechanisms].
UM956_65	228539	KOG0591, KOG0591, KOG0591, NIMA (never in mitosis)-related G2-specific serine/threonine protein kinase [Cell cycle control, cell division, chromosome partitioning].
UM956_65	228606	KOG0659, KOG0659, KOG0659, Cdk activating kinase (CAK)/RNA polymerase II transcription initiation/nucleotide excision repair factor TFIIH/TFIIK, kinase subunit CDK7 [Cell cycle control, cell division, chromosome partitioning, Transcription, Replication, recombination and repair].
UM956_65	228538	KOG0590, KOG0590, KOG0590, Checkpoint kinase and related serine/threonine protein kinases [Cell cycle control, cell division, chromosome partitioning].
UM956_65	228530	KOG0582, KOG0582, KOG0582, Ste20-like serine/threonine protein kinase [Signal transduction mechanisms].
UM956_65	228605	KOG0658, KOG0658, KOG0658, Glycogen synthase kinase-3 [Carbohydrate transport and metabolism].
UM956_65	230284	KOG2345, KOG2345, KOG2345, Serine/threonine protein kinase/TGF-beta stimulated factor [Transcription, Lipid transport and metabolism, Signal transduction mechanisms].
UM956_65	228608	KOG0661, KOG0661, KOG0661, MAPK related serine/threonine protein kinase [Signal transduction mechanisms].
UM956_65	228537	KOG0589, KOG0589, KOG0589, Serine/threonine protein kinase [General function prediction only].
UM956_65	228560	KOG0612, KOG0612, KOG0612, Rho-associated, coiled-coil containing protein kinase [Signal transduction mechanisms].
UM956_65	228541	KOG0593, KOG0593, KOG0593, Predicted protein kinase KKIAMRE [General function prediction only].
UM956_65	228609	KOG0662, KOG0662, KOG0662, Cyclin-dependent kinase CDK5 [Intracellular trafficking, secretion, and vesicular transport, Signal transduction mechanisms].
UM956_65	229928	KOG1989, KOG1989, KOG1989, ARK protein kinase family [Signal transduction mechanisms].
UM956_65	228932	KOG0986, KOG0986, KOG0986, G protein-coupled receptor kinase [Signal transduction mechanisms].
UM956_65	228149	KOG0200, KOG0200, KOG0200, Fibroblast/platelet-derived growth factor receptor and related receptor tyrosine kinases [Signal transduction mechanisms].
UM956_65	228142	KOG0193, KOG0193, KOG0193, Serine/threonine protein kinase RAF [Signal transduction mechanisms].
UM956_65	228615	KOG0668, KOG0668, KOG0668, Casein kinase II, alpha subunit [Signal transduction mechanisms, Cell cycle control, cell division, chromosome partitioning, Transcription].
UM956_65	229094	KOG1151, KOG1151, KOG1151, Tousled-like protein kinase [Signal transduction mechanisms].
UM956_65	229287	KOG1345, KOG1345, KOG1345, Serine/threonine kinase [Signal transduction mechanisms].
UM956_65	228610	KOG0663, KOG0663, KOG0663, Protein kinase PITSLRE and related kinases [General function prediction only].
UM956_65	229039	KOG1095, KOG1095, KOG1095, Protein tyrosine kinase [Signal transduction mechanisms].
UM956_65	228616	KOG0669, KOG0669, KOG0669, Cyclin T-dependent kinase CDK9 [Cell cycle control, cell division, chromosome partitioning].
UM956_65	229038	KOG1094, KOG1094, KOG1094, Discoidin domain receptor DDR1 [Signal transduction mechanisms].
UM956_65	228527	KOG0579, KOG0579, KOG0579, Ste20-like serine/threonine protein kinase [Signal transduction mechanisms].
UM956_65	228556	KOG0608, KOG0608, KOG0608, Warts/lats-like serine threonine kinases [Cell cycle control, cell division, chromosome partitioning].
UM956_65	228981	KOG1035, KOG1035, KOG1035, eIF-2alpha kinase GCN2 [Translation, ribosomal structure and biogenesis].
UM956_65	228544	KOG0596, KOG0596, KOG0596, Dual specificity; serine/threonine and tyrosine kinase [Cell cycle control, cell division, chromosome partitioning].
UM956_65	228535	KOG0587, KOG0587, KOG0587, Traf2- and Nck-interacting kinase and related germinal center kinase (GCK) family protein kinases [Signal transduction mechanisms].
UM956_65	228613	KOG0666, KOG0666, KOG0666, Cyclin C-dependent kinase CDK8 [Transcription].
UM956_65	228150	KOG0201, KOG0201, KOG0201, Serine/threonine protein kinase [Signal transduction mechanisms].
UM956_65	228612	KOG0665, KOG0665, KOG0665, Jun-N-terminal kinase (JNK) [Signal transduction mechanisms].
UM956_65	228973	KOG1027, KOG1027, KOG1027, Serine/threonine protein kinase and endoribonuclease ERN1/IRE1, sensor of the unfolded protein response pathway [Signal transduction mechanisms].
UM956_65	232208	KOG4279, KOG4279, KOG4279, Serine/threonine protein kinase [Signal transduction mechanisms].
UM956_65	229107	KOG1164, KOG1164, KOG1164, Casein kinase (serine/threonine/tyrosine protein kinase) [Signal transduction mechanisms].
UM956_65	228614	KOG0667, KOG0667, KOG0667, Dual-specificity tyrosine-phosphorylation regulated kinase [General function prediction only].
UM956_65	228618	KOG0671, KOG0671, KOG0671, LAMMER dual specificity kinases [Signal transduction mechanisms].
UM956_65	232186	KOG4257, KOG4257, KOG4257, Focal adhesion tyrosine kinase FAK, contains FERM domain [Signal transduction mechanisms].
UM956_65	231586	KOG3653, KOG3653, KOG3653, Transforming growth factor beta/activin receptor subfamily of serine/threonine kinases [Signal transduction mechanisms].
UM956_65	228972	KOG1026, KOG1026, KOG1026, Nerve growth factor receptor TRKA and related tyrosine kinases [Signal transduction mechanisms, Intracellular trafficking, secretion, and vesicular transport].
UM956_65	232647	KOG4721, KOG4721, KOG4721, Serine/threonine protein kinase, contains leucine zipper domain [Signal transduction mechanisms].
UM956_65	228971	KOG1025, KOG1025, KOG1025, Epidermal growth factor receptor EGFR and related tyrosine kinases [Signal transduction mechanisms].
UM956_65	229110	KOG1167, KOG1167, KOG1167, Serine/threonine protein kinase of the CDC7 subfamily involved in DNA synthesis, repair and recombination [Replication, recombination and repair].
UM956_65	228522	KOG0574, KOG0574, KOG0574, STE20-like serine/threonine kinase MST [Signal transduction mechanisms].
UM956_65	228148	KOG0199, KOG0199, KOG0199, ACK and related non-receptor tyrosine kinases [Signal transduction mechanisms].
UM956_65	228532	KOG0584, KOG0584, KOG0584, Serine/threonine protein kinase [General function prediction only].
UM956_65	232207	KOG4278, KOG4278, KOG4278, Protein tyrosine kinase [Signal transduction mechanisms].
UM956_65	228611	KOG0664, KOG0664, KOG0664, Nemo-like MAPK-related serine/threonine protein kinase [Signal transduction mechanisms].
UM956_65	229182	KOG1240, KOG1240, KOG1240, Protein kinase containing WD40 repeats [Signal transduction mechanisms].
UM956_65	228525	KOG0577, KOG0577, KOG0577, Serine/threonine protein kinase [Signal transduction mechanisms].
UM956_65	228929	KOG0983, KOG0983, KOG0983, Mitogen-activated protein kinase (MAPK) kinase MKK7/JNKK2 [Signal transduction mechanisms].
UM956_65	228554	KOG0606, KOG0606, KOG0606, Microtubule-associated serine/threonine kinase and related proteins [Signal transduction mechanisms, General function prediction only].
UM956_65	228969	KOG1023, KOG1023, KOG1023, Natriuretic peptide receptor, guanylate cyclase [Signal transduction mechanisms].
UM956_65	229991	KOG2052, KOG2052, KOG2052, Activin A type IB receptor, serine/threonine protein kinase [Signal transduction mechanisms].
UM956_65	229232	KOG1290, KOG1290, KOG1290, Serine/threonine protein kinase [Signal transduction mechanisms].
UM956_65	232088	KOG4158, KOG4158, KOG4158, BRPK/PTEN-induced protein kinase [Signal transduction mechanisms].
UM956_65	228145	KOG0196, KOG0196, KOG0196, Tyrosine kinase, EPH (ephrin) receptor family [Signal transduction mechanisms].
UM956_65	229106	KOG1163, KOG1163, KOG1163, Casein kinase (serine/threonine/tyrosine protein kinase) [Signal transduction mechanisms].
UM956_65	228970	KOG1024, KOG1024, KOG1024, Receptor-like protein tyrosine kinase RYK/derailed [Signal transduction mechanisms].
UM956_65	228524	KOG0576, KOG0576, KOG0576, Mitogen-activated protein kinase kinase kinase kinase (MAP4K), germinal center kinase family [Signal transduction mechanisms].
UM956_65	229108	KOG1165, KOG1165, KOG1165, Casein kinase (serine/threonine/tyrosine protein kinase) [Signal transduction mechanisms].
UM956_67	230648	KOG2709, KOG2709, KOG2709, Uncharacterized conserved protein [Function unknown].
UM956_68	228089	KOG0139, KOG0139, KOG0139, Short-chain acyl-CoA dehydrogenase [Lipid transport and metabolism].
UM956_68	228091	KOG0141, KOG0141, KOG0141, Isovaleryl-CoA dehydrogenase [Amino acid transport and metabolism, Lipid transport and metabolism].
UM956_68	228090	KOG0140, KOG0140, KOG0140, Medium-chain acyl-CoA dehydrogenase [Lipid transport and metabolism].
UM956_68	228087	KOG0137, KOG0137, KOG0137, Very-long-chain acyl-CoA dehydrogenase [Lipid transport and metabolism].
UM956_68	228088	KOG0138, KOG0138, KOG0138, Glutaryl-CoA dehydrogenase [Amino acid transport and metabolism].
UM956_68	229410	KOG1469, KOG1469, KOG1469, Predicted acyl-CoA dehydrogenase [General function prediction only].
UM956_68	228085	KOG0135, KOG0135, KOG0135, Pristanoyl-CoA/acyl-CoA oxidase [Lipid transport and metabolism, Secondary metabolites biosynthesis, transport and catabolism].
UM956_68	228086	KOG0136, KOG0136, KOG0136, Acyl-CoA oxidase [Lipid transport and metabolism].
UM956_70	228360	KOG0411, KOG0411, KOG0411, Uncharacterized membrane protein [Function unknown].
UM956_72	230625	KOG2686, KOG2686, KOG2686, Choline kinase [Cell wall/membrane/envelope biogenesis].
UM956_72	232646	KOG4720, KOG4720, KOG4720, Ethanolamine kinase [Lipid transport and metabolism].
UM956_73	230861	KOG2922, KOG2922, KOG2922, Uncharacterized conserved protein [Function unknown].
UM956_74	232055	KOG4124, KOG4124, KOG4124, Putative transcriptional repressor regulating G2/M transition [Transcription, Cell cycle control, cell division, chromosome partitioning].
UM956_75	230272	KOG2333, KOG2333, KOG2333, Uncharacterized conserved protein [General function prediction only].
UM956_75	230274	KOG2335, KOG2335, KOG2335, tRNA-dihydrouridine synthase [Translation, ribosomal structure and biogenesis].
UM956_75	230273	KOG2334, KOG2334, KOG2334, tRNA-dihydrouridine synthase [Translation, ribosomal structure and biogenesis].
UM956_76	229180	KOG1238, KOG1238, KOG1238, Glucose dehydrogenase/choline dehydrogenase/mandelonitrile lyase (GMC oxidoreductase family) [General function prediction only].
UM956_77	228188	KOG0239, KOG0239, KOG0239, Kinesin (KAR3 subfamily) [Cytoskeleton].
UM956_77	232209	KOG4280, KOG4280, KOG4280, Kinesin-like protein [Cytoskeleton].
UM956_77	228192	KOG0243, KOG0243, KOG0243, Kinesin-like protein [Cytoskeleton].
UM956_77	228191	KOG0242, KOG0242, KOG0242, Kinesin-like protein [Cytoskeleton].
UM956_77	228189	KOG0240, KOG0240, KOG0240, Kinesin (SMY1 subfamily) [Cytoskeleton].
UM956_77	228194	KOG0245, KOG0245, KOG0245, Kinesin-like protein [Cytoskeleton].
UM956_77	228190	KOG0241, KOG0241, KOG0241, Kinesin-like protein [Cytoskeleton].
UM956_77	228193	KOG0244, KOG0244, KOG0244, Kinesin-like protein [Cytoskeleton].
UM956_77	228195	KOG0246, KOG0246, KOG0246, Kinesin-like protein [Cytoskeleton].
UM956_77	228196	KOG0247, KOG0247, KOG0247, Kinesin-like protein [Cytoskeleton].
UM956_77	228111	KOG0161, KOG0161, KOG0161, Myosin class II heavy chain [Cytoskeleton].
UM956_77	228942	KOG0996, KOG0996, KOG0996, Structural maintenance of chromosome protein 4 (chromosome condensation complex Condensin, subunit C) [Chromatin structure and dynamics, Cell cycle control, cell division, chromosome partitioning].
UM956_79	229490	KOG1549, KOG1549, KOG1549, Cysteine desulfurase NFS1 [Amino acid transport and metabolism].
UM956_84	229456	KOG1515, KOG1515, KOG1515, Arylacetamide deacetylase [Defense mechanisms].
UM956_84	232317	KOG4388, KOG4388, KOG4388, Hormone-sensitive lipase HSL [Lipid transport and metabolism].
UM956_85	229600	KOG1659, KOG1659, KOG1659, Class 2 transcription repressor NC2, alpha subunit (DRAP1) [Transcription].
UM956_85	229598	KOG1657, KOG1657, KOG1657, CCAAT-binding factor, subunit C (HAP5) [Transcription].
UM956_85	229695	KOG1756, KOG1756, KOG1756, Histone 2A [Chromatin structure and dynamics].
UM956_87	231627	KOG3695, KOG3695, KOG3695, Uncharacterized conserved protein [Function unknown].
UM956_88	229041	KOG1097, KOG1097, KOG1097, Adenine deaminase/adenosine deaminase [Nucleotide transport and metabolism].
UM956_89	228328	KOG0379, KOG0379, KOG0379, Kelch repeat-containing proteins [General function prediction only].
UM956_89	232619	KOG4693, KOG4693, KOG4693, Uncharacterized conserved protein, contains kelch repeat [General function prediction only].
UM956_89	232083	KOG4152, KOG4152, KOG4152, Host cell transcription factor HCFC1 [Cell cycle control, cell division, chromosome partitioning, Transcription].
UM956_89	232370	KOG4441, KOG4441, KOG4441, Proteins containing BTB/POZ and Kelch domains, involved in regulatory/signal transduction processes [Signal transduction mechanisms, General function prediction only].
UM956_89	229172	KOG1230, KOG1230, KOG1230, Protein containing repeated kelch motifs [General function prediction only].
UM956_89	228111	KOG0161, KOG0161, KOG0161, Myosin class II heavy chain [Cytoskeleton].
UM956_89	228879	KOG0933, KOG0933, KOG0933, Structural maintenance of chromosome protein 2 (chromosome condensation complex Condensin, subunit E) [Chromatin structure and dynamics, Cell cycle control, cell division, chromosome partitioning].
UM956_89	230376	KOG2437, KOG2437, KOG2437, Muskelin [Signal transduction mechanisms].
UM956_90	229458	KOG1517, KOG1517, KOG1517, Guanine nucleotide binding protein MIP1 [Cell cycle control, cell division, chromosome partitioning].
UM956_90	228215	KOG0266, KOG0266, KOG0266, WD40 repeat-containing protein [General function prediction only].
UM956_90	228262	KOG0313, KOG0313, KOG0313, Microtubule binding protein YTM1 (contains WD40 repeats) [Cytoskeleton].
UM956_92	230932	KOG2993, KOG2993, KOG2993, Cytoplasm to vacuole targeting protein [Intracellular trafficking, secretion, and vesicular transport].
UM956_93	229041	KOG1097, KOG1097, KOG1097, Adenine deaminase/adenosine deaminase [Nucleotide transport and metabolism].
UM956_96	231699	KOG3767, KOG3767, KOG3767, Sideroflexin [General function prediction only].
UM956_97	231010	KOG3072, KOG3072, KOG3072, Long chain fatty acid elongase [Lipid transport and metabolism].
UM956_97	231009	KOG3071, KOG3071, KOG3071, Fatty acyl-CoA elongase/Polyunsaturated fatty acid specific elongation enzyme [Lipid transport and metabolism].
UM956_97	232669	KOG4744, KOG4744, KOG4744, Uncharacterized conserved protein [Function unknown].
UM956_97	228940	KOG0994, KOG0994, KOG0994, Extracellular matrix glycoprotein Laminin subunit beta [Extracellular structures].
UM956_98	229227	KOG1285, KOG1285, KOG1285, Beta, beta-carotene 15,15'-dioxygenase and related enzymes [Secondary metabolites biosynthesis, transport and catabolism].
UM956_99	232701	KOG4776, KOG4776, KOG4776, Uncharacterized conserved protein BCNT [Function unknown].
UM956_102	227974	KOG0023, KOG0023, KOG0023, Alcohol dehydrogenase, class V [Secondary metabolites biosynthesis, transport and catabolism].
UM956_102	229140	KOG1198, KOG1198, KOG1198, Zinc-binding oxidoreductase [Energy production and conversion, General function prediction only].
UM956_102	227975	KOG0024, KOG0024, KOG0024, Sorbitol dehydrogenase [Secondary metabolites biosynthesis, transport and catabolism].
UM956_102	227973	KOG0022, KOG0022, KOG0022, Alcohol dehydrogenase, class III [Secondary metabolites biosynthesis, transport and catabolism].
UM956_102	229139	KOG1197, KOG1197, KOG1197, Predicted quinone oxidoreductase [Energy production and conversion, General function prediction only].
UM956_102	229144	KOG1202, KOG1202, KOG1202, Animal-type fatty acid synthase and related proteins [Lipid transport and metabolism].
UM956_103	228819	KOG0873, KOG0873, KOG0873, C-4 sterol methyl oxidase [Lipid transport and metabolism].
UM956_104	229635	KOG1694, KOG1694, KOG1694, 60s ribosomal protein L6 [Translation, ribosomal structure and biogenesis].
UM956_107	228816	KOG0870, KOG0870, KOG0870, DNA polymerase epsilon, subunit D [Transcription].
UM956_108	230423	KOG2484, KOG2484, KOG2484, GTPase [General function prediction only].
UM956_108	230362	KOG2423, KOG2423, KOG2423, Nucleolar GTPase [General function prediction only].
UM956_108	229366	KOG1424, KOG1424, KOG1424, Predicted GTP-binding protein MMR1 [General function prediction only].
UM956_108	230424	KOG2485, KOG2485, KOG2485, Conserved ATP/GTP binding protein [General function prediction only].
UM956_109	230853	KOG2914, KOG2914, KOG2914, Predicted haloacid-halidohydrolase and related hydrolases [General function prediction only].
UM956_110	230190	KOG2251, KOG2251, KOG2251, Homeobox transcription factor [Transcription].
UM956_110	228433	KOG0484, KOG0484, KOG0484, Transcription factor PHOX2/ARIX, contains HOX domain [Transcription].
UM956_110	228432	KOG0483, KOG0483, KOG0483, Transcription factor HEX, contains HOX and HALZ domains [Transcription].
UM956_110	232505	KOG4577, KOG4577, KOG4577, Transcription factor LIM3, contains LIM and HOX domains [Transcription].
UM956_110	228439	KOG0490, KOG0490, KOG0490, Transcription factor, contains HOX domain [General function prediction only].
UM956_110	228722	KOG0775, KOG0775, KOG0775, Transcription factor SIX and related HOX domain proteins [Transcription].
UM956_110	230191	KOG2252, KOG2252, KOG2252, CCAAT displacement protein and related homeoproteins [Transcription].
UM956_110	228721	KOG0774, KOG0774, KOG0774, Transcription factor PBX and related HOX domain proteins [Transcription].
UM956_116	227980	KOG0029, KOG0029, KOG0029, Amine oxidase [Secondary metabolites biosynthesis, transport and catabolism].
UM956_116	228632	KOG0685, KOG0685, KOG0685, Flavin-containing amine oxidase [Coenzyme transport and metabolism].
UM956_117	229231	KOG1289, KOG1289, KOG1289, Amino acid transporters [Amino acid transport and metabolism].
UM956_117	229228	KOG1286, KOG1286, KOG1286, Amino acid transporters [Amino acid transport and metabolism].
UM956_117	229229	KOG1287, KOG1287, KOG1287, Amino acid transporters [Amino acid transport and metabolism].
UM956_121	229341	KOG1399, KOG1399, KOG1399, Flavin-containing monooxygenase [Secondary metabolites biosynthesis, transport and catabolism].
UM956_122	228203	KOG0254, KOG0254, KOG0254, Predicted transporter (major facilitator superfamily) [General function prediction only].
UM956_122	228517	KOG0569, KOG0569, KOG0569, Permease of the major facilitator superfamily [Carbohydrate transport and metabolism].
UM956_122	228672	KOG0725, KOG0725, KOG0725, Reductases with broad range of substrate specificities [General function prediction only].
UM956_122	229142	KOG1200, KOG1200, KOG1200, Mitochondrial/plastidial beta-ketoacyl-ACP reductase [Lipid transport and metabolism].
UM956_122	228204	KOG0255, KOG0255, KOG0255, Synaptic vesicle transporter SVOP and related transporters (major facilitator superfamily) [General function prediction only].
UM956_122	229143	KOG1201, KOG1201, KOG1201, Hydroxysteroid 17-beta dehydrogenase 11 [Secondary metabolites biosynthesis, transport and catabolism].
UM956_122	229147	KOG1205, KOG1205, KOG1205, Predicted dehydrogenase [Secondary metabolites biosynthesis, transport and catabolism].
UM956_122	229149	KOG1207, KOG1207, KOG1207, Diacetyl reductase/L-xylulose reductase [Secondary metabolites biosynthesis, transport and catabolism].
UM956_122	228201	KOG0252, KOG0252, KOG0252, Inorganic phosphate transporter [Inorganic ion transport and metabolism].
UM956_122	229150	KOG1208, KOG1208, KOG1208, Dehydrogenases with different specificities (related to short-chain alcohol dehydrogenases) [Secondary metabolites biosynthesis, transport and catabolism].
UM956_122	229141	KOG1199, KOG1199, KOG1199, Short-chain alcohol dehydrogenase/3-hydroxyacyl-CoA dehydrogenase [Secondary metabolites biosynthesis, transport and catabolism].
UM956_122	232099	KOG4169, KOG4169, KOG4169, 15-hydroxyprostaglandin dehydrogenase and related dehydrogenases [Lipid transport and metabolism, General function prediction only].
UM956_122	229151	KOG1209, KOG1209, KOG1209, 1-Acyl dihydroxyacetone phosphate reductase and related dehydrogenases [Secondary metabolites biosynthesis, transport and catabolism].
UM956_122	228960	KOG1014, KOG1014, KOG1014, 17 beta-hydroxysteroid dehydrogenase type 3, HSD17B3 [Lipid transport and metabolism].
UM956_122	228202	KOG0253, KOG0253, KOG0253, Synaptic vesicle transporter SV2 (major facilitator superfamily) [General function prediction only].
UM956_122	229552	KOG1611, KOG1611, KOG1611, Predicted short chain-type dehydrogenase [General function prediction only].
UM956_122	229551	KOG1610, KOG1610, KOG1610, Corticosteroid 11-beta-dehydrogenase and related short chain-type dehydrogenases [Secondary metabolites biosynthesis, transport and catabolism, General function prediction only].
UM956_122	230472	KOG2533, KOG2533, KOG2533, Permease of the major facilitator superfamily [Carbohydrate transport and metabolism].
UM956_122	229152	KOG1210, KOG1210, KOG1210, Predicted 3-ketosphinganine reductase [Secondary metabolites biosynthesis, transport and catabolism].
UM956_122	230471	KOG2532, KOG2532, KOG2532, Permease of the major facilitator superfamily [Carbohydrate transport and metabolism].
UM956_122	229146	KOG1204, KOG1204, KOG1204, Predicted dehydrogenase [Secondary metabolites biosynthesis, transport and catabolism].
UM956_123	229481	KOG1540, KOG1540, KOG1540, Ubiquinone biosynthesis methyltransferase COQ5 [Coenzyme transport and metabolism].
UM956_123	229212	KOG1270, KOG1270, KOG1270, Methyltransferases [Coenzyme transport and metabolism].
UM956_123	230126	KOG2187, KOG2187, KOG2187, tRNA uracil-5-methyltransferase and related tRNA-modifying enzymes [Translation, ribosomal structure and biogenesis].
UM956_123	232229	KOG4300, KOG4300, KOG4300, Predicted methyltransferase [General function prediction only].
UM956_123	230948	KOG3010, KOG3010, KOG3010, Methyltransferase [General function prediction only].
UM956_125	230153	KOG2214, KOG2214, KOG2214, Predicted esterase of the alpha-beta hydrolase superfamily [General function prediction only].
UM956_126	229212	KOG1270, KOG1270, KOG1270, Methyltransferases [Coenzyme transport and metabolism].
UM956_126	229211	KOG1269, KOG1269, KOG1269, SAM-dependent methyltransferases [Lipid transport and metabolism, General function prediction only].
UM956_126	229481	KOG1540, KOG1540, KOG1540, Ubiquinone biosynthesis methyltransferase COQ5 [Coenzyme transport and metabolism].
UM956_126	232229	KOG4300, KOG4300, KOG4300, Predicted methyltransferase [General function prediction only].
UM956_129	232253	KOG4324, KOG4324, KOG4324, Guanine nucleotide exchange factor [Intracellular trafficking, secretion, and vesicular transport].
UM956_130	231369	KOG3431, KOG3431, KOG3431, Apoptosis-related protein/predicted DNA-binding protein [Cell cycle control, cell division, chromosome partitioning].
UM956_131	231182	KOG3244, KOG3244, KOG3244, Protein involved in ubiquinone biosynthesis [Coenzyme transport and metabolism].
UM956_134	229253	KOG1311, KOG1311, KOG1311, DHHC-type Zn-finger proteins [General function prediction only].
UM956_134	229257	KOG1315, KOG1315, KOG1315, Predicted DHHC-type Zn-finger protein [General function prediction only].
UM956_134	229255	KOG1313, KOG1313, KOG1313, DHHC-type Zn-finger proteins [General function prediction only].
UM956_134	229254	KOG1312, KOG1312, KOG1312, DHHC-type Zn-finger proteins [General function prediction only].
UM956_134	229256	KOG1314, KOG1314, KOG1314, DHHC-type Zn-finger protein [General function prediction only].
UM956_134	228457	KOG0509, KOG0509, KOG0509, Ankyrin repeat and DHHC-type Zn-finger domain containing proteins [General function prediction only].
UM956_135	232371	KOG4442, KOG4442, KOG4442, Clathrin coat binding protein/Huntingtin interacting protein HIP1, involved in regulation of endocytosis [Intracellular trafficking, secretion, and vesicular transport].
UM956_135	229025	KOG1081, KOG1081, KOG1081, Transcription factor NSD1 and related SET domain proteins [Transcription].
UM956_135	229027	KOG1083, KOG1083, KOG1083, Putative transcription factor ASH1/LIN-59 [Transcription].
UM956_135	229024	KOG1080, KOG1080, KOG1080, Histone H3 (Lys4) methyltransferase complex, subunit SET1 and related methyltransferases [Chromatin structure and dynamics, Transcription].
UM956_135	229026	KOG1082, KOG1082, KOG1082, Histone H3 (Lys9) methyltransferase SUV39H1/Clr4, required for transcriptional silencing [Chromatin structure and dynamics, Transcription].
UM956_135	229023	KOG1079, KOG1079, KOG1079, Transcriptional repressor EZH1 [Transcription].
UM956_135	229029	KOG1085, KOG1085, KOG1085, Predicted methyltransferase (contains a SET domain) [General function prediction only].
UM956_135	229084	KOG1141, KOG1141, KOG1141, Predicted histone methyl transferase [Chromatin structure and dynamics].
UM956_137	228020	KOG0069, KOG0069, KOG0069, Glyoxylate/hydroxypyruvate reductase (D-isomer-specific 2-hydroxy acid dehydrogenase superfamily) [Energy production and conversion].
UM956_137	228019	KOG0068, KOG0068, KOG0068, D-3-phosphoglycerate dehydrogenase, D-isomer-specific 2-hydroxy acid dehydrogenase superfamily [Amino acid transport and metabolism].
UM956_137	228018	KOG0067, KOG0067, KOG0067, Transcription factor CtBP [Transcription].
UM956_138	227975	KOG0024, KOG0024, KOG0024, Sorbitol dehydrogenase [Secondary metabolites biosynthesis, transport and catabolism].
UM956_138	227973	KOG0022, KOG0022, KOG0022, Alcohol dehydrogenase, class III [Secondary metabolites biosynthesis, transport and catabolism].
UM956_138	227974	KOG0023, KOG0023, KOG0023, Alcohol dehydrogenase, class V [Secondary metabolites biosynthesis, transport and catabolism].
UM956_139	232107	KOG4177, KOG4177, KOG4177, Ankyrin [Cell wall/membrane/envelope biogenesis].
UM956_139	228458	KOG0510, KOG0510, KOG0510, Ankyrin repeat protein [General function prediction only].
UM956_139	228457	KOG0509, KOG0509, KOG0509, Ankyrin repeat and DHHC-type Zn-finger domain containing proteins [General function prediction only].
UM956_139	228451	KOG0502, KOG0502, KOG0502, Integral membrane ankyrin-repeat protein Kidins220 (protein kinase D substrate) [General function prediction only].
UM956_139	232298	KOG4369, KOG4369, KOG4369, RTK signaling protein MASK/UNC-44 [Signal transduction mechanisms].
UM956_139	232341	KOG4412, KOG4412, KOG4412, 26S proteasome regulatory complex, subunit PSMD10 [Posttranslational modification, protein turnover, chaperones].
UM956_139	228456	KOG0508, KOG0508, KOG0508, Ankyrin repeat protein [General function prediction only].
UM956_139	228455	KOG0507, KOG0507, KOG0507, CASK-interacting adaptor protein (caskin) and related proteins with ankyrin repeats and SAM domain [Signal transduction mechanisms].
UM956_139	228453	KOG0505, KOG0505, KOG0505, Myosin phosphatase, regulatory subunit [Posttranslational modification, protein turnover, chaperones, Signal transduction mechanisms].
UM956_139	228462	KOG0514, KOG0514, KOG0514, Ankyrin repeat protein [General function prediction only].
UM956_139	228144	KOG0195, KOG0195, KOG0195, Integrin-linked kinase [Signal transduction mechanisms].
UM956_139	232143	KOG4214, KOG4214, KOG4214, Myotrophin and similar proteins [Transcription].
UM956_139	228460	KOG0512, KOG0512, KOG0512, Fetal globin-inducing factor (contains ankyrin repeats) [Transcription].
UM956_139	228469	KOG0521, KOG0521, KOG0521, Putative GTPase activating proteins (GAPs) [Signal transduction mechanisms].
UM956_139	231608	KOG3676, KOG3676, KOG3676, Ca2+-permeable cation channel OSM-9 and related channels (OTRPC family) [Inorganic ion transport and metabolism, Signal transduction mechanisms].
UM956_139	231543	KOG3609, KOG3609, KOG3609, Receptor-activated Ca2+-permeable cation channels (STRPC family) [Inorganic ion transport and metabolism, Signal transduction mechanisms].
UM956_139	229650	KOG1710, KOG1710, KOG1710, MYND Zn-finger and ankyrin repeat protein [General function prediction only].
UM956_139	228454	KOG0506, KOG0506, KOG0506, Glutaminase (contains ankyrin repeat) [Amino acid transport and metabolism].
UM956_139	228463	KOG0515, KOG0515, KOG0515, p53-interacting protein 53BP/ASPP, contains ankyrin and SH3 domains [Cell cycle control, cell division, chromosome partitioning].
UM956_142	230405	KOG2466, KOG2466, KOG2466, Uridine permease/thiamine transporter/allantoin transport [Nucleotide transport and metabolism, Coenzyme transport and metabolism].
UM956_144	231395	KOG3457, KOG3457, KOG3457, Sec61 protein translocation complex, beta subunit [Posttranslational modification, protein turnover, chaperones].
UM956_145	228479	KOG0531, KOG0531, KOG0531, Protein phosphatase 1, regulatory subunit, and related proteins [Signal transduction mechanisms].
UM956_145	232124	KOG4194, KOG4194, KOG4194, Membrane glycoprotein LIG-1 [Signal transduction mechanisms].
UM956_145	228566	KOG0618, KOG0618, KOG0618, Serine/threonine phosphatase 2C containing leucine-rich repeats, similar to SCN circadian oscillatory protein (SCOP) [Signal transduction mechanisms].
UM956_145	228393	KOG0444, KOG0444, KOG0444, Cytoskeletal regulator Flightless-I (contains leucine-rich and gelsolin repeats) [Cytoskeleton].
UM956_145	232166	KOG4237, KOG4237, KOG4237, Extracellular matrix protein slit, contains leucine-rich and EGF-like repeats [Extracellular structures, Signal transduction mechanisms].
UM956_145	228421	KOG0472, KOG0472, KOG0472, Leucine-rich repeat protein [Function unknown].
UM956_145	230062	KOG2123, KOG2123, KOG2123, Uncharacterized conserved protein [Function unknown].
UM956_145	229798	KOG1859, KOG1859, KOG1859, Leucine-rich repeat proteins [General function prediction only].
UM956_145	228480	KOG0532, KOG0532, KOG0532, Leucine-rich repeat (LRR) protein, contains calponin homology domain [Cytoskeleton].
UM956_145	229201	KOG1259, KOG1259, KOG1259, Nischarin, modulator of integrin alpha5 subunit action [Signal transduction mechanisms, Cytoskeleton].
UM956_146	229537	KOG1596, KOG1596, KOG1596, Fibrillarin and related nucleolar RNA-binding proteins [RNA processing and modification].
UM956_146	230854	KOG2915, KOG2915, KOG2915, tRNA(1-methyladenosine) methyltransferase, subunit GCD14 [Translation, ribosomal structure and biogenesis].
UM956_148	230553	KOG2614, KOG2614, KOG2614, Kynurenine 3-monooxygenase and related flavoprotein monooxygenases [Energy production and conversion, General function prediction only].
UM956_150	229426	KOG1485, KOG1485, KOG1485, Mitochondrial Fe2+ transporter MMT1 and related transporters (cation diffusion facilitator superfamily) [Inorganic ion transport and metabolism].
UM956_154	229476	KOG1535, KOG1535, KOG1535, Predicted fumarylacetoacetate hydralase [General function prediction only].
UM956_156	229228	KOG1286, KOG1286, KOG1286, Amino acid transporters [Amino acid transport and metabolism].
UM956_156	231899	KOG3968, KOG3968, KOG3968, Atrazine chlorohydrolase/guanine deaminase [Nucleotide transport and metabolism, Secondary metabolites biosynthesis, transport and catabolism].
UM956_158	228107	KOG0157, KOG0157, KOG0157, Cytochrome P450 CYP4/CYP19/CYP26 subfamilies [Secondary metabolites biosynthesis, transport and catabolism, Lipid transport and metabolism].
UM956_158	228106	KOG0156, KOG0156, KOG0156, Cytochrome P450 CYP2 subfamily [Secondary metabolites biosynthesis, transport and catabolism].
UM956_158	228109	KOG0159, KOG0159, KOG0159, Cytochrome P450 CYP11/CYP12/CYP24/CYP27 subfamilies [Secondary metabolites biosynthesis, transport and catabolism].
UM956_158	228108	KOG0158, KOG0158, KOG0158, Cytochrome P450 CYP3/CYP5/CYP6/CYP9 subfamilies [Secondary metabolites biosynthesis, transport and catabolism].
UM956_158	228631	KOG0684, KOG0684, KOG0684, Cytochrome P450 [Secondary metabolites biosynthesis, transport and catabolism].
UM956_160	228204	KOG0255, KOG0255, KOG0255, Synaptic vesicle transporter SVOP and related transporters (major facilitator superfamily) [General function prediction only].
UM956_160	228203	KOG0254, KOG0254, KOG0254, Predicted transporter (major facilitator superfamily) [General function prediction only].
UM956_160	229272	KOG1330, KOG1330, KOG1330, Sugar transporter/spinster transmembrane protein [Carbohydrate transport and metabolism].
UM956_160	230554	KOG2615, KOG2615, KOG2615, Permease of the major facilitator superfamily [General function prediction only].
UM956_164	229054	KOG1110, KOG1110, KOG1110, Putative steroid membrane receptor Hpr6.6/25-Dx [General function prediction only].
UM956_164	229052	KOG1108, KOG1108, KOG1108, Predicted heme/steroid binding protein [General function prediction only].
UM956_165	229706	KOG1767, KOG1767, KOG1767, 40S ribosomal protein S25 [Translation, ribosomal structure and biogenesis].
UM956_166	229693	KOG1754, KOG1754, KOG1754, 40S ribosomal protein S15/S22 [Translation, ribosomal structure and biogenesis].
UM956_172	228097	KOG0147, KOG0147, KOG0147, Transcriptional coactivator CAPER (RRM superfamily) [Transcription].
UM956_172	228077	KOG0127, KOG0127, KOG0127, Nucleolar protein fibrillarin NOP77 (RRM superfamily) [RNA processing and modification].
UM956_172	228098	KOG0148, KOG0148, KOG0148, Apoptosis-promoting RNA-binding protein TIA-1/TIAR (RRM superfamily) [RNA processing and modification, Translation, ribosomal structure and biogenesis].
UM956_172	228074	KOG0124, KOG0124, KOG0124, Polypyrimidine tract-binding protein PUF60 (RRM superfamily) [RNA processing and modification].
UM956_172	228081	KOG0131, KOG0131, KOG0131, Splicing factor 3b, subunit 4 [RNA processing and modification].
UM956_172	228073	KOG0123, KOG0123, KOG0123, Polyadenylate-binding protein (RRM superfamily) [RNA processing and modification, Translation, ribosomal structure and biogenesis].
UM956_172	228094	KOG0144, KOG0144, KOG0144, RNA-binding protein CUGBP1/BRUNO (RRM superfamily) [RNA processing and modification].
UM956_172	232134	KOG4205, KOG4205, KOG4205, RNA-binding protein musashi/mRNA cleavage and polyadenylation factor I complex, subunit HRP1 [RNA processing and modification].
UM956_172	228095	KOG0145, KOG0145, KOG0145, RNA-binding protein ELAV/HU (RRM superfamily) [RNA processing and modification].
UM956_172	232141	KOG4212, KOG4212, KOG4212, RNA-binding protein hnRNP-M [RNA processing and modification].
UM956_172	228059	KOG0108, KOG0108, KOG0108, mRNA cleavage and polyadenylation factor I complex, subunit RNA15 [RNA processing and modification].
UM956_172	228061	KOG0110, KOG0110, KOG0110, RNA-binding protein (RRM superfamily) [General function prediction only].
UM956_172	228062	KOG0111, KOG0111, KOG0111, Cyclophilin-type peptidyl-prolyl cis-trans isomerase [Posttranslational modification, protein turnover, chaperones].
UM956_172	228075	KOG0125, KOG0125, KOG0125, Ataxin 2-binding protein (RRM superfamily) [General function prediction only].
UM956_172	228060	KOG0109, KOG0109, KOG0109, RNA-binding protein LARK, contains RRM and retroviral-type Zn-finger domains [RNA processing and modification, General function prediction only].
UM956_172	228068	KOG0117, KOG0117, KOG0117, Heterogeneous nuclear ribonucleoprotein R (RRM superfamily) [RNA processing and modification].
UM956_172	232139	KOG4210, KOG4210, KOG4210, Nuclear localization sequence binding protein [Transcription].
UM956_172	228099	KOG0149, KOG0149, KOG0149, Predicted RNA-binding protein SEB4 (RRM superfamily) [General function prediction only].
UM956_172	229935	KOG1996, KOG1996, KOG1996, mRNA splicing factor [RNA processing and modification].
UM956_172	228076	KOG0126, KOG0126, KOG0126, Predicted RNA-binding protein (RRM superfamily) [General function prediction only].
UM956_172	229489	KOG1548, KOG1548, KOG1548, Transcription elongation factor TAT-SF1 [Transcription].
UM956_172	228058	KOG0107, KOG0107, KOG0107, Alternative splicing factor SRp20/9G8 (RRM superfamily) [RNA processing and modification].
UM956_172	228481	KOG0533, KOG0533, KOG0533, RRM motif-containing protein [RNA processing and modification].
UM956_172	228080	KOG0130, KOG0130, KOG0130, RNA-binding protein RBM8/Tsunagi (RRM superfamily) [General function prediction only].
UM956_172	228065	KOG0114, KOG0114, KOG0114, Predicted RNA-binding protein (RRM superfamily) [General function prediction only].
UM956_172	228056	KOG0105, KOG0105, KOG0105, Alternative splicing factor ASF/SF2 (RRM superfamily) [RNA processing and modification].
UM956_172	232136	KOG4207, KOG4207, KOG4207, Predicted splicing factor, SR protein superfamily [RNA processing and modification].
UM956_172	230141	KOG2202, KOG2202, KOG2202, U2 snRNP splicing factor, small subunit, and related proteins [RNA processing and modification].
UM956_172	228064	KOG0113, KOG0113, KOG0113, U1 small nuclear ribonucleoprotein (RRM superfamily) [RNA processing and modification].
UM956_172	232135	KOG4206, KOG4206, KOG4206, Spliceosomal protein snRNP-U1A/U2B [RNA processing and modification].
UM956_172	228072	KOG0122, KOG0122, KOG0122, Translation initiation factor 3, subunit g (eIF-3g) [Translation, ribosomal structure and biogenesis].
UM956_172	228070	KOG0120, KOG0120, KOG0120, Splicing factor U2AF, large subunit (RRM superfamily) [RNA processing and modification].
UM956_175	230472	KOG2533, KOG2533, KOG2533, Permease of the major facilitator superfamily [Carbohydrate transport and metabolism].
UM956_175	230471	KOG2532, KOG2532, KOG2532, Permease of the major facilitator superfamily [Carbohydrate transport and metabolism].
UM956_176	231291	KOG3353, KOG3353, KOG3353, 60S ribosomal protein L22 [Translation, ribosomal structure and biogenesis].
UM956_180	228293	KOG0344, KOG0344, KOG0344, ATP-dependent RNA helicase [RNA processing and modification].
UM956_180	228284	KOG0335, KOG0335, KOG0335, ATP-dependent RNA helicase [RNA processing and modification].
UM956_180	228280	KOG0331, KOG0331, KOG0331, ATP-dependent RNA helicase [RNA processing and modification].
UM956_180	228287	KOG0338, KOG0338, KOG0338, ATP-dependent RNA helicase [RNA processing and modification].
UM956_180	228279	KOG0330, KOG0330, KOG0330, ATP-dependent RNA helicase [RNA processing and modification].
UM956_180	228295	KOG0346, KOG0346, KOG0346, RNA helicase [RNA processing and modification].
UM956_180	228294	KOG0345, KOG0345, KOG0345, ATP-dependent RNA helicase [RNA processing and modification].
UM956_180	228282	KOG0333, KOG0333, KOG0333, U5 snRNP-like RNA helicase subunit [RNA processing and modification].
UM956_180	228299	KOG0350, KOG0350, KOG0350, DEAD-box ATP-dependent RNA helicase [RNA processing and modification].
UM956_180	228283	KOG0334, KOG0334, KOG0334, RNA helicase [RNA processing and modification].
UM956_180	228291	KOG0342, KOG0342, KOG0342, ATP-dependent RNA helicase pitchoune [RNA processing and modification].
UM956_180	228292	KOG0343, KOG0343, KOG0343, RNA Helicase [RNA processing and modification].
UM956_180	228289	KOG0340, KOG0340, KOG0340, ATP-dependent RNA helicase [RNA processing and modification].
UM956_180	228275	KOG0326, KOG0326, KOG0326, ATP-dependent RNA helicase [RNA processing and modification].
UM956_180	228281	KOG0332, KOG0332, KOG0332, ATP-dependent RNA helicase [RNA processing and modification].
UM956_180	228286	KOG0337, KOG0337, KOG0337, ATP-dependent RNA helicase [RNA processing and modification].
UM956_180	228276	KOG0327, KOG0327, KOG0327, Translation initiation factor 4F, helicase subunit (eIF-4A) and related helicases [Translation, ribosomal structure and biogenesis].
UM956_180	228288	KOG0339, KOG0339, KOG0339, ATP-dependent RNA helicase [RNA processing and modification].
UM956_180	228285	KOG0336, KOG0336, KOG0336, ATP-dependent RNA helicase [RNA processing and modification].
UM956_180	228277	KOG0328, KOG0328, KOG0328, Predicted ATP-dependent RNA helicase FAL1, involved in rRNA maturation, DEAD-box superfamily [Translation, ribosomal structure and biogenesis].
UM956_180	232213	KOG4284, KOG4284, KOG4284, DEAD box protein [Transcription].
UM956_180	228296	KOG0347, KOG0347, KOG0347, RNA helicase [RNA processing and modification].
UM956_180	228297	KOG0348, KOG0348, KOG0348, ATP-dependent RNA helicase [RNA processing and modification].
UM956_180	228290	KOG0341, KOG0341, KOG0341, DEAD-box protein abstrakt [RNA processing and modification].
UM956_183	232034	KOG4103, KOG4103, KOG4103, Mitochondrial F1F0-ATP synthase, subunit g/ATP20 [Energy production and conversion].
UM956_184	230287	KOG2348, KOG2348, KOG2348, Urea transporter [Amino acid transport and metabolism].
UM956_187	229841	KOG1902, KOG1902, KOG1902, Putative signal transduction protein involved in RNA splicing [Signal transduction mechanisms, RNA processing and modification].
UM956_190	228203	KOG0254, KOG0254, KOG0254, Predicted transporter (major facilitator superfamily) [General function prediction only].
UM956_190	228517	KOG0569, KOG0569, KOG0569, Permease of the major facilitator superfamily [Carbohydrate transport and metabolism].
UM956_190	228204	KOG0255, KOG0255, KOG0255, Synaptic vesicle transporter SVOP and related transporters (major facilitator superfamily) [General function prediction only].
UM956_190	228201	KOG0252, KOG0252, KOG0252, Inorganic phosphate transporter [Inorganic ion transport and metabolism].
UM956_190	228202	KOG0253, KOG0253, KOG0253, Synaptic vesicle transporter SV2 (major facilitator superfamily) [General function prediction only].
UM956_190	230443	KOG2504, KOG2504, KOG2504, Monocarboxylate transporter [Carbohydrate transport and metabolism].
UM956_191	228177	KOG0228, KOG0228, KOG0228, Beta-fructofuranosidase (invertase) [Carbohydrate transport and metabolism].
UM956_194	227990	KOG0039, KOG0039, KOG0039, Ferric reductase, NADH/NADPH oxidase and related proteins [Inorganic ion transport and metabolism, Secondary metabolites biosynthesis, transport and catabolism].
UM956_197	228195	KOG0246, KOG0246, KOG0246, Kinesin-like protein [Cytoskeleton].
UM956_197	232209	KOG4280, KOG4280, KOG4280, Kinesin-like protein [Cytoskeleton].
UM956_197	228191	KOG0242, KOG0242, KOG0242, Kinesin-like protein [Cytoskeleton].
UM956_197	228194	KOG0245, KOG0245, KOG0245, Kinesin-like protein [Cytoskeleton].
UM956_197	228192	KOG0243, KOG0243, KOG0243, Kinesin-like protein [Cytoskeleton].
UM956_197	228189	KOG0240, KOG0240, KOG0240, Kinesin (SMY1 subfamily) [Cytoskeleton].
UM956_197	228188	KOG0239, KOG0239, KOG0239, Kinesin (KAR3 subfamily) [Cytoskeleton].
UM956_197	228196	KOG0247, KOG0247, KOG0247, Kinesin-like protein [Cytoskeleton].
UM956_197	228193	KOG0244, KOG0244, KOG0244, Kinesin-like protein [Cytoskeleton].
UM956_197	228190	KOG0241, KOG0241, KOG0241, Kinesin-like protein [Cytoskeleton].
UM956_200	231888	KOG3957, KOG3957, KOG3957, Predicted L-carnitine dehydratase/alpha-methylacyl-CoA racemase [Lipid transport and metabolism].
UM956_201	228106	KOG0156, KOG0156, KOG0156, Cytochrome P450 CYP2 subfamily [Secondary metabolites biosynthesis, transport and catabolism].
UM956_201	228109	KOG0159, KOG0159, KOG0159, Cytochrome P450 CYP11/CYP12/CYP24/CYP27 subfamilies [Secondary metabolites biosynthesis, transport and catabolism].
UM956_201	228108	KOG0158, KOG0158, KOG0158, Cytochrome P450 CYP3/CYP5/CYP6/CYP9 subfamilies [Secondary metabolites biosynthesis, transport and catabolism].
UM956_201	228107	KOG0157, KOG0157, KOG0157, Cytochrome P450 CYP4/CYP19/CYP26 subfamilies [Secondary metabolites biosynthesis, transport and catabolism, Lipid transport and metabolism].
UM956_201	228631	KOG0684, KOG0684, KOG0684, Cytochrome P450 [Secondary metabolites biosynthesis, transport and catabolism].
UM956_202	230981	KOG3043, KOG3043, KOG3043, Predicted hydrolase related to dienelactone hydrolase [General function prediction only].
UM956_203	229341	KOG1399, KOG1399, KOG1399, Flavin-containing monooxygenase [Secondary metabolites biosynthesis, transport and catabolism].
UM956_206	228672	KOG0725, KOG0725, KOG0725, Reductases with broad range of substrate specificities [General function prediction only].
UM956_206	229142	KOG1200, KOG1200, KOG1200, Mitochondrial/plastidial beta-ketoacyl-ACP reductase [Lipid transport and metabolism].
UM956_206	229147	KOG1205, KOG1205, KOG1205, Predicted dehydrogenase [Secondary metabolites biosynthesis, transport and catabolism].
UM956_206	229149	KOG1207, KOG1207, KOG1207, Diacetyl reductase/L-xylulose reductase [Secondary metabolites biosynthesis, transport and catabolism].
UM956_206	229150	KOG1208, KOG1208, KOG1208, Dehydrogenases with different specificities (related to short-chain alcohol dehydrogenases) [Secondary metabolites biosynthesis, transport and catabolism].
UM956_206	229143	KOG1201, KOG1201, KOG1201, Hydroxysteroid 17-beta dehydrogenase 11 [Secondary metabolites biosynthesis, transport and catabolism].
UM956_206	232099	KOG4169, KOG4169, KOG4169, 15-hydroxyprostaglandin dehydrogenase and related dehydrogenases [Lipid transport and metabolism, General function prediction only].
UM956_206	228960	KOG1014, KOG1014, KOG1014, 17 beta-hydroxysteroid dehydrogenase type 3, HSD17B3 [Lipid transport and metabolism].
UM956_206	229551	KOG1610, KOG1610, KOG1610, Corticosteroid 11-beta-dehydrogenase and related short chain-type dehydrogenases [Secondary metabolites biosynthesis, transport and catabolism, General function prediction only].
UM956_206	229151	KOG1209, KOG1209, KOG1209, 1-Acyl dihydroxyacetone phosphate reductase and related dehydrogenases [Secondary metabolites biosynthesis, transport and catabolism].
UM956_206	229146	KOG1204, KOG1204, KOG1204, Predicted dehydrogenase [Secondary metabolites biosynthesis, transport and catabolism].
UM956_206	229141	KOG1199, KOG1199, KOG1199, Short-chain alcohol dehydrogenase/3-hydroxyacyl-CoA dehydrogenase [Secondary metabolites biosynthesis, transport and catabolism].
UM956_206	229152	KOG1210, KOG1210, KOG1210, Predicted 3-ketosphinganine reductase [Secondary metabolites biosynthesis, transport and catabolism].
UM956_206	229552	KOG1611, KOG1611, KOG1611, Predicted short chain-type dehydrogenase [General function prediction only].
UM956_208	230883	KOG2944, KOG2944, KOG2944, Glyoxalase [Carbohydrate transport and metabolism].
UM956_209	229231	KOG1289, KOG1289, KOG1289, Amino acid transporters [Amino acid transport and metabolism].
UM956_209	229228	KOG1286, KOG1286, KOG1286, Amino acid transporters [Amino acid transport and metabolism].
UM956_209	229229	KOG1287, KOG1287, KOG1287, Amino acid transporters [Amino acid transport and metabolism].
UM956_210	227980	KOG0029, KOG0029, KOG0029, Amine oxidase [Secondary metabolites biosynthesis, transport and catabolism].
UM956_210	228632	KOG0685, KOG0685, KOG0685, Flavin-containing amine oxidase [Coenzyme transport and metabolism].
UM956_210	232183	KOG4254, KOG4254, KOG4254, Phytoene desaturase [Coenzyme transport and metabolism].
UM956_218	231773	KOG3841, KOG3841, KOG3841, TEF-1 and related transcription factor, TEAD family [Transcription].
UM956_219	228061	KOG0110, KOG0110, KOG0110, RNA-binding protein (RRM superfamily) [General function prediction only].
UM956_219	228077	KOG0127, KOG0127, KOG0127, Nucleolar protein fibrillarin NOP77 (RRM superfamily) [RNA processing and modification].
UM956_219	228073	KOG0123, KOG0123, KOG0123, Polyadenylate-binding protein (RRM superfamily) [RNA processing and modification, Translation, ribosomal structure and biogenesis].
UM956_219	228098	KOG0148, KOG0148, KOG0148, Apoptosis-promoting RNA-binding protein TIA-1/TIAR (RRM superfamily) [RNA processing and modification, Translation, ribosomal structure and biogenesis].
UM956_219	228064	KOG0113, KOG0113, KOG0113, U1 small nuclear ribonucleoprotein (RRM superfamily) [RNA processing and modification].
UM956_219	228075	KOG0125, KOG0125, KOG0125, Ataxin 2-binding protein (RRM superfamily) [General function prediction only].
UM956_219	228059	KOG0108, KOG0108, KOG0108, mRNA cleavage and polyadenylation factor I complex, subunit RNA15 [RNA processing and modification].
UM956_219	228097	KOG0147, KOG0147, KOG0147, Transcriptional coactivator CAPER (RRM superfamily) [Transcription].
UM956_219	228081	KOG0131, KOG0131, KOG0131, Splicing factor 3b, subunit 4 [RNA processing and modification].
UM956_219	228095	KOG0145, KOG0145, KOG0145, RNA-binding protein ELAV/HU (RRM superfamily) [RNA processing and modification].
UM956_219	228058	KOG0107, KOG0107, KOG0107, Alternative splicing factor SRp20/9G8 (RRM superfamily) [RNA processing and modification].
UM956_219	228094	KOG0144, KOG0144, KOG0144, RNA-binding protein CUGBP1/BRUNO (RRM superfamily) [RNA processing and modification].
UM956_219	228099	KOG0149, KOG0149, KOG0149, Predicted RNA-binding protein SEB4 (RRM superfamily) [General function prediction only].
UM956_219	232136	KOG4207, KOG4207, KOG4207, Predicted splicing factor, SR protein superfamily [RNA processing and modification].
UM956_219	228072	KOG0122, KOG0122, KOG0122, Translation initiation factor 3, subunit g (eIF-3g) [Translation, ribosomal structure and biogenesis].
UM956_219	228065	KOG0114, KOG0114, KOG0114, Predicted RNA-binding protein (RRM superfamily) [General function prediction only].
UM956_219	228071	KOG0121, KOG0121, KOG0121, Nuclear cap-binding protein complex, subunit CBP20 (RRM superfamily) [RNA processing and modification].
UM956_219	228060	KOG0109, KOG0109, KOG0109, RNA-binding protein LARK, contains RRM and retroviral-type Zn-finger domains [RNA processing and modification, General function prediction only].
UM956_219	228067	KOG0116, KOG0116, KOG0116, RasGAP SH3 binding protein rasputin, contains NTF2 and RRM domains [Signal transduction mechanisms].
UM956_219	228057	KOG0106, KOG0106, KOG0106, Alternative splicing factor SRp55/B52/SRp75 (RRM superfamily) [RNA processing and modification].
UM956_220	228672	KOG0725, KOG0725, KOG0725, Reductases with broad range of substrate specificities [General function prediction only].
UM956_220	229142	KOG1200, KOG1200, KOG1200, Mitochondrial/plastidial beta-ketoacyl-ACP reductase [Lipid transport and metabolism].
UM956_220	229147	KOG1205, KOG1205, KOG1205, Predicted dehydrogenase [Secondary metabolites biosynthesis, transport and catabolism].
UM956_220	229149	KOG1207, KOG1207, KOG1207, Diacetyl reductase/L-xylulose reductase [Secondary metabolites biosynthesis, transport and catabolism].
UM956_220	229143	KOG1201, KOG1201, KOG1201, Hydroxysteroid 17-beta dehydrogenase 11 [Secondary metabolites biosynthesis, transport and catabolism].
UM956_220	229150	KOG1208, KOG1208, KOG1208, Dehydrogenases with different specificities (related to short-chain alcohol dehydrogenases) [Secondary metabolites biosynthesis, transport and catabolism].
UM956_220	229141	KOG1199, KOG1199, KOG1199, Short-chain alcohol dehydrogenase/3-hydroxyacyl-CoA dehydrogenase [Secondary metabolites biosynthesis, transport and catabolism].
UM956_220	232099	KOG4169, KOG4169, KOG4169, 15-hydroxyprostaglandin dehydrogenase and related dehydrogenases [Lipid transport and metabolism, General function prediction only].
UM956_220	229146	KOG1204, KOG1204, KOG1204, Predicted dehydrogenase [Secondary metabolites biosynthesis, transport and catabolism].
UM956_220	229152	KOG1210, KOG1210, KOG1210, Predicted 3-ketosphinganine reductase [Secondary metabolites biosynthesis, transport and catabolism].
UM956_220	229151	KOG1209, KOG1209, KOG1209, 1-Acyl dihydroxyacetone phosphate reductase and related dehydrogenases [Secondary metabolites biosynthesis, transport and catabolism].
UM956_220	229551	KOG1610, KOG1610, KOG1610, Corticosteroid 11-beta-dehydrogenase and related short chain-type dehydrogenases [Secondary metabolites biosynthesis, transport and catabolism, General function prediction only].
UM956_220	228960	KOG1014, KOG1014, KOG1014, 17 beta-hydroxysteroid dehydrogenase type 3, HSD17B3 [Lipid transport and metabolism].
UM956_220	229552	KOG1611, KOG1611, KOG1611, Predicted short chain-type dehydrogenase [General function prediction only].
UM956_221	231368	KOG3430, KOG3430, KOG3430, Dynein light chain type 1 [Cytoskeleton].
UM956_223	228672	KOG0725, KOG0725, KOG0725, Reductases with broad range of substrate specificities [General function prediction only].
UM956_223	229147	KOG1205, KOG1205, KOG1205, Predicted dehydrogenase [Secondary metabolites biosynthesis, transport and catabolism].
UM956_223	229142	KOG1200, KOG1200, KOG1200, Mitochondrial/plastidial beta-ketoacyl-ACP reductase [Lipid transport and metabolism].
UM956_223	229143	KOG1201, KOG1201, KOG1201, Hydroxysteroid 17-beta dehydrogenase 11 [Secondary metabolites biosynthesis, transport and catabolism].
UM956_223	229149	KOG1207, KOG1207, KOG1207, Diacetyl reductase/L-xylulose reductase [Secondary metabolites biosynthesis, transport and catabolism].
UM956_223	229141	KOG1199, KOG1199, KOG1199, Short-chain alcohol dehydrogenase/3-hydroxyacyl-CoA dehydrogenase [Secondary metabolites biosynthesis, transport and catabolism].
UM956_223	229150	KOG1208, KOG1208, KOG1208, Dehydrogenases with different specificities (related to short-chain alcohol dehydrogenases) [Secondary metabolites biosynthesis, transport and catabolism].
UM956_223	232099	KOG4169, KOG4169, KOG4169, 15-hydroxyprostaglandin dehydrogenase and related dehydrogenases [Lipid transport and metabolism, General function prediction only].
UM956_223	228960	KOG1014, KOG1014, KOG1014, 17 beta-hydroxysteroid dehydrogenase type 3, HSD17B3 [Lipid transport and metabolism].
UM956_223	229151	KOG1209, KOG1209, KOG1209, 1-Acyl dihydroxyacetone phosphate reductase and related dehydrogenases [Secondary metabolites biosynthesis, transport and catabolism].
UM956_223	229551	KOG1610, KOG1610, KOG1610, Corticosteroid 11-beta-dehydrogenase and related short chain-type dehydrogenases [Secondary metabolites biosynthesis, transport and catabolism, General function prediction only].
UM956_223	229552	KOG1611, KOG1611, KOG1611, Predicted short chain-type dehydrogenase [General function prediction only].
UM956_223	229152	KOG1210, KOG1210, KOG1210, Predicted 3-ketosphinganine reductase [Secondary metabolites biosynthesis, transport and catabolism].
UM956_223	229146	KOG1204, KOG1204, KOG1204, Predicted dehydrogenase [Secondary metabolites biosynthesis, transport and catabolism].
UM956_224	230505	KOG2566, KOG2566, KOG2566, Beta-glucocerebrosidase [Carbohydrate transport and metabolism].
UM956_226	228487	KOG0539, KOG0539, KOG0539, Sphingolipid fatty acid hydroxylase [Lipid transport and metabolism].
UM956_226	228485	KOG0537, KOG0537, KOG0537, Cytochrome b5 [Energy production and conversion].
UM956_226	228484	KOG0536, KOG0536, KOG0536, Flavohemoprotein b5+b5R [Energy production and conversion].
UM956_226	232504	KOG4576, KOG4576, KOG4576, Sulfite oxidase, heme-binding component [Energy production and conversion].
UM956_226	232161	KOG4232, KOG4232, KOG4232, Delta 6-fatty acid desaturase/delta-8 sphingolipid desaturase [Lipid transport and metabolism].
UM956_229	227975	KOG0024, KOG0024, KOG0024, Sorbitol dehydrogenase [Secondary metabolites biosynthesis, transport and catabolism].
UM956_229	227973	KOG0022, KOG0022, KOG0022, Alcohol dehydrogenase, class III [Secondary metabolites biosynthesis, transport and catabolism].
UM956_229	227974	KOG0023, KOG0023, KOG0023, Alcohol dehydrogenase, class V [Secondary metabolites biosynthesis, transport and catabolism].
UM956_230	228020	KOG0069, KOG0069, KOG0069, Glyoxylate/hydroxypyruvate reductase (D-isomer-specific 2-hydroxy acid dehydrogenase superfamily) [Energy production and conversion].
UM956_230	228019	KOG0068, KOG0068, KOG0068, D-3-phosphoglycerate dehydrogenase, D-isomer-specific 2-hydroxy acid dehydrogenase superfamily [Amino acid transport and metabolism].
UM956_230	228018	KOG0067, KOG0067, KOG0067, Transcription factor CtBP [Transcription].
UM956_231	228015	KOG0064, KOG0064, KOG0064, Peroxisomal long-chain acyl-CoA transporter, ABC superfamily [Lipid transport and metabolism].
UM956_231	228011	KOG0060, KOG0060, KOG0060, Long-chain acyl-CoA transporter, ABC superfamily (involved in peroxisome organization and biogenesis) [Lipid transport and metabolism, General function prediction only].
UM956_231	228007	KOG0056, KOG0056, KOG0056, Heavy metal exporter HMT1, ABC superfamily [Inorganic ion transport and metabolism].
UM956_231	228009	KOG0058, KOG0058, KOG0058, Peptide exporter, ABC superfamily [Intracellular trafficking, secretion, and vesicular transport].
UM956_231	228006	KOG0055, KOG0055, KOG0055, Multidrug/pheromone exporter, ABC superfamily [Secondary metabolites biosynthesis, transport and catabolism].
UM956_231	228008	KOG0057, KOG0057, KOG0057, Mitochondrial Fe/S cluster exporter, ABC superfamily [Intracellular trafficking, secretion, and vesicular transport].
UM956_231	228005	KOG0054, KOG0054, KOG0054, Multidrug resistance-associated protein/mitoxantrone resistance protein, ABC superfamily [Secondary metabolites biosynthesis, transport and catabolism].
UM956_231	228012	KOG0061, KOG0061, KOG0061, Transporter, ABC superfamily (Breast cancer resistance protein) [Secondary metabolites biosynthesis, transport and catabolism].
UM956_233	229150	KOG1208, KOG1208, KOG1208, Dehydrogenases with different specificities (related to short-chain alcohol dehydrogenases) [Secondary metabolites biosynthesis, transport and catabolism].
UM956_233	228672	KOG0725, KOG0725, KOG0725, Reductases with broad range of substrate specificities [General function prediction only].
UM956_233	229419	KOG1478, KOG1478, KOG1478, 3-keto sterol reductase [Lipid transport and metabolism].
UM956_233	229147	KOG1205, KOG1205, KOG1205, Predicted dehydrogenase [Secondary metabolites biosynthesis, transport and catabolism].
UM956_234	228485	KOG0537, KOG0537, KOG0537, Cytochrome b5 [Energy production and conversion].
UM956_234	228484	KOG0536, KOG0536, KOG0536, Flavohemoprotein b5+b5R [Energy production and conversion].
UM956_234	228486	KOG0538, KOG0538, KOG0538, Glycolate oxidase [Energy production and conversion].
UM956_235	229231	KOG1289, KOG1289, KOG1289, Amino acid transporters [Amino acid transport and metabolism].
UM956_236	229173	KOG1231, KOG1231, KOG1231, Proteins containing the FAD binding domain [Energy production and conversion].
UM956_239	229343	KOG1401, KOG1401, KOG1401, Acetylornithine aminotransferase [Amino acid transport and metabolism].
UM956_239	229346	KOG1404, KOG1404, KOG1404, Alanine-glyoxylate aminotransferase AGT2 [Amino acid transport and metabolism].
UM956_239	229344	KOG1402, KOG1402, KOG1402, Ornithine aminotransferase [Amino acid transport and metabolism].
UM956_239	229345	KOG1403, KOG1403, KOG1403, Predicted alanine-glyoxylate aminotransferase [General function prediction only].
UM956_240	229341	KOG1399, KOG1399, KOG1399, Flavin-containing monooxygenase [Secondary metabolites biosynthesis, transport and catabolism].
UM956_242	230472	KOG2533, KOG2533, KOG2533, Permease of the major facilitator superfamily [Carbohydrate transport and metabolism].
UM956_242	230471	KOG2532, KOG2532, KOG2532, Permease of the major facilitator superfamily [Carbohydrate transport and metabolism].
UM956_242	228203	KOG0254, KOG0254, KOG0254, Predicted transporter (major facilitator superfamily) [General function prediction only].
UM956_242	229272	KOG1330, KOG1330, KOG1330, Sugar transporter/spinster transmembrane protein [Carbohydrate transport and metabolism].
UM956_243	229012	KOG1066, KOG1066, KOG1066, Glucosidase II catalytic (alpha) subunit and related enzymes, glycosyl hydrolase family 31 [Carbohydrate transport and metabolism, Cell wall/membrane/envelope biogenesis, Posttranslational modification, protein turnover, chaperones].
UM956_243	229011	KOG1065, KOG1065, KOG1065, Maltase glucoamylase and related hydrolases, glycosyl hydrolase family 31 [Carbohydrate transport and metabolism].
UM956_244	228203	KOG0254, KOG0254, KOG0254, Predicted transporter (major facilitator superfamily) [General function prediction only].
UM956_245	228947	KOG1001, KOG1001, KOG1001, Helicase-like transcription factor HLTF/DNA helicase RAD5, DEAD-box superfamily [Transcription, Replication, recombination and repair].
UM956_245	228948	KOG1002, KOG1002, KOG1002, Nucleotide excision repair protein RAD16 [Replication, recombination and repair].
UM956_245	232368	KOG4439, KOG4439, KOG4439, RNA polymerase II transcription termination factor TTF2/lodestar, DEAD-box superfamily [Transcription, Replication, recombination and repair].
UM956_245	228336	KOG0387, KOG0387, KOG0387, Transcription-coupled repair protein CSB/RAD26 (contains SNF2 family DNA-dependent ATPase domain) [Transcription, Replication, recombination and repair].
UM956_245	228334	KOG0385, KOG0385, KOG0385, Chromatin remodeling complex WSTF-ISWI, small subunit [Transcription].
UM956_245	228337	KOG0388, KOG0388, KOG0388, SNF2 family DNA-dependent ATPase [Replication, recombination and repair].
UM956_245	228338	KOG0389, KOG0389, KOG0389, SNF2 family DNA-dependent ATPase [Chromatin structure and dynamics].
UM956_245	228339	KOG0390, KOG0390, KOG0390, DNA repair protein, SNF2 family [Replication, recombination and repair].
UM956_245	228247	KOG0298, KOG0298, KOG0298, DEAD box-containing helicase-like transcription factor/DNA repair protein [Replication, recombination and repair].
UM956_245	228341	KOG0392, KOG0392, KOG0392, SNF2 family DNA-dependent ATPase domain-containing protein [Transcription].
UM956_245	228333	KOG0384, KOG0384, KOG0384, Chromodomain-helicase DNA-binding protein [Transcription].
UM956_245	228961	KOG1015, KOG1015, KOG1015, Transcription regulator XNP/ATRX, DEAD-box superfamily [Transcription].
UM956_245	228340	KOG0391, KOG0391, KOG0391, SNF2 family DNA-dependent ATPase [General function prediction only].
UM956_245	228332	KOG0383, KOG0383, KOG0383, Predicted helicase [General function prediction only].
UM956_245	228335	KOG0386, KOG0386, KOG0386, Chromatin remodeling complex SWI/SNF, component SWI2 and related ATPases (DNA/RNA helicase superfamily) [Chromatin structure and dynamics, Transcription].
UM956_245	228962	KOG1016, KOG1016, KOG1016, Predicted DNA helicase, DEAD-box superfamily [General function prediction only].
UM956_245	228946	KOG1000, KOG1000, KOG1000, Chromatin remodeling protein HARP/SMARCAL1, DEAD-box superfamily [Chromatin structure and dynamics].
UM956_245	228266	KOG0317, KOG0317, KOG0317, Predicted E3 ubiquitin ligase, integral peroxisomal membrane protein [Posttranslational modification, protein turnover, chaperones].
UM956_245	228769	KOG0823, KOG0823, KOG0823, Predicted E3 ubiquitin ligase [Posttranslational modification, protein turnover, chaperones].
UM956_246	228960	KOG1014, KOG1014, KOG1014, 17 beta-hydroxysteroid dehydrogenase type 3, HSD17B3 [Lipid transport and metabolism].
UM956_246	229147	KOG1205, KOG1205, KOG1205, Predicted dehydrogenase [Secondary metabolites biosynthesis, transport and catabolism].
UM956_246	228672	KOG0725, KOG0725, KOG0725, Reductases with broad range of substrate specificities [General function prediction only].
UM956_246	229150	KOG1208, KOG1208, KOG1208, Dehydrogenases with different specificities (related to short-chain alcohol dehydrogenases) [Secondary metabolites biosynthesis, transport and catabolism].
UM956_246	229151	KOG1209, KOG1209, KOG1209, 1-Acyl dihydroxyacetone phosphate reductase and related dehydrogenases [Secondary metabolites biosynthesis, transport and catabolism].
UM956_246	229152	KOG1210, KOG1210, KOG1210, Predicted 3-ketosphinganine reductase [Secondary metabolites biosynthesis, transport and catabolism].
UM956_246	229551	KOG1610, KOG1610, KOG1610, Corticosteroid 11-beta-dehydrogenase and related short chain-type dehydrogenases [Secondary metabolites biosynthesis, transport and catabolism, General function prediction only].
UM956_250	230359	KOG2420, KOG2420, KOG2420, Phosphatidylserine decarboxylase [Lipid transport and metabolism].
UM956_250	230358	KOG2419, KOG2419, KOG2419, Phosphatidylserine decarboxylase [Lipid transport and metabolism].
UM956_252	228864	KOG0918, KOG0918, KOG0918, Selenium-binding protein [Inorganic ion transport and metabolism].
UM956_253	228486	KOG0538, KOG0538, KOG0538, Glycolate oxidase [Energy production and conversion].
UM956_260	228203	KOG0254, KOG0254, KOG0254, Predicted transporter (major facilitator superfamily) [General function prediction only].
UM956_260	228517	KOG0569, KOG0569, KOG0569, Permease of the major facilitator superfamily [Carbohydrate transport and metabolism].
UM956_260	228204	KOG0255, KOG0255, KOG0255, Synaptic vesicle transporter SVOP and related transporters (major facilitator superfamily) [General function prediction only].
UM956_260	228202	KOG0253, KOG0253, KOG0253, Synaptic vesicle transporter SV2 (major facilitator superfamily) [General function prediction only].
UM956_260	228201	KOG0252, KOG0252, KOG0252, Inorganic phosphate transporter [Inorganic ion transport and metabolism].
UM956_264	228672	KOG0725, KOG0725, KOG0725, Reductases with broad range of substrate specificities [General function prediction only].
UM956_264	229147	KOG1205, KOG1205, KOG1205, Predicted dehydrogenase [Secondary metabolites biosynthesis, transport and catabolism].
UM956_264	229142	KOG1200, KOG1200, KOG1200, Mitochondrial/plastidial beta-ketoacyl-ACP reductase [Lipid transport and metabolism].
UM956_264	229149	KOG1207, KOG1207, KOG1207, Diacetyl reductase/L-xylulose reductase [Secondary metabolites biosynthesis, transport and catabolism].
UM956_264	229551	KOG1610, KOG1610, KOG1610, Corticosteroid 11-beta-dehydrogenase and related short chain-type dehydrogenases [Secondary metabolites biosynthesis, transport and catabolism, General function prediction only].
UM956_265	229348	KOG1406, KOG1406, KOG1406, Peroxisomal 3-ketoacyl-CoA-thiolase P-44/SCP2 [Lipid transport and metabolism].
UM956_267	228093	KOG0143, KOG0143, KOG0143, Iron/ascorbate family oxidoreductases [Secondary metabolites biosynthesis, transport and catabolism, General function prediction only].
UM956_270	228672	KOG0725, KOG0725, KOG0725, Reductases with broad range of substrate specificities [General function prediction only].
UM956_270	229147	KOG1205, KOG1205, KOG1205, Predicted dehydrogenase [Secondary metabolites biosynthesis, transport and catabolism].
UM956_270	229150	KOG1208, KOG1208, KOG1208, Dehydrogenases with different specificities (related to short-chain alcohol dehydrogenases) [Secondary metabolites biosynthesis, transport and catabolism].
UM956_270	229143	KOG1201, KOG1201, KOG1201, Hydroxysteroid 17-beta dehydrogenase 11 [Secondary metabolites biosynthesis, transport and catabolism].
UM956_270	232099	KOG4169, KOG4169, KOG4169, 15-hydroxyprostaglandin dehydrogenase and related dehydrogenases [Lipid transport and metabolism, General function prediction only].
UM956_276	229146	KOG1204, KOG1204, KOG1204, Predicted dehydrogenase [Secondary metabolites biosynthesis, transport and catabolism].
UM956_276	228960	KOG1014, KOG1014, KOG1014, 17 beta-hydroxysteroid dehydrogenase type 3, HSD17B3 [Lipid transport and metabolism].
UM956_276	229552	KOG1611, KOG1611, KOG1611, Predicted short chain-type dehydrogenase [General function prediction only].
UM956_276	229143	KOG1201, KOG1201, KOG1201, Hydroxysteroid 17-beta dehydrogenase 11 [Secondary metabolites biosynthesis, transport and catabolism].
UM956_276	228672	KOG0725, KOG0725, KOG0725, Reductases with broad range of substrate specificities [General function prediction only].
UM956_280	228093	KOG0143, KOG0143, KOG0143, Iron/ascorbate family oxidoreductases [Secondary metabolites biosynthesis, transport and catabolism, General function prediction only].
UM956_281	228203	KOG0254, KOG0254, KOG0254, Predicted transporter (major facilitator superfamily) [General function prediction only].
UM956_281	228517	KOG0569, KOG0569, KOG0569, Permease of the major facilitator superfamily [Carbohydrate transport and metabolism].
UM956_281	228204	KOG0255, KOG0255, KOG0255, Synaptic vesicle transporter SVOP and related transporters (major facilitator superfamily) [General function prediction only].
UM956_281	230554	KOG2615, KOG2615, KOG2615, Permease of the major facilitator superfamily [General function prediction only].
UM956_281	230472	KOG2533, KOG2533, KOG2533, Permease of the major facilitator superfamily [Carbohydrate transport and metabolism].
UM956_282	230472	KOG2533, KOG2533, KOG2533, Permease of the major facilitator superfamily [Carbohydrate transport and metabolism].
UM956_282	230471	KOG2532, KOG2532, KOG2532, Permease of the major facilitator superfamily [Carbohydrate transport and metabolism].
UM956_282	228204	KOG0255, KOG0255, KOG0255, Synaptic vesicle transporter SVOP and related transporters (major facilitator superfamily) [General function prediction only].
UM956_282	229272	KOG1330, KOG1330, KOG1330, Sugar transporter/spinster transmembrane protein [Carbohydrate transport and metabolism].
UM956_285	232108	KOG4178, KOG4178, KOG4178, Soluble epoxide hydrolase [Lipid transport and metabolism].
UM956_285	229395	KOG1454, KOG1454, KOG1454, Predicted hydrolase/acyltransferase (alpha/beta hydrolase superfamily) [General function prediction only].
UM956_285	230504	KOG2565, KOG2565, KOG2565, Predicted hydrolases or acyltransferases (alpha/beta hydrolase superfamily) [General function prediction only].
UM956_285	230321	KOG2382, KOG2382, KOG2382, Predicted alpha/beta hydrolase [General function prediction only].
UM956_285	230503	KOG2564, KOG2564, KOG2564, Predicted acetyltransferases and hydrolases with the alpha/beta hydrolase fold [General function prediction only].
UM956_286	228107	KOG0157, KOG0157, KOG0157, Cytochrome P450 CYP4/CYP19/CYP26 subfamilies [Secondary metabolites biosynthesis, transport and catabolism, Lipid transport and metabolism].
UM956_286	228106	KOG0156, KOG0156, KOG0156, Cytochrome P450 CYP2 subfamily [Secondary metabolites biosynthesis, transport and catabolism].
UM956_286	228108	KOG0158, KOG0158, KOG0158, Cytochrome P450 CYP3/CYP5/CYP6/CYP9 subfamilies [Secondary metabolites biosynthesis, transport and catabolism].
UM956_286	228109	KOG0159, KOG0159, KOG0159, Cytochrome P450 CYP11/CYP12/CYP24/CYP27 subfamilies [Secondary metabolites biosynthesis, transport and catabolism].
UM956_286	228631	KOG0684, KOG0684, KOG0684, Cytochrome P450 [Secondary metabolites biosynthesis, transport and catabolism].
UM956_287	231779	KOG3847, KOG3847, KOG3847, Phospholipase A2 (platelet-activating factor acetylhydrolase in humans) [Lipid transport and metabolism].
UM956_288	230553	KOG2614, KOG2614, KOG2614, Kynurenine 3-monooxygenase and related flavoprotein monooxygenases [Energy production and conversion, General function prediction only].
UM956_289	228204	KOG0255, KOG0255, KOG0255, Synaptic vesicle transporter SVOP and related transporters (major facilitator superfamily) [General function prediction only].
UM956_289	229272	KOG1330, KOG1330, KOG1330, Sugar transporter/spinster transmembrane protein [Carbohydrate transport and metabolism].
UM956_290	231056	KOG3118, KOG3118, KOG3118, Disrupter of silencing SAS10 [Chromatin structure and dynamics].
UM956_292	229152	KOG1210, KOG1210, KOG1210, Predicted 3-ketosphinganine reductase [Secondary metabolites biosynthesis, transport and catabolism].
UM956_292	229147	KOG1205, KOG1205, KOG1205, Predicted dehydrogenase [Secondary metabolites biosynthesis, transport and catabolism].
UM956_292	228672	KOG0725, KOG0725, KOG0725, Reductases with broad range of substrate specificities [General function prediction only].
UM956_292	229150	KOG1208, KOG1208, KOG1208, Dehydrogenases with different specificities (related to short-chain alcohol dehydrogenases) [Secondary metabolites biosynthesis, transport and catabolism].
UM956_292	229143	KOG1201, KOG1201, KOG1201, Hydroxysteroid 17-beta dehydrogenase 11 [Secondary metabolites biosynthesis, transport and catabolism].
UM956_292	228960	KOG1014, KOG1014, KOG1014, 17 beta-hydroxysteroid dehydrogenase type 3, HSD17B3 [Lipid transport and metabolism].
UM956_292	229151	KOG1209, KOG1209, KOG1209, 1-Acyl dihydroxyacetone phosphate reductase and related dehydrogenases [Secondary metabolites biosynthesis, transport and catabolism].
UM956_292	229142	KOG1200, KOG1200, KOG1200, Mitochondrial/plastidial beta-ketoacyl-ACP reductase [Lipid transport and metabolism].
UM956_293	228170	KOG0221, KOG0221, KOG0221, Mismatch repair ATPase MSH5 (MutS family) [Replication, recombination and repair].
UM956_293	228166	KOG0217, KOG0217, KOG0217, Mismatch repair ATPase MSH6 (MutS family) [Replication, recombination and repair].
UM956_293	228167	KOG0218, KOG0218, KOG0218, Mismatch repair MSH3 [Replication, recombination and repair].
UM956_293	228169	KOG0220, KOG0220, KOG0220, Mismatch repair ATPase MSH4 (MutS family) [Replication, recombination and repair].
UM956_293	228168	KOG0219, KOG0219, KOG0219, Mismatch repair ATPase MSH2 (MutS family) [Replication, recombination and repair].
UM956_294	230926	KOG2987, KOG2987, KOG2987, Fatty acid desaturase [Lipid transport and metabolism].
UM956_302	230628	KOG2689, KOG2689, KOG2689, Predicted ubiquitin regulatory protein [Posttranslational modification, protein turnover, chaperones].
UM956_303	228388	KOG0439, KOG0439, KOG0439, VAMP-associated protein involved in inositol metabolism [Intracellular trafficking, secretion, and vesicular transport].
UM956_304	228080	KOG0130, KOG0130, KOG0130, RNA-binding protein RBM8/Tsunagi (RRM superfamily) [General function prediction only].
UM956_304	228076	KOG0126, KOG0126, KOG0126, Predicted RNA-binding protein (RRM superfamily) [General function prediction only].
UM956_304	228059	KOG0108, KOG0108, KOG0108, mRNA cleavage and polyadenylation factor I complex, subunit RNA15 [RNA processing and modification].
UM956_304	228064	KOG0113, KOG0113, KOG0113, U1 small nuclear ribonucleoprotein (RRM superfamily) [RNA processing and modification].
UM956_304	228071	KOG0121, KOG0121, KOG0121, Nuclear cap-binding protein complex, subunit CBP20 (RRM superfamily) [RNA processing and modification].
UM956_304	228062	KOG0111, KOG0111, KOG0111, Cyclophilin-type peptidyl-prolyl cis-trans isomerase [Posttranslational modification, protein turnover, chaperones].
UM956_304	228081	KOG0131, KOG0131, KOG0131, Splicing factor 3b, subunit 4 [RNA processing and modification].
UM956_304	228095	KOG0145, KOG0145, KOG0145, RNA-binding protein ELAV/HU (RRM superfamily) [RNA processing and modification].
UM956_304	232136	KOG4207, KOG4207, KOG4207, Predicted splicing factor, SR protein superfamily [RNA processing and modification].
UM956_304	228094	KOG0144, KOG0144, KOG0144, RNA-binding protein CUGBP1/BRUNO (RRM superfamily) [RNA processing and modification].
UM956_304	228072	KOG0122, KOG0122, KOG0122, Translation initiation factor 3, subunit g (eIF-3g) [Translation, ribosomal structure and biogenesis].
UM956_304	228068	KOG0117, KOG0117, KOG0117, Heterogeneous nuclear ribonucleoprotein R (RRM superfamily) [RNA processing and modification].
UM956_304	228077	KOG0127, KOG0127, KOG0127, Nucleolar protein fibrillarin NOP77 (RRM superfamily) [RNA processing and modification].
UM956_304	228098	KOG0148, KOG0148, KOG0148, Apoptosis-promoting RNA-binding protein TIA-1/TIAR (RRM superfamily) [RNA processing and modification, Translation, ribosomal structure and biogenesis].
UM956_304	228097	KOG0147, KOG0147, KOG0147, Transcriptional coactivator CAPER (RRM superfamily) [Transcription].
UM956_309	228111	KOG0161, KOG0161, KOG0161, Myosin class II heavy chain [Cytoskeleton].
UM956_309	228942	KOG0996, KOG0996, KOG0996, Structural maintenance of chromosome protein 4 (chromosome condensation complex Condensin, subunit C) [Chromatin structure and dynamics, Cell cycle control, cell division, chromosome partitioning].
UM956_309	228560	KOG0612, KOG0612, KOG0612, Rho-associated, coiled-coil containing protein kinase [Signal transduction mechanisms].
UM956_311	228714	KOG0767, KOG0767, KOG0767, Mitochondrial phosphate carrier protein [Energy production and conversion].
UM956_311	228699	KOG0752, KOG0752, KOG0752, Mitochondrial solute carrier protein [Energy production and conversion].
UM956_311	228711	KOG0764, KOG0764, KOG0764, Mitochondrial FAD carrier protein [Energy production and conversion].
UM956_311	228715	KOG0768, KOG0768, KOG0768, Mitochondrial carrier protein PET8 [Energy production and conversion].
UM956_311	228708	KOG0761, KOG0761, KOG0761, Mitochondrial carrier protein CGI-69 [Energy production and conversion].
UM956_311	228701	KOG0754, KOG0754, KOG0754, Mitochondrial oxodicarboxylate carrier protein [Energy production and conversion].
UM956_311	228703	KOG0756, KOG0756, KOG0756, Mitochondrial tricarboxylate/dicarboxylate carrier proteins [Energy production and conversion].
UM956_311	228704	KOG0757, KOG0757, KOG0757, Mitochondrial carrier protein - Rim2p/Mrs12p [Energy production and conversion].
UM956_311	228700	KOG0753, KOG0753, KOG0753, Mitochondrial fatty acid anion carrier protein/Uncoupling protein [Energy production and conversion].
UM956_311	227987	KOG0036, KOG0036, KOG0036, Predicted mitochondrial carrier protein [Nucleotide transport and metabolism].
UM956_311	228707	KOG0760, KOG0760, KOG0760, Mitochondrial carrier protein MRS3/4 [Energy production and conversion].
UM956_311	228717	KOG0770, KOG0770, KOG0770, Predicted mitochondrial carrier protein [Energy production and conversion].
UM956_311	228705	KOG0758, KOG0758, KOG0758, Mitochondrial carnitine-acylcarnitine carrier protein [Energy production and conversion].
UM956_311	228706	KOG0759, KOG0759, KOG0759, Mitochondrial oxoglutarate/malate carrier proteins [Energy production and conversion].
UM956_311	228710	KOG0763, KOG0763, KOG0763, Mitochondrial ornithine transporter [Energy production and conversion].
UM956_311	228712	KOG0765, KOG0765, KOG0765, Predicted mitochondrial carrier protein [Energy production and conversion].
UM956_311	228698	KOG0751, KOG0751, KOG0751, Mitochondrial aspartate/glutamate carrier protein Aralar/Citrin (contains EF-hand Ca2+-binding domains) [Energy production and conversion].
UM956_311	228713	KOG0766, KOG0766, KOG0766, Predicted mitochondrial carrier protein [Energy production and conversion].
UM956_311	228696	KOG0749, KOG0749, KOG0749, Mitochondrial ADP/ATP carrier proteins [Energy production and conversion].
UM956_311	228716	KOG0769, KOG0769, KOG0769, Predicted mitochondrial carrier protein [Energy production and conversion].
UM956_311	228697	KOG0750, KOG0750, KOG0750, Mitochondrial solute carrier protein [Energy production and conversion].
UM956_311	228702	KOG0755, KOG0755, KOG0755, Mitochondrial oxaloacetate carrier protein [Energy production and conversion].
UM956_311	228709	KOG0762, KOG0762, KOG0762, Mitochondrial carrier protein [Energy production and conversion].
UM956_314	229137	KOG1195, KOG1195, KOG1195, Arginyl-tRNA synthetase [Translation, ribosomal structure and biogenesis].
UM956_314	232355	KOG4426, KOG4426, KOG4426, Arginyl-tRNA synthetase [Translation, ribosomal structure and biogenesis].
UM956_318	227975	KOG0024, KOG0024, KOG0024, Sorbitol dehydrogenase [Secondary metabolites biosynthesis, transport and catabolism].
UM956_318	227974	KOG0023, KOG0023, KOG0023, Alcohol dehydrogenase, class V [Secondary metabolites biosynthesis, transport and catabolism].
UM956_318	227973	KOG0022, KOG0022, KOG0022, Alcohol dehydrogenase, class III [Secondary metabolites biosynthesis, transport and catabolism].
UM956_318	229140	KOG1198, KOG1198, KOG1198, Zinc-binding oxidoreductase [Energy production and conversion, General function prediction only].
UM956_318	227976	KOG0025, KOG0025, KOG0025, Zn2+-binding dehydrogenase (nuclear receptor binding factor-1) [Transcription, Energy production and conversion].
UM956_319	229341	KOG1399, KOG1399, KOG1399, Flavin-containing monooxygenase [Secondary metabolites biosynthesis, transport and catabolism].
UM956_320	228672	KOG0725, KOG0725, KOG0725, Reductases with broad range of substrate specificities [General function prediction only].
UM956_320	229142	KOG1200, KOG1200, KOG1200, Mitochondrial/plastidial beta-ketoacyl-ACP reductase [Lipid transport and metabolism].
UM956_320	229147	KOG1205, KOG1205, KOG1205, Predicted dehydrogenase [Secondary metabolites biosynthesis, transport and catabolism].
UM956_320	229141	KOG1199, KOG1199, KOG1199, Short-chain alcohol dehydrogenase/3-hydroxyacyl-CoA dehydrogenase [Secondary metabolites biosynthesis, transport and catabolism].
UM956_320	229143	KOG1201, KOG1201, KOG1201, Hydroxysteroid 17-beta dehydrogenase 11 [Secondary metabolites biosynthesis, transport and catabolism].
UM956_320	229149	KOG1207, KOG1207, KOG1207, Diacetyl reductase/L-xylulose reductase [Secondary metabolites biosynthesis, transport and catabolism].
UM956_320	232099	KOG4169, KOG4169, KOG4169, 15-hydroxyprostaglandin dehydrogenase and related dehydrogenases [Lipid transport and metabolism, General function prediction only].
UM956_320	229551	KOG1610, KOG1610, KOG1610, Corticosteroid 11-beta-dehydrogenase and related short chain-type dehydrogenases [Secondary metabolites biosynthesis, transport and catabolism, General function prediction only].
UM956_320	229151	KOG1209, KOG1209, KOG1209, 1-Acyl dihydroxyacetone phosphate reductase and related dehydrogenases [Secondary metabolites biosynthesis, transport and catabolism].
UM956_320	228960	KOG1014, KOG1014, KOG1014, 17 beta-hydroxysteroid dehydrogenase type 3, HSD17B3 [Lipid transport and metabolism].
UM956_320	229152	KOG1210, KOG1210, KOG1210, Predicted 3-ketosphinganine reductase [Secondary metabolites biosynthesis, transport and catabolism].
UM956_320	229552	KOG1611, KOG1611, KOG1611, Predicted short chain-type dehydrogenase [General function prediction only].
UM956_320	229150	KOG1208, KOG1208, KOG1208, Dehydrogenases with different specificities (related to short-chain alcohol dehydrogenases) [Secondary metabolites biosynthesis, transport and catabolism].
UM956_322	230660	KOG2721, KOG2721, KOG2721, Uncharacterized conserved protein [Function unknown].
UM956_323	228111	KOG0161, KOG0161, KOG0161, Myosin class II heavy chain [Cytoskeleton].
UM956_323	228560	KOG0612, KOG0612, KOG0612, Rho-associated, coiled-coil containing protein kinase [Signal transduction mechanisms].
UM956_323	228199	KOG0250, KOG0250, KOG0250, DNA repair protein RAD18 (SMC family protein) [Replication, recombination and repair].
UM956_323	228879	KOG0933, KOG0933, KOG0933, Structural maintenance of chromosome protein 2 (chromosome condensation complex Condensin, subunit E) [Chromatin structure and dynamics, Cell cycle control, cell division, chromosome partitioning].
UM956_323	228942	KOG0996, KOG0996, KOG0996, Structural maintenance of chromosome protein 4 (chromosome condensation complex Condensin, subunit C) [Chromatin structure and dynamics, Cell cycle control, cell division, chromosome partitioning].
UM956_323	228922	KOG0976, KOG0976, KOG0976, Rho/Rac1-interacting serine/threonine kinase Citron [Signal transduction mechanisms].
UM956_323	230011	KOG2072, KOG2072, KOG2072, Translation initiation factor 3, subunit a (eIF-3a) [Translation, ribosomal structure and biogenesis].
UM956_323	227969	KOG0018, KOG0018, KOG0018, Structural maintenance of chromosome protein 1 (sister chromatid cohesion complex Cohesin, subunit SMC1) [Cell cycle control, cell division, chromosome partitioning].
UM956_323	228926	KOG0980, KOG0980, KOG0980, Actin-binding protein SLA2/Huntingtin-interacting protein Hip1 [Cytoskeleton].
UM956_324	231272	KOG3334, KOG3334, KOG3334, Transcription initiation factor TFIID, subunit TAF9 (also component of histone acetyltransferase SAGA) [Transcription].
UM956_325	230055	KOG2116, KOG2116, KOG2116, Protein involved in plasmid maintenance/nuclear protein involved in lipid metabolism [Cell motility, Lipid transport and metabolism].
UM956_328	229592	KOG1651, KOG1651, KOG1651, Glutathione peroxidase [Posttranslational modification, protein turnover, chaperones].
UM956_330	228033	KOG0082, KOG0082, KOG0082, G-protein alpha subunit (small G protein superfamily) [Cell cycle control, cell division, chromosome partitioning, Signal transduction mechanisms].
UM956_330	228036	KOG0085, KOG0085, KOG0085, G protein subunit Galphaq/Galphay, small G protein superfamily [Signal transduction mechanisms].
UM956_330	228050	KOG0099, KOG0099, KOG0099, G protein subunit Galphas, small G protein superfamily [Signal transduction mechanisms].
UM956_330	228022	KOG0071, KOG0071, KOG0071, GTP-binding ADP-ribosylation factor Arf6 (dArf3) [Intracellular trafficking, secretion, and vesicular transport].
UM956_330	228024	KOG0073, KOG0073, KOG0073, GTP-binding ADP-ribosylation factor-like protein ARL2 [Intracellular trafficking, secretion, and vesicular transport, Cytoskeleton].
UM956_333	229350	KOG1408, KOG1408, KOG1408, WD40 repeat protein [Function unknown].
UM956_333	228268	KOG0319, KOG0319, KOG0319, WD40-repeat-containing subunit of the 18S rRNA processing complex [RNA processing and modification].
UM956_333	228221	KOG0272, KOG0272, KOG0272, U4/U6 small nuclear ribonucleoprotein Prp4 (contains WD40 repeats) [RNA processing and modification].
UM956_333	228215	KOG0266, KOG0266, KOG0266, WD40 repeat-containing protein [General function prediction only].
UM956_333	229274	KOG1332, KOG1332, KOG1332, Vesicle coat complex COPII, subunit SEC13 [Intracellular trafficking, secretion, and vesicular transport].
UM956_333	228592	KOG0645, KOG0645, KOG0645, WD40 repeat protein [General function prediction only].
UM956_333	228255	KOG0306, KOG0306, KOG0306, WD40-repeat-containing subunit of the 18S rRNA processing complex [RNA processing and modification].
UM956_333	228265	KOG0316, KOG0316, KOG0316, Conserved WD40 repeat-containing protein [Function unknown].
UM956_333	228223	KOG0274, KOG0274, KOG0274, Cdc4 and related F-box and WD-40 proteins [General function prediction only].
UM956_333	228228	KOG0279, KOG0279, KOG0279, G protein beta subunit-like protein [Signal transduction mechanisms].
UM956_333	228257	KOG0308, KOG0308, KOG0308, Conserved WD40 repeat-containing protein [Function unknown].
UM956_333	228224	KOG0275, KOG0275, KOG0275, Conserved WD40 repeat-containing protein [General function prediction only].
UM956_333	228267	KOG0318, KOG0318, KOG0318, WD40 repeat stress protein/actin interacting protein [Cytoskeleton].
UM956_339	228666	KOG0719, KOG0719, KOG0719, Molecular chaperone (DnaJ superfamily) [Posttranslational modification, protein turnover, chaperones].
UM956_339	228660	KOG0713, KOG0713, KOG0713, Molecular chaperone (DnaJ superfamily) [Posttranslational modification, protein turnover, chaperones].
UM956_339	228663	KOG0716, KOG0716, KOG0716, Molecular chaperone (DnaJ superfamily) [Posttranslational modification, protein turnover, chaperones].
UM956_339	228659	KOG0712, KOG0712, KOG0712, Molecular chaperone (DnaJ superfamily) [Posttranslational modification, protein turnover, chaperones].
UM956_339	228662	KOG0715, KOG0715, KOG0715, Molecular chaperone (DnaJ superfamily) [Posttranslational modification, protein turnover, chaperones].
UM956_339	228665	KOG0718, KOG0718, KOG0718, Molecular chaperone (DnaJ superfamily) [Posttranslational modification, protein turnover, chaperones].
UM956_339	228638	KOG0691, KOG0691, KOG0691, Molecular chaperone (DnaJ superfamily) [Posttranslational modification, protein turnover, chaperones].
UM956_339	228668	KOG0721, KOG0721, KOG0721, Molecular chaperone (DnaJ superfamily) [Posttranslational modification, protein turnover, chaperones].
UM956_339	228664	KOG0717, KOG0717, KOG0717, Molecular chaperone (DnaJ superfamily) [Posttranslational modification, protein turnover, chaperones].
UM956_339	228661	KOG0714, KOG0714, KOG0714, Molecular chaperone (DnaJ superfamily) [Posttranslational modification, protein turnover, chaperones].
UM956_339	228498	KOG0550, KOG0550, KOG0550, Molecular chaperone (DnaJ superfamily) [Posttranslational modification, protein turnover, chaperones].
UM956_339	228669	KOG0722, KOG0722, KOG0722, Molecular chaperone (DnaJ superfamily) [Posttranslational modification, protein turnover, chaperones].
UM956_339	228571	KOG0624, KOG0624, KOG0624, dsRNA-activated protein kinase inhibitor P58, contains TPR and DnaJ domains [Defense mechanisms].
UM956_339	228667	KOG0720, KOG0720, KOG0720, Molecular chaperone (DnaJ superfamily) [Posttranslational modification, protein turnover, chaperones].
UM956_339	229093	KOG1150, KOG1150, KOG1150, Predicted molecular chaperone (DnaJ superfamily) [Posttranslational modification, protein turnover, chaperones].
UM956_340	228350	KOG0401, KOG0401, KOG0401, Translation initiation factor 4F, ribosome/mRNA-bridging subunit (eIF-4G) [Translation, ribosomal structure and biogenesis].
UM956_342	228204	KOG0255, KOG0255, KOG0255, Synaptic vesicle transporter SVOP and related transporters (major facilitator superfamily) [General function prediction only].
UM956_342	231696	KOG3764, KOG3764, KOG3764, Vesicular amine transporter [Intracellular trafficking, secretion, and vesicular transport].
UM956_342	230554	KOG2615, KOG2615, KOG2615, Permease of the major facilitator superfamily [General function prediction only].
UM956_342	229272	KOG1330, KOG1330, KOG1330, Sugar transporter/spinster transmembrane protein [Carbohydrate transport and metabolism].
UM956_342	228203	KOG0254, KOG0254, KOG0254, Predicted transporter (major facilitator superfamily) [General function prediction only].
UM956_342	230471	KOG2532, KOG2532, KOG2532, Permease of the major facilitator superfamily [Carbohydrate transport and metabolism].
UM956_343	230955	KOG3017, KOG3017, KOG3017, Defense-related protein containing SCP domain [Function unknown].
UM956_345	229133	KOG1191, KOG1191, KOG1191, Mitochondrial GTPase [Translation, ribosomal structure and biogenesis].
UM956_345	229366	KOG1424, KOG1424, KOG1424, Predicted GTP-binding protein MMR1 [General function prediction only].
UM956_348	228206	KOG0257, KOG0257, KOG0257, Kynurenine aminotransferase, glutamine transaminase K [Amino acid transport and metabolism].
UM956_348	228205	KOG0256, KOG0256, KOG0256, 1-aminocyclopropane-1-carboxylate synthase, and related proteins [Signal transduction mechanisms].
UM956_349	229343	KOG1401, KOG1401, KOG1401, Acetylornithine aminotransferase [Amino acid transport and metabolism].
UM956_349	229346	KOG1404, KOG1404, KOG1404, Alanine-glyoxylate aminotransferase AGT2 [Amino acid transport and metabolism].
UM956_349	229344	KOG1402, KOG1402, KOG1402, Ornithine aminotransferase [Amino acid transport and metabolism].
UM956_349	229345	KOG1403, KOG1403, KOG1403, Predicted alanine-glyoxylate aminotransferase [General function prediction only].
UM956_351	232552	KOG4624, KOG4624, KOG4624, Uncharacterized conserved protein [Function unknown].
UM956_352	231175	KOG3237, KOG3237, KOG3237, Uncharacterized conserved protein [Function unknown].
UM956_353	229456	KOG1515, KOG1515, KOG1515, Arylacetamide deacetylase [Defense mechanisms].
UM956_353	232317	KOG4388, KOG4388, KOG4388, Hormone-sensitive lipase HSL [Lipid transport and metabolism].
UM956_354	230934	KOG2996, KOG2996, KOG2996, Rho guanine nucleotide exchange factor VAV3 [Signal transduction mechanisms].
UM956_354	231455	KOG3518, KOG3518, KOG3518, Putative guanine nucleotide exchange factor [General function prediction only].
UM956_355	229229	KOG1287, KOG1287, KOG1287, Amino acid transporters [Amino acid transport and metabolism].
UM956_355	229231	KOG1289, KOG1289, KOG1289, Amino acid transporters [Amino acid transport and metabolism].
UM956_355	229228	KOG1286, KOG1286, KOG1286, Amino acid transporters [Amino acid transport and metabolism].
UM956_358	229283	KOG1341, KOG1341, KOG1341, Na+/K+ transporter [Inorganic ion transport and metabolism].
UM956_359	228020	KOG0069, KOG0069, KOG0069, Glyoxylate/hydroxypyruvate reductase (D-isomer-specific 2-hydroxy acid dehydrogenase superfamily) [Energy production and conversion].
UM956_359	228019	KOG0068, KOG0068, KOG0068, D-3-phosphoglycerate dehydrogenase, D-isomer-specific 2-hydroxy acid dehydrogenase superfamily [Amino acid transport and metabolism].
UM956_361	230771	KOG2832, KOG2832, KOG2832, TFIIF-interacting CTD phosphatase, including NLI-interacting factor (involved in RNA polymerase II regulation) [Transcription].
UM956_361	229546	KOG1605, KOG1605, KOG1605, TFIIF-interacting CTD phosphatase, including NLI-interacting factor (involved in RNA polymerase II regulation) [Transcription].
UM956_363	229496	KOG1555, KOG1555, KOG1555, 26S proteasome regulatory complex, subunit RPN11 [Posttranslational modification, protein turnover, chaperones].
UM956_363	229495	KOG1554, KOG1554, KOG1554, COP9 signalosome, subunit CSN5 [Posttranslational modification, protein turnover, chaperones, Signal transduction mechanisms].
UM956_363	229501	KOG1560, KOG1560, KOG1560, Translation initiation factor 3, subunit h (eIF-3h) [Translation, ribosomal structure and biogenesis].
UM956_363	230819	KOG2880, KOG2880, KOG2880, SMAD6 interacting protein AMSH, contains JAB/MPN/Mov34 domain [Signal transduction mechanisms].
UM956_364	229284	KOG1342, KOG1342, KOG1342, Histone deacetylase complex, catalytic component RPD3 [Chromatin structure and dynamics].
UM956_364	229285	KOG1343, KOG1343, KOG1343, Histone deacetylase complex, catalytic component HDA1 [Chromatin structure and dynamics].
UM956_364	229286	KOG1344, KOG1344, KOG1344, Predicted histone deacetylase [Chromatin structure and dynamics].
UM956_365	229140	KOG1198, KOG1198, KOG1198, Zinc-binding oxidoreductase [Energy production and conversion, General function prediction only].
UM956_366	230661	KOG2722, KOG2722, KOG2722, Predicted membrane protein [Function unknown].
UM956_367	228529	KOG0581, KOG0581, KOG0581, Mitogen-activated protein kinase kinase (MAP2K) [Signal transduction mechanisms].
UM956_367	228930	KOG0984, KOG0984, KOG0984, Mitogen-activated protein kinase (MAPK) kinase MKK3/MKK6 [Signal transduction mechanisms].
UM956_367	228952	KOG1006, KOG1006, KOG1006, Mitogen-activated protein kinase (MAPK) kinase MKK4 [Signal transduction mechanisms].
UM956_367	228929	KOG0983, KOG0983, KOG0983, Mitogen-activated protein kinase (MAPK) kinase MKK7/JNKK2 [Signal transduction mechanisms].
UM956_367	228147	KOG0198, KOG0198, KOG0198, MEKK and related serine/threonine protein kinases [Signal transduction mechanisms].
UM956_367	228150	KOG0201, KOG0201, KOG0201, Serine/threonine protein kinase [Signal transduction mechanisms].
UM956_367	228522	KOG0574, KOG0574, KOG0574, STE20-like serine/threonine kinase MST [Signal transduction mechanisms].
UM956_367	228527	KOG0579, KOG0579, KOG0579, Ste20-like serine/threonine protein kinase [Signal transduction mechanisms].
UM956_367	228525	KOG0577, KOG0577, KOG0577, Serine/threonine protein kinase [Signal transduction mechanisms].
UM956_367	232572	KOG4645, KOG4645, KOG4645, MAPKKK (MAP kinase kinase kinase) SSK2 and related serine/threonine protein kinases [Signal transduction mechanisms].
UM956_367	228539	KOG0591, KOG0591, KOG0591, NIMA (never in mitosis)-related G2-specific serine/threonine protein kinase [Cell cycle control, cell division, chromosome partitioning].
UM956_367	228530	KOG0582, KOG0582, KOG0582, Ste20-like serine/threonine protein kinase [Signal transduction mechanisms].
UM956_367	228546	KOG0598, KOG0598, KOG0598, Ribosomal protein S6 kinase and related proteins [General function prediction only, Signal transduction mechanisms].
UM956_367	228141	KOG0192, KOG0192, KOG0192, Tyrosine kinase specific for activated (GTP-bound) p21cdc42Hs [Signal transduction mechanisms].
UM956_367	228535	KOG0587, KOG0587, KOG0587, Traf2- and Nck-interacting kinase and related germinal center kinase (GCK) family protein kinases [Signal transduction mechanisms].
UM956_367	228541	KOG0593, KOG0593, KOG0593, Predicted protein kinase KKIAMRE [General function prediction only].
UM956_367	227983	KOG0032, KOG0032, KOG0032, Ca2+/calmodulin-dependent protein kinase, EF-Hand protein superfamily [Signal transduction mechanisms].
UM956_367	228545	KOG0597, KOG0597, KOG0597, Serine-threonine protein kinase FUSED [General function prediction only].
UM956_367	228526	KOG0578, KOG0578, KOG0578, p21-activated serine/threonine protein kinase [Signal transduction mechanisms].
UM956_367	228537	KOG0589, KOG0589, KOG0589, Serine/threonine protein kinase [General function prediction only].
UM956_367	228563	KOG0615, KOG0615, KOG0615, Serine/threonine protein kinase Chk2 and related proteins [Cell cycle control, cell division, chromosome partitioning].
UM956_367	228531	KOG0583, KOG0583, KOG0583, Serine/threonine protein kinase [Signal transduction mechanisms].
UM956_367	228524	KOG0576, KOG0576, KOG0576, Mitogen-activated protein kinase kinase kinase kinase (MAP4K), germinal center kinase family [Signal transduction mechanisms].
UM956_367	232208	KOG4279, KOG4279, KOG4279, Serine/threonine protein kinase [Signal transduction mechanisms].
UM956_367	228533	KOG0585, KOG0585, KOG0585, Ca2+/calmodulin-dependent protein kinase kinase beta and related serine/threonine protein kinases [Signal transduction mechanisms].
UM956_367	228542	KOG0594, KOG0594, KOG0594, Protein kinase PCTAIRE and related kinases [General function prediction only].
UM956_367	228543	KOG0595, KOG0595, KOG0595, Serine/threonine-protein kinase involved in autophagy [Posttranslational modification, protein turnover, chaperones, Intracellular trafficking, secretion, and vesicular transport, Signal transduction mechanisms].
UM956_367	227984	KOG0033, KOG0033, KOG0033, Ca2+/calmodulin-dependent protein kinase, EF-Hand protein superfamily [Signal transduction mechanisms].
UM956_367	228143	KOG0194, KOG0194, KOG0194, Protein tyrosine kinase [Signal transduction mechanisms].
UM956_367	228641	KOG0694, KOG0694, KOG0694, Serine/threonine protein kinase [Signal transduction mechanisms].
UM956_367	228523	KOG0575, KOG0575, KOG0575, Polo-like serine/threonine protein kinase [Cell cycle control, cell division, chromosome partitioning].
UM956_367	232179	KOG4250, KOG4250, KOG4250, TANK binding protein kinase TBK1 [Signal transduction mechanisms].
UM956_367	228553	KOG0605, KOG0605, KOG0605, NDR and related serine/threonine kinases [General function prediction only].
UM956_367	228564	KOG0616, KOG0616, KOG0616, cAMP-dependent protein kinase catalytic subunit (PKA) [Signal transduction mechanisms].
UM956_367	228606	KOG0659, KOG0659, KOG0659, Cdk activating kinase (CAK)/RNA polymerase II transcription initiation/nucleotide excision repair factor TFIIH/TFIIK, kinase subunit CDK7 [Cell cycle control, cell division, chromosome partitioning, Transcription, Replication, recombination and repair].
UM956_367	228540	KOG0592, KOG0592, KOG0592, 3-phosphoinositide-dependent protein kinase (PDK1) [Signal transduction mechanisms].
UM956_367	228551	KOG0603, KOG0603, KOG0603, Ribosomal protein S6 kinase [Signal transduction mechanisms].
UM956_367	228544	KOG0596, KOG0596, KOG0596, Dual specificity; serine/threonine and tyrosine kinase [Cell cycle control, cell division, chromosome partitioning].
UM956_367	228560	KOG0612, KOG0612, KOG0612, Rho-associated, coiled-coil containing protein kinase [Signal transduction mechanisms].
UM956_367	229129	KOG1187, KOG1187, KOG1187, Serine/threonine protein kinase [Signal transduction mechanisms].
UM956_367	228562	KOG0614, KOG0614, KOG0614, cGMP-dependent protein kinase [Signal transduction mechanisms].
UM956_367	228528	KOG0580, KOG0580, KOG0580, Serine/threonine protein kinase [Cell cycle control, cell division, chromosome partitioning].
UM956_367	228532	KOG0584, KOG0584, KOG0584, Serine/threonine protein kinase [General function prediction only].
UM956_367	228536	KOG0588, KOG0588, KOG0588, Serine/threonine protein kinase [Cell cycle control, cell division, chromosome partitioning].
UM956_367	230284	KOG2345, KOG2345, KOG2345, Serine/threonine protein kinase/TGF-beta stimulated factor [Transcription, Lipid transport and metabolism, Signal transduction mechanisms].
UM956_367	228610	KOG0663, KOG0663, KOG0663, Protein kinase PITSLRE and related kinases [General function prediction only].
UM956_367	228146	KOG0197, KOG0197, KOG0197, Tyrosine kinases [Signal transduction mechanisms].
UM956_367	228605	KOG0658, KOG0658, KOG0658, Glycogen synthase kinase-3 [Carbohydrate transport and metabolism].
UM956_367	229038	KOG1094, KOG1094, KOG1094, Discoidin domain receptor DDR1 [Signal transduction mechanisms].
UM956_367	228932	KOG0986, KOG0986, KOG0986, G protein-coupled receptor kinase [Signal transduction mechanisms].
UM956_367	228614	KOG0667, KOG0667, KOG0667, Dual-specificity tyrosine-phosphorylation regulated kinase [General function prediction only].
UM956_367	228547	KOG0599, KOG0599, KOG0599, Phosphorylase kinase gamma subunit [Carbohydrate transport and metabolism].
UM956_367	228612	KOG0665, KOG0665, KOG0665, Jun-N-terminal kinase (JNK) [Signal transduction mechanisms].
UM956_367	228607	KOG0660, KOG0660, KOG0660, Mitogen-activated protein kinase [Signal transduction mechanisms].
UM956_367	228642	KOG0695, KOG0695, KOG0695, Serine/threonine protein kinase [Signal transduction mechanisms].
UM956_367	228981	KOG1035, KOG1035, KOG1035, eIF-2alpha kinase GCN2 [Translation, ribosomal structure and biogenesis].
UM956_367	228548	KOG0600, KOG0600, KOG0600, Cdc2-related protein kinase [Cell cycle control, cell division, chromosome partitioning].
UM956_367	228608	KOG0661, KOG0661, KOG0661, MAPK related serine/threonine protein kinase [Signal transduction mechanisms].
UM956_367	232647	KOG4721, KOG4721, KOG4721, Serine/threonine protein kinase, contains leucine zipper domain [Signal transduction mechanisms].
UM956_367	229039	KOG1095, KOG1095, KOG1095, Protein tyrosine kinase [Signal transduction mechanisms].
UM956_367	228609	KOG0662, KOG0662, KOG0662, Cyclin-dependent kinase CDK5 [Intracellular trafficking, secretion, and vesicular transport, Signal transduction mechanisms].
UM956_367	232165	KOG4236, KOG4236, KOG4236, Serine/threonine protein kinase PKC mu/PKD and related proteins [Signal transduction mechanisms].
UM956_367	228149	KOG0200, KOG0200, KOG0200, Fibroblast/platelet-derived growth factor receptor and related receptor tyrosine kinases [Signal transduction mechanisms].
UM956_367	228552	KOG0604, KOG0604, KOG0604, MAP kinase-activated protein kinase 2 [Signal transduction mechanisms].
UM956_367	228637	KOG0690, KOG0690, KOG0690, Serine/threonine protein kinase [Signal transduction mechanisms].
UM956_367	229928	KOG1989, KOG1989, KOG1989, ARK protein kinase family [Signal transduction mechanisms].
UM956_367	229094	KOG1151, KOG1151, KOG1151, Tousled-like protein kinase [Signal transduction mechanisms].
UM956_367	228559	KOG0611, KOG0611, KOG0611, Predicted serine/threonine protein kinase [General function prediction only].
UM956_367	228643	KOG0696, KOG0696, KOG0696, Serine/threonine protein kinase [Signal transduction mechanisms].
UM956_367	228534	KOG0586, KOG0586, KOG0586, Serine/threonine protein kinase [General function prediction only].
UM956_367	228538	KOG0590, KOG0590, KOG0590, Checkpoint kinase and related serine/threonine protein kinases [Cell cycle control, cell division, chromosome partitioning].
UM956_367	228555	KOG0607, KOG0607, KOG0607, MAP kinase-interacting kinase and related serine/threonine protein kinases [Signal transduction mechanisms].
UM956_367	229107	KOG1164, KOG1164, KOG1164, Casein kinase (serine/threonine/tyrosine protein kinase) [Signal transduction mechanisms].
UM956_367	228973	KOG1027, KOG1027, KOG1027, Serine/threonine protein kinase and endoribonuclease ERN1/IRE1, sensor of the unfolded protein response pathway [Signal transduction mechanisms].
UM956_367	229287	KOG1345, KOG1345, KOG1345, Serine/threonine kinase [Signal transduction mechanisms].
UM956_367	232207	KOG4278, KOG4278, KOG4278, Protein tyrosine kinase [Signal transduction mechanisms].
UM956_367	228972	KOG1026, KOG1026, KOG1026, Nerve growth factor receptor TRKA and related tyrosine kinases [Signal transduction mechanisms, Intracellular trafficking, secretion, and vesicular transport].
UM956_367	232643	KOG4717, KOG4717, KOG4717, Serine/threonine protein kinase [Signal transduction mechanisms].
UM956_367	228142	KOG0193, KOG0193, KOG0193, Serine/threonine protein kinase RAF [Signal transduction mechanisms].
UM956_367	228617	KOG0670, KOG0670, KOG0670, U4/U6-associated splicing factor PRP4 [RNA processing and modification].
UM956_367	228971	KOG1025, KOG1025, KOG1025, Epidermal growth factor receptor EGFR and related tyrosine kinases [Signal transduction mechanisms].
UM956_367	228556	KOG0608, KOG0608, KOG0608, Warts/lats-like serine threonine kinases [Cell cycle control, cell division, chromosome partitioning].
UM956_367	228611	KOG0664, KOG0664, KOG0664, Nemo-like MAPK-related serine/threonine protein kinase [Signal transduction mechanisms].
UM956_367	229095	KOG1152, KOG1152, KOG1152, Signal transduction serine/threonine kinase with PAS/PAC sensor domain [Signal transduction mechanisms].
UM956_367	229991	KOG2052, KOG2052, KOG2052, Activin A type IB receptor, serine/threonine protein kinase [Signal transduction mechanisms].
UM956_367	231586	KOG3653, KOG3653, KOG3653, Transforming growth factor beta/activin receptor subfamily of serine/threonine kinases [Signal transduction mechanisms].
UM956_367	228979	KOG1033, KOG1033, KOG1033, eIF-2alpha kinase PEK/EIF2AK3 [Translation, ribosomal structure and biogenesis].
UM956_367	228148	KOG0199, KOG0199, KOG0199, ACK and related non-receptor tyrosine kinases [Signal transduction mechanisms].
UM956_367	228145	KOG0196, KOG0196, KOG0196, Tyrosine kinase, EPH (ephrin) receptor family [Signal transduction mechanisms].
UM956_367	228970	KOG1024, KOG1024, KOG1024, Receptor-like protein tyrosine kinase RYK/derailed [Signal transduction mechanisms].
UM956_368	229828	KOG1889, KOG1889, KOG1889, Putative phosphoinositide phosphatase [Lipid transport and metabolism].
UM956_368	229829	KOG1890, KOG1890, KOG1890, Phosphoinositide phosphatase SAC1 [Lipid transport and metabolism].
UM956_368	228514	KOG0566, KOG0566, KOG0566, Inositol-1,4,5-triphosphate 5-phosphatase (synaptojanin), INP51/INP52/INP53 family [Intracellular trafficking, secretion, and vesicular transport].
UM956_368	229827	KOG1888, KOG1888, KOG1888, Putative phosphoinositide phosphatase [Lipid transport and metabolism].
UM956_370	229962	KOG2023, KOG2023, KOG2023, Nuclear transport receptor Karyopherin-beta2/Transportin (importin beta superfamily) [Nuclear structure, Intracellular trafficking, secretion, and vesicular transport].
UM956_370	230110	KOG2171, KOG2171, KOG2171, Karyopherin (importin) beta 3 [Nuclear structure, Intracellular trafficking, secretion, and vesicular transport].
UM956_370	229183	KOG1241, KOG1241, KOG1241, Karyopherin (importin) beta 1 [Nuclear structure, Intracellular trafficking, secretion, and vesicular transport].
UM956_371	230832	KOG2893, KOG2893, KOG2893, Zn finger protein [General function prediction only].
UM956_373	230717	KOG2778, KOG2778, KOG2778, Ubiquitin C-terminal hydrolase [Posttranslational modification, protein turnover, chaperones].
UM956_373	229357	KOG1415, KOG1415, KOG1415, Ubiquitin C-terminal hydrolase UCHL1 [Posttranslational modification, protein turnover, chaperones].
UM956_375	228847	KOG0901, KOG0901, KOG0901, 60S ribosomal protein L14/L17/L23 [Translation, ribosomal structure and biogenesis].
UM956_376	230347	KOG2408, KOG2408, KOG2408, Peroxidase/oxygenase [General function prediction only].
UM956_376	228107	KOG0157, KOG0157, KOG0157, Cytochrome P450 CYP4/CYP19/CYP26 subfamilies [Secondary metabolites biosynthesis, transport and catabolism, Lipid transport and metabolism].
UM956_376	228108	KOG0158, KOG0158, KOG0158, Cytochrome P450 CYP3/CYP5/CYP6/CYP9 subfamilies [Secondary metabolites biosynthesis, transport and catabolism].
UM956_377	229277	KOG1335, KOG1335, KOG1335, Dihydrolipoamide dehydrogenase [Energy production and conversion].
UM956_377	228354	KOG0405, KOG0405, KOG0405, Pyridine nucleotide-disulphide oxidoreductase [Secondary metabolites biosynthesis, transport and catabolism].
UM956_377	232642	KOG4716, KOG4716, KOG4716, Thioredoxin reductase [Posttranslational modification, protein turnover, chaperones].
UM956_377	229278	KOG1336, KOG1336, KOG1336, Monodehydroascorbate/ferredoxin reductase [General function prediction only].
UM956_377	229288	KOG1346, KOG1346, KOG1346, Programmed cell death 8 (apoptosis-inducing factor) [Signal transduction mechanisms].
UM956_377	230434	KOG2495, KOG2495, KOG2495, NADH-dehydrogenase (ubiquinone) [Energy production and conversion].
UM956_377	230694	KOG2755, KOG2755, KOG2755, Oxidoreductase [General function prediction only].
UM956_378	229341	KOG1399, KOG1399, KOG1399, Flavin-containing monooxygenase [Secondary metabolites biosynthesis, transport and catabolism].
UM956_381	228672	KOG0725, KOG0725, KOG0725, Reductases with broad range of substrate specificities [General function prediction only].
UM956_381	229142	KOG1200, KOG1200, KOG1200, Mitochondrial/plastidial beta-ketoacyl-ACP reductase [Lipid transport and metabolism].
UM956_381	229149	KOG1207, KOG1207, KOG1207, Diacetyl reductase/L-xylulose reductase [Secondary metabolites biosynthesis, transport and catabolism].
UM956_381	229147	KOG1205, KOG1205, KOG1205, Predicted dehydrogenase [Secondary metabolites biosynthesis, transport and catabolism].
UM956_381	229143	KOG1201, KOG1201, KOG1201, Hydroxysteroid 17-beta dehydrogenase 11 [Secondary metabolites biosynthesis, transport and catabolism].
UM956_388	229504	KOG1563, KOG1563, KOG1563, Mitochondrial protein Surfeit 1/SURF1/SHY1, required for expression of cytochrome oxidase [Energy production and conversion].
UM956_393	231006	KOG3068, KOG3068, KOG3068, mRNA splicing factor [RNA processing and modification].
UM956_394	229957	KOG2018, KOG2018, KOG2018, Predicted dinucleotide-utilizing enzyme involved in molybdopterin and thiamine biosynthesis [Posttranslational modification, protein turnover, chaperones].
UM956_394	229956	KOG2017, KOG2017, KOG2017, Molybdopterin synthase sulfurylase [Coenzyme transport and metabolism].
UM956_402	228181	KOG0232, KOG0232, KOG0232, Vacuolar H+-ATPase V0 sector, subunits c/c' [Energy production and conversion].
UM956_402	228182	KOG0233, KOG0233, KOG0233, Vacuolar H+-ATPase V0 sector, subunit c'' [Energy production and conversion].
UM956_403	231325	KOG3387, KOG3387, KOG3387, 60S ribosomal protein 15.5kD/SNU13, NHP2/L7A family (includes ribonuclease P subunit p38), involved in splicing [RNA processing and modification, Translation, ribosomal structure and biogenesis].
UM956_403	231105	KOG3167, KOG3167, KOG3167, Box H/ACA snoRNP component, involved in ribosomal RNA pseudouridinylation [RNA processing and modification].
UM956_403	231344	KOG3406, KOG3406, KOG3406, 40S ribosomal protein S12 [Translation, ribosomal structure and biogenesis].
UM956_406	229621	KOG1680, KOG1680, KOG1680, Enoyl-CoA hydratase [Lipid transport and metabolism].
UM956_406	227968	KOG0016, KOG0016, KOG0016, Enoyl-CoA hydratase/isomerase [Lipid transport and metabolism].
UM956_406	229620	KOG1679, KOG1679, KOG1679, Enoyl-CoA hydratase [Lipid transport and metabolism].
UM956_406	229622	KOG1681, KOG1681, KOG1681, Enoyl-CoA isomerase [Lipid transport and metabolism].
UM956_406	229625	KOG1684, KOG1684, KOG1684, Enoyl-CoA hydratase [Lipid transport and metabolism].
UM956_407	228354	KOG0405, KOG0405, KOG0405, Pyridine nucleotide-disulphide oxidoreductase [Secondary metabolites biosynthesis, transport and catabolism].
UM956_407	232642	KOG4716, KOG4716, KOG4716, Thioredoxin reductase [Posttranslational modification, protein turnover, chaperones].
UM956_407	229277	KOG1335, KOG1335, KOG1335, Dihydrolipoamide dehydrogenase [Energy production and conversion].
UM956_407	229278	KOG1336, KOG1336, KOG1336, Monodehydroascorbate/ferredoxin reductase [General function prediction only].
UM956_408	230472	KOG2533, KOG2533, KOG2533, Permease of the major facilitator superfamily [Carbohydrate transport and metabolism].
UM956_408	230471	KOG2532, KOG2532, KOG2532, Permease of the major facilitator superfamily [Carbohydrate transport and metabolism].
UM956_409	230805	KOG2866, KOG2866, KOG2866, Uncharacterized conserved protein [Function unknown].
UM956_410	228852	KOG0906, KOG0906, KOG0906, Phosphatidylinositol 3-kinase VPS34, involved in signal transduction [Signal transduction mechanisms, Intracellular trafficking, secretion, and vesicular transport].
UM956_410	228850	KOG0904, KOG0904, KOG0904, Phosphatidylinositol 3-kinase catalytic subunit (p110) [Signal transduction mechanisms].
UM956_410	228851	KOG0905, KOG0905, KOG0905, Phosphoinositide 3-kinase [Signal transduction mechanisms].
UM956_410	228848	KOG0902, KOG0902, KOG0902, Phosphatidylinositol 4-kinase [Signal transduction mechanisms].
UM956_410	228849	KOG0903, KOG0903, KOG0903, Phosphatidylinositol 4-kinase, involved in intracellular trafficking and secretion [Signal transduction mechanisms, Intracellular trafficking, secretion, and vesicular transport].
UM956_410	228838	KOG0892, KOG0892, KOG0892, Protein kinase ATM/Tel1, involved in telomere length regulation and DNA repair [Signal transduction mechanisms, Chromatin structure and dynamics, Replication, recombination and repair, Cell cycle control, cell division, chromosome partitioning].
UM956_410	228837	KOG0891, KOG0891, KOG0891, DNA-dependent protein kinase [Replication, recombination and repair].
UM956_410	228836	KOG0890, KOG0890, KOG0890, Protein kinase of the PI-3 kinase family involved in mitotic growth, DNA repair and meiotic recombination [Signal transduction mechanisms, Chromatin structure and dynamics, Replication, recombination and repair, Cell cycle control, cell division, chromosome partitioning].
UM956_413	228204	KOG0255, KOG0255, KOG0255, Synaptic vesicle transporter SVOP and related transporters (major facilitator superfamily) [General function prediction only].
UM956_415	230389	KOG2450, KOG2450, KOG2450, Aldehyde dehydrogenase [Energy production and conversion].
UM956_415	230390	KOG2451, KOG2451, KOG2451, Aldehyde dehydrogenase [Energy production and conversion].
UM956_415	230391	KOG2452, KOG2452, KOG2452, Formyltetrahydrofolate dehydrogenase [Nucleotide transport and metabolism].
UM956_415	230393	KOG2454, KOG2454, KOG2454, Betaine aldehyde dehydrogenase [Energy production and conversion].
UM956_415	230392	KOG2453, KOG2453, KOG2453, Aldehyde dehydrogenase [Energy production and conversion].
UM956_415	230395	KOG2456, KOG2456, KOG2456, Aldehyde dehydrogenase [Energy production and conversion].
UM956_415	230394	KOG2455, KOG2455, KOG2455, Delta-1-pyrroline-5-carboxylate dehydrogenase [Amino acid transport and metabolism].
UM956_418	230853	KOG2914, KOG2914, KOG2914, Predicted haloacid-halidohydrolase and related hydrolases [General function prediction only].
UM956_419	232163	KOG4234, KOG4234, KOG4234, TPR repeat-containing protein [General function prediction only].
UM956_419	228491	KOG0543, KOG0543, KOG0543, FKBP-type peptidyl-prolyl cis-trans isomerase [Posttranslational modification, protein turnover, chaperones].
UM956_419	228501	KOG0553, KOG0553, KOG0553, TPR repeat-containing protein [General function prediction only].
UM956_419	228496	KOG0548, KOG0548, KOG0548, Molecular co-chaperone STI1 [Posttranslational modification, protein turnover, chaperones].
UM956_419	228495	KOG0547, KOG0547, KOG0547, Translocase of outer mitochondrial membrane complex, subunit TOM70/TOM72 [Intracellular trafficking, secretion, and vesicular transport].
UM956_421	230858	KOG2919, KOG2919, KOG2919, Guanine nucleotide-binding protein [General function prediction only].
UM956_421	228212	KOG0263, KOG0263, KOG0263, Transcription initiation factor TFIID, subunit TAF5 (also component of histone acetyltransferase SAGA) [Transcription].
UM956_424	228012	KOG0061, KOG0061, KOG0061, Transporter, ABC superfamily (Breast cancer resistance protein) [Secondary metabolites biosynthesis, transport and catabolism].
UM956_424	228016	KOG0065, KOG0065, KOG0065, Pleiotropic drug resistance proteins (PDR1-15), ABC superfamily [Secondary metabolites biosynthesis, transport and catabolism].
UM956_424	228006	KOG0055, KOG0055, KOG0055, Multidrug/pheromone exporter, ABC superfamily [Secondary metabolites biosynthesis, transport and catabolism].
UM956_424	228008	KOG0057, KOG0057, KOG0057, Mitochondrial Fe/S cluster exporter, ABC superfamily [Intracellular trafficking, secretion, and vesicular transport].
UM956_424	228009	KOG0058, KOG0058, KOG0058, Peptide exporter, ABC superfamily [Intracellular trafficking, secretion, and vesicular transport].
UM956_424	228010	KOG0059, KOG0059, KOG0059, Lipid exporter ABCA1 and related proteins, ABC superfamily [Lipid transport and metabolism, General function prediction only].
UM956_424	228007	KOG0056, KOG0056, KOG0056, Heavy metal exporter HMT1, ABC superfamily [Inorganic ion transport and metabolism].
UM956_424	228017	KOG0066, KOG0066, KOG0066, eIF2-interacting protein ABC50 (ABC superfamily) [Translation, ribosomal structure and biogenesis].
UM956_424	228873	KOG0927, KOG0927, KOG0927, Predicted transporter (ABC superfamily) [General function prediction only].
UM956_424	228011	KOG0060, KOG0060, KOG0060, Long-chain acyl-CoA transporter, ABC superfamily (involved in peroxisome organization and biogenesis) [Lipid transport and metabolism, General function prediction only].
UM956_424	228013	KOG0062, KOG0062, KOG0062, ATPase component of ABC transporters with duplicated ATPase domains/Translation elongation factor EF-3b [Amino acid transport and metabolism, Translation, ribosomal structure and biogenesis].
UM956_428	232099	KOG4169, KOG4169, KOG4169, 15-hydroxyprostaglandin dehydrogenase and related dehydrogenases [Lipid transport and metabolism, General function prediction only].
UM956_428	228672	KOG0725, KOG0725, KOG0725, Reductases with broad range of substrate specificities [General function prediction only].
UM956_428	229141	KOG1199, KOG1199, KOG1199, Short-chain alcohol dehydrogenase/3-hydroxyacyl-CoA dehydrogenase [Secondary metabolites biosynthesis, transport and catabolism].
UM956_428	229147	KOG1205, KOG1205, KOG1205, Predicted dehydrogenase [Secondary metabolites biosynthesis, transport and catabolism].
UM956_428	229142	KOG1200, KOG1200, KOG1200, Mitochondrial/plastidial beta-ketoacyl-ACP reductase [Lipid transport and metabolism].
UM956_428	229143	KOG1201, KOG1201, KOG1201, Hydroxysteroid 17-beta dehydrogenase 11 [Secondary metabolites biosynthesis, transport and catabolism].
UM956_428	229149	KOG1207, KOG1207, KOG1207, Diacetyl reductase/L-xylulose reductase [Secondary metabolites biosynthesis, transport and catabolism].
UM956_428	229146	KOG1204, KOG1204, KOG1204, Predicted dehydrogenase [Secondary metabolites biosynthesis, transport and catabolism].
UM956_428	229551	KOG1610, KOG1610, KOG1610, Corticosteroid 11-beta-dehydrogenase and related short chain-type dehydrogenases [Secondary metabolites biosynthesis, transport and catabolism, General function prediction only].
UM956_428	228960	KOG1014, KOG1014, KOG1014, 17 beta-hydroxysteroid dehydrogenase type 3, HSD17B3 [Lipid transport and metabolism].
UM956_428	229152	KOG1210, KOG1210, KOG1210, Predicted 3-ketosphinganine reductase [Secondary metabolites biosynthesis, transport and catabolism].
UM956_428	229552	KOG1611, KOG1611, KOG1611, Predicted short chain-type dehydrogenase [General function prediction only].
UM956_428	229150	KOG1208, KOG1208, KOG1208, Dehydrogenases with different specificities (related to short-chain alcohol dehydrogenases) [Secondary metabolites biosynthesis, transport and catabolism].
UM956_428	229151	KOG1209, KOG1209, KOG1209, 1-Acyl dihydroxyacetone phosphate reductase and related dehydrogenases [Secondary metabolites biosynthesis, transport and catabolism].
UM956_429	228203	KOG0254, KOG0254, KOG0254, Predicted transporter (major facilitator superfamily) [General function prediction only].
UM956_429	228517	KOG0569, KOG0569, KOG0569, Permease of the major facilitator superfamily [Carbohydrate transport and metabolism].
UM956_429	228204	KOG0255, KOG0255, KOG0255, Synaptic vesicle transporter SVOP and related transporters (major facilitator superfamily) [General function prediction only].
UM956_429	228201	KOG0252, KOG0252, KOG0252, Inorganic phosphate transporter [Inorganic ion transport and metabolism].
UM956_429	228202	KOG0253, KOG0253, KOG0253, Synaptic vesicle transporter SV2 (major facilitator superfamily) [General function prediction only].
UM956_431	230472	KOG2533, KOG2533, KOG2533, Permease of the major facilitator superfamily [Carbohydrate transport and metabolism].
UM956_431	230471	KOG2532, KOG2532, KOG2532, Permease of the major facilitator superfamily [Carbohydrate transport and metabolism].
UM956_433	229563	KOG1622, KOG1622, KOG1622, GMP synthase [Nucleotide transport and metabolism].
UM956_433	229166	KOG1224, KOG1224, KOG1224, Para-aminobenzoate (PABA) synthase ABZ1 [Translation, ribosomal structure and biogenesis].
UM956_433	227977	KOG0026, KOG0026, KOG0026, Anthranilate synthase, beta chain [Amino acid transport and metabolism].
UM956_434	230972	KOG3034, KOG3034, KOG3034, Isoamyl acetate-hydrolyzing esterase and related enzymes [General function prediction only].
UM956_435	228742	KOG0795, KOG0795, KOG0795, Chorismate mutase [Amino acid transport and metabolism].
UM956_436	228223	KOG0274, KOG0274, KOG0274, Cdc4 and related F-box and WD-40 proteins [General function prediction only].
UM956_436	228230	KOG0281, KOG0281, KOG0281, Beta-TrCP (transducin repeats containing)/Slimb proteins [Function unknown].
UM956_436	228215	KOG0266, KOG0266, KOG0266, WD40 repeat-containing protein [General function prediction only].
UM956_436	228262	KOG0313, KOG0313, KOG0313, Microtubule binding protein YTM1 (contains WD40 repeats) [Cytoskeleton].
UM956_436	228220	KOG0271, KOG0271, KOG0271, Notchless-like WD40 repeat-containing protein [Function unknown].
UM956_436	228221	KOG0272, KOG0272, KOG0272, U4/U6 small nuclear ribonucleoprotein Prp4 (contains WD40 repeats) [RNA processing and modification].
UM956_436	228244	KOG0295, KOG0295, KOG0295, WD40 repeat-containing protein [Function unknown].
UM956_436	228212	KOG0263, KOG0263, KOG0263, Transcription initiation factor TFIID, subunit TAF5 (also component of histone acetyltransferase SAGA) [Transcription].
UM956_436	228222	KOG0273, KOG0273, KOG0273, Beta-transducin family (WD-40 repeat) protein [Chromatin structure and dynamics].
UM956_436	228214	KOG0265, KOG0265, KOG0265, U5 snRNP-specific protein-like factor and related proteins [RNA processing and modification].
UM956_436	228265	KOG0316, KOG0316, KOG0316, Conserved WD40 repeat-containing protein [Function unknown].
UM956_436	228228	KOG0279, KOG0279, KOG0279, G protein beta subunit-like protein [Signal transduction mechanisms].
UM956_436	228249	KOG0300, KOG0300, KOG0300, WD40 repeat-containing protein [Function unknown].
UM956_436	228268	KOG0319, KOG0319, KOG0319, WD40-repeat-containing subunit of the 18S rRNA processing complex [RNA processing and modification].
UM956_436	228238	KOG0289, KOG0289, KOG0289, mRNA splicing factor [General function prediction only].
UM956_436	228234	KOG0285, KOG0285, KOG0285, Pleiotropic regulator 1 [RNA processing and modification].
UM956_436	228240	KOG0291, KOG0291, KOG0291, WD40-repeat-containing subunit of the 18S rRNA processing complex [RNA processing and modification].
UM956_436	228233	KOG0284, KOG0284, KOG0284, Polyadenylation factor I complex, subunit PFS2 [RNA processing and modification].
UM956_436	228250	KOG0301, KOG0301, KOG0301, Phospholipase A2-activating protein (contains WD40 repeats) [Lipid transport and metabolism].
UM956_436	229215	KOG1273, KOG1273, KOG1273, WD40 repeat protein [General function prediction only].
UM956_436	228213	KOG0264, KOG0264, KOG0264, Nucleosome remodeling factor, subunit CAF1/NURF55/MSI1 [Chromatin structure and dynamics].
UM956_436	228588	KOG0641, KOG0641, KOG0641, WD40 repeat protein [General function prediction only].
UM956_436	228224	KOG0275, KOG0275, KOG0275, Conserved WD40 repeat-containing protein [General function prediction only].
UM956_436	228235	KOG0286, KOG0286, KOG0286, G-protein beta subunit [General function prediction only].
UM956_436	228590	KOG0643, KOG0643, KOG0643, Translation initiation factor 3, subunit i (eIF-3i)/TGF-beta receptor-interacting protein (TRIP-1) [Translation, ribosomal structure and biogenesis, Signal transduction mechanisms].
UM956_436	228592	KOG0645, KOG0645, KOG0645, WD40 repeat protein [General function prediction only].
UM956_436	228237	KOG0288, KOG0288, KOG0288, WD40 repeat protein TipD [General function prediction only].
UM956_436	228587	KOG0640, KOG0640, KOG0640, mRNA cleavage stimulating factor complex; subunit 1 [RNA processing and modification].
UM956_436	228594	KOG0647, KOG0647, KOG0647, mRNA export protein (contains WD40 repeats) [RNA processing and modification].
UM956_436	228257	KOG0308, KOG0308, KOG0308, Conserved WD40 repeat-containing protein [Function unknown].
UM956_436	228241	KOG0292, KOG0292, KOG0292, Vesicle coat complex COPI, alpha subunit [Intracellular trafficking, secretion, and vesicular transport].
UM956_436	228216	KOG0267, KOG0267, KOG0267, Microtubule severing protein katanin p80 subunit B (contains WD40 repeats) [Cell cycle control, cell division, chromosome partitioning].
UM956_436	228259	KOG0310, KOG0310, KOG0310, Conserved WD40 repeat-containing protein [Function unknown].
UM956_436	228226	KOG0277, KOG0277, KOG0277, Peroxisomal targeting signal type 2 receptor [Intracellular trafficking, secretion, and vesicular transport].
UM956_436	228255	KOG0306, KOG0306, KOG0306, WD40-repeat-containing subunit of the 18S rRNA processing complex [RNA processing and modification].
UM956_436	228219	KOG0270, KOG0270, KOG0270, WD40 repeat-containing protein [Function unknown].
UM956_436	228264	KOG0315, KOG0315, KOG0315, G-protein beta subunit-like protein (contains WD40 repeats) [General function prediction only].
UM956_436	229480	KOG1539, KOG1539, KOG1539, WD repeat protein [General function prediction only].
UM956_436	228593	KOG0646, KOG0646, KOG0646, WD40 repeat protein [General function prediction only].
UM956_436	228225	KOG0276, KOG0276, KOG0276, Vesicle coat complex COPI, beta' subunit [Intracellular trafficking, secretion, and vesicular transport].
UM956_436	228231	KOG0282, KOG0282, KOG0282, mRNA splicing factor [Function unknown].
UM956_436	232212	KOG4283, KOG4283, KOG4283, Transcription-coupled repair protein CSA, contains WD40 domain [Transcription, Replication, recombination and repair].
UM956_436	228245	KOG0296, KOG0296, KOG0296, Angio-associated migratory cell protein (contains WD40 repeats) [Function unknown].
UM956_436	228586	KOG0639, KOG0639, KOG0639, Transducin-like enhancer of split protein (contains WD40 repeats) [Chromatin structure and dynamics].
UM956_436	228251	KOG0302, KOG0302, KOG0302, Ribosome Assembly protein [General function prediction only].
UM956_436	229009	KOG1063, KOG1063, KOG1063, RNA polymerase II elongator complex, subunit ELP2, WD repeat superfamily [Chromatin structure and dynamics, Transcription].
UM956_436	228242	KOG0293, KOG0293, KOG0293, WD40 repeat-containing protein [Function unknown].
UM956_436	230035	KOG2096, KOG2096, KOG2096, WD40 repeat protein [General function prediction only].
UM956_436	228254	KOG0305, KOG0305, KOG0305, Anaphase promoting complex, Cdc20, Cdh1, and Ama1 subunits [Cell cycle control, cell division, chromosome partitioning, Posttranslational modification, protein turnover, chaperones].
UM956_436	229349	KOG1407, KOG1407, KOG1407, WD40 repeat protein [Function unknown].
UM956_436	228218	KOG0269, KOG0269, KOG0269, WD40 repeat-containing protein [Function unknown].
UM956_436	228243	KOG0294, KOG0294, KOG0294, WD40 repeat-containing protein [Function unknown].
UM956_436	229216	KOG1274, KOG1274, KOG1274, WD40 repeat protein [General function prediction only].
UM956_436	228982	KOG1036, KOG1036, KOG1036, Mitotic spindle checkpoint protein BUB3, WD repeat superfamily [Cell cycle control, cell division, chromosome partitioning].
UM956_436	228267	KOG0318, KOG0318, KOG0318, WD40 repeat stress protein/actin interacting protein [Cytoskeleton].
UM956_436	228596	KOG0649, KOG0649, KOG0649, WD40 repeat protein [General function prediction only].
UM956_436	228920	KOG0974, KOG0974, KOG0974, WD-repeat protein WDR6, WD repeat superfamily [General function prediction only].
UM956_436	228980	KOG1034, KOG1034, KOG1034, Transcriptional repressor EED/ESC/FIE, required for transcriptional silencing, WD repeat superfamily [Transcription].
UM956_443	228107	KOG0157, KOG0157, KOG0157, Cytochrome P450 CYP4/CYP19/CYP26 subfamilies [Secondary metabolites biosynthesis, transport and catabolism, Lipid transport and metabolism].
UM956_443	228106	KOG0156, KOG0156, KOG0156, Cytochrome P450 CYP2 subfamily [Secondary metabolites biosynthesis, transport and catabolism].
UM956_443	228109	KOG0159, KOG0159, KOG0159, Cytochrome P450 CYP11/CYP12/CYP24/CYP27 subfamilies [Secondary metabolites biosynthesis, transport and catabolism].
UM956_443	228108	KOG0158, KOG0158, KOG0158, Cytochrome P450 CYP3/CYP5/CYP6/CYP9 subfamilies [Secondary metabolites biosynthesis, transport and catabolism].
UM956_443	228631	KOG0684, KOG0684, KOG0684, Cytochrome P450 [Secondary metabolites biosynthesis, transport and catabolism].
UM956_444	230472	KOG2533, KOG2533, KOG2533, Permease of the major facilitator superfamily [Carbohydrate transport and metabolism].
UM956_444	230471	KOG2532, KOG2532, KOG2532, Permease of the major facilitator superfamily [Carbohydrate transport and metabolism].
UM956_448	229836	KOG1897, KOG1897, KOG1897, Damage-specific DNA binding complex, subunit DDB1 [Replication, recombination and repair].
UM956_448	229837	KOG1898, KOG1898, KOG1898, Splicing factor 3b, subunit 3 [RNA processing and modification].
UM956_448	229835	KOG1896, KOG1896, KOG1896, mRNA cleavage and polyadenylation factor II complex, subunit CFT1 (CPSF subunit) [RNA processing and modification].
UM956_449	229231	KOG1289, KOG1289, KOG1289, Amino acid transporters [Amino acid transport and metabolism].
UM956_450	227974	KOG0023, KOG0023, KOG0023, Alcohol dehydrogenase, class V [Secondary metabolites biosynthesis, transport and catabolism].
UM956_454	229849	KOG1910, KOG1910, KOG1910, Uncharacterized conserved protein [Function unknown].
UM956_459	227990	KOG0039, KOG0039, KOG0039, Ferric reductase, NADH/NADPH oxidase and related proteins [Inorganic ion transport and metabolism, Secondary metabolites biosynthesis, transport and catabolism].
UM956_464	229561	KOG1620, KOG1620, KOG1620, Inositol polyphosphate multikinase, component of the ARGR transcription regulatory complex [Transcription, Lipid transport and metabolism, Signal transduction mechanisms].
UM956_465	230688	KOG2749, KOG2749, KOG2749, mRNA cleavage and polyadenylation factor IA/II complex, subunit CLP1 [RNA processing and modification].
UM956_466	228016	KOG0065, KOG0065, KOG0065, Pleiotropic drug resistance proteins (PDR1-15), ABC superfamily [Secondary metabolites biosynthesis, transport and catabolism].
UM956_466	228012	KOG0061, KOG0061, KOG0061, Transporter, ABC superfamily (Breast cancer resistance protein) [Secondary metabolites biosynthesis, transport and catabolism].
UM956_466	228006	KOG0055, KOG0055, KOG0055, Multidrug/pheromone exporter, ABC superfamily [Secondary metabolites biosynthesis, transport and catabolism].
UM956_466	228010	KOG0059, KOG0059, KOG0059, Lipid exporter ABCA1 and related proteins, ABC superfamily [Lipid transport and metabolism, General function prediction only].
UM956_466	228008	KOG0057, KOG0057, KOG0057, Mitochondrial Fe/S cluster exporter, ABC superfamily [Intracellular trafficking, secretion, and vesicular transport].
UM956_466	228009	KOG0058, KOG0058, KOG0058, Peptide exporter, ABC superfamily [Intracellular trafficking, secretion, and vesicular transport].
UM956_466	228007	KOG0056, KOG0056, KOG0056, Heavy metal exporter HMT1, ABC superfamily [Inorganic ion transport and metabolism].
UM956_467	230553	KOG2614, KOG2614, KOG2614, Kynurenine 3-monooxygenase and related flavoprotein monooxygenases [Energy production and conversion, General function prediction only].
UM956_473	228457	KOG0509, KOG0509, KOG0509, Ankyrin repeat and DHHC-type Zn-finger domain containing proteins [General function prediction only].
UM956_473	232107	KOG4177, KOG4177, KOG4177, Ankyrin [Cell wall/membrane/envelope biogenesis].
UM956_473	228458	KOG0510, KOG0510, KOG0510, Ankyrin repeat protein [General function prediction only].
UM956_473	228455	KOG0507, KOG0507, KOG0507, CASK-interacting adaptor protein (caskin) and related proteins with ankyrin repeats and SAM domain [Signal transduction mechanisms].
UM956_473	229650	KOG1710, KOG1710, KOG1710, MYND Zn-finger and ankyrin repeat protein [General function prediction only].
UM956_477	229212	KOG1270, KOG1270, KOG1270, Methyltransferases [Coenzyme transport and metabolism].
UM956_478	228508	KOG0560, KOG0560, KOG0560, Sulfite reductase (ferredoxin) [Inorganic ion transport and metabolism].
UM956_478	229102	KOG1159, KOG1159, KOG1159, NADP-dependent flavoprotein reductase [Energy production and conversion].
UM956_478	229101	KOG1158, KOG1158, KOG1158, NADP/FAD dependent oxidoreductase [Energy production and conversion].
UM956_478	229103	KOG1160, KOG1160, KOG1160, Fe-S oxidoreductase [Energy production and conversion].
UM956_480	230680	KOG2741, KOG2741, KOG2741, Dimeric dihydrodiol dehydrogenase [Carbohydrate transport and metabolism, Secondary metabolites biosynthesis, transport and catabolism].
UM956_481	228984	KOG1038, KOG1038, KOG1038, Mitochondrial/chloroplast DNA-directed RNA polymerase RPO41, provides primers for DNA replication-initiation [Transcription, Replication, recombination and repair].
UM956_484	230103	KOG2164, KOG2164, KOG2164, Predicted E3 ubiquitin ligase [Posttranslational modification, protein turnover, chaperones].
UM956_486	230310	KOG2371, KOG2371, KOG2371, Molybdopterin biosynthesis protein [Coenzyme transport and metabolism].
UM956_487	230247	KOG2308, KOG2308, KOG2308, Phosphatidic acid-preferring phospholipase A1, contains DDHD domain [Lipid transport and metabolism, Intracellular trafficking, secretion, and vesicular transport].
UM956_488	228182	KOG0233, KOG0233, KOG0233, Vacuolar H+-ATPase V0 sector, subunit c'' [Energy production and conversion].
UM956_488	228181	KOG0232, KOG0232, KOG0232, Vacuolar H+-ATPase V0 sector, subunits c/c' [Energy production and conversion].
UM956_490	229139	KOG1197, KOG1197, KOG1197, Predicted quinone oxidoreductase [Energy production and conversion, General function prediction only].
UM956_490	229140	KOG1198, KOG1198, KOG1198, Zinc-binding oxidoreductase [Energy production and conversion, General function prediction only].
UM956_490	229138	KOG1196, KOG1196, KOG1196, Predicted NAD-dependent oxidoreductase [General function prediction only].
UM956_490	227974	KOG0023, KOG0023, KOG0023, Alcohol dehydrogenase, class V [Secondary metabolites biosynthesis, transport and catabolism].
UM956_490	227975	KOG0024, KOG0024, KOG0024, Sorbitol dehydrogenase [Secondary metabolites biosynthesis, transport and catabolism].
UM956_490	227976	KOG0025, KOG0025, KOG0025, Zn2+-binding dehydrogenase (nuclear receptor binding factor-1) [Transcription, Energy production and conversion].
UM956_492	231195	KOG3257, KOG3257, KOG3257, Mitochondrial/chloroplast ribosomal protein L11 [Translation, ribosomal structure and biogenesis].
UM956_493	228538	KOG0590, KOG0590, KOG0590, Checkpoint kinase and related serine/threonine protein kinases [Cell cycle control, cell division, chromosome partitioning].
UM956_493	228531	KOG0583, KOG0583, KOG0583, Serine/threonine protein kinase [Signal transduction mechanisms].
UM956_493	228563	KOG0615, KOG0615, KOG0615, Serine/threonine protein kinase Chk2 and related proteins [Cell cycle control, cell division, chromosome partitioning].
UM956_493	228546	KOG0598, KOG0598, KOG0598, Ribosomal protein S6 kinase and related proteins [General function prediction only, Signal transduction mechanisms].
UM956_493	227983	KOG0032, KOG0032, KOG0032, Ca2+/calmodulin-dependent protein kinase, EF-Hand protein superfamily [Signal transduction mechanisms].
UM956_493	228536	KOG0588, KOG0588, KOG0588, Serine/threonine protein kinase [Cell cycle control, cell division, chromosome partitioning].
UM956_493	229095	KOG1152, KOG1152, KOG1152, Signal transduction serine/threonine kinase with PAS/PAC sensor domain [Signal transduction mechanisms].
UM956_493	228542	KOG0594, KOG0594, KOG0594, Protein kinase PCTAIRE and related kinases [General function prediction only].
UM956_493	228526	KOG0578, KOG0578, KOG0578, p21-activated serine/threonine protein kinase [Signal transduction mechanisms].
UM956_493	228147	KOG0198, KOG0198, KOG0198, MEKK and related serine/threonine protein kinases [Signal transduction mechanisms].
UM956_493	228141	KOG0192, KOG0192, KOG0192, Tyrosine kinase specific for activated (GTP-bound) p21cdc42Hs [Signal transduction mechanisms].
UM956_493	228523	KOG0575, KOG0575, KOG0575, Polo-like serine/threonine protein kinase [Cell cycle control, cell division, chromosome partitioning].
UM956_493	228548	KOG0600, KOG0600, KOG0600, Cdc2-related protein kinase [Cell cycle control, cell division, chromosome partitioning].
UM956_493	228606	KOG0659, KOG0659, KOG0659, Cdk activating kinase (CAK)/RNA polymerase II transcription initiation/nucleotide excision repair factor TFIIH/TFIIK, kinase subunit CDK7 [Cell cycle control, cell division, chromosome partitioning, Transcription, Replication, recombination and repair].
UM956_493	228537	KOG0589, KOG0589, KOG0589, Serine/threonine protein kinase [General function prediction only].
UM956_493	228529	KOG0581, KOG0581, KOG0581, Mitogen-activated protein kinase kinase (MAP2K) [Signal transduction mechanisms].
UM956_493	228543	KOG0595, KOG0595, KOG0595, Serine/threonine-protein kinase involved in autophagy [Posttranslational modification, protein turnover, chaperones, Intracellular trafficking, secretion, and vesicular transport, Signal transduction mechanisms].
UM956_493	228539	KOG0591, KOG0591, KOG0591, NIMA (never in mitosis)-related G2-specific serine/threonine protein kinase [Cell cycle control, cell division, chromosome partitioning].
UM956_493	228553	KOG0605, KOG0605, KOG0605, NDR and related serine/threonine kinases [General function prediction only].
UM956_493	228607	KOG0660, KOG0660, KOG0660, Mitogen-activated protein kinase [Signal transduction mechanisms].
UM956_493	228540	KOG0592, KOG0592, KOG0592, 3-phosphoinositide-dependent protein kinase (PDK1) [Signal transduction mechanisms].
UM956_493	232179	KOG4250, KOG4250, KOG4250, TANK binding protein kinase TBK1 [Signal transduction mechanisms].
UM956_493	228545	KOG0597, KOG0597, KOG0597, Serine-threonine protein kinase FUSED [General function prediction only].
UM956_493	228534	KOG0586, KOG0586, KOG0586, Serine/threonine protein kinase [General function prediction only].
UM956_493	228609	KOG0662, KOG0662, KOG0662, Cyclin-dependent kinase CDK5 [Intracellular trafficking, secretion, and vesicular transport, Signal transduction mechanisms].
UM956_493	228605	KOG0658, KOG0658, KOG0658, Glycogen synthase kinase-3 [Carbohydrate transport and metabolism].
UM956_493	228559	KOG0611, KOG0611, KOG0611, Predicted serine/threonine protein kinase [General function prediction only].
UM956_493	228610	KOG0663, KOG0663, KOG0663, Protein kinase PITSLRE and related kinases [General function prediction only].
UM956_493	228541	KOG0593, KOG0593, KOG0593, Predicted protein kinase KKIAMRE [General function prediction only].
UM956_493	228613	KOG0666, KOG0666, KOG0666, Cyclin C-dependent kinase CDK8 [Transcription].
UM956_493	228616	KOG0669, KOG0669, KOG0669, Cyclin T-dependent kinase CDK9 [Cell cycle control, cell division, chromosome partitioning].
UM956_493	228533	KOG0585, KOG0585, KOG0585, Ca2+/calmodulin-dependent protein kinase kinase beta and related serine/threonine protein kinases [Signal transduction mechanisms].
UM956_493	228612	KOG0665, KOG0665, KOG0665, Jun-N-terminal kinase (JNK) [Signal transduction mechanisms].
UM956_493	228525	KOG0577, KOG0577, KOG0577, Serine/threonine protein kinase [Signal transduction mechanisms].
UM956_493	228149	KOG0200, KOG0200, KOG0200, Fibroblast/platelet-derived growth factor receptor and related receptor tyrosine kinases [Signal transduction mechanisms].
UM956_493	229107	KOG1164, KOG1164, KOG1164, Casein kinase (serine/threonine/tyrosine protein kinase) [Signal transduction mechanisms].
UM956_493	227984	KOG0033, KOG0033, KOG0033, Ca2+/calmodulin-dependent protein kinase, EF-Hand protein superfamily [Signal transduction mechanisms].
UM956_493	228551	KOG0603, KOG0603, KOG0603, Ribosomal protein S6 kinase [Signal transduction mechanisms].
UM956_493	232572	KOG4645, KOG4645, KOG4645, MAPKKK (MAP kinase kinase kinase) SSK2 and related serine/threonine protein kinases [Signal transduction mechanisms].
UM956_493	232208	KOG4279, KOG4279, KOG4279, Serine/threonine protein kinase [Signal transduction mechanisms].
UM956_493	228611	KOG0664, KOG0664, KOG0664, Nemo-like MAPK-related serine/threonine protein kinase [Signal transduction mechanisms].
UM956_493	228641	KOG0694, KOG0694, KOG0694, Serine/threonine protein kinase [Signal transduction mechanisms].
UM956_493	228530	KOG0582, KOG0582, KOG0582, Ste20-like serine/threonine protein kinase [Signal transduction mechanisms].
UM956_493	228560	KOG0612, KOG0612, KOG0612, Rho-associated, coiled-coil containing protein kinase [Signal transduction mechanisms].
UM956_493	229287	KOG1345, KOG1345, KOG1345, Serine/threonine kinase [Signal transduction mechanisms].
UM956_493	230284	KOG2345, KOG2345, KOG2345, Serine/threonine protein kinase/TGF-beta stimulated factor [Transcription, Lipid transport and metabolism, Signal transduction mechanisms].
UM956_493	228608	KOG0661, KOG0661, KOG0661, MAPK related serine/threonine protein kinase [Signal transduction mechanisms].
UM956_493	232643	KOG4717, KOG4717, KOG4717, Serine/threonine protein kinase [Signal transduction mechanisms].
UM956_493	232165	KOG4236, KOG4236, KOG4236, Serine/threonine protein kinase PKC mu/PKD and related proteins [Signal transduction mechanisms].
UM956_493	228146	KOG0197, KOG0197, KOG0197, Tyrosine kinases [Signal transduction mechanisms].
UM956_493	228564	KOG0616, KOG0616, KOG0616, cAMP-dependent protein kinase catalytic subunit (PKA) [Signal transduction mechanisms].
UM956_493	228558	KOG0610, KOG0610, KOG0610, Putative serine/threonine protein kinase [General function prediction only].
UM956_493	228637	KOG0690, KOG0690, KOG0690, Serine/threonine protein kinase [Signal transduction mechanisms].
UM956_493	228143	KOG0194, KOG0194, KOG0194, Protein tyrosine kinase [Signal transduction mechanisms].
UM956_493	228562	KOG0614, KOG0614, KOG0614, cGMP-dependent protein kinase [Signal transduction mechanisms].
UM956_493	228522	KOG0574, KOG0574, KOG0574, STE20-like serine/threonine kinase MST [Signal transduction mechanisms].
UM956_493	228981	KOG1035, KOG1035, KOG1035, eIF-2alpha kinase GCN2 [Translation, ribosomal structure and biogenesis].
UM956_493	228930	KOG0984, KOG0984, KOG0984, Mitogen-activated protein kinase (MAPK) kinase MKK3/MKK6 [Signal transduction mechanisms].
UM956_493	229039	KOG1095, KOG1095, KOG1095, Protein tyrosine kinase [Signal transduction mechanisms].
UM956_493	228555	KOG0607, KOG0607, KOG0607, MAP kinase-interacting kinase and related serine/threonine protein kinases [Signal transduction mechanisms].
UM956_493	228547	KOG0599, KOG0599, KOG0599, Phosphorylase kinase gamma subunit [Carbohydrate transport and metabolism].
UM956_493	229129	KOG1187, KOG1187, KOG1187, Serine/threonine protein kinase [Signal transduction mechanisms].
UM956_493	228552	KOG0604, KOG0604, KOG0604, MAP kinase-activated protein kinase 2 [Signal transduction mechanisms].
UM956_493	228615	KOG0668, KOG0668, KOG0668, Casein kinase II, alpha subunit [Signal transduction mechanisms, Cell cycle control, cell division, chromosome partitioning, Transcription].
UM956_493	228556	KOG0608, KOG0608, KOG0608, Warts/lats-like serine threonine kinases [Cell cycle control, cell division, chromosome partitioning].
UM956_493	228972	KOG1026, KOG1026, KOG1026, Nerve growth factor receptor TRKA and related tyrosine kinases [Signal transduction mechanisms, Intracellular trafficking, secretion, and vesicular transport].
UM956_493	228150	KOG0201, KOG0201, KOG0201, Serine/threonine protein kinase [Signal transduction mechanisms].
UM956_493	228532	KOG0584, KOG0584, KOG0584, Serine/threonine protein kinase [General function prediction only].
UM956_493	232647	KOG4721, KOG4721, KOG4721, Serine/threonine protein kinase, contains leucine zipper domain [Signal transduction mechanisms].
UM956_493	228643	KOG0696, KOG0696, KOG0696, Serine/threonine protein kinase [Signal transduction mechanisms].
UM956_493	228952	KOG1006, KOG1006, KOG1006, Mitogen-activated protein kinase (MAPK) kinase MKK4 [Signal transduction mechanisms].
UM956_493	228528	KOG0580, KOG0580, KOG0580, Serine/threonine protein kinase [Cell cycle control, cell division, chromosome partitioning].
UM956_493	228544	KOG0596, KOG0596, KOG0596, Dual specificity; serine/threonine and tyrosine kinase [Cell cycle control, cell division, chromosome partitioning].
UM956_493	228642	KOG0695, KOG0695, KOG0695, Serine/threonine protein kinase [Signal transduction mechanisms].
UM956_493	229928	KOG1989, KOG1989, KOG1989, ARK protein kinase family [Signal transduction mechanisms].
UM956_493	228145	KOG0196, KOG0196, KOG0196, Tyrosine kinase, EPH (ephrin) receptor family [Signal transduction mechanisms].
UM956_493	231586	KOG3653, KOG3653, KOG3653, Transforming growth factor beta/activin receptor subfamily of serine/threonine kinases [Signal transduction mechanisms].
UM956_493	228971	KOG1025, KOG1025, KOG1025, Epidermal growth factor receptor EGFR and related tyrosine kinases [Signal transduction mechanisms].
UM956_493	228614	KOG0667, KOG0667, KOG0667, Dual-specificity tyrosine-phosphorylation regulated kinase [General function prediction only].
UM956_493	228932	KOG0986, KOG0986, KOG0986, G protein-coupled receptor kinase [Signal transduction mechanisms].
UM956_493	232186	KOG4257, KOG4257, KOG4257, Focal adhesion tyrosine kinase FAK, contains FERM domain [Signal transduction mechanisms].
UM956_493	228527	KOG0579, KOG0579, KOG0579, Ste20-like serine/threonine protein kinase [Signal transduction mechanisms].
UM956_493	228535	KOG0587, KOG0587, KOG0587, Traf2- and Nck-interacting kinase and related germinal center kinase (GCK) family protein kinases [Signal transduction mechanisms].
UM956_493	229038	KOG1094, KOG1094, KOG1094, Discoidin domain receptor DDR1 [Signal transduction mechanisms].
UM956_493	228973	KOG1027, KOG1027, KOG1027, Serine/threonine protein kinase and endoribonuclease ERN1/IRE1, sensor of the unfolded protein response pathway [Signal transduction mechanisms].
UM956_493	228142	KOG0193, KOG0193, KOG0193, Serine/threonine protein kinase RAF [Signal transduction mechanisms].
UM956_493	228929	KOG0983, KOG0983, KOG0983, Mitogen-activated protein kinase (MAPK) kinase MKK7/JNKK2 [Signal transduction mechanisms].
UM956_493	229991	KOG2052, KOG2052, KOG2052, Activin A type IB receptor, serine/threonine protein kinase [Signal transduction mechanisms].
UM956_493	229109	KOG1166, KOG1166, KOG1166, Mitotic checkpoint serine/threonine protein kinase [Cell cycle control, cell division, chromosome partitioning].
UM956_494	228257	KOG0308, KOG0308, KOG0308, Conserved WD40 repeat-containing protein [Function unknown].
UM956_494	228215	KOG0266, KOG0266, KOG0266, WD40 repeat-containing protein [General function prediction only].
UM956_494	228259	KOG0310, KOG0310, KOG0310, Conserved WD40 repeat-containing protein [Function unknown].
UM956_494	228220	KOG0271, KOG0271, KOG0271, Notchless-like WD40 repeat-containing protein [Function unknown].
UM956_494	228221	KOG0272, KOG0272, KOG0272, U4/U6 small nuclear ribonucleoprotein Prp4 (contains WD40 repeats) [RNA processing and modification].
UM956_494	228268	KOG0319, KOG0319, KOG0319, WD40-repeat-containing subunit of the 18S rRNA processing complex [RNA processing and modification].
UM956_494	228223	KOG0274, KOG0274, KOG0274, Cdc4 and related F-box and WD-40 proteins [General function prediction only].
UM956_494	228234	KOG0285, KOG0285, KOG0285, Pleiotropic regulator 1 [RNA processing and modification].
UM956_494	228244	KOG0295, KOG0295, KOG0295, WD40 repeat-containing protein [Function unknown].
UM956_494	228212	KOG0263, KOG0263, KOG0263, Transcription initiation factor TFIID, subunit TAF5 (also component of histone acetyltransferase SAGA) [Transcription].
UM956_494	228228	KOG0279, KOG0279, KOG0279, G protein beta subunit-like protein [Signal transduction mechanisms].
UM956_494	228235	KOG0286, KOG0286, KOG0286, G-protein beta subunit [General function prediction only].
UM956_494	228233	KOG0284, KOG0284, KOG0284, Polyadenylation factor I complex, subunit PFS2 [RNA processing and modification].
UM956_494	228214	KOG0265, KOG0265, KOG0265, U5 snRNP-specific protein-like factor and related proteins [RNA processing and modification].
UM956_494	228254	KOG0305, KOG0305, KOG0305, Anaphase promoting complex, Cdc20, Cdh1, and Ama1 subunits [Cell cycle control, cell division, chromosome partitioning, Posttranslational modification, protein turnover, chaperones].
UM956_494	228230	KOG0281, KOG0281, KOG0281, Beta-TrCP (transducin repeats containing)/Slimb proteins [Function unknown].
UM956_494	228225	KOG0276, KOG0276, KOG0276, Vesicle coat complex COPI, beta' subunit [Intracellular trafficking, secretion, and vesicular transport].
UM956_494	228224	KOG0275, KOG0275, KOG0275, Conserved WD40 repeat-containing protein [General function prediction only].
UM956_494	228222	KOG0273, KOG0273, KOG0273, Beta-transducin family (WD-40 repeat) protein [Chromatin structure and dynamics].
UM956_494	228250	KOG0301, KOG0301, KOG0301, Phospholipase A2-activating protein (contains WD40 repeats) [Lipid transport and metabolism].
UM956_494	228238	KOG0289, KOG0289, KOG0289, mRNA splicing factor [General function prediction only].
UM956_494	228590	KOG0643, KOG0643, KOG0643, Translation initiation factor 3, subunit i (eIF-3i)/TGF-beta receptor-interacting protein (TRIP-1) [Translation, ribosomal structure and biogenesis, Signal transduction mechanisms].
UM956_494	228240	KOG0291, KOG0291, KOG0291, WD40-repeat-containing subunit of the 18S rRNA processing complex [RNA processing and modification].
UM956_494	228255	KOG0306, KOG0306, KOG0306, WD40-repeat-containing subunit of the 18S rRNA processing complex [RNA processing and modification].
UM956_494	228241	KOG0292, KOG0292, KOG0292, Vesicle coat complex COPI, alpha subunit [Intracellular trafficking, secretion, and vesicular transport].
UM956_494	228245	KOG0296, KOG0296, KOG0296, Angio-associated migratory cell protein (contains WD40 repeats) [Function unknown].
UM956_494	228237	KOG0288, KOG0288, KOG0288, WD40 repeat protein TipD [General function prediction only].
UM956_494	228264	KOG0315, KOG0315, KOG0315, G-protein beta subunit-like protein (contains WD40 repeats) [General function prediction only].
UM956_494	228262	KOG0313, KOG0313, KOG0313, Microtubule binding protein YTM1 (contains WD40 repeats) [Cytoskeleton].
UM956_494	228226	KOG0277, KOG0277, KOG0277, Peroxisomal targeting signal type 2 receptor [Intracellular trafficking, secretion, and vesicular transport].
UM956_494	228265	KOG0316, KOG0316, KOG0316, Conserved WD40 repeat-containing protein [Function unknown].
UM956_494	229480	KOG1539, KOG1539, KOG1539, WD repeat protein [General function prediction only].
UM956_494	228213	KOG0264, KOG0264, KOG0264, Nucleosome remodeling factor, subunit CAF1/NURF55/MSI1 [Chromatin structure and dynamics].
UM956_494	229349	KOG1407, KOG1407, KOG1407, WD40 repeat protein [Function unknown].
UM956_494	228593	KOG0646, KOG0646, KOG0646, WD40 repeat protein [General function prediction only].
UM956_494	228243	KOG0294, KOG0294, KOG0294, WD40 repeat-containing protein [Function unknown].
UM956_494	228919	KOG0973, KOG0973, KOG0973, Histone transcription regulator HIRA, WD repeat superfamily [Cell cycle control, cell division, chromosome partitioning, Transcription].
UM956_494	228592	KOG0645, KOG0645, KOG0645, WD40 repeat protein [General function prediction only].
UM956_494	228718	KOG0771, KOG0771, KOG0771, Prolactin regulatory element-binding protein/Protein transport protein SEC12p [Intracellular trafficking, secretion, and vesicular transport].
UM956_494	228267	KOG0318, KOG0318, KOG0318, WD40 repeat stress protein/actin interacting protein [Cytoskeleton].
UM956_494	228232	KOG0283, KOG0283, KOG0283, WD40 repeat-containing protein [Function unknown].
UM956_494	228231	KOG0282, KOG0282, KOG0282, mRNA splicing factor [Function unknown].
UM956_494	228218	KOG0269, KOG0269, KOG0269, WD40 repeat-containing protein [Function unknown].
UM956_494	228589	KOG0642, KOG0642, KOG0642, Cell-cycle nuclear protein, contains WD-40 repeats [Cell cycle control, cell division, chromosome partitioning].
UM956_494	228587	KOG0640, KOG0640, KOG0640, mRNA cleavage stimulating factor complex; subunit 1 [RNA processing and modification].
UM956_494	232212	KOG4283, KOG4283, KOG4283, Transcription-coupled repair protein CSA, contains WD40 domain [Transcription, Replication, recombination and repair].
UM956_494	229009	KOG1063, KOG1063, KOG1063, RNA polymerase II elongator complex, subunit ELP2, WD repeat superfamily [Chromatin structure and dynamics, Transcription].
UM956_494	229386	KOG1445, KOG1445, KOG1445, Tumor-specific antigen (contains WD repeats) [Cytoskeleton].
UM956_494	229215	KOG1273, KOG1273, KOG1273, WD40 repeat protein [General function prediction only].
UM956_494	228955	KOG1009, KOG1009, KOG1009, Chromatin assembly complex 1 subunit B/CAC2 (contains WD40 repeats) [Chromatin structure and dynamics, Replication, recombination and repair].
UM956_494	228216	KOG0267, KOG0267, KOG0267, Microtubule severing protein katanin p80 subunit B (contains WD40 repeats) [Cell cycle control, cell division, chromosome partitioning].
UM956_494	228594	KOG0647, KOG0647, KOG0647, mRNA export protein (contains WD40 repeats) [RNA processing and modification].
UM956_494	228588	KOG0641, KOG0641, KOG0641, WD40 repeat protein [General function prediction only].
UM956_494	228242	KOG0293, KOG0293, KOG0293, WD40 repeat-containing protein [Function unknown].
UM956_494	228248	KOG0299, KOG0299, KOG0299, U3 snoRNP-associated protein (contains WD40 repeats) [RNA processing and modification].
UM956_494	228249	KOG0300, KOG0300, KOG0300, WD40 repeat-containing protein [Function unknown].
UM956_494	228980	KOG1034, KOG1034, KOG1034, Transcriptional repressor EED/ESC/FIE, required for transcriptional silencing, WD repeat superfamily [Transcription].
UM956_495	228715	KOG0768, KOG0768, KOG0768, Mitochondrial carrier protein PET8 [Energy production and conversion].
UM956_495	228717	KOG0770, KOG0770, KOG0770, Predicted mitochondrial carrier protein [Energy production and conversion].
UM956_495	228707	KOG0760, KOG0760, KOG0760, Mitochondrial carrier protein MRS3/4 [Energy production and conversion].
UM956_495	228705	KOG0758, KOG0758, KOG0758, Mitochondrial carnitine-acylcarnitine carrier protein [Energy production and conversion].
UM956_495	228708	KOG0761, KOG0761, KOG0761, Mitochondrial carrier protein CGI-69 [Energy production and conversion].
UM956_495	228703	KOG0756, KOG0756, KOG0756, Mitochondrial tricarboxylate/dicarboxylate carrier proteins [Energy production and conversion].
UM956_495	228699	KOG0752, KOG0752, KOG0752, Mitochondrial solute carrier protein [Energy production and conversion].
UM956_495	228711	KOG0764, KOG0764, KOG0764, Mitochondrial FAD carrier protein [Energy production and conversion].
UM956_495	228701	KOG0754, KOG0754, KOG0754, Mitochondrial oxodicarboxylate carrier protein [Energy production and conversion].
UM956_495	228706	KOG0759, KOG0759, KOG0759, Mitochondrial oxoglutarate/malate carrier proteins [Energy production and conversion].
UM956_495	228712	KOG0765, KOG0765, KOG0765, Predicted mitochondrial carrier protein [Energy production and conversion].
UM956_495	228698	KOG0751, KOG0751, KOG0751, Mitochondrial aspartate/glutamate carrier protein Aralar/Citrin (contains EF-hand Ca2+-binding domains) [Energy production and conversion].
UM956_495	228704	KOG0757, KOG0757, KOG0757, Mitochondrial carrier protein - Rim2p/Mrs12p [Energy production and conversion].
UM956_495	228709	KOG0762, KOG0762, KOG0762, Mitochondrial carrier protein [Energy production and conversion].
UM956_495	228697	KOG0750, KOG0750, KOG0750, Mitochondrial solute carrier protein [Energy production and conversion].
UM956_495	228700	KOG0753, KOG0753, KOG0753, Mitochondrial fatty acid anion carrier protein/Uncoupling protein [Energy production and conversion].
UM956_495	228713	KOG0766, KOG0766, KOG0766, Predicted mitochondrial carrier protein [Energy production and conversion].
UM956_495	228710	KOG0763, KOG0763, KOG0763, Mitochondrial ornithine transporter [Energy production and conversion].
UM956_495	227987	KOG0036, KOG0036, KOG0036, Predicted mitochondrial carrier protein [Nucleotide transport and metabolism].
UM956_497	232124	KOG4194, KOG4194, KOG4194, Membrane glycoprotein LIG-1 [Signal transduction mechanisms].
UM956_497	228393	KOG0444, KOG0444, KOG0444, Cytoskeletal regulator Flightless-I (contains leucine-rich and gelsolin repeats) [Cytoskeleton].
UM956_497	228479	KOG0531, KOG0531, KOG0531, Protein phosphatase 1, regulatory subunit, and related proteins [Signal transduction mechanisms].
UM956_497	228421	KOG0472, KOG0472, KOG0472, Leucine-rich repeat protein [Function unknown].
UM956_497	228566	KOG0618, KOG0618, KOG0618, Serine/threonine phosphatase 2C containing leucine-rich repeats, similar to SCN circadian oscillatory protein (SCOP) [Signal transduction mechanisms].
UM956_497	229201	KOG1259, KOG1259, KOG1259, Nischarin, modulator of integrin alpha5 subunit action [Signal transduction mechanisms, Cytoskeleton].
UM956_497	229798	KOG1859, KOG1859, KOG1859, Leucine-rich repeat proteins [General function prediction only].
UM956_497	228480	KOG0532, KOG0532, KOG0532, Leucine-rich repeat (LRR) protein, contains calponin homology domain [Cytoskeleton].
UM956_497	232585	KOG4658, KOG4658, KOG4658, Apoptotic ATPase [Signal transduction mechanisms].
UM956_497	231145	KOG3207, KOG3207, KOG3207, Beta-tubulin folding cofactor E [Posttranslational modification, protein turnover, chaperones].
UM956_497	232166	KOG4237, KOG4237, KOG4237, Extracellular matrix protein slit, contains leucine-rich and EGF-like repeats [Extracellular structures, Signal transduction mechanisms].
UM956_499	230343	KOG2404, KOG2404, KOG2404, Fumarate reductase, flavoprotein subunit [Energy production and conversion].
UM956_501	229395	KOG1454, KOG1454, KOG1454, Predicted hydrolase/acyltransferase (alpha/beta hydrolase superfamily) [General function prediction only].
UM956_502	230472	KOG2533, KOG2533, KOG2533, Permease of the major facilitator superfamily [Carbohydrate transport and metabolism].
UM956_502	230471	KOG2532, KOG2532, KOG2532, Permease of the major facilitator superfamily [Carbohydrate transport and metabolism].
UM956_502	229272	KOG1330, KOG1330, KOG1330, Sugar transporter/spinster transmembrane protein [Carbohydrate transport and metabolism].
UM956_507	231899	KOG3968, KOG3968, KOG3968, Atrazine chlorohydrolase/guanine deaminase [Nucleotide transport and metabolism, Secondary metabolites biosynthesis, transport and catabolism].
UM956_507	230523	KOG2584, KOG2584, KOG2584, Dihydroorotase and related enzymes [Nucleotide transport and metabolism].
UM956_511	229712	KOG1773, KOG1773, KOG1773, Stress responsive protein [General function prediction only].
UM956_512	229205	KOG1263, KOG1263, KOG1263, Multicopper oxidases [Secondary metabolites biosynthesis, transport and catabolism].
UM956_513	229561	KOG1620, KOG1620, KOG1620, Inositol polyphosphate multikinase, component of the ARGR transcription regulatory complex [Transcription, Lipid transport and metabolism, Signal transduction mechanisms].
UM956_515	228092	KOG0142, KOG0142, KOG0142, Isopentenyl pyrophosphate:dimethylallyl pyrophosphate isomerase [Secondary metabolites biosynthesis, transport and catabolism].
UM956_516	229289	KOG1347, KOG1347, KOG1347, Uncharacterized membrane protein, predicted efflux pump [General function prediction only].
UM956_517	229614	KOG1673, KOG1673, KOG1673, Ras GTPases [General function prediction only].
UM956_517	228043	KOG0092, KOG0092, KOG0092, GTPase Rab5/YPT51 and related small G protein superfamily GTPases [Intracellular trafficking, secretion, and vesicular transport].
UM956_517	228035	KOG0084, KOG0084, KOG0084, GTPase Rab1/YPT1, small G protein superfamily, and related GTP-binding proteins [Signal transduction mechanisms, Intracellular trafficking, secretion, and vesicular transport].
UM956_517	228045	KOG0094, KOG0094, KOG0094, GTPase Rab6/YPT6/Ryh1, small G protein superfamily [Intracellular trafficking, secretion, and vesicular transport].
UM956_517	228031	KOG0080, KOG0080, KOG0080, GTPase Rab18, small G protein superfamily [General function prediction only].
UM956_517	228046	KOG0095, KOG0095, KOG0095, GTPase Rab30, small G protein superfamily [Intracellular trafficking, secretion, and vesicular transport].
UM956_517	228029	KOG0078, KOG0078, KOG0078, GTP-binding protein SEC4, small G protein superfamily, and related Ras family GTP-binding proteins [Signal transduction mechanisms, Intracellular trafficking, secretion, and vesicular transport].
UM956_517	228034	KOG0083, KOG0083, KOG0083, GTPase Rab26/Rab37, small G protein superfamily [General function prediction only].
UM956_517	228049	KOG0098, KOG0098, KOG0098, GTPase Rab2, small G protein superfamily [Intracellular trafficking, secretion, and vesicular transport].
UM956_517	228044	KOG0093, KOG0093, KOG0093, GTPase Rab3, small G protein superfamily [Intracellular trafficking, secretion, and vesicular transport].
UM956_517	228030	KOG0079, KOG0079, KOG0079, GTP-binding protein H-ray, small G protein superfamily [General function prediction only].
UM956_517	228032	KOG0081, KOG0081, KOG0081, GTPase Rab27, small G protein superfamily [Intracellular trafficking, secretion, and vesicular transport].
UM956_517	228038	KOG0087, KOG0087, KOG0087, GTPase Rab11/YPT3, small G protein superfamily [Intracellular trafficking, secretion, and vesicular transport].
UM956_517	228039	KOG0088, KOG0088, KOG0088, GTPase Rab21, small G protein superfamily [General function prediction only].
UM956_517	228344	KOG0395, KOG0395, KOG0395, Ras-related GTPase [General function prediction only].
UM956_517	228048	KOG0097, KOG0097, KOG0097, GTPase Rab14, small G protein superfamily [Intracellular trafficking, secretion, and vesicular transport].
UM956_517	232181	KOG4252, KOG4252, KOG4252, GTP-binding protein [Signal transduction mechanisms].
UM956_517	228037	KOG0086, KOG0086, KOG0086, GTPase Rab4, small G protein superfamily [Intracellular trafficking, secretion, and vesicular transport].
UM956_517	228042	KOG0091, KOG0091, KOG0091, GTPase Rab39, small G protein superfamily [General function prediction only].
UM956_517	228343	KOG0394, KOG0394, KOG0394, Ras-related GTPase [General function prediction only].
UM956_517	228342	KOG0393, KOG0393, KOG0393, Ras-related small GTPase, Rho type [General function prediction only].
UM956_517	232352	KOG4423, KOG4423, KOG4423, GTP-binding protein-like, RAS superfamily [Signal transduction mechanisms].
UM956_517	228026	KOG0075, KOG0075, KOG0075, GTP-binding ADP-ribosylation factor-like protein [General function prediction only].
UM956_517	232508	KOG4580, KOG4580, KOG4580, Component of vacuolar transporter chaperone (Vtc) involved in vacuole fusion [Intracellular trafficking, secretion, and vesicular transport, Posttranslational modification, protein turnover, chaperones].
UM956_517	228652	KOG0705, KOG0705, KOG0705, GTPase-activating protein Centaurin gamma (contains Ras-like GTPase, PH and ankyrin repeat domains) [Signal transduction mechanisms].
UM956_518	229150	KOG1208, KOG1208, KOG1208, Dehydrogenases with different specificities (related to short-chain alcohol dehydrogenases) [Secondary metabolites biosynthesis, transport and catabolism].
UM956_518	228672	KOG0725, KOG0725, KOG0725, Reductases with broad range of substrate specificities [General function prediction only].
UM956_518	229552	KOG1611, KOG1611, KOG1611, Predicted short chain-type dehydrogenase [General function prediction only].
UM956_518	229147	KOG1205, KOG1205, KOG1205, Predicted dehydrogenase [Secondary metabolites biosynthesis, transport and catabolism].
UM956_518	229419	KOG1478, KOG1478, KOG1478, 3-keto sterol reductase [Lipid transport and metabolism].
UM956_520	229180	KOG1238, KOG1238, KOG1238, Glucose dehydrogenase/choline dehydrogenase/mandelonitrile lyase (GMC oxidoreductase family) [General function prediction only].
UM956_523	229359	KOG1417, KOG1417, KOG1417, Homogentisate 1,2-dioxygenase [Amino acid transport and metabolism].
UM956_524	230782	KOG2843, KOG2843, KOG2843, Fumarylacetoacetase [Carbohydrate transport and metabolism].
UM956_526	228106	KOG0156, KOG0156, KOG0156, Cytochrome P450 CYP2 subfamily [Secondary metabolites biosynthesis, transport and catabolism].
UM956_526	228107	KOG0157, KOG0157, KOG0157, Cytochrome P450 CYP4/CYP19/CYP26 subfamilies [Secondary metabolites biosynthesis, transport and catabolism, Lipid transport and metabolism].
UM956_526	228108	KOG0158, KOG0158, KOG0158, Cytochrome P450 CYP3/CYP5/CYP6/CYP9 subfamilies [Secondary metabolites biosynthesis, transport and catabolism].
UM956_526	228109	KOG0159, KOG0159, KOG0159, Cytochrome P450 CYP11/CYP12/CYP24/CYP27 subfamilies [Secondary metabolites biosynthesis, transport and catabolism].
UM956_526	228631	KOG0684, KOG0684, KOG0684, Cytochrome P450 [Secondary metabolites biosynthesis, transport and catabolism].
UM956_528	230553	KOG2614, KOG2614, KOG2614, Kynurenine 3-monooxygenase and related flavoprotein monooxygenases [Energy production and conversion, General function prediction only].
UM956_528	231787	KOG3855, KOG3855, KOG3855, Monooxygenase involved in coenzyme Q (ubiquinone) biosynthesis [Coenzyme transport and metabolism, Energy production and conversion].
UM956_531	227998	KOG0047, KOG0047, KOG0047, Catalase [Inorganic ion transport and metabolism].
UM956_533	228203	KOG0254, KOG0254, KOG0254, Predicted transporter (major facilitator superfamily) [General function prediction only].
UM956_533	228517	KOG0569, KOG0569, KOG0569, Permease of the major facilitator superfamily [Carbohydrate transport and metabolism].
UM956_533	228204	KOG0255, KOG0255, KOG0255, Synaptic vesicle transporter SVOP and related transporters (major facilitator superfamily) [General function prediction only].
UM956_533	228202	KOG0253, KOG0253, KOG0253, Synaptic vesicle transporter SV2 (major facilitator superfamily) [General function prediction only].
UM956_533	228201	KOG0252, KOG0252, KOG0252, Inorganic phosphate transporter [Inorganic ion transport and metabolism].
UM956_533	230472	KOG2533, KOG2533, KOG2533, Permease of the major facilitator superfamily [Carbohydrate transport and metabolism].
UM956_533	230554	KOG2615, KOG2615, KOG2615, Permease of the major facilitator superfamily [General function prediction only].
UM956_534	228109	KOG0159, KOG0159, KOG0159, Cytochrome P450 CYP11/CYP12/CYP24/CYP27 subfamilies [Secondary metabolites biosynthesis, transport and catabolism].
UM956_534	228107	KOG0157, KOG0157, KOG0157, Cytochrome P450 CYP4/CYP19/CYP26 subfamilies [Secondary metabolites biosynthesis, transport and catabolism, Lipid transport and metabolism].
UM956_534	228106	KOG0156, KOG0156, KOG0156, Cytochrome P450 CYP2 subfamily [Secondary metabolites biosynthesis, transport and catabolism].
UM956_534	228108	KOG0158, KOG0158, KOG0158, Cytochrome P450 CYP3/CYP5/CYP6/CYP9 subfamilies [Secondary metabolites biosynthesis, transport and catabolism].
UM956_534	228631	KOG0684, KOG0684, KOG0684, Cytochrome P450 [Secondary metabolites biosynthesis, transport and catabolism].
UM956_535	229259	KOG1317, KOG1317, KOG1317, Fumarase [Energy production and conversion].
UM956_536	229476	KOG1535, KOG1535, KOG1535, Predicted fumarylacetoacetate hydralase [General function prediction only].
UM956_538	230553	KOG2614, KOG2614, KOG2614, Kynurenine 3-monooxygenase and related flavoprotein monooxygenases [Energy production and conversion, General function prediction only].
UM956_539	230511	KOG2572, KOG2572, KOG2572, Ribosome biogenesis protein - Nop58p/Nop5p [RNA processing and modification, Translation, ribosomal structure and biogenesis].
UM956_539	230512	KOG2573, KOG2573, KOG2573, Ribosome biogenesis protein - Nop56p/Sik1p [RNA processing and modification, Translation, ribosomal structure and biogenesis].
UM956_539	230513	KOG2574, KOG2574, KOG2574, mRNA splicing factor PRP31 [RNA processing and modification].
UM956_543	228204	KOG0255, KOG0255, KOG0255, Synaptic vesicle transporter SVOP and related transporters (major facilitator superfamily) [General function prediction only].
UM956_546	230134	KOG2195, KOG2195, KOG2195, Transferrin receptor and related proteins containing the protease-associated (PA) domain [Posttranslational modification, protein turnover, chaperones, Inorganic ion transport and metabolism, General function prediction only].
UM956_546	229341	KOG1399, KOG1399, KOG1399, Flavin-containing monooxygenase [Secondary metabolites biosynthesis, transport and catabolism].
UM956_546	230133	KOG2194, KOG2194, KOG2194, Aminopeptidases of the M20 family [Posttranslational modification, protein turnover, chaperones, General function prediction only].
UM956_547	231631	KOG3699, KOG3699, KOG3699, Cytoskeletal protein Adducin [Signal transduction mechanisms, Cytoskeleton].
UM956_549	228204	KOG0255, KOG0255, KOG0255, Synaptic vesicle transporter SVOP and related transporters (major facilitator superfamily) [General function prediction only].
UM956_549	228203	KOG0254, KOG0254, KOG0254, Predicted transporter (major facilitator superfamily) [General function prediction only].
UM956_549	229272	KOG1330, KOG1330, KOG1330, Sugar transporter/spinster transmembrane protein [Carbohydrate transport and metabolism].
UM956_549	228517	KOG0569, KOG0569, KOG0569, Permease of the major facilitator superfamily [Carbohydrate transport and metabolism].
UM956_550	228486	KOG0538, KOG0538, KOG0538, Glycolate oxidase [Energy production and conversion].
UM956_550	228485	KOG0537, KOG0537, KOG0537, Cytochrome b5 [Energy production and conversion].
UM956_550	228484	KOG0536, KOG0536, KOG0536, Flavohemoprotein b5+b5R [Energy production and conversion].
UM956_553	232059	KOG4128, KOG4128, KOG4128, Bleomycin hydrolases and aminopeptidases of cysteine protease family [Amino acid transport and metabolism].
UM956_554	228368	KOG0419, KOG0419, KOG0419, Ubiquitin-protein ligase [Posttranslational modification, protein turnover, chaperones].
UM956_554	228366	KOG0417, KOG0417, KOG0417, Ubiquitin-protein ligase [Posttranslational modification, protein turnover, chaperones].
UM956_554	228374	KOG0425, KOG0425, KOG0425, Ubiquitin-protein ligase [Posttranslational modification, protein turnover, chaperones].
UM956_554	228375	KOG0426, KOG0426, KOG0426, Ubiquitin-protein ligase [Posttranslational modification, protein turnover, chaperones].
UM956_554	228370	KOG0421, KOG0421, KOG0421, Ubiquitin-protein ligase [Posttranslational modification, protein turnover, chaperones].
UM956_554	228373	KOG0424, KOG0424, KOG0424, Ubiquitin-protein ligase [Posttranslational modification, protein turnover, chaperones].
UM956_554	228367	KOG0418, KOG0418, KOG0418, Ubiquitin-protein ligase [Posttranslational modification, protein turnover, chaperones].
UM956_554	228372	KOG0423, KOG0423, KOG0423, Ubiquitin-protein ligase [Posttranslational modification, protein turnover, chaperones].
UM956_554	228369	KOG0420, KOG0420, KOG0420, Ubiquitin-protein ligase [Posttranslational modification, protein turnover, chaperones].
UM956_554	228365	KOG0416, KOG0416, KOG0416, Ubiquitin-protein ligase [Posttranslational modification, protein turnover, chaperones].
UM956_554	228371	KOG0422, KOG0422, KOG0422, Ubiquitin-protein ligase [Posttranslational modification, protein turnover, chaperones].
UM956_554	228376	KOG0427, KOG0427, KOG0427, Ubiquitin conjugating enzyme [Posttranslational modification, protein turnover, chaperones].
UM956_554	228840	KOG0894, KOG0894, KOG0894, Ubiquitin-protein ligase [Posttranslational modification, protein turnover, chaperones].
UM956_554	228378	KOG0429, KOG0429, KOG0429, Ubiquitin-conjugating enzyme-related protein Ft1, involved in programmed cell death [Posttranslational modification, protein turnover, chaperones].
UM956_554	228841	KOG0895, KOG0895, KOG0895, Ubiquitin-conjugating enzyme [Posttranslational modification, protein turnover, chaperones].
UM956_554	228377	KOG0428, KOG0428, KOG0428, Non-canonical ubiquitin conjugating enzyme 1 [Posttranslational modification, protein turnover, chaperones].
UM956_554	228842	KOG0896, KOG0896, KOG0896, Ubiquitin-conjugating enzyme E2 [Posttranslational modification, protein turnover, chaperones].
UM956_555	229332	KOG1390, KOG1390, KOG1390, Acetyl-CoA acetyltransferase [Lipid transport and metabolism].
UM956_555	229331	KOG1389, KOG1389, KOG1389, 3-oxoacyl CoA thiolase [Lipid transport and metabolism].
UM956_555	229333	KOG1391, KOG1391, KOG1391, Acetyl-CoA acetyltransferase [Lipid transport and metabolism].
UM956_555	229334	KOG1392, KOG1392, KOG1392, Acetyl-CoA acetyltransferase [Lipid transport and metabolism].
UM956_555	229348	KOG1406, KOG1406, KOG1406, Peroxisomal 3-ketoacyl-CoA-thiolase P-44/SCP2 [Lipid transport and metabolism].
UM956_557	231666	KOG3734, KOG3734, KOG3734, Predicted phosphoglycerate mutase [Carbohydrate transport and metabolism].
UM956_558	232108	KOG4178, KOG4178, KOG4178, Soluble epoxide hydrolase [Lipid transport and metabolism].
UM956_559	228189	KOG0240, KOG0240, KOG0240, Kinesin (SMY1 subfamily) [Cytoskeleton].
UM956_559	232209	KOG4280, KOG4280, KOG4280, Kinesin-like protein [Cytoskeleton].
UM956_559	228191	KOG0242, KOG0242, KOG0242, Kinesin-like protein [Cytoskeleton].
UM956_559	228192	KOG0243, KOG0243, KOG0243, Kinesin-like protein [Cytoskeleton].
UM956_559	228188	KOG0239, KOG0239, KOG0239, Kinesin (KAR3 subfamily) [Cytoskeleton].
UM956_559	228194	KOG0245, KOG0245, KOG0245, Kinesin-like protein [Cytoskeleton].
UM956_559	228190	KOG0241, KOG0241, KOG0241, Kinesin-like protein [Cytoskeleton].
UM956_559	228193	KOG0244, KOG0244, KOG0244, Kinesin-like protein [Cytoskeleton].
UM956_559	228195	KOG0246, KOG0246, KOG0246, Kinesin-like protein [Cytoskeleton].
UM956_559	228196	KOG0247, KOG0247, KOG0247, Kinesin-like protein [Cytoskeleton].
UM956_559	228111	KOG0161, KOG0161, KOG0161, Myosin class II heavy chain [Cytoskeleton].
UM956_559	228560	KOG0612, KOG0612, KOG0612, Rho-associated, coiled-coil containing protein kinase [Signal transduction mechanisms].
UM956_562	229140	KOG1198, KOG1198, KOG1198, Zinc-binding oxidoreductase [Energy production and conversion, General function prediction only].
UM956_562	229139	KOG1197, KOG1197, KOG1197, Predicted quinone oxidoreductase [Energy production and conversion, General function prediction only].
UM956_562	229144	KOG1202, KOG1202, KOG1202, Animal-type fatty acid synthase and related proteins [Lipid transport and metabolism].
UM956_562	227976	KOG0025, KOG0025, KOG0025, Zn2+-binding dehydrogenase (nuclear receptor binding factor-1) [Transcription, Energy production and conversion].
UM956_562	227975	KOG0024, KOG0024, KOG0024, Sorbitol dehydrogenase [Secondary metabolites biosynthesis, transport and catabolism].
UM956_563	229173	KOG1231, KOG1231, KOG1231, Proteins containing the FAD binding domain [Energy production and conversion].
UM956_563	232656	KOG4730, KOG4730, KOG4730, D-arabinono-1, 4-lactone oxidase [Defense mechanisms].
UM956_564	229231	KOG1289, KOG1289, KOG1289, Amino acid transporters [Amino acid transport and metabolism].
UM956_564	229228	KOG1286, KOG1286, KOG1286, Amino acid transporters [Amino acid transport and metabolism].
UM956_565	230071	KOG2132, KOG2132, KOG2132, Uncharacterized conserved protein, contains JmjC domain [Chromatin structure and dynamics, Signal transduction mechanisms].
UM956_565	230447	KOG2508, KOG2508, KOG2508, Predicted phospholipase [Lipid transport and metabolism].
UM956_567	231061	KOG3123, KOG3123, KOG3123, Diphthine synthase [Translation, ribosomal structure and biogenesis].
UM956_568	231833	KOG3902, KOG3902, KOG3902, Histone acetyltransferase PCAF/SAGA, subunit SUPT3H/SPT3 [Transcription].
UM956_569	231161	KOG3223, KOG3223, KOG3223, Uncharacterized conserved protein [Function unknown].
UM956_571	228226	KOG0277, KOG0277, KOG0277, Peroxisomal targeting signal type 2 receptor [Intracellular trafficking, secretion, and vesicular transport].
UM956_571	228213	KOG0264, KOG0264, KOG0264, Nucleosome remodeling factor, subunit CAF1/NURF55/MSI1 [Chromatin structure and dynamics].
UM956_571	228221	KOG0272, KOG0272, KOG0272, U4/U6 small nuclear ribonucleoprotein Prp4 (contains WD40 repeats) [RNA processing and modification].
UM956_571	228218	KOG0269, KOG0269, KOG0269, WD40 repeat-containing protein [Function unknown].
UM956_571	228262	KOG0313, KOG0313, KOG0313, Microtubule binding protein YTM1 (contains WD40 repeats) [Cytoskeleton].
UM956_571	228215	KOG0266, KOG0266, KOG0266, WD40 repeat-containing protein [General function prediction only].
UM956_571	228222	KOG0273, KOG0273, KOG0273, Beta-transducin family (WD-40 repeat) protein [Chromatin structure and dynamics].
UM956_571	228239	KOG0290, KOG0290, KOG0290, Conserved WD40 repeat-containing protein AN11 [Function unknown].
UM956_571	228244	KOG0295, KOG0295, KOG0295, WD40 repeat-containing protein [Function unknown].
UM956_571	228251	KOG0302, KOG0302, KOG0302, Ribosome Assembly protein [General function prediction only].
UM956_571	228220	KOG0271, KOG0271, KOG0271, Notchless-like WD40 repeat-containing protein [Function unknown].
UM956_571	229274	KOG1332, KOG1332, KOG1332, Vesicle coat complex COPII, subunit SEC13 [Intracellular trafficking, secretion, and vesicular transport].
UM956_571	228233	KOG0284, KOG0284, KOG0284, Polyadenylation factor I complex, subunit PFS2 [RNA processing and modification].
UM956_571	228592	KOG0645, KOG0645, KOG0645, WD40 repeat protein [General function prediction only].
UM956_571	228234	KOG0285, KOG0285, KOG0285, Pleiotropic regulator 1 [RNA processing and modification].
UM956_571	228257	KOG0308, KOG0308, KOG0308, Conserved WD40 repeat-containing protein [Function unknown].
UM956_571	228252	KOG0303, KOG0303, KOG0303, Actin-binding protein Coronin, contains WD40 repeats [Cytoskeleton].
UM956_571	228259	KOG0310, KOG0310, KOG0310, Conserved WD40 repeat-containing protein [Function unknown].
UM956_571	228982	KOG1036, KOG1036, KOG1036, Mitotic spindle checkpoint protein BUB3, WD repeat superfamily [Cell cycle control, cell division, chromosome partitioning].
UM956_571	228225	KOG0276, KOG0276, KOG0276, Vesicle coat complex COPI, beta' subunit [Intracellular trafficking, secretion, and vesicular transport].
UM956_571	228256	KOG0307, KOG0307, KOG0307, Vesicle coat complex COPII, subunit SEC31 [Intracellular trafficking, secretion, and vesicular transport].
UM956_571	228980	KOG1034, KOG1034, KOG1034, Transcriptional repressor EED/ESC/FIE, required for transcriptional silencing, WD repeat superfamily [Transcription].
UM956_571	228212	KOG0263, KOG0263, KOG0263, Transcription initiation factor TFIID, subunit TAF5 (also component of histone acetyltransferase SAGA) [Transcription].
UM956_571	228240	KOG0291, KOG0291, KOG0291, WD40-repeat-containing subunit of the 18S rRNA processing complex [RNA processing and modification].
UM956_571	228250	KOG0301, KOG0301, KOG0301, Phospholipase A2-activating protein (contains WD40 repeats) [Lipid transport and metabolism].
UM956_571	228227	KOG0278, KOG0278, KOG0278, Serine/threonine kinase receptor-associated protein [Lipid transport and metabolism].
UM956_571	228214	KOG0265, KOG0265, KOG0265, U5 snRNP-specific protein-like factor and related proteins [RNA processing and modification].
UM956_571	229349	KOG1407, KOG1407, KOG1407, WD40 repeat protein [Function unknown].
UM956_571	232212	KOG4283, KOG4283, KOG4283, Transcription-coupled repair protein CSA, contains WD40 domain [Transcription, Replication, recombination and repair].
UM956_571	228249	KOG0300, KOG0300, KOG0300, WD40 repeat-containing protein [Function unknown].
UM956_571	228255	KOG0306, KOG0306, KOG0306, WD40-repeat-containing subunit of the 18S rRNA processing complex [RNA processing and modification].
UM956_571	228594	KOG0647, KOG0647, KOG0647, mRNA export protein (contains WD40 repeats) [RNA processing and modification].
UM956_571	228223	KOG0274, KOG0274, KOG0274, Cdc4 and related F-box and WD-40 proteins [General function prediction only].
UM956_571	228232	KOG0283, KOG0283, KOG0283, WD40 repeat-containing protein [Function unknown].
UM956_571	228264	KOG0315, KOG0315, KOG0315, G-protein beta subunit-like protein (contains WD40 repeats) [General function prediction only].
UM956_571	228589	KOG0642, KOG0642, KOG0642, Cell-cycle nuclear protein, contains WD-40 repeats [Cell cycle control, cell division, chromosome partitioning].
UM956_571	228228	KOG0279, KOG0279, KOG0279, G protein beta subunit-like protein [Signal transduction mechanisms].
UM956_574	228378	KOG0429, KOG0429, KOG0429, Ubiquitin-conjugating enzyme-related protein Ft1, involved in programmed cell death [Posttranslational modification, protein turnover, chaperones].
UM956_574	228366	KOG0417, KOG0417, KOG0417, Ubiquitin-protein ligase [Posttranslational modification, protein turnover, chaperones].
UM956_576	228720	KOG0773, KOG0773, KOG0773, Transcription factor MEIS1 and related HOX domain proteins [Transcription].
UM956_576	228721	KOG0774, KOG0774, KOG0774, Transcription factor PBX and related HOX domain proteins [Transcription].
UM956_576	228722	KOG0775, KOG0775, KOG0775, Transcription factor SIX and related HOX domain proteins [Transcription].
UM956_579	228187	KOG0238, KOG0238, KOG0238, 3-Methylcrotonyl-CoA carboxylase, biotin-containing subunit/Propionyl-CoA carboxylase, alpha chain/Acetyl-CoA carboxylase, biotin carboxylase subunit [Lipid transport and metabolism, Amino acid transport and metabolism].
UM956_579	228318	KOG0369, KOG0369, KOG0369, Pyruvate carboxylase [Energy production and conversion].
UM956_579	228317	KOG0368, KOG0368, KOG0368, Acetyl-CoA carboxylase [Lipid transport and metabolism].
UM956_581	228563	KOG0615, KOG0615, KOG0615, Serine/threonine protein kinase Chk2 and related proteins [Cell cycle control, cell division, chromosome partitioning].
UM956_581	228529	KOG0581, KOG0581, KOG0581, Mitogen-activated protein kinase kinase (MAP2K) [Signal transduction mechanisms].
UM956_581	228147	KOG0198, KOG0198, KOG0198, MEKK and related serine/threonine protein kinases [Signal transduction mechanisms].
UM956_581	228539	KOG0591, KOG0591, KOG0591, NIMA (never in mitosis)-related G2-specific serine/threonine protein kinase [Cell cycle control, cell division, chromosome partitioning].
UM956_581	228543	KOG0595, KOG0595, KOG0595, Serine/threonine-protein kinase involved in autophagy [Posttranslational modification, protein turnover, chaperones, Intracellular trafficking, secretion, and vesicular transport, Signal transduction mechanisms].
UM956_581	228141	KOG0192, KOG0192, KOG0192, Tyrosine kinase specific for activated (GTP-bound) p21cdc42Hs [Signal transduction mechanisms].
UM956_581	228973	KOG1027, KOG1027, KOG1027, Serine/threonine protein kinase and endoribonuclease ERN1/IRE1, sensor of the unfolded protein response pathway [Signal transduction mechanisms].
UM956_581	228545	KOG0597, KOG0597, KOG0597, Serine-threonine protein kinase FUSED [General function prediction only].
UM956_581	228530	KOG0582, KOG0582, KOG0582, Ste20-like serine/threonine protein kinase [Signal transduction mechanisms].
UM956_583	228107	KOG0157, KOG0157, KOG0157, Cytochrome P450 CYP4/CYP19/CYP26 subfamilies [Secondary metabolites biosynthesis, transport and catabolism, Lipid transport and metabolism].
UM956_583	228106	KOG0156, KOG0156, KOG0156, Cytochrome P450 CYP2 subfamily [Secondary metabolites biosynthesis, transport and catabolism].
UM956_583	228109	KOG0159, KOG0159, KOG0159, Cytochrome P450 CYP11/CYP12/CYP24/CYP27 subfamilies [Secondary metabolites biosynthesis, transport and catabolism].
UM956_583	228108	KOG0158, KOG0158, KOG0158, Cytochrome P450 CYP3/CYP5/CYP6/CYP9 subfamilies [Secondary metabolites biosynthesis, transport and catabolism].
UM956_583	228631	KOG0684, KOG0684, KOG0684, Cytochrome P450 [Secondary metabolites biosynthesis, transport and catabolism].
UM956_587	232229	KOG4300, KOG4300, KOG4300, Predicted methyltransferase [General function prediction only].
UM956_588	230759	KOG2820, KOG2820, KOG2820, FAD-dependent oxidoreductase [General function prediction only].
UM956_589	231240	KOG3302, KOG3302, KOG3302, TATA-box binding protein (TBP), component of TFIID and TFIIIB [Transcription].
UM956_590	230354	KOG2415, KOG2415, KOG2415, Electron transfer flavoprotein ubiquinone oxidoreductase [Energy production and conversion].
UM956_590	227980	KOG0029, KOG0029, KOG0029, Amine oxidase [Secondary metabolites biosynthesis, transport and catabolism].
UM956_591	229150	KOG1208, KOG1208, KOG1208, Dehydrogenases with different specificities (related to short-chain alcohol dehydrogenases) [Secondary metabolites biosynthesis, transport and catabolism].
UM956_591	229147	KOG1205, KOG1205, KOG1205, Predicted dehydrogenase [Secondary metabolites biosynthesis, transport and catabolism].
UM956_591	229552	KOG1611, KOG1611, KOG1611, Predicted short chain-type dehydrogenase [General function prediction only].
UM956_591	228672	KOG0725, KOG0725, KOG0725, Reductases with broad range of substrate specificities [General function prediction only].
UM956_591	229143	KOG1201, KOG1201, KOG1201, Hydroxysteroid 17-beta dehydrogenase 11 [Secondary metabolites biosynthesis, transport and catabolism].
UM956_591	232099	KOG4169, KOG4169, KOG4169, 15-hydroxyprostaglandin dehydrogenase and related dehydrogenases [Lipid transport and metabolism, General function prediction only].
UM956_591	229551	KOG1610, KOG1610, KOG1610, Corticosteroid 11-beta-dehydrogenase and related short chain-type dehydrogenases [Secondary metabolites biosynthesis, transport and catabolism, General function prediction only].
UM956_591	229142	KOG1200, KOG1200, KOG1200, Mitochondrial/plastidial beta-ketoacyl-ACP reductase [Lipid transport and metabolism].
UM956_591	228960	KOG1014, KOG1014, KOG1014, 17 beta-hydroxysteroid dehydrogenase type 3, HSD17B3 [Lipid transport and metabolism].
UM956_591	229152	KOG1210, KOG1210, KOG1210, Predicted 3-ketosphinganine reductase [Secondary metabolites biosynthesis, transport and catabolism].
UM956_591	229151	KOG1209, KOG1209, KOG1209, 1-Acyl dihydroxyacetone phosphate reductase and related dehydrogenases [Secondary metabolites biosynthesis, transport and catabolism].
UM956_591	229419	KOG1478, KOG1478, KOG1478, 3-keto sterol reductase [Lipid transport and metabolism].
UM956_592	229150	KOG1208, KOG1208, KOG1208, Dehydrogenases with different specificities (related to short-chain alcohol dehydrogenases) [Secondary metabolites biosynthesis, transport and catabolism].
UM956_592	229147	KOG1205, KOG1205, KOG1205, Predicted dehydrogenase [Secondary metabolites biosynthesis, transport and catabolism].
UM956_592	229419	KOG1478, KOG1478, KOG1478, 3-keto sterol reductase [Lipid transport and metabolism].
UM956_592	228672	KOG0725, KOG0725, KOG0725, Reductases with broad range of substrate specificities [General function prediction only].
UM956_592	229551	KOG1610, KOG1610, KOG1610, Corticosteroid 11-beta-dehydrogenase and related short chain-type dehydrogenases [Secondary metabolites biosynthesis, transport and catabolism, General function prediction only].
UM956_592	229552	KOG1611, KOG1611, KOG1611, Predicted short chain-type dehydrogenase [General function prediction only].
UM956_592	229149	KOG1207, KOG1207, KOG1207, Diacetyl reductase/L-xylulose reductase [Secondary metabolites biosynthesis, transport and catabolism].
UM956_592	229151	KOG1209, KOG1209, KOG1209, 1-Acyl dihydroxyacetone phosphate reductase and related dehydrogenases [Secondary metabolites biosynthesis, transport and catabolism].
UM956_592	229142	KOG1200, KOG1200, KOG1200, Mitochondrial/plastidial beta-ketoacyl-ACP reductase [Lipid transport and metabolism].
UM956_594	228016	KOG0065, KOG0065, KOG0065, Pleiotropic drug resistance proteins (PDR1-15), ABC superfamily [Secondary metabolites biosynthesis, transport and catabolism].
UM956_594	228012	KOG0061, KOG0061, KOG0061, Transporter, ABC superfamily (Breast cancer resistance protein) [Secondary metabolites biosynthesis, transport and catabolism].
UM956_594	228010	KOG0059, KOG0059, KOG0059, Lipid exporter ABCA1 and related proteins, ABC superfamily [Lipid transport and metabolism, General function prediction only].
UM956_594	228006	KOG0055, KOG0055, KOG0055, Multidrug/pheromone exporter, ABC superfamily [Secondary metabolites biosynthesis, transport and catabolism].
UM956_594	228008	KOG0057, KOG0057, KOG0057, Mitochondrial Fe/S cluster exporter, ABC superfamily [Intracellular trafficking, secretion, and vesicular transport].
UM956_594	228007	KOG0056, KOG0056, KOG0056, Heavy metal exporter HMT1, ABC superfamily [Inorganic ion transport and metabolism].
UM956_594	228873	KOG0927, KOG0927, KOG0927, Predicted transporter (ABC superfamily) [General function prediction only].
UM956_594	228013	KOG0062, KOG0062, KOG0062, ATPase component of ABC transporters with duplicated ATPase domains/Translation elongation factor EF-3b [Amino acid transport and metabolism, Translation, ribosomal structure and biogenesis].
UM956_601	228599	KOG0652, KOG0652, KOG0652, 26S proteasome regulatory complex, ATPase RPT5 [Posttranslational modification, protein turnover, chaperones].
UM956_601	228673	KOG0726, KOG0726, KOG0726, 26S proteasome regulatory complex, ATPase RPT2 [Posttranslational modification, protein turnover, chaperones].
UM956_601	228675	KOG0728, KOG0728, KOG0728, 26S proteasome regulatory complex, ATPase RPT6 [Posttranslational modification, protein turnover, chaperones].
UM956_601	228676	KOG0729, KOG0729, KOG0729, 26S proteasome regulatory complex, ATPase RPT1 [Posttranslational modification, protein turnover, chaperones].
UM956_601	228674	KOG0727, KOG0727, KOG0727, 26S proteasome regulatory complex, ATPase RPT3 [Posttranslational modification, protein turnover, chaperones].
UM956_601	228598	KOG0651, KOG0651, KOG0651, 26S proteasome regulatory complex, ATPase RPT4 [Posttranslational modification, protein turnover, chaperones].
UM956_601	228677	KOG0730, KOG0730, KOG0730, AAA+-type ATPase [Posttranslational modification, protein turnover, chaperones].
UM956_601	228678	KOG0731, KOG0731, KOG0731, AAA+-type ATPase containing the peptidase M41 domain [Posttranslational modification, protein turnover, chaperones].
UM956_601	228680	KOG0733, KOG0733, KOG0733, Nuclear AAA ATPase (VCP subfamily) [Posttranslational modification, protein turnover, chaperones].
UM956_601	228681	KOG0734, KOG0734, KOG0734, AAA+-type ATPase containing the peptidase M41 domain [Posttranslational modification, protein turnover, chaperones].
UM956_601	228682	KOG0735, KOG0735, KOG0735, AAA+-type ATPase [Posttranslational modification, protein turnover, chaperones].
UM956_601	228683	KOG0736, KOG0736, KOG0736, Peroxisome assembly factor 2 containing the AAA+-type ATPase domain [Posttranslational modification, protein turnover, chaperones].
UM956_601	228685	KOG0738, KOG0738, KOG0738, AAA+-type ATPase [Posttranslational modification, protein turnover, chaperones].
UM956_601	228686	KOG0739, KOG0739, KOG0739, AAA+-type ATPase [Posttranslational modification, protein turnover, chaperones].
UM956_601	228684	KOG0737, KOG0737, KOG0737, AAA+-type ATPase [Posttranslational modification, protein turnover, chaperones].
UM956_601	228687	KOG0740, KOG0740, KOG0740, AAA+-type ATPase [Posttranslational modification, protein turnover, chaperones].
UM956_601	228679	KOG0732, KOG0732, KOG0732, AAA+-type ATPase containing the bromodomain [Posttranslational modification, protein turnover, chaperones].
UM956_601	228688	KOG0741, KOG0741, KOG0741, AAA+-type ATPase [Posttranslational modification, protein turnover, chaperones].
UM956_601	228690	KOG0743, KOG0743, KOG0743, AAA+-type ATPase [Posttranslational modification, protein turnover, chaperones].
UM956_601	228689	KOG0742, KOG0742, KOG0742, AAA+-type ATPase [Posttranslational modification, protein turnover, chaperones].
UM956_601	228691	KOG0744, KOG0744, KOG0744, AAA+-type ATPase [Posttranslational modification, protein turnover, chaperones].
UM956_602	229615	KOG1674, KOG1674, KOG1674, Cyclin [General function prediction only].
UM956_604	228546	KOG0598, KOG0598, KOG0598, Ribosomal protein S6 kinase and related proteins [General function prediction only, Signal transduction mechanisms].
UM956_604	228641	KOG0694, KOG0694, KOG0694, Serine/threonine protein kinase [Signal transduction mechanisms].
UM956_604	228637	KOG0690, KOG0690, KOG0690, Serine/threonine protein kinase [Signal transduction mechanisms].
UM956_604	228564	KOG0616, KOG0616, KOG0616, cAMP-dependent protein kinase catalytic subunit (PKA) [Signal transduction mechanisms].
UM956_604	228553	KOG0605, KOG0605, KOG0605, NDR and related serine/threonine kinases [General function prediction only].
UM956_604	228643	KOG0696, KOG0696, KOG0696, Serine/threonine protein kinase [Signal transduction mechanisms].
UM956_604	228642	KOG0695, KOG0695, KOG0695, Serine/threonine protein kinase [Signal transduction mechanisms].
UM956_604	228932	KOG0986, KOG0986, KOG0986, G protein-coupled receptor kinase [Signal transduction mechanisms].
UM956_604	228560	KOG0612, KOG0612, KOG0612, Rho-associated, coiled-coil containing protein kinase [Signal transduction mechanisms].
UM956_604	228562	KOG0614, KOG0614, KOG0614, cGMP-dependent protein kinase [Signal transduction mechanisms].
UM956_604	228551	KOG0603, KOG0603, KOG0603, Ribosomal protein S6 kinase [Signal transduction mechanisms].
UM956_604	228540	KOG0592, KOG0592, KOG0592, 3-phosphoinositide-dependent protein kinase (PDK1) [Signal transduction mechanisms].
UM956_604	228531	KOG0583, KOG0583, KOG0583, Serine/threonine protein kinase [Signal transduction mechanisms].
UM956_604	227983	KOG0032, KOG0032, KOG0032, Ca2+/calmodulin-dependent protein kinase, EF-Hand protein superfamily [Signal transduction mechanisms].
UM956_604	228563	KOG0615, KOG0615, KOG0615, Serine/threonine protein kinase Chk2 and related proteins [Cell cycle control, cell division, chromosome partitioning].
UM956_604	228556	KOG0608, KOG0608, KOG0608, Warts/lats-like serine threonine kinases [Cell cycle control, cell division, chromosome partitioning].
UM956_604	228528	KOG0580, KOG0580, KOG0580, Serine/threonine protein kinase [Cell cycle control, cell division, chromosome partitioning].
UM956_604	228523	KOG0575, KOG0575, KOG0575, Polo-like serine/threonine protein kinase [Cell cycle control, cell division, chromosome partitioning].
UM956_604	228545	KOG0597, KOG0597, KOG0597, Serine-threonine protein kinase FUSED [General function prediction only].
UM956_604	228558	KOG0610, KOG0610, KOG0610, Putative serine/threonine protein kinase [General function prediction only].
UM956_604	228147	KOG0198, KOG0198, KOG0198, MEKK and related serine/threonine protein kinases [Signal transduction mechanisms].
UM956_604	228543	KOG0595, KOG0595, KOG0595, Serine/threonine-protein kinase involved in autophagy [Posttranslational modification, protein turnover, chaperones, Intracellular trafficking, secretion, and vesicular transport, Signal transduction mechanisms].
UM956_604	227984	KOG0033, KOG0033, KOG0033, Ca2+/calmodulin-dependent protein kinase, EF-Hand protein superfamily [Signal transduction mechanisms].
UM956_604	228529	KOG0581, KOG0581, KOG0581, Mitogen-activated protein kinase kinase (MAP2K) [Signal transduction mechanisms].
UM956_604	228547	KOG0599, KOG0599, KOG0599, Phosphorylase kinase gamma subunit [Carbohydrate transport and metabolism].
UM956_604	228539	KOG0591, KOG0591, KOG0591, NIMA (never in mitosis)-related G2-specific serine/threonine protein kinase [Cell cycle control, cell division, chromosome partitioning].
UM956_604	228533	KOG0585, KOG0585, KOG0585, Ca2+/calmodulin-dependent protein kinase kinase beta and related serine/threonine protein kinases [Signal transduction mechanisms].
UM956_604	228552	KOG0604, KOG0604, KOG0604, MAP kinase-activated protein kinase 2 [Signal transduction mechanisms].
UM956_604	228534	KOG0586, KOG0586, KOG0586, Serine/threonine protein kinase [General function prediction only].
UM956_604	228559	KOG0611, KOG0611, KOG0611, Predicted serine/threonine protein kinase [General function prediction only].
UM956_604	228536	KOG0588, KOG0588, KOG0588, Serine/threonine protein kinase [Cell cycle control, cell division, chromosome partitioning].
UM956_604	228554	KOG0606, KOG0606, KOG0606, Microtubule-associated serine/threonine kinase and related proteins [Signal transduction mechanisms, General function prediction only].
UM956_604	232165	KOG4236, KOG4236, KOG4236, Serine/threonine protein kinase PKC mu/PKD and related proteins [Signal transduction mechanisms].
UM956_604	228150	KOG0201, KOG0201, KOG0201, Serine/threonine protein kinase [Signal transduction mechanisms].
UM956_604	228555	KOG0607, KOG0607, KOG0607, MAP kinase-interacting kinase and related serine/threonine protein kinases [Signal transduction mechanisms].
UM956_604	228541	KOG0593, KOG0593, KOG0593, Predicted protein kinase KKIAMRE [General function prediction only].
UM956_604	228537	KOG0589, KOG0589, KOG0589, Serine/threonine protein kinase [General function prediction only].
UM956_604	232572	KOG4645, KOG4645, KOG4645, MAPKKK (MAP kinase kinase kinase) SSK2 and related serine/threonine protein kinases [Signal transduction mechanisms].
UM956_604	228527	KOG0579, KOG0579, KOG0579, Ste20-like serine/threonine protein kinase [Signal transduction mechanisms].
UM956_604	228535	KOG0587, KOG0587, KOG0587, Traf2- and Nck-interacting kinase and related germinal center kinase (GCK) family protein kinases [Signal transduction mechanisms].
UM956_604	228542	KOG0594, KOG0594, KOG0594, Protein kinase PCTAIRE and related kinases [General function prediction only].
UM956_604	232643	KOG4717, KOG4717, KOG4717, Serine/threonine protein kinase [Signal transduction mechanisms].
UM956_604	228607	KOG0660, KOG0660, KOG0660, Mitogen-activated protein kinase [Signal transduction mechanisms].
UM956_604	228610	KOG0663, KOG0663, KOG0663, Protein kinase PITSLRE and related kinases [General function prediction only].
UM956_604	228141	KOG0192, KOG0192, KOG0192, Tyrosine kinase specific for activated (GTP-bound) p21cdc42Hs [Signal transduction mechanisms].
UM956_604	232179	KOG4250, KOG4250, KOG4250, TANK binding protein kinase TBK1 [Signal transduction mechanisms].
UM956_604	228526	KOG0578, KOG0578, KOG0578, p21-activated serine/threonine protein kinase [Signal transduction mechanisms].
UM956_604	228605	KOG0658, KOG0658, KOG0658, Glycogen synthase kinase-3 [Carbohydrate transport and metabolism].
UM956_604	228606	KOG0659, KOG0659, KOG0659, Cdk activating kinase (CAK)/RNA polymerase II transcription initiation/nucleotide excision repair factor TFIIH/TFIIK, kinase subunit CDK7 [Cell cycle control, cell division, chromosome partitioning, Transcription, Replication, recombination and repair].
UM956_604	228530	KOG0582, KOG0582, KOG0582, Ste20-like serine/threonine protein kinase [Signal transduction mechanisms].
UM956_604	228548	KOG0600, KOG0600, KOG0600, Cdc2-related protein kinase [Cell cycle control, cell division, chromosome partitioning].
UM956_604	228608	KOG0661, KOG0661, KOG0661, MAPK related serine/threonine protein kinase [Signal transduction mechanisms].
UM956_604	228929	KOG0983, KOG0983, KOG0983, Mitogen-activated protein kinase (MAPK) kinase MKK7/JNKK2 [Signal transduction mechanisms].
UM956_604	228930	KOG0984, KOG0984, KOG0984, Mitogen-activated protein kinase (MAPK) kinase MKK3/MKK6 [Signal transduction mechanisms].
UM956_604	232208	KOG4279, KOG4279, KOG4279, Serine/threonine protein kinase [Signal transduction mechanisms].
UM956_604	229095	KOG1152, KOG1152, KOG1152, Signal transduction serine/threonine kinase with PAS/PAC sensor domain [Signal transduction mechanisms].
UM956_604	228616	KOG0669, KOG0669, KOG0669, Cyclin T-dependent kinase CDK9 [Cell cycle control, cell division, chromosome partitioning].
UM956_604	229129	KOG1187, KOG1187, KOG1187, Serine/threonine protein kinase [Signal transduction mechanisms].
UM956_604	228522	KOG0574, KOG0574, KOG0574, STE20-like serine/threonine kinase MST [Signal transduction mechanisms].
UM956_604	230284	KOG2345, KOG2345, KOG2345, Serine/threonine protein kinase/TGF-beta stimulated factor [Transcription, Lipid transport and metabolism, Signal transduction mechanisms].
UM956_604	228609	KOG0662, KOG0662, KOG0662, Cyclin-dependent kinase CDK5 [Intracellular trafficking, secretion, and vesicular transport, Signal transduction mechanisms].
UM956_604	228614	KOG0667, KOG0667, KOG0667, Dual-specificity tyrosine-phosphorylation regulated kinase [General function prediction only].
UM956_604	228544	KOG0596, KOG0596, KOG0596, Dual specificity; serine/threonine and tyrosine kinase [Cell cycle control, cell division, chromosome partitioning].
UM956_604	229094	KOG1151, KOG1151, KOG1151, Tousled-like protein kinase [Signal transduction mechanisms].
UM956_604	228952	KOG1006, KOG1006, KOG1006, Mitogen-activated protein kinase (MAPK) kinase MKK4 [Signal transduction mechanisms].
UM956_604	228143	KOG0194, KOG0194, KOG0194, Protein tyrosine kinase [Signal transduction mechanisms].
UM956_604	228525	KOG0577, KOG0577, KOG0577, Serine/threonine protein kinase [Signal transduction mechanisms].
UM956_604	228981	KOG1035, KOG1035, KOG1035, eIF-2alpha kinase GCN2 [Translation, ribosomal structure and biogenesis].
UM956_604	229928	KOG1989, KOG1989, KOG1989, ARK protein kinase family [Signal transduction mechanisms].
UM956_604	228532	KOG0584, KOG0584, KOG0584, Serine/threonine protein kinase [General function prediction only].
UM956_604	229991	KOG2052, KOG2052, KOG2052, Activin A type IB receptor, serine/threonine protein kinase [Signal transduction mechanisms].
UM956_604	228538	KOG0590, KOG0590, KOG0590, Checkpoint kinase and related serine/threonine protein kinases [Cell cycle control, cell division, chromosome partitioning].
UM956_604	228524	KOG0576, KOG0576, KOG0576, Mitogen-activated protein kinase kinase kinase kinase (MAP4K), germinal center kinase family [Signal transduction mechanisms].
UM956_604	228611	KOG0664, KOG0664, KOG0664, Nemo-like MAPK-related serine/threonine protein kinase [Signal transduction mechanisms].
UM956_604	229107	KOG1164, KOG1164, KOG1164, Casein kinase (serine/threonine/tyrosine protein kinase) [Signal transduction mechanisms].
UM956_604	228612	KOG0665, KOG0665, KOG0665, Jun-N-terminal kinase (JNK) [Signal transduction mechanisms].
UM956_604	232647	KOG4721, KOG4721, KOG4721, Serine/threonine protein kinase, contains leucine zipper domain [Signal transduction mechanisms].
UM956_604	228973	KOG1027, KOG1027, KOG1027, Serine/threonine protein kinase and endoribonuclease ERN1/IRE1, sensor of the unfolded protein response pathway [Signal transduction mechanisms].
UM956_604	228146	KOG0197, KOG0197, KOG0197, Tyrosine kinases [Signal transduction mechanisms].
UM956_604	228142	KOG0193, KOG0193, KOG0193, Serine/threonine protein kinase RAF [Signal transduction mechanisms].
UM956_604	228615	KOG0668, KOG0668, KOG0668, Casein kinase II, alpha subunit [Signal transduction mechanisms, Cell cycle control, cell division, chromosome partitioning, Transcription].
UM956_604	231586	KOG3653, KOG3653, KOG3653, Transforming growth factor beta/activin receptor subfamily of serine/threonine kinases [Signal transduction mechanisms].
UM956_604	228613	KOG0666, KOG0666, KOG0666, Cyclin C-dependent kinase CDK8 [Transcription].
UM956_604	228149	KOG0200, KOG0200, KOG0200, Fibroblast/platelet-derived growth factor receptor and related receptor tyrosine kinases [Signal transduction mechanisms].
UM956_604	228618	KOG0671, KOG0671, KOG0671, LAMMER dual specificity kinases [Signal transduction mechanisms].
UM956_604	229038	KOG1094, KOG1094, KOG1094, Discoidin domain receptor DDR1 [Signal transduction mechanisms].
UM956_604	229039	KOG1095, KOG1095, KOG1095, Protein tyrosine kinase [Signal transduction mechanisms].
UM956_604	229287	KOG1345, KOG1345, KOG1345, Serine/threonine kinase [Signal transduction mechanisms].
UM956_604	228970	KOG1024, KOG1024, KOG1024, Receptor-like protein tyrosine kinase RYK/derailed [Signal transduction mechanisms].
UM956_604	228617	KOG0670, KOG0670, KOG0670, U4/U6-associated splicing factor PRP4 [RNA processing and modification].
UM956_604	229110	KOG1167, KOG1167, KOG1167, Serine/threonine protein kinase of the CDC7 subfamily involved in DNA synthesis, repair and recombination [Replication, recombination and repair].
UM956_604	228971	KOG1025, KOG1025, KOG1025, Epidermal growth factor receptor EGFR and related tyrosine kinases [Signal transduction mechanisms].
UM956_604	229182	KOG1240, KOG1240, KOG1240, Protein kinase containing WD40 repeats [Signal transduction mechanisms].
UM956_604	228145	KOG0196, KOG0196, KOG0196, Tyrosine kinase, EPH (ephrin) receptor family [Signal transduction mechanisms].
UM956_604	229109	KOG1166, KOG1166, KOG1166, Mitotic checkpoint serine/threonine protein kinase [Cell cycle control, cell division, chromosome partitioning].
UM956_604	232186	KOG4257, KOG4257, KOG4257, Focal adhesion tyrosine kinase FAK, contains FERM domain [Signal transduction mechanisms].
UM956_604	232088	KOG4158, KOG4158, KOG4158, BRPK/PTEN-induced protein kinase [Signal transduction mechanisms].
UM956_604	232207	KOG4278, KOG4278, KOG4278, Protein tyrosine kinase [Signal transduction mechanisms].
UM956_604	228148	KOG0199, KOG0199, KOG0199, ACK and related non-receptor tyrosine kinases [Signal transduction mechanisms].
UM956_604	228979	KOG1033, KOG1033, KOG1033, eIF-2alpha kinase PEK/EIF2AK3 [Translation, ribosomal structure and biogenesis].
UM956_606	231542	KOG3608, KOG3608, KOG3608, Zn finger proteins [General function prediction only].
UM956_609	228383	KOG0434, KOG0434, KOG0434, Isoleucyl-tRNA synthetase [Translation, ribosomal structure and biogenesis].
UM956_609	228382	KOG0433, KOG0433, KOG0433, Isoleucyl-tRNA synthetase [Translation, ribosomal structure and biogenesis].
UM956_609	228381	KOG0432, KOG0432, KOG0432, Valyl-tRNA synthetase [Translation, ribosomal structure and biogenesis].
UM956_609	228384	KOG0435, KOG0435, KOG0435, Leucyl-tRNA synthetase [Translation, ribosomal structure and biogenesis].
UM956_613	228358	KOG0409, KOG0409, KOG0409, Predicted dehydrogenase [General function prediction only].
UM956_614	228892	KOG0946, KOG0946, KOG0946, ER-Golgi vesicle-tethering protein p115 [Intracellular trafficking, secretion, and vesicular transport].
UM956_614	228111	KOG0161, KOG0161, KOG0161, Myosin class II heavy chain [Cytoskeleton].
UM956_615	229119	KOG1176, KOG1176, KOG1176, Acyl-CoA synthetase [Lipid transport and metabolism].
UM956_615	229120	KOG1177, KOG1177, KOG1177, Long chain fatty acid acyl-CoA ligase [Lipid transport and metabolism].
UM956_615	229198	KOG1256, KOG1256, KOG1256, Long-chain acyl-CoA synthetases (AMP-forming) [Lipid transport and metabolism].
UM956_615	229118	KOG1175, KOG1175, KOG1175, Acyl-CoA synthetase [Lipid transport and metabolism].
UM956_615	229123	KOG1180, KOG1180, KOG1180, Acyl-CoA synthetase [Lipid transport and metabolism].
UM956_615	229122	KOG1179, KOG1179, KOG1179, Very long-chain acyl-CoA synthetase/fatty acid transporter [Lipid transport and metabolism].
UM956_616	229983	KOG2044, KOG2044, KOG2044, 5'-3' exonuclease HKE1/RAT1 [Replication, recombination and repair, RNA processing and modification].
UM956_616	229984	KOG2045, KOG2045, KOG2045, 5'-3' exonuclease XRN1/KEM1/SEP1 involved in DNA strand exchange and mRNA turnover [Replication, recombination and repair, Cell cycle control, cell division, chromosome partitioning].
UM956_617	228106	KOG0156, KOG0156, KOG0156, Cytochrome P450 CYP2 subfamily [Secondary metabolites biosynthesis, transport and catabolism].
UM956_617	228107	KOG0157, KOG0157, KOG0157, Cytochrome P450 CYP4/CYP19/CYP26 subfamilies [Secondary metabolites biosynthesis, transport and catabolism, Lipid transport and metabolism].
UM956_617	228109	KOG0159, KOG0159, KOG0159, Cytochrome P450 CYP11/CYP12/CYP24/CYP27 subfamilies [Secondary metabolites biosynthesis, transport and catabolism].
UM956_617	228108	KOG0158, KOG0158, KOG0158, Cytochrome P450 CYP3/CYP5/CYP6/CYP9 subfamilies [Secondary metabolites biosynthesis, transport and catabolism].
UM956_618	228020	KOG0069, KOG0069, KOG0069, Glyoxylate/hydroxypyruvate reductase (D-isomer-specific 2-hydroxy acid dehydrogenase superfamily) [Energy production and conversion].
UM956_618	228019	KOG0068, KOG0068, KOG0068, D-3-phosphoglycerate dehydrogenase, D-isomer-specific 2-hydroxy acid dehydrogenase superfamily [Amino acid transport and metabolism].
UM956_618	228018	KOG0067, KOG0067, KOG0067, Transcription factor CtBP [Transcription].
UM956_619	227974	KOG0023, KOG0023, KOG0023, Alcohol dehydrogenase, class V [Secondary metabolites biosynthesis, transport and catabolism].
UM956_619	227975	KOG0024, KOG0024, KOG0024, Sorbitol dehydrogenase [Secondary metabolites biosynthesis, transport and catabolism].
UM956_619	227973	KOG0022, KOG0022, KOG0022, Alcohol dehydrogenase, class III [Secondary metabolites biosynthesis, transport and catabolism].
UM956_621	230448	KOG2509, KOG2509, KOG2509, Seryl-tRNA synthetase [Translation, ribosomal structure and biogenesis].
UM956_622	231631	KOG3699, KOG3699, KOG3699, Cytoskeletal protein Adducin [Signal transduction mechanisms, Cytoskeleton].
UM956_623	232382	KOG4453, KOG4453, KOG4453, Predicted ER membrane protein [Function unknown].
UM956_624	228672	KOG0725, KOG0725, KOG0725, Reductases with broad range of substrate specificities [General function prediction only].
UM956_624	229142	KOG1200, KOG1200, KOG1200, Mitochondrial/plastidial beta-ketoacyl-ACP reductase [Lipid transport and metabolism].
UM956_624	229147	KOG1205, KOG1205, KOG1205, Predicted dehydrogenase [Secondary metabolites biosynthesis, transport and catabolism].
UM956_624	229143	KOG1201, KOG1201, KOG1201, Hydroxysteroid 17-beta dehydrogenase 11 [Secondary metabolites biosynthesis, transport and catabolism].
UM956_624	232099	KOG4169, KOG4169, KOG4169, 15-hydroxyprostaglandin dehydrogenase and related dehydrogenases [Lipid transport and metabolism, General function prediction only].
UM956_624	229149	KOG1207, KOG1207, KOG1207, Diacetyl reductase/L-xylulose reductase [Secondary metabolites biosynthesis, transport and catabolism].
UM956_624	229141	KOG1199, KOG1199, KOG1199, Short-chain alcohol dehydrogenase/3-hydroxyacyl-CoA dehydrogenase [Secondary metabolites biosynthesis, transport and catabolism].
UM956_624	229151	KOG1209, KOG1209, KOG1209, 1-Acyl dihydroxyacetone phosphate reductase and related dehydrogenases [Secondary metabolites biosynthesis, transport and catabolism].
UM956_624	228960	KOG1014, KOG1014, KOG1014, 17 beta-hydroxysteroid dehydrogenase type 3, HSD17B3 [Lipid transport and metabolism].
UM956_624	229551	KOG1610, KOG1610, KOG1610, Corticosteroid 11-beta-dehydrogenase and related short chain-type dehydrogenases [Secondary metabolites biosynthesis, transport and catabolism, General function prediction only].
UM956_624	229150	KOG1208, KOG1208, KOG1208, Dehydrogenases with different specificities (related to short-chain alcohol dehydrogenases) [Secondary metabolites biosynthesis, transport and catabolism].
UM956_624	229552	KOG1611, KOG1611, KOG1611, Predicted short chain-type dehydrogenase [General function prediction only].
UM956_624	229152	KOG1210, KOG1210, KOG1210, Predicted 3-ketosphinganine reductase [Secondary metabolites biosynthesis, transport and catabolism].
UM956_624	229146	KOG1204, KOG1204, KOG1204, Predicted dehydrogenase [Secondary metabolites biosynthesis, transport and catabolism].
UM956_625	230787	KOG2848, KOG2848, KOG2848, 1-acyl-sn-glycerol-3-phosphate acyltransferase [Lipid transport and metabolism].
UM956_625	229446	KOG1505, KOG1505, KOG1505, Lysophosphatidic acid acyltransferase LPAAT and related acyltransferases [Lipid transport and metabolism].
UM956_632	229779	KOG1840, KOG1840, KOG1840, Kinesin light chain [Cytoskeleton].
UM956_632	232554	KOG4626, KOG4626, KOG4626, O-linked N-acetylglucosamine transferase OGT [Carbohydrate transport and metabolism, Posttranslational modification, protein turnover, chaperones, Signal transduction mechanisms].
UM956_632	229941	KOG2002, KOG2002, KOG2002, TPR-containing nuclear phosphoprotein that regulates K(+) uptake [Inorganic ion transport and metabolism].
UM956_638	227974	KOG0023, KOG0023, KOG0023, Alcohol dehydrogenase, class V [Secondary metabolites biosynthesis, transport and catabolism].
UM956_638	227973	KOG0022, KOG0022, KOG0022, Alcohol dehydrogenase, class III [Secondary metabolites biosynthesis, transport and catabolism].
UM956_638	227975	KOG0024, KOG0024, KOG0024, Sorbitol dehydrogenase [Secondary metabolites biosynthesis, transport and catabolism].
UM956_638	229140	KOG1198, KOG1198, KOG1198, Zinc-binding oxidoreductase [Energy production and conversion, General function prediction only].
UM956_638	229139	KOG1197, KOG1197, KOG1197, Predicted quinone oxidoreductase [Energy production and conversion, General function prediction only].
UM956_638	227976	KOG0025, KOG0025, KOG0025, Zn2+-binding dehydrogenase (nuclear receptor binding factor-1) [Transcription, Energy production and conversion].
UM956_641	229341	KOG1399, KOG1399, KOG1399, Flavin-containing monooxygenase [Secondary metabolites biosynthesis, transport and catabolism].
UM956_644	228732	KOG0785, KOG0785, KOG0785, Isocitrate dehydrogenase, alpha subunit [Amino acid transport and metabolism].
UM956_644	228733	KOG0786, KOG0786, KOG0786, 3-isopropylmalate dehydrogenase [Amino acid transport and metabolism].
UM956_644	228731	KOG0784, KOG0784, KOG0784, Isocitrate dehydrogenase, gamma subunit [Amino acid transport and metabolism].
UM956_645	228294	KOG0345, KOG0345, KOG0345, ATP-dependent RNA helicase [RNA processing and modification].
UM956_645	228291	KOG0342, KOG0342, KOG0342, ATP-dependent RNA helicase pitchoune [RNA processing and modification].
UM956_645	228292	KOG0343, KOG0343, KOG0343, RNA Helicase [RNA processing and modification].
UM956_645	228297	KOG0348, KOG0348, KOG0348, ATP-dependent RNA helicase [RNA processing and modification].
UM956_645	228279	KOG0330, KOG0330, KOG0330, ATP-dependent RNA helicase [RNA processing and modification].
UM956_645	228280	KOG0331, KOG0331, KOG0331, ATP-dependent RNA helicase [RNA processing and modification].
UM956_645	228287	KOG0338, KOG0338, KOG0338, ATP-dependent RNA helicase [RNA processing and modification].
UM956_645	228284	KOG0335, KOG0335, KOG0335, ATP-dependent RNA helicase [RNA processing and modification].
UM956_645	228289	KOG0340, KOG0340, KOG0340, ATP-dependent RNA helicase [RNA processing and modification].
UM956_645	228286	KOG0337, KOG0337, KOG0337, ATP-dependent RNA helicase [RNA processing and modification].
UM956_645	228277	KOG0328, KOG0328, KOG0328, Predicted ATP-dependent RNA helicase FAL1, involved in rRNA maturation, DEAD-box superfamily [Translation, ribosomal structure and biogenesis].
UM956_645	228296	KOG0347, KOG0347, KOG0347, RNA helicase [RNA processing and modification].
UM956_645	228295	KOG0346, KOG0346, KOG0346, RNA helicase [RNA processing and modification].
UM956_645	228282	KOG0333, KOG0333, KOG0333, U5 snRNP-like RNA helicase subunit [RNA processing and modification].
UM956_645	228276	KOG0327, KOG0327, KOG0327, Translation initiation factor 4F, helicase subunit (eIF-4A) and related helicases [Translation, ribosomal structure and biogenesis].
UM956_645	228283	KOG0334, KOG0334, KOG0334, RNA helicase [RNA processing and modification].
UM956_645	228288	KOG0339, KOG0339, KOG0339, ATP-dependent RNA helicase [RNA processing and modification].
UM956_645	228275	KOG0326, KOG0326, KOG0326, ATP-dependent RNA helicase [RNA processing and modification].
UM956_645	232213	KOG4284, KOG4284, KOG4284, DEAD box protein [Transcription].
UM956_645	228290	KOG0341, KOG0341, KOG0341, DEAD-box protein abstrakt [RNA processing and modification].
UM956_645	228299	KOG0350, KOG0350, KOG0350, DEAD-box ATP-dependent RNA helicase [RNA processing and modification].
UM956_645	228293	KOG0344, KOG0344, KOG0344, ATP-dependent RNA helicase [RNA processing and modification].
UM956_645	228281	KOG0332, KOG0332, KOG0332, ATP-dependent RNA helicase [RNA processing and modification].
UM956_645	228285	KOG0336, KOG0336, KOG0336, ATP-dependent RNA helicase [RNA processing and modification].
UM956_645	228278	KOG0329, KOG0329, KOG0329, ATP-dependent RNA helicase [RNA processing and modification].
UM956_645	228298	KOG0349, KOG0349, KOG0349, Putative DEAD-box RNA helicase DDX1 [RNA processing and modification].
UM956_647	230554	KOG2615, KOG2615, KOG2615, Permease of the major facilitator superfamily [General function prediction only].
UM956_647	228204	KOG0255, KOG0255, KOG0255, Synaptic vesicle transporter SVOP and related transporters (major facilitator superfamily) [General function prediction only].
UM956_648	231888	KOG3957, KOG3957, KOG3957, Predicted L-carnitine dehydratase/alpha-methylacyl-CoA racemase [Lipid transport and metabolism].
UM956_649	228203	KOG0254, KOG0254, KOG0254, Predicted transporter (major facilitator superfamily) [General function prediction only].
UM956_651	229487	KOG1546, KOG1546, KOG1546, Metacaspase involved in regulation of apoptosis [Cell cycle control, cell division, chromosome partitioning, Posttranslational modification, protein turnover, chaperones].
UM956_656	229054	KOG1110, KOG1110, KOG1110, Putative steroid membrane receptor Hpr6.6/25-Dx [General function prediction only].
UM956_656	229052	KOG1108, KOG1108, KOG1108, Predicted heme/steroid binding protein [General function prediction only].
UM956_657	228201	KOG0252, KOG0252, KOG0252, Inorganic phosphate transporter [Inorganic ion transport and metabolism].
UM956_657	228203	KOG0254, KOG0254, KOG0254, Predicted transporter (major facilitator superfamily) [General function prediction only].
UM956_657	228204	KOG0255, KOG0255, KOG0255, Synaptic vesicle transporter SVOP and related transporters (major facilitator superfamily) [General function prediction only].
UM956_657	228517	KOG0569, KOG0569, KOG0569, Permease of the major facilitator superfamily [Carbohydrate transport and metabolism].
UM956_657	228202	KOG0253, KOG0253, KOG0253, Synaptic vesicle transporter SV2 (major facilitator superfamily) [General function prediction only].
UM956_657	230471	KOG2532, KOG2532, KOG2532, Permease of the major facilitator superfamily [Carbohydrate transport and metabolism].
UM956_659	231248	KOG3310, KOG3310, KOG3310, Riboflavin synthase alpha chain [Coenzyme transport and metabolism].
UM956_660	232096	KOG4166, KOG4166, KOG4166, Thiamine pyrophosphate-requiring enzyme [Amino acid transport and metabolism, Coenzyme transport and metabolism].
UM956_660	229127	KOG1185, KOG1185, KOG1185, Thiamine pyrophosphate-requiring enzyme [Amino acid transport and metabolism, Coenzyme transport and metabolism].
UM956_660	229126	KOG1184, KOG1184, KOG1184, Thiamine pyrophosphate-requiring enzyme [Amino acid transport and metabolism, Coenzyme transport and metabolism].
UM956_661	232076	KOG4145, KOG4145, KOG4145, Allantoicase [Nucleotide transport and metabolism].
UM956_664	228204	KOG0255, KOG0255, KOG0255, Synaptic vesicle transporter SVOP and related transporters (major facilitator superfamily) [General function prediction only].
UM956_665	229119	KOG1176, KOG1176, KOG1176, Acyl-CoA synthetase [Lipid transport and metabolism].
UM956_665	229198	KOG1256, KOG1256, KOG1256, Long-chain acyl-CoA synthetases (AMP-forming) [Lipid transport and metabolism].
UM956_665	229120	KOG1177, KOG1177, KOG1177, Long chain fatty acid acyl-CoA ligase [Lipid transport and metabolism].
UM956_665	229118	KOG1175, KOG1175, KOG1175, Acyl-CoA synthetase [Lipid transport and metabolism].
UM956_665	229123	KOG1180, KOG1180, KOG1180, Acyl-CoA synthetase [Lipid transport and metabolism].
UM956_665	229122	KOG1179, KOG1179, KOG1179, Very long-chain acyl-CoA synthetase/fatty acid transporter [Lipid transport and metabolism].
UM956_665	229121	KOG1178, KOG1178, KOG1178, Non-ribosomal peptide synthetase/alpha-aminoadipate reductase and related enzymes [Secondary metabolites biosynthesis, transport and catabolism].
UM956_665	231562	KOG3628, KOG3628, KOG3628, Predicted AMP-binding protein [General function prediction only].
UM956_667	228578	KOG0631, KOG0631, KOG0631, Galactokinase [Carbohydrate transport and metabolism].
UM956_669	230991	KOG3053, KOG3053, KOG3053, Uncharacterized conserved protein [Function unknown].
UM956_670	228342	KOG0393, KOG0393, KOG0393, Ras-related small GTPase, Rho type [General function prediction only].
UM956_670	228045	KOG0094, KOG0094, KOG0094, GTPase Rab6/YPT6/Ryh1, small G protein superfamily [Intracellular trafficking, secretion, and vesicular transport].
UM956_670	228029	KOG0078, KOG0078, KOG0078, GTP-binding protein SEC4, small G protein superfamily, and related Ras family GTP-binding proteins [Signal transduction mechanisms, Intracellular trafficking, secretion, and vesicular transport].
UM956_670	228344	KOG0395, KOG0395, KOG0395, Ras-related GTPase [General function prediction only].
UM956_670	228035	KOG0084, KOG0084, KOG0084, GTPase Rab1/YPT1, small G protein superfamily, and related GTP-binding proteins [Signal transduction mechanisms, Intracellular trafficking, secretion, and vesicular transport].
UM956_670	228343	KOG0394, KOG0394, KOG0394, Ras-related GTPase [General function prediction only].
UM956_670	228043	KOG0092, KOG0092, KOG0092, GTPase Rab5/YPT51 and related small G protein superfamily GTPases [Intracellular trafficking, secretion, and vesicular transport].
UM956_670	228030	KOG0079, KOG0079, KOG0079, GTP-binding protein H-ray, small G protein superfamily [General function prediction only].
UM956_670	228039	KOG0088, KOG0088, KOG0088, GTPase Rab21, small G protein superfamily [General function prediction only].
UM956_670	228031	KOG0080, KOG0080, KOG0080, GTPase Rab18, small G protein superfamily [General function prediction only].
UM956_670	228042	KOG0091, KOG0091, KOG0091, GTPase Rab39, small G protein superfamily [General function prediction only].
UM956_670	228038	KOG0087, KOG0087, KOG0087, GTPase Rab11/YPT3, small G protein superfamily [Intracellular trafficking, secretion, and vesicular transport].
UM956_670	228034	KOG0083, KOG0083, KOG0083, GTPase Rab26/Rab37, small G protein superfamily [General function prediction only].
UM956_670	228044	KOG0093, KOG0093, KOG0093, GTPase Rab3, small G protein superfamily [Intracellular trafficking, secretion, and vesicular transport].
UM956_670	228037	KOG0086, KOG0086, KOG0086, GTPase Rab4, small G protein superfamily [Intracellular trafficking, secretion, and vesicular transport].
UM956_670	228048	KOG0097, KOG0097, KOG0097, GTPase Rab14, small G protein superfamily [Intracellular trafficking, secretion, and vesicular transport].
UM956_670	232181	KOG4252, KOG4252, KOG4252, GTP-binding protein [Signal transduction mechanisms].
UM956_670	228047	KOG0096, KOG0096, KOG0096, GTPase Ran/TC4/GSP1 (nuclear protein transport pathway), small G protein superfamily [Intracellular trafficking, secretion, and vesicular transport].
UM956_670	228049	KOG0098, KOG0098, KOG0098, GTPase Rab2, small G protein superfamily [Intracellular trafficking, secretion, and vesicular transport].
UM956_670	229647	KOG1707, KOG1707, KOG1707, Predicted Ras related/Rac-GTP binding protein [Defense mechanisms].
UM956_670	228046	KOG0095, KOG0095, KOG0095, GTPase Rab30, small G protein superfamily [Intracellular trafficking, secretion, and vesicular transport].
UM956_670	228032	KOG0081, KOG0081, KOG0081, GTPase Rab27, small G protein superfamily [Intracellular trafficking, secretion, and vesicular transport].
UM956_670	229614	KOG1673, KOG1673, KOG1673, Ras GTPases [General function prediction only].
UM956_670	232352	KOG4423, KOG4423, KOG4423, GTP-binding protein-like, RAS superfamily [Signal transduction mechanisms].
UM956_670	228021	KOG0070, KOG0070, KOG0070, GTP-binding ADP-ribosylation factor Arf1 [Intracellular trafficking, secretion, and vesicular transport].
UM956_670	231814	KOG3883, KOG3883, KOG3883, Ras family small GTPase [Signal transduction mechanisms].
UM956_670	228022	KOG0071, KOG0071, KOG0071, GTP-binding ADP-ribosylation factor Arf6 (dArf3) [Intracellular trafficking, secretion, and vesicular transport].
UM956_670	228027	KOG0076, KOG0076, KOG0076, GTP-binding ADP-ribosylation factor-like protein yARL3 [Intracellular trafficking, secretion, and vesicular transport].
UM956_674	229430	KOG1489, KOG1489, KOG1489, Predicted GTP-binding protein (ODN superfamily) [General function prediction only].
UM956_674	229432	KOG1491, KOG1491, KOG1491, Predicted GTP-binding protein (ODN superfamily) [General function prediction only].
UM956_676	228403	KOG0454, KOG0454, KOG0454, 3-isopropylmalate dehydratase (aconitase superfamily) [Amino acid transport and metabolism].
UM956_676	228402	KOG0453, KOG0453, KOG0453, Aconitase/homoaconitase (aconitase superfamily) [Energy production and conversion, Amino acid transport and metabolism].
UM956_676	228401	KOG0452, KOG0452, KOG0452, RNA-binding translational regulator IRP (aconitase superfamily) [RNA processing and modification, Translation, ribosomal structure and biogenesis].
UM956_677	228733	KOG0786, KOG0786, KOG0786, 3-isopropylmalate dehydrogenase [Amino acid transport and metabolism].
UM956_677	228732	KOG0785, KOG0785, KOG0785, Isocitrate dehydrogenase, alpha subunit [Amino acid transport and metabolism].
UM956_677	228731	KOG0784, KOG0784, KOG0784, Isocitrate dehydrogenase, gamma subunit [Amino acid transport and metabolism].
UM956_678	230472	KOG2533, KOG2533, KOG2533, Permease of the major facilitator superfamily [Carbohydrate transport and metabolism].
UM956_678	230471	KOG2532, KOG2532, KOG2532, Permease of the major facilitator superfamily [Carbohydrate transport and metabolism].
UM956_678	229272	KOG1330, KOG1330, KOG1330, Sugar transporter/spinster transmembrane protein [Carbohydrate transport and metabolism].
UM956_678	228203	KOG0254, KOG0254, KOG0254, Predicted transporter (major facilitator superfamily) [General function prediction only].
UM956_680	228106	KOG0156, KOG0156, KOG0156, Cytochrome P450 CYP2 subfamily [Secondary metabolites biosynthesis, transport and catabolism].
UM956_680	228107	KOG0157, KOG0157, KOG0157, Cytochrome P450 CYP4/CYP19/CYP26 subfamilies [Secondary metabolites biosynthesis, transport and catabolism, Lipid transport and metabolism].
UM956_680	228108	KOG0158, KOG0158, KOG0158, Cytochrome P450 CYP3/CYP5/CYP6/CYP9 subfamilies [Secondary metabolites biosynthesis, transport and catabolism].
UM956_680	228109	KOG0159, KOG0159, KOG0159, Cytochrome P450 CYP11/CYP12/CYP24/CYP27 subfamilies [Secondary metabolites biosynthesis, transport and catabolism].
UM956_680	228631	KOG0684, KOG0684, KOG0684, Cytochrome P450 [Secondary metabolites biosynthesis, transport and catabolism].
UM956_684	230405	KOG2466, KOG2466, KOG2466, Uridine permease/thiamine transporter/allantoin transport [Nucleotide transport and metabolism, Coenzyme transport and metabolism].
UM956_686	228843	KOG0897, KOG0897, KOG0897, Predicted ubiquitin-conjugating enzyme [Posttranslational modification, protein turnover, chaperones].
UM956_686	228368	KOG0419, KOG0419, KOG0419, Ubiquitin-protein ligase [Posttranslational modification, protein turnover, chaperones].
UM956_688	231356	KOG3418, KOG3418, KOG3418, 60S ribosomal protein L27 [Translation, ribosomal structure and biogenesis].
UM956_691	232489	KOG4561, KOG4561, KOG4561, Uncharacterized conserved protein, contains TBC domain [Signal transduction mechanisms, General function prediction only].
UM956_692	229507	KOG1566, KOG1566, KOG1566, Conserved protein Mo25 [Function unknown].
UM956_693	228941	KOG0995, KOG0995, KOG0995, Centromere-associated protein HEC1 [Cell cycle control, cell division, chromosome partitioning].
UM956_693	228111	KOG0161, KOG0161, KOG0161, Myosin class II heavy chain [Cytoskeleton].
UM956_693	228892	KOG0946, KOG0946, KOG0946, ER-Golgi vesicle-tethering protein p115 [Intracellular trafficking, secretion, and vesicular transport].
UM956_694	230568	KOG2629, KOG2629, KOG2629, Peroxisomal membrane anchor protein (peroxin) [Cell wall/membrane/envelope biogenesis,Posttranslational modification, protein turnover, chaperones , Intracellular trafficking, secretion, and vesicular transport].
UM956_696	230096	KOG2157, KOG2157, KOG2157, Predicted tubulin-tyrosine ligase [Posttranslational modification, protein turnover, chaperones].
UM956_696	230095	KOG2156, KOG2156, KOG2156, Tubulin-tyrosine ligase-related protein [Posttranslational modification, protein turnover, chaperones].
UM956_696	230097	KOG2158, KOG2158, KOG2158, Tubulin-tyrosine ligase-related protein [Posttranslational modification, protein turnover, chaperones].
UM956_697	228007	KOG0056, KOG0056, KOG0056, Heavy metal exporter HMT1, ABC superfamily [Inorganic ion transport and metabolism].
UM956_697	228008	KOG0057, KOG0057, KOG0057, Mitochondrial Fe/S cluster exporter, ABC superfamily [Intracellular trafficking, secretion, and vesicular transport].
UM956_697	228009	KOG0058, KOG0058, KOG0058, Peptide exporter, ABC superfamily [Intracellular trafficking, secretion, and vesicular transport].
UM956_697	228006	KOG0055, KOG0055, KOG0055, Multidrug/pheromone exporter, ABC superfamily [Secondary metabolites biosynthesis, transport and catabolism].
UM956_697	228005	KOG0054, KOG0054, KOG0054, Multidrug resistance-associated protein/mitoxantrone resistance protein, ABC superfamily [Secondary metabolites biosynthesis, transport and catabolism].
UM956_697	228012	KOG0061, KOG0061, KOG0061, Transporter, ABC superfamily (Breast cancer resistance protein) [Secondary metabolites biosynthesis, transport and catabolism].
UM956_697	228011	KOG0060, KOG0060, KOG0060, Long-chain acyl-CoA transporter, ABC superfamily (involved in peroxisome organization and biogenesis) [Lipid transport and metabolism, General function prediction only].
UM956_697	228016	KOG0065, KOG0065, KOG0065, Pleiotropic drug resistance proteins (PDR1-15), ABC superfamily [Secondary metabolites biosynthesis, transport and catabolism].
UM956_697	228010	KOG0059, KOG0059, KOG0059, Lipid exporter ABCA1 and related proteins, ABC superfamily [Lipid transport and metabolism, General function prediction only].
UM956_697	228873	KOG0927, KOG0927, KOG0927, Predicted transporter (ABC superfamily) [General function prediction only].
UM956_697	228014	KOG0063, KOG0063, KOG0063, RNAse L inhibitor, ABC superfamily [RNA processing and modification].
UM956_697	228015	KOG0064, KOG0064, KOG0064, Peroxisomal long-chain acyl-CoA transporter, ABC superfamily [Lipid transport and metabolism].
UM956_697	228013	KOG0062, KOG0062, KOG0062, ATPase component of ABC transporters with duplicated ATPase domains/Translation elongation factor EF-3b [Amino acid transport and metabolism, Translation, ribosomal structure and biogenesis].
UM956_698	230443	KOG2504, KOG2504, KOG2504, Monocarboxylate transporter [Carbohydrate transport and metabolism].
UM956_701	228540	KOG0592, KOG0592, KOG0592, 3-phosphoinositide-dependent protein kinase (PDK1) [Signal transduction mechanisms].
UM956_701	228564	KOG0616, KOG0616, KOG0616, cAMP-dependent protein kinase catalytic subunit (PKA) [Signal transduction mechanisms].
UM956_701	228546	KOG0598, KOG0598, KOG0598, Ribosomal protein S6 kinase and related proteins [General function prediction only, Signal transduction mechanisms].
UM956_701	228553	KOG0605, KOG0605, KOG0605, NDR and related serine/threonine kinases [General function prediction only].
UM956_701	228523	KOG0575, KOG0575, KOG0575, Polo-like serine/threonine protein kinase [Cell cycle control, cell division, chromosome partitioning].
UM956_701	228531	KOG0583, KOG0583, KOG0583, Serine/threonine protein kinase [Signal transduction mechanisms].
UM956_701	228558	KOG0610, KOG0610, KOG0610, Putative serine/threonine protein kinase [General function prediction only].
UM956_701	227983	KOG0032, KOG0032, KOG0032, Ca2+/calmodulin-dependent protein kinase, EF-Hand protein superfamily [Signal transduction mechanisms].
UM956_701	228562	KOG0614, KOG0614, KOG0614, cGMP-dependent protein kinase [Signal transduction mechanisms].
UM956_701	228641	KOG0694, KOG0694, KOG0694, Serine/threonine protein kinase [Signal transduction mechanisms].
UM956_701	228637	KOG0690, KOG0690, KOG0690, Serine/threonine protein kinase [Signal transduction mechanisms].
UM956_701	228560	KOG0612, KOG0612, KOG0612, Rho-associated, coiled-coil containing protein kinase [Signal transduction mechanisms].
UM956_701	228563	KOG0615, KOG0615, KOG0615, Serine/threonine protein kinase Chk2 and related proteins [Cell cycle control, cell division, chromosome partitioning].
UM956_701	228528	KOG0580, KOG0580, KOG0580, Serine/threonine protein kinase [Cell cycle control, cell division, chromosome partitioning].
UM956_701	228932	KOG0986, KOG0986, KOG0986, G protein-coupled receptor kinase [Signal transduction mechanisms].
UM956_701	228643	KOG0696, KOG0696, KOG0696, Serine/threonine protein kinase [Signal transduction mechanisms].
UM956_701	228642	KOG0695, KOG0695, KOG0695, Serine/threonine protein kinase [Signal transduction mechanisms].
UM956_701	228547	KOG0599, KOG0599, KOG0599, Phosphorylase kinase gamma subunit [Carbohydrate transport and metabolism].
UM956_701	228556	KOG0608, KOG0608, KOG0608, Warts/lats-like serine threonine kinases [Cell cycle control, cell division, chromosome partitioning].
UM956_701	227984	KOG0033, KOG0033, KOG0033, Ca2+/calmodulin-dependent protein kinase, EF-Hand protein superfamily [Signal transduction mechanisms].
UM956_701	228533	KOG0585, KOG0585, KOG0585, Ca2+/calmodulin-dependent protein kinase kinase beta and related serine/threonine protein kinases [Signal transduction mechanisms].
UM956_701	228147	KOG0198, KOG0198, KOG0198, MEKK and related serine/threonine protein kinases [Signal transduction mechanisms].
UM956_701	228536	KOG0588, KOG0588, KOG0588, Serine/threonine protein kinase [Cell cycle control, cell division, chromosome partitioning].
UM956_701	228551	KOG0603, KOG0603, KOG0603, Ribosomal protein S6 kinase [Signal transduction mechanisms].
UM956_701	228543	KOG0595, KOG0595, KOG0595, Serine/threonine-protein kinase involved in autophagy [Posttranslational modification, protein turnover, chaperones, Intracellular trafficking, secretion, and vesicular transport, Signal transduction mechanisms].
UM956_701	228545	KOG0597, KOG0597, KOG0597, Serine-threonine protein kinase FUSED [General function prediction only].
UM956_701	232643	KOG4717, KOG4717, KOG4717, Serine/threonine protein kinase [Signal transduction mechanisms].
UM956_701	228555	KOG0607, KOG0607, KOG0607, MAP kinase-interacting kinase and related serine/threonine protein kinases [Signal transduction mechanisms].
UM956_701	228607	KOG0660, KOG0660, KOG0660, Mitogen-activated protein kinase [Signal transduction mechanisms].
UM956_701	228539	KOG0591, KOG0591, KOG0591, NIMA (never in mitosis)-related G2-specific serine/threonine protein kinase [Cell cycle control, cell division, chromosome partitioning].
UM956_701	232572	KOG4645, KOG4645, KOG4645, MAPKKK (MAP kinase kinase kinase) SSK2 and related serine/threonine protein kinases [Signal transduction mechanisms].
UM956_701	228529	KOG0581, KOG0581, KOG0581, Mitogen-activated protein kinase kinase (MAP2K) [Signal transduction mechanisms].
UM956_701	228608	KOG0661, KOG0661, KOG0661, MAPK related serine/threonine protein kinase [Signal transduction mechanisms].
UM956_701	228537	KOG0589, KOG0589, KOG0589, Serine/threonine protein kinase [General function prediction only].
UM956_701	228605	KOG0658, KOG0658, KOG0658, Glycogen synthase kinase-3 [Carbohydrate transport and metabolism].
UM956_701	228541	KOG0593, KOG0593, KOG0593, Predicted protein kinase KKIAMRE [General function prediction only].
UM956_701	228606	KOG0659, KOG0659, KOG0659, Cdk activating kinase (CAK)/RNA polymerase II transcription initiation/nucleotide excision repair factor TFIIH/TFIIK, kinase subunit CDK7 [Cell cycle control, cell division, chromosome partitioning, Transcription, Replication, recombination and repair].
UM956_701	228559	KOG0611, KOG0611, KOG0611, Predicted serine/threonine protein kinase [General function prediction only].
UM956_701	228548	KOG0600, KOG0600, KOG0600, Cdc2-related protein kinase [Cell cycle control, cell division, chromosome partitioning].
UM956_701	232165	KOG4236, KOG4236, KOG4236, Serine/threonine protein kinase PKC mu/PKD and related proteins [Signal transduction mechanisms].
UM956_701	228534	KOG0586, KOG0586, KOG0586, Serine/threonine protein kinase [General function prediction only].
UM956_701	228542	KOG0594, KOG0594, KOG0594, Protein kinase PCTAIRE and related kinases [General function prediction only].
UM956_701	228141	KOG0192, KOG0192, KOG0192, Tyrosine kinase specific for activated (GTP-bound) p21cdc42Hs [Signal transduction mechanisms].
UM956_701	228530	KOG0582, KOG0582, KOG0582, Ste20-like serine/threonine protein kinase [Signal transduction mechanisms].
UM956_701	228150	KOG0201, KOG0201, KOG0201, Serine/threonine protein kinase [Signal transduction mechanisms].
UM956_701	228544	KOG0596, KOG0596, KOG0596, Dual specificity; serine/threonine and tyrosine kinase [Cell cycle control, cell division, chromosome partitioning].
UM956_701	228143	KOG0194, KOG0194, KOG0194, Protein tyrosine kinase [Signal transduction mechanisms].
UM956_701	228526	KOG0578, KOG0578, KOG0578, p21-activated serine/threonine protein kinase [Signal transduction mechanisms].
UM956_701	229129	KOG1187, KOG1187, KOG1187, Serine/threonine protein kinase [Signal transduction mechanisms].
UM956_701	229928	KOG1989, KOG1989, KOG1989, ARK protein kinase family [Signal transduction mechanisms].
UM956_701	228552	KOG0604, KOG0604, KOG0604, MAP kinase-activated protein kinase 2 [Signal transduction mechanisms].
UM956_701	228610	KOG0663, KOG0663, KOG0663, Protein kinase PITSLRE and related kinases [General function prediction only].
UM956_701	228554	KOG0606, KOG0606, KOG0606, Microtubule-associated serine/threonine kinase and related proteins [Signal transduction mechanisms, General function prediction only].
UM956_701	228527	KOG0579, KOG0579, KOG0579, Ste20-like serine/threonine protein kinase [Signal transduction mechanisms].
UM956_701	228535	KOG0587, KOG0587, KOG0587, Traf2- and Nck-interacting kinase and related germinal center kinase (GCK) family protein kinases [Signal transduction mechanisms].
UM956_701	228616	KOG0669, KOG0669, KOG0669, Cyclin T-dependent kinase CDK9 [Cell cycle control, cell division, chromosome partitioning].
UM956_701	230284	KOG2345, KOG2345, KOG2345, Serine/threonine protein kinase/TGF-beta stimulated factor [Transcription, Lipid transport and metabolism, Signal transduction mechanisms].
UM956_701	232179	KOG4250, KOG4250, KOG4250, TANK binding protein kinase TBK1 [Signal transduction mechanisms].
UM956_701	229107	KOG1164, KOG1164, KOG1164, Casein kinase (serine/threonine/tyrosine protein kinase) [Signal transduction mechanisms].
UM956_701	232208	KOG4279, KOG4279, KOG4279, Serine/threonine protein kinase [Signal transduction mechanisms].
UM956_701	228609	KOG0662, KOG0662, KOG0662, Cyclin-dependent kinase CDK5 [Intracellular trafficking, secretion, and vesicular transport, Signal transduction mechanisms].
UM956_701	228973	KOG1027, KOG1027, KOG1027, Serine/threonine protein kinase and endoribonuclease ERN1/IRE1, sensor of the unfolded protein response pathway [Signal transduction mechanisms].
UM956_701	229095	KOG1152, KOG1152, KOG1152, Signal transduction serine/threonine kinase with PAS/PAC sensor domain [Signal transduction mechanisms].
UM956_701	228981	KOG1035, KOG1035, KOG1035, eIF-2alpha kinase GCN2 [Translation, ribosomal structure and biogenesis].
UM956_701	228929	KOG0983, KOG0983, KOG0983, Mitogen-activated protein kinase (MAPK) kinase MKK7/JNKK2 [Signal transduction mechanisms].
UM956_701	229094	KOG1151, KOG1151, KOG1151, Tousled-like protein kinase [Signal transduction mechanisms].
UM956_701	228614	KOG0667, KOG0667, KOG0667, Dual-specificity tyrosine-phosphorylation regulated kinase [General function prediction only].
UM956_701	228615	KOG0668, KOG0668, KOG0668, Casein kinase II, alpha subunit [Signal transduction mechanisms, Cell cycle control, cell division, chromosome partitioning, Transcription].
UM956_701	228522	KOG0574, KOG0574, KOG0574, STE20-like serine/threonine kinase MST [Signal transduction mechanisms].
UM956_701	228538	KOG0590, KOG0590, KOG0590, Checkpoint kinase and related serine/threonine protein kinases [Cell cycle control, cell division, chromosome partitioning].
UM956_701	228612	KOG0665, KOG0665, KOG0665, Jun-N-terminal kinase (JNK) [Signal transduction mechanisms].
UM956_701	228613	KOG0666, KOG0666, KOG0666, Cyclin C-dependent kinase CDK8 [Transcription].
UM956_701	229287	KOG1345, KOG1345, KOG1345, Serine/threonine kinase [Signal transduction mechanisms].
UM956_701	229106	KOG1163, KOG1163, KOG1163, Casein kinase (serine/threonine/tyrosine protein kinase) [Signal transduction mechanisms].
UM956_701	232647	KOG4721, KOG4721, KOG4721, Serine/threonine protein kinase, contains leucine zipper domain [Signal transduction mechanisms].
UM956_701	228532	KOG0584, KOG0584, KOG0584, Serine/threonine protein kinase [General function prediction only].
UM956_701	228618	KOG0671, KOG0671, KOG0671, LAMMER dual specificity kinases [Signal transduction mechanisms].
UM956_701	229039	KOG1095, KOG1095, KOG1095, Protein tyrosine kinase [Signal transduction mechanisms].
[truncated: 31,776 more rows]
