# Supplementary material for: Genomic Analyses of Cladophialophora bantiana, a Major Cause of Cerebral Phaeohyphomycosis Provides Insight into Its Lifestyle, Virulence and Adaption in Host
Source: PLoS One. 2016 Aug 29;11(8):e0161008. doi: 10.1371/journal.pone.0161008 (PMC5003357; doi:10.1371/journal.pone.0161008)
Supplement: S5 Table — (XLSX) [file pone.0161008.s011.xlsx]

## Sheet: Sheet1
Pathway	Enzyme	Ezyme ID	Seqs	Pathway ID	Pathway Image
Carbohydrate metabolism
Citrate cycle (TCA cycle)	carboxykinase (ATP)	ec:4.1.1.49	UM956_8981	map00020	map00020_20150323181517.png
Citrate cycle (TCA cycle)	carboxylase	ec:6.4.1.1	UM956_1830, UM956_9287, UM956_11319	map00020	map00020_20150323181517.png
Citrate cycle (TCA cycle)	citrate synthase	ec:2.3.3.8	UM956_8017, UM956_8018, UM956_9421	map00020	map00020_20150323181517.png
Citrate cycle (TCA cycle)	(Si)-synthase	ec:2.3.3.1	UM956_1943, UM956_5152	map00020	map00020_20150323181517.png
Citrate cycle (TCA cycle)	ligase (ADP-forming)	ec:6.2.1.5	UM956_5121, UM956_6366, UM956_8017, UM956_8018, UM956_9421	map00020	map00020_20150323181517.png
Citrate cycle (TCA cycle)	ligase (GDP-forming)	ec:6.2.1.4	UM956_5121, UM956_9421	map00020	map00020_20150323181517.png
Citrate cycle (TCA cycle)	succinyltransferase	ec:2.3.1.61	UM956_10333	map00020	map00020_20150323181517.png
Citrate cycle (TCA cycle)	dehydrogenase	ec:1.3.5.1	UM956_1921, UM956_2526, UM956_4103, UM956_7263	map00020	map00020_20150323181517.png
Citrate cycle (TCA cycle)	acetyltransferase	ec:2.3.1.12	UM956_1551	map00020	map00020_20150323181517.png
Citrate cycle (TCA cycle)	dehydrogenase (NADP+)	ec:1.1.1.42	UM956_10894	map00020	map00020_20150323181517.png
Citrate cycle (TCA cycle)	dehydrogenase (NAD+)	ec:1.1.1.41	UM956_1916, UM956_9320, UM956_12055	map00020	map00020_20150323181517.png
Citrate cycle (TCA cycle)	dehydrogenase	ec:1.1.1.37	UM956_4609, UM956_9783	map00020	map00020_20150323181517.png
Citrate cycle (TCA cycle)	dehydrogenase (succinyl-transferring)	ec:1.2.4.2	UM956_1408, UM956_11386	map00020	map00020_20150323181517.png
Citrate cycle (TCA cycle)	dehydrogenase (acetyl-transferring)	ec:1.2.4.1	UM956_5388, UM956_7212, UM956_8914	map00020	map00020_20150323181517.png
Citrate cycle (TCA cycle)	dehydrogenase	ec:1.8.1.4	UM956_11386	map00020	map00020_20150323181517.png
Citrate cycle (TCA cycle)	hydratase	ec:4.2.1.3	UM956_6084, UM956_10492	map00020	map00020_20150323181517.png
Citrate cycle (TCA cycle)	hydratase	ec:4.2.1.2	UM956_535, UM956_4520	map00020	map00020_20150323181517.png
C5-Branched dibasic acid metabolism	synthase	ec:2.2.1.6	UM956_660, UM956_6649, UM956_9747	map00660	map00660_20150323181650.png
C5-Branched dibasic acid metabolism	ligase (ADP-forming)	ec:6.2.1.5	UM956_5121, UM956_6366, UM956_8017, UM956_8018, UM956_9421	map00660	map00660_20150323181650.png
C5-Branched dibasic acid metabolism	decarboxylase	ec:4.1.1.5	UM956_9748	map00660	map00660_20150323181650.png
C5-Branched dibasic acid metabolism	dehydrogenase	ec:1.1.1.85	UM956_677, UM956_9699, UM956_10399	map00660	map00660_20150323181650.png
Glycolysis / Gluconeogenesis	phosphohexokinase	ec:2.7.1.11	UM956_1737, UM956_5499	map00010	map00010_20150323181658.png
Glycolysis / Gluconeogenesis	carboxykinase (ATP)	ec:4.1.1.49	UM956_8981	map00010	map00010_20150323181658.png
Glycolysis / Gluconeogenesis	isomerase	ec:5.3.1.9	UM956_5067	map00010	map00010_20150323181658.png
Glycolysis / Gluconeogenesis	isomerase	ec:5.3.1.1	UM956_8047	map00010	map00010_20150323181658.png
Glycolysis / Gluconeogenesis	glucokinase (phosphorylating)	ec:2.7.1.2	UM956_7258, UM956_7644, UM956_11146	map00010	map00010_20150323181658.png
Glycolysis / Gluconeogenesis	hexokinase type IV glucokinase	ec:2.7.1.1	UM956_3262, UM956_5432	map00010	map00010_20150323181658.png
Glycolysis / Gluconeogenesis	hydratase	ec:4.2.1.11	UM956_6955, UM956_11691	map00010	map00010_20150323181658.png
Glycolysis / Gluconeogenesis	1-epimerase	ec:5.1.3.3	UM956_8078	map00010	map00010_20150323181658.png
Glycolysis / Gluconeogenesis	dehydrogenase (NADP+)	ec:1.1.1.2	UM956_2903, UM956_3438, UM956_10387, UM956_12205	map00010	map00010_20150323181658.png
Glycolysis / Gluconeogenesis	dehydrogenase	ec:1.1.1.1	UM956_102, UM956_638, UM956_1511, UM956_1946, UM956_3618, UM956_5192, UM956_5856, UM956_8529, UM956_8739, UM956_11465	map00010	map00010_20150323181658.png
Glycolysis / Gluconeogenesis	hexose diphosphatase	ec:3.1.3.11	UM956_967, UM956_2375, UM956_9628	map00010	map00010_20150323181658.png
Glycolysis / Gluconeogenesis	ligase	ec:6.2.1.1	UM956_6753, UM956_9552	map00010	map00010_20150323181658.png
Glycolysis / Gluconeogenesis	kinase	ec:2.7.2.3	UM956_6580	map00010	map00010_20150323181658.png
Glycolysis / Gluconeogenesis	decarboxylase	ec:4.1.1.1	UM956_5406, UM956_5675, UM956_8355, UM956_10256, UM956_11512, UM956_12079	map00010	map00010_20150323181658.png
Glycolysis / Gluconeogenesis	acetyltransferase	ec:2.3.1.12	UM956_1551	map00010	map00010_20150323181658.png
Glycolysis / Gluconeogenesis	dehydrogenase [NAD(P)+]	ec:1.2.1.5	UM956_1614, UM956_4546, UM956_4570, UM956_5857, UM956_7764, UM956_9466, UM956_10346	map00010	map00010_20150323181658.png
Glycolysis / Gluconeogenesis	dehydrogenase (NAD+)	ec:1.2.1.3	UM956_4570, UM956_4947, UM956_6368, UM956_7006, UM956_7136, UM956_7764, UM956_7797, UM956_7898, UM956_9466, UM956_10387	map00010	map00010_20150323181658.png
Glycolysis / Gluconeogenesis	aldolase	ec:4.1.2.13	UM956_719, UM956_3568, UM956_11688	map00010	map00010_20150323181658.png
Glycolysis / Gluconeogenesis	dehydrogenase	ec:1.1.1.27	UM956_6594	map00010	map00010_20150323181658.png
Glycolysis / Gluconeogenesis	dehydrogenase (acetyl-transferring)	ec:1.2.4.1	UM956_5388, UM956_7212, UM956_8914	map00010	map00010_20150323181658.png
Glycolysis / Gluconeogenesis	dehydrogenase	ec:1.8.1.4	UM956_11386	map00010	map00010_20150323181658.png
Glycolysis / Gluconeogenesis	dehydrogenase (phosphorylating)	ec:1.2.1.12	UM956_3288	map00010	map00010_20150323181658.png
Glycolysis / Gluconeogenesis	(alpha-D-glucose-1,6-bisphosphate-dependent)	ec:5.4.2.2	UM956_3414, UM956_11739	map00010	map00010_20150323181658.png
Glycolysis / Gluconeogenesis	kinase	ec:2.7.1.40	UM956_12059	map00010	map00010_20150323181658.png
Starch and sucrose metabolism	isomerase	ec:5.3.1.9	UM956_5067	map00500	map00500_20150323181706.png
Starch and sucrose metabolism	fructokinase (phosphorylating)	ec:2.7.1.4	UM956_7258, UM956_7644, UM956_11146	map00500	map00500_20150323181706.png
Starch and sucrose metabolism	glucokinase (phosphorylating)	ec:2.7.1.2	UM956_7258, UM956_7644, UM956_11146	map00500	map00500_20150323181706.png
Starch and sucrose metabolism	hexokinase type IV glucokinase	ec:2.7.1.1	UM956_3262, UM956_5432	map00500	map00500_20150323181706.png
Starch and sucrose metabolism	1,4-alpha-galacturonidase	ec:3.2.1.67	UM956_7251	map00500	map00500_20150323181706.png
Starch and sucrose metabolism	1,3-beta-glucosidase	ec:3.2.1.58	UM956_9177	map00500	map00500_20150323181706.png
Starch and sucrose metabolism	alpha-glucosidase	ec:3.2.1.48	UM956_4265, UM956_5984, UM956_7359, UM956_11666	map00500	map00500_20150323181706.png
Starch and sucrose metabolism	endo-1,3-beta-D-glucosidase	ec:3.2.1.39	UM956_1567, UM956_3226, UM956_5899, UM956_10969	map00500	map00500_20150323181706.png
Starch and sucrose metabolism	1,4-beta-xylosidase	ec:3.2.1.37	UM956_3321, UM956_8137	map00500	map00500_20150323181706.png
Starch and sucrose metabolism	amylo-1,6-glucosidase	ec:3.2.1.33	UM956_12040	map00500	map00500_20150323181706.png
Starch and sucrose metabolism	trehalase	ec:3.2.1.28	UM956_10385	map00500	map00500_20150323181706.png
Starch and sucrose metabolism	invertase	ec:3.2.1.26	UM956_191, UM956_4265, UM956_5984, UM956_7359, UM956_11666	map00500	map00500_20150323181706.png
Starch and sucrose metabolism	gentiobiase	ec:3.2.1.21	UM956_2165, UM956_8493	map00500	map00500_20150323181706.png
Starch and sucrose metabolism	maltase	ec:3.2.1.20	UM956_64, UM956_846, UM956_2244, UM956_4265, UM956_5615, UM956_5984, UM956_7359, UM956_11666	map00500	map00500_20150323181706.png
Starch and sucrose metabolism	pectin depolymerase	ec:3.2.1.15	UM956_7251	map00500	map00500_20150323181706.png
Starch and sucrose metabolism	limit dextrinase (erroneous)	ec:3.2.1.10	UM956_4265, UM956_5984, UM956_7359, UM956_11666	map00500	map00500_20150323181706.png
Starch and sucrose metabolism	uridylyltransferase	ec:2.7.7.9	UM956_11938	map00500	map00500_20150323181706.png
Starch and sucrose metabolism	trehalose 6-phosphatase	ec:3.1.3.12	UM956_6803, UM956_10499, UM956_11477	map00500	map00500_20150323181706.png
Starch and sucrose metabolism	diphosphatase	ec:3.6.1.9	UM956_8150	map00500	map00500_20150323181706.png
Starch and sucrose metabolism	synthase	ec:2.4.1.34	UM956_11522	map00500	map00500_20150323181706.png
Starch and sucrose metabolism	disproportionating enzyme	ec:2.4.1.25	UM956_12040	map00500	map00500_20150323181706.png
Starch and sucrose metabolism	branching enzyme	ec:2.4.1.18	UM956_2116, UM956_6829	map00500	map00500_20150323181706.png
Starch and sucrose metabolism	synthase (UDP-forming)	ec:2.4.1.15	UM956_6803, UM956_10499, UM956_11477, UM956_11485	map00500	map00500_20150323181706.png
Starch and sucrose metabolism	synthase	ec:2.4.1.14	UM956_4975	map00500	map00500_20150323181706.png
Starch and sucrose metabolism	synthase	ec:2.4.1.11	UM956_7233	map00500	map00500_20150323181706.png
Starch and sucrose metabolism	6-dehydrogenase	ec:1.1.1.22	UM956_2334	map00500	map00500_20150323181706.png
Starch and sucrose metabolism	(alpha-D-glucose-1,6-bisphosphate-dependent)	ec:5.4.2.2	UM956_3414, UM956_11739	map00500	map00500_20150323181706.png
Pentose phosphate pathway	gluconokinase (phosphorylating)	ec:2.7.1.12	UM956_6517	map00030	map00030_20150323181340.png
Pentose phosphate pathway	phosphohexokinase	ec:2.7.1.11	UM956_1737, UM956_5499	map00030	map00030_20150323181340.png
Pentose phosphate pathway	diphosphokinase	ec:2.7.6.1	UM956_1561, UM956_3297, UM956_9247	map00030	map00030_20150323181340.png
Pentose phosphate pathway	isomerase	ec:5.3.1.9	UM956_5067	map00030	map00030_20150323181340.png
Pentose phosphate pathway	isomerase	ec:5.3.1.6	UM956_5410	map00030	map00030_20150323181340.png
Pentose phosphate pathway	3-epimerase	ec:5.1.3.1	UM956_11914	map00030	map00030_20150323181340.png
Pentose phosphate pathway	phosphogluconolactonase	ec:3.1.1.31	UM956_4164	map00030	map00030_20150323181340.png
Pentose phosphate pathway	lactonase	ec:3.1.1.17	UM956_1217	map00030	map00030_20150323181340.png
Pentose phosphate pathway	dihydroxyacetonetransferase	ec:2.2.1.2	UM956_1317, UM956_10975	map00030	map00030_20150323181340.png
Pentose phosphate pathway	glycolaldehydetransferase	ec:2.2.1.1	UM956_3240, UM956_7721	map00030	map00030_20150323181340.png
Pentose phosphate pathway	hexose diphosphatase	ec:3.1.3.11	UM956_967, UM956_2375, UM956_9628	map00030	map00030_20150323181340.png
Pentose phosphate pathway	aldolase	ec:4.1.2.13	UM956_719, UM956_3568, UM956_11688	map00030	map00030_20150323181340.png
Pentose phosphate pathway	dehydrogenase (NADP+)	ec:1.1.1.49	UM956_3835	map00030	map00030_20150323181340.png
Pentose phosphate pathway	1-dehydrogenase [NAD(P)+]	ec:1.1.1.47	UM956_4374	map00030	map00030_20150323181340.png
Pentose phosphate pathway	dehydrogenase (NADP+-dependent, decarboxylating)	ec:1.1.1.44	UM956_6785, UM956_9861	map00030	map00030_20150323181340.png
Pentose phosphate pathway	(alpha-D-glucose-1,6-bisphosphate-dependent)	ec:5.4.2.2	UM956_3414, UM956_11739	map00030	map00030_20150323181340.png
Pentose phosphate pathway	aldolase	ec:4.1.2.4	UM956_9193	map00030	map00030_20150323181340.png
Pentose and glucuronate interconversions	xylulokinase (phosphorylating)	ec:2.7.1.17	UM956_3530	map00040	map00040_20150323182134.png
Pentose and glucuronate interconversions	3-epimerase	ec:5.1.3.1	UM956_11914	map00040	map00040_20150323182134.png
Pentose and glucuronate interconversions	1,4-alpha-galacturonidase	ec:3.2.1.67	UM956_7251	map00040	map00040_20150323182134.png
Pentose and glucuronate interconversions	reductase	ec:1.1.1.9	UM956_1215, UM956_8264, UM956_9003	map00040	map00040_20150323182134.png
Pentose and glucuronate interconversions	dehydrogenase (NADP+)	ec:1.1.1.2	UM956_2903, UM956_3438, UM956_10387, UM956_12205	map00040	map00040_20150323182134.png
Pentose and glucuronate interconversions	pectin depolymerase	ec:3.2.1.15	UM956_7251	map00040	map00040_20150323182134.png
Pentose and glucuronate interconversions	uridylyltransferase	ec:2.7.7.9	UM956_11938	map00040	map00040_20150323182134.png
Pentose and glucuronate interconversions	dehydrogenase (NAD+)	ec:1.2.1.3	UM956_4570, UM956_4947, UM956_6368, UM956_7006, UM956_7136, UM956_7764, UM956_7797, UM956_7898, UM956_9466, UM956_10387	map00040	map00040_20150323182134.png
Pentose and glucuronate interconversions	2-dehydrogenase	ec:1.1.1.250	UM956_9000, UM956_11062	map00040	map00040_20150323182134.png
Pentose and glucuronate interconversions	6-dehydrogenase	ec:1.1.1.22	UM956_2334	map00040	map00040_20150323182134.png
Pentose and glucuronate interconversions	reductase	ec:1.1.1.21	UM956_843, UM956_1031, UM956_2844, UM956_3241, UM956_4257, UM956_4335, UM956_4780, UM956_5718, UM956_6348, UM956_6354, UM956_7611, UM956_7994, UM956_9616, UM956_11085	map00040	map00040_20150323182134.png
Pentose and glucuronate interconversions	2-dehydrogenase	ec:1.1.1.14	UM956_138, UM956_229, UM956_1215, UM956_3242, UM956_8264, UM956_9003	map00040	map00040_20150323182134.png
Pentose and glucuronate interconversions	4-dehydrogenase	ec:1.1.1.12	UM956_138, UM956_3242	map00040	map00040_20150323182134.png
Pentose and glucuronate interconversions	reductase	ec:1.1.1.10	UM956_9000, UM956_11233	map00040	map00040_20150323182134.png
Galactose metabolism	phosphohexokinase	ec:2.7.1.11	UM956_1737, UM956_5499	map00052	map00052_20150323182017.png
Galactose metabolism	mutase	ec:5.4.99.9	UM956_3603	map00052	map00052_20150323182017.png
Galactose metabolism	galactokinase (phosphorylating)	ec:2.7.1.6	UM956_667	map00052	map00052_20150323182017.png
Galactose metabolism	glucokinase (phosphorylating)	ec:2.7.1.2	UM956_7258, UM956_7644, UM956_11146	map00052	map00052_20150323182017.png
Galactose metabolism	hexokinase type IV glucokinase	ec:2.7.1.1	UM956_3262, UM956_5432	map00052	map00052_20150323182017.png
Galactose metabolism	1-epimerase	ec:5.1.3.3	UM956_8078	map00052	map00052_20150323182017.png
Galactose metabolism	4-epimerase	ec:5.1.3.2	UM956_8078	map00052	map00052_20150323182017.png
Galactose metabolism	invertase	ec:3.2.1.26	UM956_191, UM956_4265, UM956_5984, UM956_7359, UM956_11666	map00052	map00052_20150323182017.png
Galactose metabolism	melibiase	ec:3.2.1.22	UM956_7121, UM956_10228	map00052	map00052_20150323182017.png
Galactose metabolism	maltase	ec:3.2.1.20	UM956_64, UM956_846, UM956_2244, UM956_4265, UM956_5615, UM956_5984, UM956_7359, UM956_11666	map00052	map00052_20150323182017.png
Galactose metabolism	limit dextrinase (erroneous)	ec:3.2.1.10	UM956_4265, UM956_5984, UM956_7359, UM956_11666	map00052	map00052_20150323182017.png
Galactose metabolism	uridylyltransferase	ec:2.7.7.9	UM956_11938	map00052	map00052_20150323182017.png
Galactose metabolism	uridylyltransferase	ec:2.7.7.12	UM956_4980	map00052	map00052_20150323182017.png
Galactose metabolism	reductase	ec:1.1.1.21	UM956_843, UM956_1031, UM956_2844, UM956_3241, UM956_4257, UM956_4335, UM956_4780, UM956_5718, UM956_6348, UM956_6354, UM956_7611, UM956_7994, UM956_9616, UM956_11085	map00052	map00052_20150323182017.png
Galactose metabolism	(alpha-D-glucose-1,6-bisphosphate-dependent)	ec:5.4.2.2	UM956_3414, UM956_11739	map00052	map00052_20150323182017.png
Galactose metabolism	dehydratase	ec:4.2.1.6	UM956_10348	map00052	map00052_20150323182017.png
Fructose and mannose metabolism	phosphohexokinase	ec:2.7.1.11	UM956_1737, UM956_5499	map00051	map00051_20150323182024.png
Fructose and mannose metabolism	isomerase	ec:5.3.1.8	UM956_1459	map00051	map00051_20150323182024.png
Fructose and mannose metabolism	isomerase	ec:5.3.1.6	UM956_5410	map00051	map00051_20150323182024.png
Fructose and mannose metabolism	isomerase	ec:5.3.1.1	UM956_8047	map00051	map00051_20150323182024.png
Fructose and mannose metabolism	mannokinase (phosphorylating)	ec:2.7.1.7	UM956_7258, UM956_7644, UM956_11146	map00051	map00051_20150323182024.png
Fructose and mannose metabolism	fructokinase (phosphorylating)	ec:2.7.1.4	UM956_7258, UM956_7644, UM956_11146	map00051	map00051_20150323182024.png
Fructose and mannose metabolism	hexokinase type IV glucokinase	ec:2.7.1.1	UM956_3262, UM956_5432	map00051	map00051_20150323182024.png
Fructose and mannose metabolism	2-dehydrogenase (NADP+)	ec:1.1.1.138	UM956_9000, UM956_11233	map00051	map00051_20150323182024.png
Fructose and mannose metabolism	2-phosphatase	ec:3.1.3.46	UM956_2029, UM956_4596, UM956_9625	map00051	map00051_20150323182024.png
Fructose and mannose metabolism	hexose diphosphatase	ec:3.1.3.11	UM956_967, UM956_2375, UM956_9628	map00051	map00051_20150323182024.png
Fructose and mannose metabolism	guanylyltransferase	ec:2.7.7.13	UM956_8427, UM956_8907	map00051	map00051_20150323182024.png
Fructose and mannose metabolism	aldolase	ec:4.1.2.13	UM956_719, UM956_3568, UM956_11688	map00051	map00051_20150323182024.png
Fructose and mannose metabolism	phosphofructokinase 2	ec:2.7.1.105	UM956_2029, UM956_4596, UM956_9625	map00051	map00051_20150323182024.png
Fructose and mannose metabolism	reductase	ec:1.1.1.21	UM956_843, UM956_1031, UM956_2844, UM956_3241, UM956_4257, UM956_4335, UM956_4780, UM956_5718, UM956_6348, UM956_6354, UM956_7611, UM956_7994, UM956_9616, UM956_11085	map00051	map00051_20150323182024.png
Fructose and mannose metabolism	5-dehydrogenase	ec:1.1.1.17	UM956_4794	map00051	map00051_20150323182024.png
Fructose and mannose metabolism	2-dehydrogenase	ec:1.1.1.14	UM956_138, UM956_229, UM956_1215, UM956_3242, UM956_8264, UM956_9003	map00051	map00051_20150323182024.png
Fructose and mannose metabolism	mannose phosphomutase	ec:5.4.2.8	UM956_1893	map00051	map00051_20150323182024.png
Ascorbate and aldarate metabolism	lactonase	ec:3.1.1.17	UM956_1217	map00053	map00053_20150323182010.png
Ascorbate and aldarate metabolism	oxygenase	ec:1.13.99.1	UM956_11086	map00053	map00053_20150323182010.png
Ascorbate and aldarate metabolism	dehydrogenase (NAD+)	ec:1.2.1.3	UM956_4570, UM956_4947, UM956_6368, UM956_7006, UM956_7136, UM956_7764, UM956_7797, UM956_7898, UM956_9466, UM956_10387	map00053	map00053_20150323182010.png
Ascorbate and aldarate metabolism	6-dehydrogenase	ec:1.1.1.22	UM956_2334	map00053	map00053_20150323182010.png
Amino sugar and nucleotide sugar metabolism	isomerase	ec:5.3.1.9	UM956_5067	map00520	map00520_20150323181405.png
Amino sugar and nucleotide sugar metabolism	isomerase	ec:5.3.1.8	UM956_1459	map00520	map00520_20150323181405.png
Amino sugar and nucleotide sugar metabolism	mannokinase (phosphorylating)	ec:2.7.1.7	UM956_7258, UM956_7644, UM956_11146	map00520	map00520_20150323181405.png
Amino sugar and nucleotide sugar metabolism	galactokinase (phosphorylating)	ec:2.7.1.6	UM956_667	map00520	map00520_20150323181405.png
Amino sugar and nucleotide sugar metabolism	fructokinase (phosphorylating)	ec:2.7.1.4	UM956_7258, UM956_7644, UM956_11146	map00520	map00520_20150323181405.png
Amino sugar and nucleotide sugar metabolism	glucokinase (phosphorylating)	ec:2.7.1.2	UM956_7258, UM956_7644, UM956_11146	map00520	map00520_20150323181405.png
Amino sugar and nucleotide sugar metabolism	hexokinase type IV glucokinase	ec:2.7.1.1	UM956_3262, UM956_5432	map00520	map00520_20150323181405.png
Amino sugar and nucleotide sugar metabolism	4-epimerase	ec:5.1.3.2	UM956_8078	map00520	map00520_20150323181405.png
Amino sugar and nucleotide sugar metabolism	end alpha-L-arabinofuranosidase	ec:3.2.1.55	UM956_10212	map00520	map00520_20150323181405.png
Amino sugar and nucleotide sugar metabolism	hexosaminidase	ec:3.2.1.52	UM956_9008, UM956_9818	map00520	map00520_20150323181405.png
Amino sugar and nucleotide sugar metabolism	1,4-beta-xylosidase	ec:3.2.1.37	UM956_3321, UM956_8137	map00520	map00520_20150323181405.png
Amino sugar and nucleotide sugar metabolism	chitodextrinase	ec:3.2.1.14	UM956_2464, UM956_10459	map00520	map00520_20150323181405.png
Amino sugar and nucleotide sugar metabolism	uridylyltransferase	ec:2.7.7.9	UM956_11938	map00520	map00520_20150323181405.png
Amino sugar and nucleotide sugar metabolism	reductase	ec:1.6.2.2	UM956_7179, UM956_8578, UM956_10417	map00520	map00520_20150323181405.png
Amino sugar and nucleotide sugar metabolism	diphosphorylase	ec:2.7.7.23	UM956_1229	map00520	map00520_20150323181405.png
Amino sugar and nucleotide sugar metabolism	guanylyltransferase	ec:2.7.7.13	UM956_8427, UM956_8907	map00520	map00520_20150323181405.png
Amino sugar and nucleotide sugar metabolism	uridylyltransferase	ec:2.7.7.12	UM956_4980	map00520	map00520_20150323181405.png
Amino sugar and nucleotide sugar metabolism	deaminase	ec:3.5.99.6	UM956_11918	map00520	map00520_20150323181405.png
Amino sugar and nucleotide sugar metabolism	deacetylase	ec:3.5.1.41	UM956_4082	map00520	map00520_20150323181405.png
Amino sugar and nucleotide sugar metabolism	synthase	ec:2.4.1.16	UM956_1399, UM956_1400, UM956_4178, UM956_5038, UM956_10644, UM956_10930	map00520	map00520_20150323181405.png
Amino sugar and nucleotide sugar metabolism	N-acetyltransferase	ec:2.3.1.4	UM956_4660	map00520	map00520_20150323181405.png
Amino sugar and nucleotide sugar metabolism	6-dehydrogenase	ec:1.1.1.22	UM956_2334	map00520	map00520_20150323181405.png
Amino sugar and nucleotide sugar metabolism	mannose phosphomutase	ec:5.4.2.8	UM956_1893	map00520	map00520_20150323181405.png
Amino sugar and nucleotide sugar metabolism	mutase	ec:5.4.2.3	UM956_11739	map00520	map00520_20150323181405.png
Amino sugar and nucleotide sugar metabolism	transaminase (isomerizing)	ec:2.6.1.16	UM956_6962	map00520	map00520_20150323181405.png
Amino sugar and nucleotide sugar metabolism	(alpha-D-glucose-1,6-bisphosphate-dependent)	ec:5.4.2.2	UM956_3414, UM956_11739	map00520	map00520_20150323181405.png
Pyruvate metabolism	carboxykinase (ATP)	ec:4.1.1.49	UM956_8981	map00620	map00620_20150323181320.png
Pyruvate metabolism	water dikinase	ec:2.7.9.2	UM956_9377	map00620	map00620_20150323181320.png
Pyruvate metabolism	carboxylase	ec:6.4.1.2	UM956_1602, UM956_9199, UM956_11066	map00620	map00620_20150323181320.png
Pyruvate metabolism	carboxylase	ec:6.4.1.1	UM956_1830, UM956_9287, UM956_11319	map00620	map00620_20150323181320.png
Pyruvate metabolism	hydrolase	ec:3.1.2.6	UM956_8081	map00620	map00620_20150323181320.png
Pyruvate metabolism	hydrolase	ec:3.1.2.1	UM956_2202, UM956_5839	map00620	map00620_20150323181320.png
Pyruvate metabolism	synthase	ec:2.3.3.9	UM956_6631	map00620	map00620_20150323181320.png
Pyruvate metabolism	ligase	ec:6.2.1.1	UM956_6753, UM956_9552	map00620	map00620_20150323181320.png
Pyruvate metabolism	acetyltransferase	ec:2.3.1.12	UM956_1551	map00620	map00620_20150323181320.png
Pyruvate metabolism	reductase (NADH)	ec:1.1.1.78	UM956_102, UM956_638, UM956_1946, UM956_3618, UM956_5856, UM956_11465	map00620	map00620_20150323181320.png
Pyruvate metabolism	reductase (NADPH)	ec:1.1.1.283	UM956_3056, UM956_4288, UM956_4951, UM956_4988	map00620	map00620_20150323181320.png
Pyruvate metabolism	lyase	ec:4.4.1.5	UM956_7443	map00620	map00620_20150323181320.png
Pyruvate metabolism	dehydrogenase (NAD+)	ec:1.2.1.3	UM956_4570, UM956_4947, UM956_6368, UM956_7006, UM956_7136, UM956_7764, UM956_7797, UM956_7898, UM956_9466, UM956_10387	map00620	map00620_20150323181320.png
Pyruvate metabolism	dehydrogenase (cytochrome)	ec:1.1.2.4	UM956_1214, UM956_7655, UM956_10269	map00620	map00620_20150323181320.png
Pyruvate metabolism	dehydrogenase (cytochrome)	ec:1.1.2.3	UM956_550, UM956_4220, UM956_4402, UM956_5418, UM956_6721, UM956_7491, UM956_9810, UM956_10351	map00620	map00620_20150323181320.png
Pyruvate metabolism	dehydrogenase (oxaloacetate-decarboxylating) (NADP+)	ec:1.1.1.40	UM956_4090	map00620	map00620_20150323181320.png
Pyruvate metabolism	dehydrogenase (oxaloacetate-decarboxylating)	ec:1.1.1.38	UM956_9499	map00620	map00620_20150323181320.png
Pyruvate metabolism	dehydrogenase	ec:1.1.1.37	UM956_4609, UM956_9783	map00620	map00620_20150323181320.png
Pyruvate metabolism	C-acetyltransferase	ec:2.3.1.9	UM956_555, UM956_1412, UM956_3479, UM956_4965, UM956_8423, UM956_9416	map00620	map00620_20150323181320.png
Pyruvate metabolism	dehydrogenase	ec:1.1.1.27	UM956_6594	map00620	map00620_20150323181320.png
Pyruvate metabolism	dehydrogenase (acetyl-transferring)	ec:1.2.4.1	UM956_5388, UM956_7212, UM956_8914	map00620	map00620_20150323181320.png
Pyruvate metabolism	synthase	ec:2.3.3.14	UM956_8431	map00620	map00620_20150323181320.png
Pyruvate metabolism	synthase	ec:2.3.3.13	UM956_9983	map00620	map00620_20150323181320.png
Pyruvate metabolism	dehydrogenase	ec:1.8.1.4	UM956_11386	map00620	map00620_20150323181320.png
Pyruvate metabolism	kinase	ec:2.7.1.40	UM956_12059	map00620	map00620_20150323181320.png
Pyruvate metabolism	hydratase	ec:4.2.1.2	UM956_535, UM956_4520	map00620	map00620_20150323181320.png
Glyoxylate and dicarboxylate metabolism	dehydratase	ec:4.2.1.55	UM956_4946	map00630	map00630_20150323182122.png
Glyoxylate and dicarboxylate metabolism	carboxylase	ec:6.4.1.3	UM956_9288	map00630	map00630_20150323182122.png
Glyoxylate and dicarboxylate metabolism	equilase	ec:1.11.1.6	UM956_4627, UM956_6359, UM956_6429, UM956_7242, UM956_7993, UM956_8082, UM956_10667, UM956_11123	map00630	map00630_20150323182122.png
Glyoxylate and dicarboxylate metabolism	aldolase	ec:4.1.3.16	UM956_4658	map00630	map00630_20150323182122.png
Glyoxylate and dicarboxylate metabolism	kynurenine formamidase	ec:3.5.1.9	UM956_3977, UM956_9545	map00630	map00630_20150323182122.png
Glyoxylate and dicarboxylate metabolism	lyase	ec:4.1.3.1	UM956_1941, UM956_1942, UM956_10384	map00630	map00630_20150323182122.png
Glyoxylate and dicarboxylate metabolism	hydroxymethyltransferase	ec:2.1.2.1	UM956_6751, UM956_10792	map00630	map00630_20150323182122.png
Glyoxylate and dicarboxylate metabolism	oxidase	ec:1.2.3.5	UM956_11593	map00630	map00630_20150323182122.png
Glyoxylate and dicarboxylate metabolism	synthase	ec:2.3.3.9	UM956_6631	map00630	map00630_20150323182122.png
Glyoxylate and dicarboxylate metabolism	(Si)-synthase	ec:2.3.3.1	UM956_1943, UM956_5152	map00630	map00630_20150323182122.png
Glyoxylate and dicarboxylate metabolism	ec:3.5.1.49 formamidase	ec:3.5.1.49	UM956_10423	map00630	map00630_20150323182122.png
Glyoxylate and dicarboxylate metabolism	decarboxylase	ec:4.1.1.2	UM956_8167	map00630	map00630_20150323182122.png
Glyoxylate and dicarboxylate metabolism	dehydrogenase	ec:1.1.1.93	UM956_644, UM956_11859, UM956_12055	map00630	map00630_20150323182122.png
Glyoxylate and dicarboxylate metabolism	deformylase	ec:3.5.1.10	UM956_8557	map00630	map00630_20150323182122.png
Glyoxylate and dicarboxylate metabolism	dehydrogenase	ec:1.1.99.14	UM956_1214, UM956_10269	map00630	map00630_20150323182122.png
Glyoxylate and dicarboxylate metabolism	dehydrogenase	ec:1.2.1.2	UM956_6286, UM956_11160	map00630	map00630_20150323182122.png
Glyoxylate and dicarboxylate metabolism	dehydrogenase	ec:1.1.1.37	UM956_4609, UM956_9783	map00630	map00630_20150323182122.png
Glyoxylate and dicarboxylate metabolism	C-acetyltransferase	ec:2.3.1.9	UM956_555, UM956_1412, UM956_3479, UM956_4965, UM956_8423, UM956_9416	map00630	map00630_20150323182122.png
Glyoxylate and dicarboxylate metabolism	reductase	ec:1.1.1.26	UM956_230, UM956_723, UM956_5927	map00630	map00630_20150323182122.png
Glyoxylate and dicarboxylate metabolism	transaminase	ec:2.6.1.4	UM956_8973, UM956_12004	map00630	map00630_20150323182122.png
Glyoxylate and dicarboxylate metabolism	ligase	ec:6.3.1.2	UM956_1491, UM956_4373	map00630	map00630_20150323182122.png
Glyoxylate and dicarboxylate metabolism	hydratase	ec:4.2.1.3	UM956_6084, UM956_10492	map00630	map00630_20150323182122.png
Glyoxylate and dicarboxylate metabolism	oxidase	ec:1.1.3.15	UM956_2034, UM956_5472, UM956_7491, UM956_9468, UM956_12033	map00630	map00630_20150323182122.png
Propanoate metabolism	decarboxylase	ec:4.1.1.41	UM956_9288	map00640	map00640_20150323182005.png
Propanoate metabolism	dehydratase	ec:4.2.1.79	UM956_4384	map00640	map00640_20150323182005.png
Propanoate metabolism	hydratase	ec:4.2.1.17	UM956_2270, UM956_2291, UM956_2351, UM956_4946, UM956_5270, UM956_7871, UM956_7885, UM956_8497, UM956_11608, UM956_11689	map00640	map00640_20150323182005.png
Propanoate metabolism	carboxylase	ec:6.4.1.3	UM956_9288	map00640	map00640_20150323182005.png
Propanoate metabolism	carboxylase	ec:6.4.1.2	UM956_1602, UM956_9199, UM956_11066	map00640	map00640_20150323182005.png
Propanoate metabolism	lyase	ec:4.1.3.30	UM956_1942	map00640	map00640_20150323182005.png
Propanoate metabolism	hydrolase	ec:3.1.2.4	UM956_3223	map00640	map00640_20150323182005.png
Propanoate metabolism	CoA-transferase	ec:2.8.3.8	UM956_5839	map00640	map00640_20150323182005.png
Propanoate metabolism	ligase (ADP-forming)	ec:6.2.1.5	UM956_5121, UM956_6366, UM956_8017, UM956_8018, UM956_9421	map00640	map00640_20150323182005.png
Propanoate metabolism	ligase (GDP-forming)	ec:6.2.1.4	UM956_5121, UM956_9421	map00640	map00640_20150323182005.png
Propanoate metabolism	ligase	ec:6.2.1.1	UM956_6753, UM956_9552	map00640	map00640_20150323182005.png
Propanoate metabolism	deaminase	ec:3.5.99.7	UM956_1812	map00640	map00640_20150323182005.png
Propanoate metabolism	reductase (NADPH)	ec:1.1.1.283	UM956_3056, UM956_4288, UM956_4951, UM956_4988	map00640	map00640_20150323182005.png
Propanoate metabolism	C-acetyltransferase	ec:2.3.1.9	UM956_555, UM956_1412, UM956_3479, UM956_4965, UM956_8423, UM956_9416	map00640	map00640_20150323182005.png
Propanoate metabolism	dehydrogenase	ec:1.1.1.27	UM956_6594	map00640	map00640_20150323182005.png
Propanoate metabolism	dehydrogenase (CoA-acylating)	ec:1.2.1.27	UM956_9538	map00640	map00640_20150323182005.png
Propanoate metabolism	dehydrogenase (acetylating)	ec:1.2.1.18	UM956_9538	map00640	map00640_20150323182005.png
Propanoate metabolism	transaminase	ec:2.6.1.19	UM956_4737	map00640	map00640_20150323182005.png
Butanoate metabolism	decarboxylase	ec:4.1.1.15	UM956_11433	map00650	map00650_20150323181909.png
Butanoate metabolism	dehydratase	ec:4.2.1.55	UM956_4946	map00650	map00650_20150323181909.png
Butanoate metabolism	hydratase	ec:4.2.1.17	UM956_2270, UM956_2291, UM956_2351, UM956_4946, UM956_5270, UM956_7871, UM956_7885, UM956_8497, UM956_11608, UM956_11689	map00650	map00650_20150323181909.png
Butanoate metabolism	CoA-transferase	ec:2.8.3.8	UM956_5839	map00650	map00650_20150323181909.png
Butanoate metabolism	CoA-transferase	ec:2.8.3.5	UM956_5600, UM956_5904, UM956_10680	map00650	map00650_20150323181909.png
Butanoate metabolism	dehydrogenase	ec:1.1.1.4	UM956_2414, UM956_3139, UM956_11800	map00650	map00650_20150323181909.png
Butanoate metabolism	lyase	ec:4.1.3.4	UM956_1607, UM956_9304	map00650	map00650_20150323181909.png
Butanoate metabolism	synthase	ec:2.2.1.6	UM956_660, UM956_6649, UM956_9747	map00650	map00650_20150323181909.png
Butanoate metabolism	ligase	ec:6.2.1.2	UM956_2269, UM956_2451, UM956_5734, UM956_7538, UM956_7814, UM956_8098, UM956_11327	map00650	map00650_20150323181909.png
Butanoate metabolism	dehydrogenase	ec:1.3.5.1	UM956_1921, UM956_2526, UM956_4103, UM956_7263	map00650	map00650_20150323181909.png
Butanoate metabolism	decarboxylase	ec:4.1.1.5	UM956_9748	map00650	map00650_20150323181909.png
Butanoate metabolism	C-acetyltransferase	ec:2.3.1.9	UM956_555, UM956_1412, UM956_3479, UM956_4965, UM956_8423, UM956_9416	map00650	map00650_20150323181909.png
Butanoate metabolism	dehydrogenase	ec:1.1.1.35	UM956_2291, UM956_5270, UM956_7494, UM956_7871, UM956_8497, UM956_11357	map00650	map00650_20150323181909.png
Butanoate metabolism	synthase	ec:2.3.3.10	UM956_3103	map00650	map00650_20150323181909.png
Butanoate metabolism	ligase	ec:6.2.1.16	UM956_2269, UM956_2451, UM956_5734, UM956_7538, UM956_7814, UM956_8098	map00650	map00650_20150323181909.png
Butanoate metabolism	dehydrogenase (NAD+)	ec:1.2.1.24	UM956_866, UM956_1064, UM956_1745, UM956_4621, UM956_8012, UM956_9931, UM956_10109	map00650	map00650_20150323181909.png
Butanoate metabolism	dehydrogenase [NAD(P)+]	ec:1.2.1.16	UM956_866, UM956_1064, UM956_1745, UM956_4621, UM956_8012, UM956_9931, UM956_10109	map00650	map00650_20150323181909.png
Butanoate metabolism	transaminase	ec:2.6.1.19	UM956_4737	map00650	map00650_20150323181909.png
Inositol phosphate metabolism	phospholipase C	ec:3.1.4.11	UM956_4309	map00562	map00562_20150323181734.png
Inositol phosphate metabolism	3-phosphatidyltransferase	ec:2.7.8.11	UM956_2107	map00562	map00562_20150323181734.png
Inositol phosphate metabolism	isomerase	ec:5.3.1.1	UM956_8047	map00562	map00562_20150323181734.png
Inositol phosphate metabolism	oxygenase	ec:1.13.99.1	UM956_11086	map00562	map00562_20150323181734.png
Inositol phosphate metabolism	inositol-1,3-bisphosphate 3-phosphatase	ec:3.1.3.64	UM956_7010, UM956_7153	map00562	map00562_20150323181734.png
Inositol phosphate metabolism	1-phosphatase	ec:3.1.3.57	UM956_9166	map00562	map00562_20150323181734.png
Inositol phosphate metabolism	5-phosphatase	ec:3.1.3.56	UM956_7010	map00562	map00562_20150323181734.png
Inositol phosphate metabolism	5-phosphatase	ec:3.1.3.36	UM956_3233, UM956_7010	map00562	map00562_20150323181734.png
Inositol phosphate metabolism	phosphatase	ec:3.1.3.25	UM956_5477, UM956_9271	map00562	map00562_20150323181734.png
Inositol phosphate metabolism	multikinase	ec:2.7.1.151	UM956_464	map00562	map00562_20150323181734.png
Inositol phosphate metabolism	5-kinase	ec:2.7.1.150	UM956_1084, UM956_6775	map00562	map00562_20150323181734.png
Inositol phosphate metabolism	3-kinase	ec:2.7.1.137	UM956_410, UM956_5325	map00562	map00562_20150323181734.png
Inositol phosphate metabolism	2-dehydrogenase	ec:1.1.1.18	UM956_2841, UM956_11084	map00562	map00562_20150323181734.png
Inositol phosphate metabolism	dehydrogenase (acetylating)	ec:1.2.1.18	UM956_9538	map00562	map00562_20150323181734.png
Inositol phosphate metabolism	synthase	ec:5.5.1.4	UM956_7022	map00562	map00562_20150323181734.png
Inositol phosphate metabolism	5-kinase	ec:2.7.1.68	UM956_3424, UM956_6775, UM956_9693	map00562	map00562_20150323181734.png
Inositol phosphate metabolism	4-kinase	ec:2.7.1.67	UM956_1282, UM956_1717	map00562	map00562_20150323181734.png
Energy metabolism
Oxidative phosphorylation	reductase	ec:1.10.2.2	UM956_1338, UM956_1506, UM956_6219, UM956_8006, UM956_8008, UM956_8230, UM956_11407	map00190	map00190_20150323181333.png
Oxidative phosphorylation	kinase	ec:2.7.4.1	UM956_2137, UM956_6275, UM956_9049	map00190	map00190_20150323181333.png
Oxidative phosphorylation	ATPase	ec:3.6.3.6	UM956_402, UM956_488, UM956_2125, UM956_3938, UM956_4785, UM956_5154, UM956_6358, UM956_8397	map00190	map00190_20150323181333.png
Oxidative phosphorylation	dehydrogenase	ec:1.3.5.1	UM956_1921, UM956_2526, UM956_4103, UM956_7263	map00190	map00190_20150323181333.png
Oxidative phosphorylation	reductase (H+-translocating)	ec:1.6.5.3	UM956_2513, UM956_2631, UM956_3918, UM956_4480, UM956_4877, UM956_6419, UM956_7447, UM956_7683, UM956_8088, UM956_8139, UM956_8199, UM956_9051, UM956_9273, UM956_10536, UM956_11379	map00190	map00190_20150323181333.png
Oxidative phosphorylation	diphosphatase	ec:3.6.1.1	UM956_3832	map00190	map00190_20150323181333.png
Oxidative phosphorylation	oxidase	ec:1.9.3.1	UM956_845, UM956_1476, UM956_2545, UM956_7122, UM956_8212, UM956_8900, UM956_11532	map00190	map00190_20150323181333.png
Photosynthesis	reductase	ec:1.18.1.2	UM956_10152	map00195	map00195_20150323181257.png
Carbon fixation in photosynthetic organisms	carboxykinase (ATP)	ec:4.1.1.49	UM956_8981	map00710	map00710_20150323181438.png
Carbon fixation in photosynthetic organisms	isomerase	ec:5.3.1.6	UM956_5410	map00710	map00710_20150323181438.png
Carbon fixation in photosynthetic organisms	isomerase	ec:5.3.1.1	UM956_8047	map00710	map00710_20150323181438.png
Carbon fixation in photosynthetic organisms	3-epimerase	ec:5.1.3.1	UM956_11914	map00710	map00710_20150323181438.png
Carbon fixation in photosynthetic organisms	glycolaldehydetransferase	ec:2.2.1.1	UM956_3240, UM956_7721	map00710	map00710_20150323181438.png
Carbon fixation in photosynthetic organisms	hexose diphosphatase	ec:3.1.3.11	UM956_967, UM956_2375, UM956_9628	map00710	map00710_20150323181438.png
Carbon fixation in photosynthetic organisms	kinase	ec:2.7.2.3	UM956_6580	map00710	map00710_20150323181438.png
Carbon fixation in photosynthetic organisms	aldolase	ec:4.1.2.13	UM956_719, UM956_3568, UM956_11688	map00710	map00710_20150323181438.png
Carbon fixation in photosynthetic organisms	dehydrogenase (oxaloacetate-decarboxylating) (NADP+)	ec:1.1.1.40	UM956_4090	map00710	map00710_20150323181438.png
Carbon fixation in photosynthetic organisms	dehydrogenase	ec:1.1.1.37	UM956_4609, UM956_9783	map00710	map00710_20150323181438.png
Carbon fixation in photosynthetic organisms	transaminase	ec:2.6.1.2	UM956_8973, UM956_12004	map00710	map00710_20150323181438.png
Carbon fixation in photosynthetic organisms	transaminase	ec:2.6.1.1	UM956_5238, UM956_6176, UM956_8723, UM956_12239	map00710	map00710_20150323181438.png
Carbon fixation in photosynthetic organisms	dehydrogenase (phosphorylating)	ec:1.2.1.12	UM956_3288	map00710	map00710_20150323181438.png
Carbon fixation pathways in prokaryotes	ligase	ec:6.3.4.3	UM956_11555	map00720	map00720_20150323181237.png
Carbon fixation pathways in prokaryotes	reductase (NADH)	ec:1.3.1.6	UM956_3439, UM956_5636	map00720	map00720_20150323181237.png
Carbon fixation pathways in prokaryotes	reductase [NAD(P)H]	ec:1.5.1.20	UM956_5435, UM956_7508	map00720	map00720_20150323181237.png
Carbon fixation pathways in prokaryotes	water dikinase	ec:2.7.9.2	UM956_9377	map00720	map00720_20150323181237.png
Carbon fixation pathways in prokaryotes	hydratase	ec:4.2.1.17	UM956_2270, UM956_2291, UM956_2351, UM956_4946, UM956_5270, UM956_7871, UM956_7885, UM956_8497, UM956_11608, UM956_11689	map00720	map00720_20150323181237.png
Carbon fixation pathways in prokaryotes	carboxylase	ec:6.4.1.3	UM956_9288	map00720	map00720_20150323181237.png
Carbon fixation pathways in prokaryotes	carboxylase	ec:6.4.1.2	UM956_1602, UM956_9199, UM956_11066	map00720	map00720_20150323181237.png
Carbon fixation pathways in prokaryotes	carboxylase	ec:6.4.1.1	UM956_1830, UM956_9287, UM956_11319	map00720	map00720_20150323181237.png
Carbon fixation pathways in prokaryotes	cyclohydrolase	ec:3.5.4.9	UM956_11555	map00720	map00720_20150323181237.png
Carbon fixation pathways in prokaryotes	citrate synthase	ec:2.3.3.8	UM956_8017, UM956_8018, UM956_9421	map00720	map00720_20150323181237.png
Carbon fixation pathways in prokaryotes	ligase (ADP-forming)	ec:6.2.1.5	UM956_5121, UM956_6366, UM956_8017, UM956_8018, UM956_9421	map00720	map00720_20150323181237.png
Carbon fixation pathways in prokaryotes	ligase	ec:6.2.1.1	UM956_6753, UM956_9552	map00720	map00720_20150323181237.png
Carbon fixation pathways in prokaryotes	dehydrogenase	ec:1.3.5.1	UM956_1921, UM956_2526, UM956_4103, UM956_7263	map00720	map00720_20150323181237.png
Carbon fixation pathways in prokaryotes	dehydrogenase (NADP+)	ec:1.1.1.42	UM956_10894	map00720	map00720_20150323181237.png
Carbon fixation pathways in prokaryotes	dehydrogenase	ec:1.1.1.37	UM956_4609, UM956_9783	map00720	map00720_20150323181237.png
Carbon fixation pathways in prokaryotes	C-acetyltransferase	ec:2.3.1.9	UM956_555, UM956_1412, UM956_3479, UM956_4965, UM956_8423, UM956_9416	map00720	map00720_20150323181237.png
Carbon fixation pathways in prokaryotes	dehydrogenase	ec:1.1.1.35	UM956_2291, UM956_5270, UM956_7494, UM956_7871, UM956_8497, UM956_11357	map00720	map00720_20150323181237.png
Carbon fixation pathways in prokaryotes	dehydrogenase (NADP+)	ec:1.5.1.5	UM956_11555	map00720	map00720_20150323181237.png
Carbon fixation pathways in prokaryotes	hydratase	ec:4.2.1.3	UM956_6084, UM956_10492	map00720	map00720_20150323181237.png
Carbon fixation pathways in prokaryotes	hydratase	ec:4.2.1.2	UM956_535, UM956_4520	map00720	map00720_20150323181237.png
Methane metabolism	oxidase	ec:1.1.3.13	UM956_11586	map00680	map00680_20150323181353.png
Methane metabolism	phosphohexokinase	ec:2.7.1.11	UM956_1737, UM956_5499	map00680	map00680_20150323181353.png
Methane metabolism	water dikinase	ec:2.7.9.2	UM956_9377	map00680	map00680_20150323181353.png
Methane metabolism	hydratase	ec:4.2.1.11	UM956_6955, UM956_11691	map00680	map00680_20150323181353.png
Methane metabolism	synthase	ec:4.4.1.22	UM956_8200	map00680	map00680_20150323181353.png
Methane metabolism	transketolase	ec:2.2.1.3	UM956_3240	map00680	map00680_20150323181353.png
Methane metabolism	hydroxymethyltransferase	ec:2.1.2.1	UM956_6751, UM956_10792	map00680	map00680_20150323181353.png
Methane metabolism	hexose diphosphatase	ec:3.1.3.11	UM956_967, UM956_2375, UM956_9628	map00680	map00680_20150323181353.png
Methane metabolism	ligase	ec:6.2.1.1	UM956_6753, UM956_9552	map00680	map00680_20150323181353.png
Methane metabolism	dehydrogenase	ec:1.1.1.95	UM956_230, UM956_5927, UM956_6745	map00680	map00680_20150323181353.png
Methane metabolism	phosphatase	ec:3.1.3.3	UM956_6192	map00680	map00680_20150323181353.png
Methane metabolism	dehydrogenase	ec:1.1.1.284	UM956_8529	map00680	map00680_20150323181353.png
Methane metabolism	dehydrogenase	ec:1.2.1.2	UM956_6286, UM956_11160	map00680	map00680_20150323181353.png
Methane metabolism	aldolase	ec:4.1.2.13	UM956_719, UM956_3568, UM956_11688	map00680	map00680_20150323181353.png
Methane metabolism	dehydrogenase	ec:1.1.1.244	UM956_7444	map00680	map00680_20150323181353.png
Methane metabolism	dehydrogenase	ec:1.1.1.37	UM956_4609, UM956_9783	map00680	map00680_20150323181353.png
Methane metabolism	dehydrogenase	ec:1.2.1.46	UM956_8529	map00680	map00680_20150323181353.png
Methane metabolism	transaminase	ec:2.6.1.52	UM956_4521	map00680	map00680_20150323181353.png
Methane metabolism	hydrolase	ec:3.1.2.12	UM956_4058	map00680	map00680_20150323181353.png
Methane metabolism	kinase	ec:2.7.1.29	UM956_7712	map00680	map00680_20150323181353.png
Nitrogen metabolism	synthase (NADH)	ec:1.4.1.14	UM956_2612	map00910	map00910_20150323181412.png
Nitrogen metabolism	synthase (NADPH)	ec:1.4.1.13	UM956_2612	map00910	map00910_20150323181412.png
Nitrogen metabolism	cyanate lyase	ec:4.2.1.104	UM956_3173	map00910	map00910_20150323181412.png
Nitrogen metabolism	reductase	ec:1.7.99.4	UM956_5920, UM956_6428	map00910	map00910_20150323181412.png
Nitrogen metabolism	monooxygenase	ec:1.13.12.16	UM956_1818, UM956_1917, UM956_2475, UM956_2565, UM956_5167, UM956_5352, UM956_5730, UM956_12050	map00910	map00910_20150323181412.png
Nitrogen metabolism	dehydrogenase (NADP+)	ec:1.4.1.4	UM956_6576	map00910	map00910_20150323181412.png
Nitrogen metabolism	dehydrogenase	ec:1.4.1.2	UM956_7429	map00910	map00910_20150323181412.png
Nitrogen metabolism	reductase [NAD(P)H]	ec:1.7.1.4	UM956_11809	map00910	map00910_20150323181412.png
Nitrogen metabolism	reductase (NADPH)	ec:1.7.1.3	UM956_11808	map00910	map00910_20150323181412.png
Nitrogen metabolism	ec:3.5.1.49 formamidase	ec:3.5.1.49	UM956_10423	map00910	map00910_20150323181412.png
Nitrogen metabolism	synthase (ammonia)	ec:6.3.4.16	UM956_4003, UM956_7780	map00910	map00910_20150323181412.png
Nitrogen metabolism	acetonitrilase	ec:3.5.5.1	UM956_1212, UM956_11124, UM956_11955	map00910	map00910_20150323181412.png
Nitrogen metabolism	reductase (NO-forming)	ec:1.7.2.1	UM956_10142	map00910	map00910_20150323181412.png
Nitrogen metabolism	ligase	ec:6.3.1.2	UM956_1491, UM956_4373	map00910	map00910_20150323181412.png
Nitrogen metabolism	dehydratase	ec:4.2.1.1	UM956_1544	map00910	map00910_20150323181412.png
Sulfur metabolism	adenylyltransferase	ec:2.7.7.4	UM956_6190	map00920	map00920_20150323181126.png
Sulfur metabolism	sulfurtransferase	ec:2.8.1.1	UM956_1523, UM956_7064	map00920	map00920_20150323181126.png
Sulfur metabolism	oxidase	ec:1.8.3.1	UM956_5920	map00920	map00920_20150323181126.png
Sulfur metabolism	nucleotidase	ec:3.1.3.7	UM956_9166	map00920	map00920_20150323181126.png
Sulfur metabolism	dioxygenase	ec:1.14.11.17	UM956_5399	map00920	map00920_20150323181126.png
Sulfur metabolism	synthase	ec:2.5.1.47	UM956_5149, UM956_5509, UM956_7055, UM956_7222	map00920	map00920_20150323181126.png
Sulfur metabolism	reductase (NADPH)	ec:1.8.1.2	UM956_478	map00920	map00920_20150323181126.png
Sulfur metabolism	reductase (thioredoxin)	ec:1.8.4.8	UM956_6191	map00920	map00920_20150323181126.png
Sulfur metabolism	kinase	ec:2.7.1.25	UM956_6333	map00920	map00920_20150323181126.png
Lipid metabolism
Fatty acid elongation	hydratase	ec:4.2.1.74	UM956_2291, UM956_5270	map00062	map00062_20150323181913.png
Fatty acid elongation	hydratase	ec:4.2.1.17	UM956_2270, UM956_2291, UM956_2351, UM956_4946, UM956_5270, UM956_7871, UM956_7885, UM956_8497, UM956_11608, UM956_11689	map00062	map00062_20150323181913.png
Fatty acid elongation	hydrolase	ec:3.1.2.2	UM956_1443	map00062	map00062_20150323181913.png
Fatty acid elongation	C-acyltransferase	ec:2.3.1.16	UM956_1412, UM956_3682, UM956_4965, UM956_8423, UM956_9416, UM956_9894	map00062	map00062_20150323181913.png
Fatty acid elongation	dehydrogenase	ec:1.1.1.35	UM956_2291, UM956_5270, UM956_7494, UM956_7871, UM956_8497, UM956_11357	map00062	map00062_20150323181913.png
Fatty acid elongation	hydrolase	ec:3.1.2.22	UM956_1443	map00062	map00062_20150323181913.png
Fatty acid elongation	reductase (NADPH)	ec:1.3.1.38	UM956_5163	map00062	map00062_20150323181913.png
Fatty acid biosynthesis	reductase (NADH)	ec:1.3.1.9	UM956_2565	map00061	map00061_20150323181919.png
Fatty acid biosynthesis	dehydratase	ec:4.2.1.59	UM956_5644	map00061	map00061_20150323181919.png
Fatty acid biosynthesis	carboxylase	ec:6.4.1.2	UM956_1602, UM956_9199, UM956_11066	map00061	map00061_20150323181919.png
Fatty acid biosynthesis	reductase	ec:1.1.1.100	UM956_2530, UM956_3090, UM956_5643, UM956_8640	map00061	map00061_20150323181919.png
Fatty acid biosynthesis	synthase	ec:2.3.1.86	UM956_1289, UM956_1991, UM956_4186, UM956_5643, UM956_5644, UM956_8977, UM956_11327	map00061	map00061_20150323181919.png
Fatty acid biosynthesis	synthase	ec:2.3.1.85	UM956_9663	map00061	map00061_20150323181919.png
Fatty acid biosynthesis	ligase	ec:6.2.1.3	UM956_7221, UM956_8464, UM956_8977, UM956_11706	map00061	map00061_20150323181919.png
Fatty acid biosynthesis	synthase I	ec:2.3.1.41	UM956_265, UM956_2288, UM956_5643, UM956_6493, UM956_6896, UM956_9683	map00061	map00061_20150323181919.png
Fatty acid biosynthesis	S-malonyltransferase	ec:2.3.1.39	UM956_5644	map00061	map00061_20150323181919.png
Fatty acid biosynthesis	hydrolase	ec:3.1.2.14	UM956_5644	map00061	map00061_20150323181919.png
Fatty acid biosynthesis	reductase (NADPH, Si-specific)	ec:1.3.1.10	UM956_5644	map00061	map00061_20150323181919.png
Fatty acid degradation	hydratase	ec:4.2.1.74	UM956_2291, UM956_5270	map00071	map00071_20150323181740.png
Fatty acid degradation	hydratase	ec:4.2.1.17	UM956_2270, UM956_2291, UM956_2351, UM956_4946, UM956_5270, UM956_7871, UM956_7885, UM956_8497, UM956_11608, UM956_11689	map00071	map00071_20150323181740.png
Fatty acid degradation	1-monooxygenase	ec:1.14.15.3	UM956_8505	map00071	map00071_20150323181740.png
Fatty acid degradation	dehydrogenase	ec:1.1.1.1	UM956_102, UM956_638, UM956_1511, UM956_1946, UM956_3618, UM956_5192, UM956_5856, UM956_8529, UM956_8739, UM956_11465	map00071	map00071_20150323181740.png
Fatty acid degradation	ligase	ec:6.2.1.3	UM956_7221, UM956_8464, UM956_8977, UM956_11706	map00071	map00071_20150323181740.png
Fatty acid degradation	C-acyltransferase	ec:2.3.1.16	UM956_1412, UM956_3682, UM956_4965, UM956_8423, UM956_9416, UM956_9894	map00071	map00071_20150323181740.png
Fatty acid degradation	dehydrogenase (NAD+)	ec:1.2.1.3	UM956_4570, UM956_4947, UM956_6368, UM956_7006, UM956_7136, UM956_7764, UM956_7797, UM956_7898, UM956_9466, UM956_10387	map00071	map00071_20150323181740.png
Fatty acid degradation	C-acetyltransferase	ec:2.3.1.9	UM956_555, UM956_1412, UM956_3479, UM956_4965, UM956_8423, UM956_9416	map00071	map00071_20150323181740.png
Fatty acid degradation	dehydrogenase	ec:1.1.1.35	UM956_2291, UM956_5270, UM956_7494, UM956_7871, UM956_8497, UM956_11357	map00071	map00071_20150323181740.png
Fatty acid degradation	oxidase	ec:1.3.3.6	UM956_1958, UM956_6590, UM956_8875, UM956_9362, UM956_11184	map00071	map00071_20150323181740.png
Synthesis and degradation of ketone bodies	CoA-transferase	ec:2.8.3.5	UM956_5600, UM956_5904, UM956_10680	map00072	map00072_20150323181728.png
Synthesis and degradation of ketone bodies	lyase	ec:4.1.3.4	UM956_1607, UM956_9304	map00072	map00072_20150323181728.png
Synthesis and degradation of ketone bodies	C-acetyltransferase	ec:2.3.1.9	UM956_555, UM956_1412, UM956_3479, UM956_4965, UM956_8423, UM956_9416	map00072	map00072_20150323181728.png
Synthesis and degradation of ketone bodies	synthase	ec:2.3.3.10	UM956_3103	map00072	map00072_20150323181728.png
Ether lipid metabolism	D	ec:3.1.4.4	UM956_1562, UM956_3172, UM956_3214, UM956_10326	map00565	map00565_20150323181710.png
Ether lipid metabolism	phosphatase	ec:3.1.3.4	UM956_325, UM956_5217, UM956_8965	map00565	map00565_20150323181710.png
Ether lipid metabolism	cholinephosphotransferase	ec:2.7.8.2	UM956_6443	map00565	map00565_20150323181710.png
Ether lipid metabolism	EPT	ec:2.7.8.1	UM956_6443	map00565	map00565_20150323181710.png
Ether lipid metabolism	A2	ec:3.1.1.4	UM956_1860, UM956_7146, UM956_11546	map00565	map00565_20150323181710.png
Cutin, suberine and wax biosynthesis	O-acyltransferase	ec:2.3.1.20	UM956_1638, UM956_9075	map00073	map00073_20150323181713.png
Glycerophospholipid metabolism	decarboxylase	ec:4.1.1.65	UM956_250, UM956_6771, UM956_8346	map00564	map00564_20150323181721.png
Glycerophospholipid metabolism	D	ec:3.1.4.4	UM956_1562, UM956_3172, UM956_3214, UM956_10326	map00564	map00564_20150323181721.png
Glycerophospholipid metabolism	3-phosphatidyltransferase	ec:2.7.8.11	UM956_2107	map00564	map00564_20150323181721.png
Glycerophospholipid metabolism	dehydrogenase (NAD+)	ec:1.1.1.8	UM956_8596, UM956_9982, UM956_12053	map00564	map00564_20150323181721.png
Glycerophospholipid metabolism	N-methyltransferase	ec:2.1.1.71	UM956_6379	map00564	map00564_20150323181721.png
Glycerophospholipid metabolism	phosphatidylglycerol phosphate phosphatase	ec:3.1.3.27	UM956_7911	map00564	map00564_20150323181721.png
Glycerophospholipid metabolism	cytidylyltransferase	ec:2.7.7.41	UM956_8381	map00564	map00564_20150323181721.png
Glycerophospholipid metabolism	cytidylyltransferase	ec:2.7.7.15	UM956_4789, UM956_5929	map00564	map00564_20150323181721.png
Glycerophospholipid metabolism	cytidylyltransferase	ec:2.7.7.14	UM956_4789, UM956_5929	map00564	map00564_20150323181721.png
Glycerophospholipid metabolism	O-acyltransferase	ec:2.3.1.51	UM956_625, UM956_8835, UM956_10025	map00564	map00564_20150323181721.png
Glycerophospholipid metabolism	O-acyltransferase	ec:2.3.1.43	UM956_11596	map00564	map00564_20150323181721.png
Glycerophospholipid metabolism	O-acyltransferase	ec:2.3.1.42	UM956_1354	map00564	map00564_20150323181721.png
Glycerophospholipid metabolism	O-acyltransferase	ec:2.3.1.23	UM956_10025	map00564	map00564_20150323181721.png
Glycerophospholipid metabolism	1-O-acyltransferase	ec:2.3.1.15	UM956_476, UM956_1354, UM956_6280	map00564	map00564_20150323181721.png
Glycerophospholipid metabolism	phosphatase	ec:3.1.3.4	UM956_325, UM956_5217, UM956_8965	map00564	map00564_20150323181721.png
Glycerophospholipid metabolism	kinase (ATP)	ec:2.7.1.107	UM956_623	map00564	map00564_20150323181721.png
Glycerophospholipid metabolism	O-phosphatidyltransferase	ec:2.7.8.8	UM956_11560	map00564	map00564_20150323181721.png
Glycerophospholipid metabolism	3-phosphatidyltransferase	ec:2.7.8.5	UM956_4886, UM956_10023	map00564	map00564_20150323181721.png
Glycerophospholipid metabolism	cholinephosphotransferase	ec:2.7.8.2	UM956_6443	map00564	map00564_20150323181721.png
Glycerophospholipid metabolism	EPT	ec:2.7.8.1	UM956_6443	map00564	map00564_20150323181721.png
Glycerophospholipid metabolism	dehydrogenase	ec:1.1.5.3	UM956_8596, UM956_9982	map00564	map00564_20150323181721.png
Glycerophospholipid metabolism	true cholinesterase	ec:3.1.1.7	UM956_11674	map00564	map00564_20150323181721.png
Glycerophospholipid metabolism	lecithinase B	ec:3.1.1.5	UM956_1688, UM956_1953, UM956_2874, UM956_5895, UM956_11360	map00564	map00564_20150323181721.png
Glycerophospholipid metabolism	A2	ec:3.1.1.4	UM956_1860, UM956_7146, UM956_11546	map00564	map00564_20150323181721.png
Steroid biosynthesis	synthase	ec:5.4.99.7	UM956_2598	map00100	map00100_20150323181902.png
Steroid biosynthesis	esterase	ec:3.1.1.13	UM956_1807, UM956_11300	map00100	map00100_20150323181902.png
Steroid biosynthesis	24-C-methyltransferase	ec:2.1.1.41	UM956_11369	map00100	map00100_20150323181902.png
Steroid biosynthesis	O-acyltransferase	ec:2.3.1.26	UM956_555, UM956_3479	map00100	map00100_20150323181902.png
Steroid biosynthesis	14alpha-demethylase	ec:1.14.13.70	UM956_1899, UM956_10619	map00100	map00100_20150323181902.png
Steroid biosynthesis	synthase	ec:2.5.1.21	UM956_7040	map00100	map00100_20150323181902.png
Steroid biosynthesis	reductase	ec:1.3.1.71	UM956_2462	map00100	map00100_20150323181902.png
Steroid biosynthesis	reductase	ec:1.3.1.70	UM956_9404	map00100	map00100_20150323181902.png
Primary bile acid biosynthesis	hydratase	ec:4.2.1.107	UM956_2291, UM956_5270, UM956_8497	map00120	map00120_20150323181451.png
Primary bile acid biosynthesis	3-dehydrogenase (Si-specific)	ec:1.1.1.50	UM956_1279	map00120	map00120_20150323181451.png
Primary bile acid biosynthesis	dehydrogenase	ec:1.1.1.35	UM956_2291, UM956_5270, UM956_7494, UM956_7871, UM956_8497, UM956_11357	map00120	map00120_20150323181451.png
Primary bile acid biosynthesis	racemase	ec:5.1.99.4	UM956_7591, UM956_9408	map00120	map00120_20150323181451.png
Primary bile acid biosynthesis	24-hydroxylase	ec:1.17.99.3	UM956_11184	map00120	map00120_20150323181451.png
Steroid hormone biosynthesis	monooxygenase (side-chain-cleaving)	ec:1.14.15.6	UM956_2493	map00140	map00140_20150323182113.png
Steroid hormone biosynthesis	17-dehydrogenase	ec:1.1.1.62	UM956_1279, UM956_2291, UM956_5270, UM956_7494, UM956_9709	map00140	map00140_20150323182113.png
Steroid hormone biosynthesis	3-dehydrogenase (Si-specific)	ec:1.1.1.50	UM956_1279	map00140	map00140_20150323182113.png
Steroid hormone biosynthesis	sulfatase	ec:3.1.6.1	UM956_2238, UM956_2239, UM956_5491, UM956_6848	map00140	map00140_20150323182113.png
Glycerolipid metabolism	lipase	ec:3.1.1.23	UM956_833	map00561	map00561_20150323181747.png
Glycerolipid metabolism	dehydrogenase (NADP+)	ec:1.1.1.2	UM956_2903, UM956_3438, UM956_10387, UM956_12205	map00561	map00561_20150323181747.png
Glycerolipid metabolism	melibiase	ec:3.2.1.22	UM956_7121, UM956_10228	map00561	map00561_20150323181747.png
Glycerolipid metabolism	alpha-glycerophosphatase	ec:3.1.3.21	UM956_109	map00561	map00561_20150323181747.png
Glycerolipid metabolism	acyltransferase	ec:2.3.1.158	UM956_11596	map00561	map00561_20150323181747.png
Glycerolipid metabolism	O-acyltransferase	ec:2.3.1.51	UM956_625, UM956_8835, UM956_10025	map00561	map00561_20150323181747.png
Glycerolipid metabolism	O-acyltransferase	ec:2.3.1.22	UM956_1638	map00561	map00561_20150323181747.png
Glycerolipid metabolism	O-acyltransferase	ec:2.3.1.20	UM956_1638, UM956_9075	map00561	map00561_20150323181747.png
Glycerolipid metabolism	1-O-acyltransferase	ec:2.3.1.15	UM956_476, UM956_1354, UM956_6280	map00561	map00561_20150323181747.png
Glycerolipid metabolism	phosphatase	ec:3.1.3.4	UM956_325, UM956_5217, UM956_8965	map00561	map00561_20150323181747.png
Glycerolipid metabolism	dehydrogenase (NAD+)	ec:1.2.1.3	UM956_4570, UM956_4947, UM956_6368, UM956_7006, UM956_7136, UM956_7764, UM956_7797, UM956_7898, UM956_9466, UM956_10387	map00561	map00561_20150323181747.png
Glycerolipid metabolism	kinase (ATP)	ec:2.7.1.107	UM956_623	map00561	map00561_20150323181747.png
Glycerolipid metabolism	reductase	ec:1.1.1.21	UM956_843, UM956_1031, UM956_2844, UM956_3241, UM956_4257, UM956_4335, UM956_4780, UM956_5718, UM956_6348, UM956_6354, UM956_7611, UM956_7994, UM956_9616, UM956_11085	map00561	map00561_20150323181747.png
Glycerolipid metabolism	lipase	ec:3.1.1.3	UM956_1807	map00561	map00561_20150323181747.png
Glycerolipid metabolism	kinase	ec:2.7.1.30	UM956_6843, UM956_8594	map00561	map00561_20150323181747.png
Glycerolipid metabolism	kinase	ec:2.7.1.29	UM956_7712	map00561	map00561_20150323181747.png
Sphingolipid metabolism	phosphodiesterase	ec:3.1.4.12	UM956_8863	map00600	map00600_20150323181646.png
Sphingolipid metabolism	psychosine hydrolase	ec:3.2.1.45	UM956_10943	map00600	map00600_20150323181646.png
Sphingolipid metabolism	melibiase	ec:3.2.1.22	UM956_7121, UM956_10228	map00600	map00600_20150323181646.png
Sphingolipid metabolism	C-palmitoyltransferase	ec:2.3.1.50	UM956_8097, UM956_11521	map00600	map00600_20150323181646.png
Sphingolipid metabolism	acylsphingosine deacylase	ec:3.5.1.23	UM956_2457	map00600	map00600_20150323181646.png
Sphingolipid metabolism	N-acyltransferase	ec:2.3.1.24	UM956_7804, UM956_11069	map00600	map00600_20150323181646.png
Sphingolipid metabolism	phosphatase	ec:3.1.3.4	UM956_325, UM956_5217, UM956_8965	map00600	map00600_20150323181646.png
Sphingolipid metabolism	aldolase	ec:4.1.2.27	UM956_8430	map00600	map00600_20150323181646.png
Sphingolipid metabolism	sulfatase	ec:3.1.6.1	UM956_2238, UM956_2239, UM956_5491, UM956_6848	map00600	map00600_20150323181646.png
alpha-Linolenic acid metabolism	hydratase	ec:4.2.1.17	UM956_2270, UM956_2291, UM956_2351, UM956_4946, UM956_5270, UM956_7871, UM956_7885, UM956_8497, UM956_11608, UM956_11689	map00592	map00592_20150323181103.png
alpha-Linolenic acid metabolism	dehydrogenase	ec:1.1.1.1	UM956_102, UM956_638, UM956_1511, UM956_1946, UM956_3618, UM956_5192, UM956_5856, UM956_8529, UM956_8739, UM956_11465	map00592	map00592_20150323181103.png
alpha-Linolenic acid metabolism	C-acyltransferase	ec:2.3.1.16	UM956_1412, UM956_3682, UM956_4965, UM956_8423, UM956_9416, UM956_9894	map00592	map00592_20150323181103.png
alpha-Linolenic acid metabolism	13S-lipoxygenase	ec:1.13.11.12	UM956_476, UM956_6280	map00592	map00592_20150323181103.png
alpha-Linolenic acid metabolism	oxidase	ec:1.3.3.6	UM956_1958, UM956_6590, UM956_8875, UM956_9362, UM956_11184	map00592	map00592_20150323181103.png
alpha-Linolenic acid metabolism	A2	ec:3.1.1.4	UM956_1860, UM956_7146, UM956_11546	map00592	map00592_20150323181103.png
Linoleic acid metabolism	13S-lipoxygenase	ec:1.13.11.12	UM956_476, UM956_6280	map00591	map00591_20150323181106.png
Linoleic acid metabolism	A2	ec:3.1.1.4	UM956_1860, UM956_7146, UM956_11546	map00591	map00591_20150323181106.png
Biosynthesis of unsaturated fatty acids	hydratase	ec:4.2.1.17	UM956_2270, UM956_2291, UM956_2351, UM956_4946, UM956_5270, UM956_7871, UM956_7885, UM956_8497, UM956_11608, UM956_11689	map01040	map01040_20150323181111.png
Biosynthesis of unsaturated fatty acids	hydrolase	ec:3.1.2.2	UM956_1443	map01040	map01040_20150323181111.png
Biosynthesis of unsaturated fatty acids	reductase	ec:1.1.1.100	UM956_2530, UM956_3090, UM956_5643, UM956_8640	map01040	map01040_20150323181111.png
Biosynthesis of unsaturated fatty acids	C-acyltransferase	ec:2.3.1.16	UM956_1412, UM956_3682, UM956_4965, UM956_8423, UM956_9416, UM956_9894	map01040	map01040_20150323181111.png
Biosynthesis of unsaturated fatty acids	9-desaturase	ec:1.14.19.1	UM956_5016	map01040	map01040_20150323181111.png
Biosynthesis of unsaturated fatty acids	oxidase	ec:1.3.3.6	UM956_1958, UM956_6590, UM956_8875, UM956_9362, UM956_11184	map01040	map01040_20150323181111.png
Biosynthesis of unsaturated fatty acids	reductase (NADPH)	ec:1.3.1.38	UM956_5163	map01040	map01040_20150323181111.png
Arachidonic acid metabolism	epoxide hydrolase	ec:3.3.2.10	UM956_285, UM956_3654, UM956_4283, UM956_6683, UM956_8476, UM956_9137, UM956_9192	map00590	map00590_20150323181115.png
Arachidonic acid metabolism	1-monooxygenase	ec:1.14.15.3	UM956_8505	map00590	map00590_20150323181115.png
Arachidonic acid metabolism	peroxidase	ec:1.11.1.9	UM956_328, UM956_9386	map00590	map00590_20150323181115.png
Arachidonic acid metabolism	reductase (NADPH)	ec:1.1.1.184	UM956_591, UM956_2844, UM956_4951, UM956_4988, UM956_5464, UM956_5718, UM956_6354, UM956_7628, UM956_7994, UM956_8120, UM956_9000, UM956_9616, UM956_11085	map00590	map00590_20150323181115.png
Arachidonic acid metabolism	A2	ec:3.1.1.4	UM956_1860, UM956_7146, UM956_11546	map00590	map00590_20150323181115.png
Nucleotide metabotalism
Purine metabolism	synthase	ec:6.3.4.4	UM956_12230	map00230	map00230_20150323181216.png
Purine metabolism	diphosphokinase	ec:2.7.6.1	UM956_1561, UM956_3297, UM956_9247	map00230	map00230_20150323181216.png
Purine metabolism	phosphodiesterase	ec:3.1.4.17	UM956_9678	map00230	map00230_20150323181216.png
Purine metabolism	carboxylase	ec:4.1.1.21	UM956_7433	map00230	map00230_20150323181216.png
Purine metabolism	oxidase	ec:1.17.3.2	UM956_9563	map00230	map00230_20150323181216.png
Purine metabolism	urate hydroxylase	ec:1.7.3.3	UM956_5095	map00230	map00230_20150323181216.png
Purine metabolism	synthase	ec:6.3.2.6	UM956_1373	map00230	map00230_20150323181216.png
Purine metabolism	phosphoribosyltransferase	ec:2.4.2.22	UM956_2874	map00230	map00230_20150323181216.png
Purine metabolism	kinase	ec:2.7.4.8	UM956_6050	map00230	map00230_20150323181216.png
Purine metabolism	kinase	ec:2.7.4.6	UM956_2245	map00230	map00230_20150323181216.png
Purine metabolism	kinase	ec:2.7.4.3	UM956_1832, UM956_2008, UM956_2910, UM956_5519, UM956_6724	map00230	map00230_20150323181216.png
Purine metabolism	phosphoribosyldiphosphate 5-amidotransferase	ec:2.4.2.14	UM956_11226	map00230	map00230_20150323181216.png
Purine metabolism	ec:3.5.1.5 urease	ec:3.5.1.5	UM956_10415	map00230	map00230_20150323181216.png
Purine metabolism	synthase	ec:6.3.5.3	UM956_2543	map00230	map00230_20150323181216.png
Purine metabolism	synthase (glutamine-hydrolysing)	ec:6.3.5.2	UM956_433, UM956_4003, UM956_7780	map00230	map00230_20150323181216.png
Purine metabolism	cyclase	ec:4.6.1.2	UM956_9985	map00230	map00230_20150323181216.png
Purine metabolism	cyclase	ec:4.6.1.1	UM956_5228	map00230	map00230_20150323181216.png
Purine metabolism	formyltransferase	ec:2.1.2.3	UM956_1822	map00230	map00230_20150323181216.png
Purine metabolism	formyltransferase	ec:2.1.2.2	UM956_4465	map00230	map00230_20150323181216.png
Purine metabolism	dehydrogenase	ec:1.17.1.4	UM956_9563	map00230	map00230_20150323181216.png
Purine metabolism	cyclohydrolase	ec:3.5.4.10	UM956_1822	map00230	map00230_20150323181216.png
Purine metabolism	DNA polymerase	ec:2.7.7.7	UM956_85, UM956_1334, UM956_4925, UM956_5047, UM956_7043, UM956_7915, UM956_8016, UM956_8123	map00230	map00230_20150323181216.png
Purine metabolism	RNA polymerase	ec:2.7.7.6	UM956_481, UM956_2499, UM956_2633, UM956_3420, UM956_3711, UM956_3766, UM956_3796, UM956_3917, UM956_4479, UM956_6811, UM956_7722, UM956_7759, UM956_9197, UM956_10842, UM956_11744, UM956_11763, UM956_12216, UM956_12220	map00230	map00230_20150323181216.png
Purine metabolism	adenylyltransferase	ec:2.7.7.4	UM956_6190	map00230	map00230_20150323181216.png
Purine metabolism	deaminase	ec:3.5.4.6	UM956_3755	map00230	map00230_20150323181216.png
Purine metabolism	deaminase	ec:3.5.4.3	UM956_11359	map00230	map00230_20150323181216.png
Purine metabolism	deaminase	ec:3.5.4.2	UM956_1093	map00230	map00230_20150323181216.png
Purine metabolism	phosphoribosyltransferase	ec:2.4.2.8	UM956_2874	map00230	map00230_20150323181216.png
Purine metabolism	phosphoribosyltransferase	ec:2.4.2.7	UM956_9673	map00230	map00230_20150323181216.png
Purine metabolism	reductase	ec:1.17.4.1	UM956_3076, UM956_6223	map00230	map00230_20150323181216.png
Purine metabolism	nucleosidase	ec:3.2.2.8	UM956_2789, UM956_9400	map00230	map00230_20150323181216.png
Purine metabolism	cyclo-ligase	ec:6.3.3.1	UM956_4440, UM956_4465	map00230	map00230_20150323181216.png
Purine metabolism	diphosphatase	ec:3.6.1.9	UM956_8150	map00230	map00230_20150323181216.png
Purine metabolism	diphosphate phosphatase	ec:3.6.1.6	UM956_2663, UM956_3578, UM956_4449	map00230	map00230_20150323181216.png
Purine metabolism	adenylpyrophosphatase	ec:3.6.1.3	UM956_54, UM956_77, UM956_231, UM956_424, UM956_498, UM956_601, UM956_727, UM956_1866, UM956_1914, UM956_1941, UM956_2121, UM956_2365, UM956_3018, UM956_3181, UM956_3264, UM956_3274, UM956_3291, UM956_3475, UM956_3998, UM956_4104, UM956_4240, UM956_4255, UM956_4380, UM956_5165, UM956_5408, UM956_5476, UM956_5824, UM956_6295, UM956_6309, UM956_6434, UM956_6504, UM956_6546, UM956_6934, UM956_6956, …	map00230	map00230_20150323181216.png
Purine metabolism	lyase	ec:4.3.2.2	UM956_8963	map00230	map00230_20150323181216.png
Purine metabolism	ec:3.5.2.5 allantoinase	ec:3.5.2.5	UM956_10616	map00230	map00230_20150323181216.png
Purine metabolism	dinucleosidetriphosphatase	ec:3.6.1.29	UM956_1947, UM956_5629	map00230	map00230_20150323181216.png
Purine metabolism	ligase	ec:6.3.4.13	UM956_4465	map00230	map00230_20150323181216.png
Purine metabolism	(asymmetrical)	ec:3.6.1.17	UM956_5629, UM956_5949	map00230	map00230_20150323181216.png
Purine metabolism	phosphatase	ec:3.6.1.15	UM956_2115, UM956_2472, UM956_2663, UM956_2934, UM956_3096, UM956_3189, UM956_4379, UM956_4503, UM956_4637, UM956_4766, UM956_5629, UM956_6724, UM956_6790, UM956_6923, UM956_7708, UM956_9787, UM956_10138, UM956_10205, UM956_10534, UM956_11754	map00230	map00230_20150323181216.png
Purine metabolism	diphosphatase	ec:3.6.1.13	UM956_3578, UM956_4449	map00230	map00230_20150323181216.png
Purine metabolism	metaphosphatase	ec:3.6.1.11	UM956_6498	map00230	map00230_20150323181216.png
Purine metabolism	kinase	ec:2.7.4.10	UM956_5519	map00230	map00230_20150323181216.png
Purine metabolism	dehydrogenase	ec:1.1.1.205	UM956_12182	map00230	map00230_20150323181216.png
Purine metabolism	(alpha-D-glucose-1,6-bisphosphate-dependent)	ec:5.4.2.2	UM956_3414, UM956_11739	map00230	map00230_20150323181216.png
Purine metabolism	kinase	ec:2.7.1.40	UM956_12059	map00230	map00230_20150323181216.png
Purine metabolism	kinase	ec:2.7.1.25	UM956_6333	map00230	map00230_20150323181216.png
Purine metabolism	kinase	ec:2.7.1.20	UM956_4873	map00230	map00230_20150323181216.png
Pyrimidine metabolism	synthase (glutamine hydrolysing)	ec:6.3.4.2	UM956_8659	map00240	map00240_20150323182056.png
Pyrimidine metabolism	decarboxylase	ec:4.1.1.23	UM956_4226	map00240	map00240_20150323182056.png
Pyrimidine metabolism	kinase	ec:2.7.4.9	UM956_7512	map00240	map00240_20150323182056.png
Pyrimidine metabolism	kinase	ec:2.7.4.6	UM956_2245	map00240	map00240_20150323182056.png
Pyrimidine metabolism	phosphoribosyltransferase	ec:2.4.2.10	UM956_5436	map00240	map00240_20150323182056.png
Pyrimidine metabolism	synthase (glutamine-hydrolysing)	ec:6.3.5.5	UM956_4003, UM956_4921, UM956_7780, UM956_11172	map00240	map00240_20150323182056.png
Pyrimidine metabolism	synthase	ec:2.1.1.45	UM956_5467	map00240	map00240_20150323182056.png
Pyrimidine metabolism	deaminase	ec:3.5.4.12	UM956_7469	map00240	map00240_20150323182056.png
Pyrimidine metabolism	DNA polymerase	ec:2.7.7.7	UM956_85, UM956_1334, UM956_4925, UM956_5047, UM956_7043, UM956_7915, UM956_8016, UM956_8123	map00240	map00240_20150323182056.png
Pyrimidine metabolism	RNA polymerase	ec:2.7.7.6	UM956_481, UM956_2499, UM956_2633, UM956_3420, UM956_3711, UM956_3766, UM956_3796, UM956_3917, UM956_4479, UM956_6811, UM956_7722, UM956_7759, UM956_9197, UM956_10842, UM956_11744, UM956_11763, UM956_12216, UM956_12220	map00240	map00240_20150323182056.png
Pyrimidine metabolism	deaminase	ec:3.5.4.5	UM956_3820	map00240	map00240_20150323182056.png
Pyrimidine metabolism	deaminase	ec:3.5.4.1	UM956_8712	map00240	map00240_20150323182056.png
Pyrimidine metabolism	phosphoribosyltransferase	ec:2.4.2.9	UM956_3189, UM956_6744	map00240	map00240_20150323182056.png
Pyrimidine metabolism	reductase	ec:1.17.4.1	UM956_3076, UM956_6223	map00240	map00240_20150323182056.png
Pyrimidine metabolism	nucleosidase	ec:3.2.2.8	UM956_2789, UM956_9400	map00240	map00240_20150323182056.png
Pyrimidine metabolism	diphosphate phosphatase	ec:3.6.1.6	UM956_2663, UM956_3578, UM956_4449	map00240	map00240_20150323182056.png
Pyrimidine metabolism	carbamoylaspartic dehydrase	ec:3.5.2.3	UM956_4003, UM956_7780, UM956_11383	map00240	map00240_20150323182056.png
Pyrimidine metabolism	hydantoinase	ec:3.5.2.2	UM956_2328	map00240	map00240_20150323182056.png
Pyrimidine metabolism	(asymmetrical)	ec:3.6.1.17	UM956_5629, UM956_5949	map00240	map00240_20150323182056.png
Pyrimidine metabolism	kinase	ec:2.7.4.14	UM956_1832, UM956_6171	map00240	map00240_20150323182056.png
Pyrimidine metabolism	carbamoyltransferase	ec:2.1.3.2	UM956_4003, UM956_7780	map00240	map00240_20150323182056.png
Pyrimidine metabolism	reductase	ec:1.8.1.9	UM956_9386, UM956_9501	map00240	map00240_20150323182056.png
Pyrimidine metabolism	kinase	ec:2.7.1.48	UM956_1832, UM956_3189, UM956_6744	map00240	map00240_20150323182056.png
Amino acid metabolism
Glycosylphosphatidylinositol(GPI)-anchor biosynthesis	N-acetylglucosaminyltransferase	ec:2.4.1.198	UM956_1053, UM956_2322	map00563	map00563_20150323181724.png
Lysine degradation	dehydrogenase (NADP+, L-glutamate-forming)	ec:1.5.1.10	UM956_4648	map00310	map00310_20150323181613.png
Lysine degradation	hydratase	ec:4.2.1.17	UM956_2270, UM956_2291, UM956_2351, UM956_4946, UM956_5270, UM956_7871, UM956_7885, UM956_8497, UM956_11608, UM956_11689	map00310	map00310_20150323181613.png
Lysine degradation	N-methyltransferase	ec:2.1.1.43	UM956_135, UM956_1113, UM956_3060, UM956_3121, UM956_3247, UM956_4372, UM956_4517, UM956_4951, UM956_4988, UM956_8071, UM956_8104, UM956_9972, UM956_11060	map00310	map00310_20150323181613.png
Lysine degradation	succinyltransferase	ec:2.3.1.61	UM956_10333	map00310	map00310_20150323181613.png
Lysine degradation	dehydrogenase (NAD+)	ec:1.2.1.3	UM956_4570, UM956_4947, UM956_6368, UM956_7006, UM956_7136, UM956_7764, UM956_7797, UM956_7898, UM956_9466, UM956_10387	map00310	map00310_20150323181613.png
Lysine degradation	C-acetyltransferase	ec:2.3.1.9	UM956_555, UM956_1412, UM956_3479, UM956_4965, UM956_8423, UM956_9416	map00310	map00310_20150323181613.png
Lysine degradation	dehydrogenase	ec:1.1.1.35	UM956_2291, UM956_5270, UM956_7494, UM956_7871, UM956_8497, UM956_11357	map00310	map00310_20150323181613.png
Lysine degradation	dehydrogenase (NAD+, L-glutamate-forming)	ec:1.5.1.9	UM956_4648	map00310	map00310_20150323181613.png
Lysine degradation	dehydrogenase (NAD+, L-lysine-forming)	ec:1.5.1.7	UM956_11412	map00310	map00310_20150323181613.png
Lysine degradation	dehydrogenase (succinyl-transferring)	ec:1.2.4.2	UM956_1408, UM956_11386	map00310	map00310_20150323181613.png
Lysine degradation	dehydrogenase	ec:1.2.1.47	UM956_7898	map00310	map00310_20150323181613.png
Lysine degradation	dehydrogenase	ec:1.2.1.31	UM956_9643, UM956_11670	map00310	map00310_20150323181613.png
Lysine degradation	transaminase	ec:2.6.1.39	UM956_4007	map00310	map00310_20150323181613.png
Alanine, aspartate and glutamate metabolism	synthase	ec:6.3.4.5	UM956_3569	map00250	map00250_20150323181947.png
Alanine, aspartate and glutamate metabolism	synthase	ec:6.3.4.4	UM956_12230	map00250	map00250_20150323181947.png
Alanine, aspartate and glutamate metabolism	synthase (NADH)	ec:1.4.1.14	UM956_2612	map00250	map00250_20150323181947.png
Alanine, aspartate and glutamate metabolism	synthase (NADPH)	ec:1.4.1.13	UM956_2612	map00250	map00250_20150323181947.png
Alanine, aspartate and glutamate metabolism	decarboxylase	ec:4.1.1.15	UM956_11433	map00250	map00250_20150323181947.png
Alanine, aspartate and glutamate metabolism	phosphoribosyldiphosphate 5-amidotransferase	ec:2.4.2.14	UM956_11226	map00250	map00250_20150323181947.png
Alanine, aspartate and glutamate metabolism	asparaginase II	ec:3.5.1.1	UM956_8041	map00250	map00250_20150323181947.png
Alanine, aspartate and glutamate metabolism	synthase (glutamine-hydrolysing)	ec:6.3.5.5	UM956_4003, UM956_4921, UM956_7780, UM956_11172	map00250	map00250_20150323181947.png
Alanine, aspartate and glutamate metabolism	synthase (glutamine-hydrolysing)	ec:6.3.5.4	UM956_6229	map00250	map00250_20150323181947.png
Alanine, aspartate and glutamate metabolism	dehydrogenase (NADP+)	ec:1.4.1.4	UM956_6576	map00250	map00250_20150323181947.png
Alanine, aspartate and glutamate metabolism	dehydrogenase	ec:1.4.1.2	UM956_7429	map00250	map00250_20150323181947.png
Alanine, aspartate and glutamate metabolism	lyase	ec:4.3.2.2	UM956_8963	map00250	map00250_20150323181947.png
Alanine, aspartate and glutamate metabolism	lyase	ec:4.3.2.1	UM956_10169	map00250	map00250_20150323181947.png
Alanine, aspartate and glutamate metabolism	synthase (ammonia)	ec:6.3.4.16	UM956_4003, UM956_7780	map00250	map00250_20150323181947.png
Alanine, aspartate and glutamate metabolism	carbamoyltransferase	ec:2.1.3.2	UM956_4003, UM956_7780	map00250	map00250_20150323181947.png
Alanine, aspartate and glutamate metabolism	transaminase	ec:2.6.1.2	UM956_8973, UM956_12004	map00250	map00250_20150323181947.png
Alanine, aspartate and glutamate metabolism	transaminase	ec:2.6.1.1	UM956_5238, UM956_6176, UM956_8723, UM956_12239	map00250	map00250_20150323181947.png
Alanine, aspartate and glutamate metabolism	transaminase	ec:2.6.1.44	UM956_6180, UM956_8973, UM956_11616, UM956_12004	map00250	map00250_20150323181947.png
Alanine, aspartate and glutamate metabolism	dehydrogenase (NAD+)	ec:1.2.1.24	UM956_866, UM956_1064, UM956_1745, UM956_4621, UM956_8012, UM956_9931, UM956_10109	map00250	map00250_20150323181947.png
Alanine, aspartate and glutamate metabolism	ligase	ec:6.3.1.2	UM956_1491, UM956_4373	map00250	map00250_20150323181947.png
Alanine, aspartate and glutamate metabolism	ligase	ec:6.3.1.1	UM956_6229	map00250	map00250_20150323181947.png
Alanine, aspartate and glutamate metabolism	dehydrogenase [NAD(P)+]	ec:1.2.1.16	UM956_866, UM956_1064, UM956_1745, UM956_4621, UM956_8012, UM956_9931, UM956_10109	map00250	map00250_20150323181947.png
Alanine, aspartate and glutamate metabolism	transaminase	ec:2.6.1.19	UM956_4737	map00250	map00250_20150323181947.png
Alanine, aspartate and glutamate metabolism	transaminase (isomerizing)	ec:2.6.1.16	UM956_6962	map00250	map00250_20150323181947.png
Glycine, serine and threonine metabolism	S-aminomethyldihydrolipoylprotein:(6S)-tetrahydrofolate aminomethyltransferase (ammonia-forming)	ec:2.1.2.10	UM956_7320, UM956_8161	map00260	map00260_20150323181848.png
Glycine, serine and threonine metabolism	beta-synthase	ec:4.2.1.22	UM956_10603	map00260	map00260_20150323181848.png
Glycine, serine and threonine metabolism	synthase	ec:4.2.1.20	UM956_10009	map00260	map00260_20150323181848.png
Glycine, serine and threonine metabolism	oxidase	ec:1.4.3.21	UM956_2027, UM956_4537, UM956_6596, UM956_7328, UM956_9794, UM956_10944, UM956_10993	map00260	map00260_20150323181848.png
Glycine, serine and threonine metabolism	ammonia-lyase	ec:4.3.1.19	UM956_6929, UM956_8373	map00260	map00260_20150323181848.png
Glycine, serine and threonine metabolism	ammonia-lyase	ec:4.3.1.17	UM956_7317, UM956_8373, UM956_10638	map00260	map00260_20150323181848.png
Glycine, serine and threonine metabolism	dehydrogenase	ec:1.1.1.3	UM956_3369	map00260	map00260_20150323181848.png
Glycine, serine and threonine metabolism	dehydrogenase	ec:1.1.1.1	UM956_102, UM956_638, UM956_1511, UM956_1946, UM956_3618, UM956_5192, UM956_5856, UM956_8529, UM956_8739, UM956_11465	map00260	map00260_20150323181848.png
Glycine, serine and threonine metabolism	hydroxymethyltransferase	ec:2.1.2.1	UM956_6751, UM956_10792	map00260	map00260_20150323181848.png
Glycine, serine and threonine metabolism	dehydrogenase (aminomethyl-transferring)	ec:1.4.4.2	UM956_5193, UM956_5349, UM956_11386	map00260	map00260_20150323181848.png
Glycine, serine and threonine metabolism	kinase	ec:2.7.2.4	UM956_3369, UM956_6727, UM956_7056	map00260	map00260_20150323181848.png
Glycine, serine and threonine metabolism	synthase	ec:2.3.1.37	UM956_4902	map00260	map00260_20150323181848.png
Glycine, serine and threonine metabolism	dehydrogenase	ec:1.1.1.95	UM956_230, UM956_5927, UM956_6745	map00260	map00260_20150323181848.png
Glycine, serine and threonine metabolism	phosphatase	ec:3.1.3.3	UM956_6192	map00260	map00260_20150323181848.png
Glycine, serine and threonine metabolism	gamma-lyase	ec:4.4.1.1	UM956_3710, UM956_5274	map00260	map00260_20150323181848.png
Glycine, serine and threonine metabolism	dehydrogenase	ec:1.2.1.8	UM956_415	map00260	map00260_20150323181848.png
Glycine, serine and threonine metabolism	synthase	ec:4.2.3.1	UM956_3021	map00260	map00260_20150323181848.png
Glycine, serine and threonine metabolism	O-phosphatidyltransferase	ec:2.7.8.8	UM956_11560	map00260	map00260_20150323181848.png
Glycine, serine and threonine metabolism	transaminase	ec:2.6.1.52	UM956_4521	map00260	map00260_20150323181848.png
Glycine, serine and threonine metabolism	transaminase	ec:2.6.1.4	UM956_8973, UM956_12004	map00260	map00260_20150323181848.png
Glycine, serine and threonine metabolism	dehydrogenase	ec:1.8.1.4	UM956_11386	map00260	map00260_20150323181848.png
Glycine, serine and threonine metabolism	transaminase	ec:2.6.1.44	UM956_6180, UM956_8973, UM956_11616, UM956_12004	map00260	map00260_20150323181848.png
Glycine, serine and threonine metabolism	dehydrogenase	ec:1.2.1.11	UM956_9586	map00260	map00260_20150323181848.png
Glycine, serine and threonine metabolism	kinase	ec:2.7.1.39	UM956_4440	map00260	map00260_20150323181848.png
Glycine, serine and threonine metabolism	oxidase	ec:1.1.3.17	UM956_11920	map00260	map00260_20150323181848.png
Cysteine and methionine metabolism	decarboxylase	ec:4.1.1.50	UM956_7632	map00270	map00270_20150323181635.png
Cysteine and methionine metabolism	1-phosphate dehydratase	ec:4.2.1.109	UM956_9536	map00270	map00270_20150323181635.png
Cysteine and methionine metabolism	beta-synthase	ec:4.2.1.22	UM956_10603	map00270	map00270_20150323181635.png
Cysteine and methionine metabolism	ammonia-lyase	ec:4.3.1.17	UM956_7317, UM956_8373, UM956_10638	map00270	map00270_20150323181635.png
Cysteine and methionine metabolism	phosphorylase	ec:2.4.2.28	UM956_7426	map00270	map00270_20150323181635.png
Cysteine and methionine metabolism	dehydrogenase	ec:1.1.1.3	UM956_3369	map00270	map00270_20150323181635.png
Cysteine and methionine metabolism	S-methyltransferase	ec:2.1.1.14	UM956_2318, UM956_6647, UM956_8364, UM956_9724	map00270	map00270_20150323181635.png
Cysteine and methionine metabolism	adenosyltransferase	ec:2.5.1.6	UM956_7709	map00270	map00270_20150323181635.png
Cysteine and methionine metabolism	sulfurtransferase	ec:2.8.1.2	UM956_7064	map00270	map00270_20150323181635.png
Cysteine and methionine metabolism	kinase	ec:2.7.2.4	UM956_3369, UM956_6727, UM956_7056	map00270	map00270_20150323181635.png
Cysteine and methionine metabolism	O-acetyltransferase	ec:2.3.1.31	UM956_6685, UM956_7057, UM956_10991	map00270	map00270_20150323181635.png
Cysteine and methionine metabolism	S-adenosylhomocysteine synthase	ec:3.3.1.1	UM956_4249	map00270	map00270_20150323181635.png
Cysteine and methionine metabolism	beta-lyase	ec:4.4.1.8	UM956_5274	map00270	map00270_20150323181635.png
Cysteine and methionine metabolism	gamma-lyase	ec:4.4.1.1	UM956_3710, UM956_5274	map00270	map00270_20150323181635.png
Cysteine and methionine metabolism	dehydrogenase	ec:1.1.1.37	UM956_4609, UM956_9783	map00270	map00270_20150323181635.png
Cysteine and methionine metabolism	aminocarboxypropyltransferase	ec:2.5.1.49	UM956_7055, UM956_7222	map00270	map00270_20150323181635.png
Cysteine and methionine metabolism	synthase	ec:2.5.1.47	UM956_5149, UM956_5509, UM956_7055, UM956_7222	map00270	map00270_20150323181635.png
Cysteine and methionine metabolism	dehydrogenase	ec:1.1.1.27	UM956_6594	map00270	map00270_20150323181635.png
Cysteine and methionine metabolism	dioxygenase	ec:1.13.11.20	UM956_9396	map00270	map00270_20150323181635.png
Cysteine and methionine metabolism	synthase	ec:2.5.1.22	UM956_1465	map00270	map00270_20150323181635.png
Cysteine and methionine metabolism	synthase	ec:2.5.1.16	UM956_1465	map00270	map00270_20150323181635.png
Cysteine and methionine metabolism	transaminase	ec:2.6.1.57	UM956_4007	map00270	map00270_20150323181635.png
Cysteine and methionine metabolism	transaminase	ec:2.6.1.1	UM956_5238, UM956_6176, UM956_8723, UM956_12239	map00270	map00270_20150323181635.png
Cysteine and methionine metabolism	dehydrogenase	ec:1.2.1.11	UM956_9586	map00270	map00270_20150323181635.png
Valine, leucine and isoleucine degradation	hydratase	ec:4.2.1.18	UM956_11608	map00280	map00280_20150323181448.png
Valine, leucine and isoleucine degradation	hydratase	ec:4.2.1.17	UM956_2270, UM956_2291, UM956_2351, UM956_4946, UM956_5270, UM956_7871, UM956_7885, UM956_8497, UM956_11608, UM956_11689	map00280	map00280_20150323181448.png
Valine, leucine and isoleucine degradation	carboxylase	ec:6.4.1.4	UM956_1605, UM956_11057	map00280	map00280_20150323181448.png
Valine, leucine and isoleucine degradation	carboxylase	ec:6.4.1.3	UM956_9288	map00280	map00280_20150323181448.png
Valine, leucine and isoleucine degradation	hydrolase	ec:3.1.2.4	UM956_3223	map00280	map00280_20150323181448.png
Valine, leucine and isoleucine degradation	CoA-transferase	ec:2.8.3.5	UM956_5600, UM956_5904, UM956_10680	map00280	map00280_20150323181448.png
Valine, leucine and isoleucine degradation	lyase	ec:4.1.3.4	UM956_1607, UM956_9304	map00280	map00280_20150323181448.png
Valine, leucine and isoleucine degradation	oxidase	ec:1.2.3.1	UM956_9563	map00280	map00280_20150323181448.png
Valine, leucine and isoleucine degradation	C-acyltransferase	ec:2.3.1.16	UM956_1412, UM956_3682, UM956_4965, UM956_8423, UM956_9416, UM956_9894	map00280	map00280_20150323181448.png
Valine, leucine and isoleucine degradation	dehydrogenase (NAD+)	ec:1.2.1.3	UM956_4570, UM956_4947, UM956_6368, UM956_7006, UM956_7136, UM956_7764, UM956_7797, UM956_7898, UM956_9466, UM956_10387	map00280	map00280_20150323181448.png
Valine, leucine and isoleucine degradation	C-acetyltransferase	ec:2.3.1.9	UM956_555, UM956_1412, UM956_3479, UM956_4965, UM956_8423, UM956_9416	map00280	map00280_20150323181448.png
Valine, leucine and isoleucine degradation	dehydrogenase	ec:1.1.1.35	UM956_2291, UM956_5270, UM956_7494, UM956_7871, UM956_8497, UM956_11357	map00280	map00280_20150323181448.png
Valine, leucine and isoleucine degradation	dehydrogenase	ec:1.1.1.31	UM956_2913, UM956_6785	map00280	map00280_20150323181448.png
Valine, leucine and isoleucine degradation	dehydrogenase (2-methylpropanoyl-transferring)	ec:1.2.4.4	UM956_1499, UM956_7212, UM956_9888	map00280	map00280_20150323181448.png
Valine, leucine and isoleucine degradation	synthase	ec:2.3.3.10	UM956_3103	map00280	map00280_20150323181448.png
Valine, leucine and isoleucine degradation	dehydrogenase	ec:1.8.1.4	UM956_11386	map00280	map00280_20150323181448.png
Valine, leucine and isoleucine degradation	ligase	ec:6.2.1.16	UM956_2269, UM956_2451, UM956_5734, UM956_7538, UM956_7814, UM956_8098	map00280	map00280_20150323181448.png
Valine, leucine and isoleucine degradation	transaminase	ec:2.6.1.42	UM956_5990, UM956_6202, UM956_12015	map00280	map00280_20150323181448.png
Valine, leucine and isoleucine degradation	dehydrogenase (CoA-acylating)	ec:1.2.1.27	UM956_9538	map00280	map00280_20150323181448.png
Lysine biosynthesis	dehydrogenase (NADP+, L-glutamate-forming)	ec:1.5.1.10	UM956_4648	map00300	map00300_20150323181815.png
Lysine biosynthesis	hydratase	ec:4.2.1.36	UM956_4580	map00300	map00300_20150323181815.png
Lysine biosynthesis	dehydrogenase	ec:1.1.1.3	UM956_3369	map00300	map00300_20150323181815.png
Lysine biosynthesis	kinase	ec:2.7.2.4	UM956_3369, UM956_6727, UM956_7056	map00300	map00300_20150323181815.png
Lysine biosynthesis	dehydrogenase	ec:1.1.1.87	UM956_12055	map00300	map00300_20150323181815.png
Lysine biosynthesis	dehydrogenase (NAD+, L-lysine-forming)	ec:1.5.1.7	UM956_11412	map00300	map00300_20150323181815.png
Lysine biosynthesis	transaminase	ec:2.6.1.57	UM956_4007	map00300	map00300_20150323181815.png
Lysine biosynthesis	synthase	ec:2.3.3.14	UM956_8431	map00300	map00300_20150323181815.png
Lysine biosynthesis	dehydrogenase	ec:1.2.1.31	UM956_9643, UM956_11670	map00300	map00300_20150323181815.png
Lysine biosynthesis	transaminase	ec:2.6.1.39	UM956_4007	map00300	map00300_20150323181815.png
Lysine biosynthesis	dehydrogenase	ec:1.2.1.11	UM956_9586	map00300	map00300_20150323181815.png
Arginine and proline metabolism	carboxylase	ec:6.3.4.6	UM956_579, UM956_9764	map00330	map00330_20150323181158.png
Arginine and proline metabolism	synthase	ec:6.3.4.5	UM956_3569	map00330	map00330_20150323181158.png
Arginine and proline metabolism	decarboxylase	ec:4.1.1.50	UM956_7632	map00330	map00330_20150323181158.png
Arginine and proline metabolism	arginine amidinase	ec:3.5.3.1	UM956_10441	map00330	map00330_20150323181158.png
Arginine and proline metabolism	decarboxylase	ec:4.1.1.19	UM956_1310	map00330	map00330_20150323181158.png
Arginine and proline metabolism	decarboxylase	ec:4.1.1.17	UM956_1310	map00330	map00330_20150323181158.png
Arginine and proline metabolism	oxidase	ec:1.4.3.22	UM956_10944	map00330	map00330_20150323181158.png
Arginine and proline metabolism	aldolase	ec:4.1.3.16	UM956_4658	map00330	map00330_20150323181158.png
Arginine and proline metabolism	ec:3.5.1.5 urease	ec:3.5.1.5	UM956_10415	map00330	map00330_20150323181158.png
Arginine and proline metabolism	acylamidase	ec:3.5.1.4	UM956_833, UM956_7686	map00330	map00330_20150323181158.png
Arginine and proline metabolism	dehydrogenase (NADP+)	ec:1.4.1.4	UM956_6576	map00330	map00330_20150323181158.png
Arginine and proline metabolism	dehydrogenase	ec:1.4.1.2	UM956_7429	map00330	map00330_20150323181158.png
Arginine and proline metabolism	deaminase	ec:3.5.4.1	UM956_8712	map00330	map00330_20150323181158.png
Arginine and proline metabolism	kinase	ec:2.7.2.8	UM956_4360	map00330	map00330_20150323181158.png
Arginine and proline metabolism	hydrolase	ec:3.5.1.54	UM956_579, UM956_9764	map00330	map00330_20150323181158.png
Arginine and proline metabolism	5-kinase	ec:2.7.2.11	UM956_11601	map00330	map00330_20150323181158.png
Arginine and proline metabolism	acid amidohydrolase	ec:3.5.1.14	UM956_3935, UM956_6568	map00330	map00330_20150323181158.png
Arginine and proline metabolism	lyase	ec:4.3.2.1	UM956_10169	map00330	map00330_20150323181158.png
Arginine and proline metabolism	dehydrogenase (NAD+)	ec:1.2.1.3	UM956_4570, UM956_4947, UM956_6368, UM956_7006, UM956_7136, UM956_7764, UM956_7797, UM956_7898, UM956_9466, UM956_10387	map00330	map00330_20150323181158.png
Arginine and proline metabolism	synthase (ammonia)	ec:6.3.4.16	UM956_4003, UM956_7780	map00330	map00330_20150323181158.png
Arginine and proline metabolism	reductase	ec:1.5.1.2	UM956_8919	map00330	map00330_20150323181158.png
Arginine and proline metabolism	carbamoyltransferase	ec:2.1.3.3	UM956_5532	map00330	map00330_20150323181158.png
Arginine and proline metabolism	synthase	ec:2.5.1.22	UM956_1465	map00330	map00330_20150323181158.png
Arginine and proline metabolism	synthase	ec:2.5.1.16	UM956_1465	map00330	map00330_20150323181158.png
Arginine and proline metabolism	dehydrogenase	ec:1.2.1.41	UM956_10600	map00330	map00330_20150323181158.png
Arginine and proline metabolism	agmatine ureohydrolase	ec:3.5.3.11	UM956_3236, UM956_6897	map00330	map00330_20150323181158.png
Arginine and proline metabolism	transaminase	ec:2.6.1.1	UM956_5238, UM956_6176, UM956_8723, UM956_12239	map00330	map00330_20150323181158.png
Arginine and proline metabolism	reductase	ec:1.2.1.38	UM956_4360	map00330	map00330_20150323181158.png
Arginine and proline metabolism	dehydrogenase	ec:1.2.1.19	UM956_7898	map00330	map00330_20150323181158.png
Arginine and proline metabolism	ligase	ec:6.3.1.2	UM956_1491, UM956_4373	map00330	map00330_20150323181158.png
Arginine and proline metabolism	aminotransferase	ec:2.6.1.13	UM956_6970	map00330	map00330_20150323181158.png
Arginine and proline metabolism	transaminase	ec:2.6.1.11	UM956_6970, UM956_10002	map00330	map00330_20150323181158.png
Histidine metabolism	decarboxylase	ec:4.1.1.28	UM956_5162	map00340	map00340_20150323182040.png
Histidine metabolism	isomerase	ec:5.3.1.16	UM956_6679	map00340	map00340_20150323182040.png
Histidine metabolism	dehydratase	ec:4.2.1.19	UM956_4481	map00340	map00340_20150323182040.png
Histidine metabolism	oxidase	ec:1.4.3.22	UM956_10944	map00340	map00340_20150323182040.png
Histidine metabolism	phosphoribosyltransferase	ec:2.4.2.17	UM956_7083	map00340	map00340_20150323182040.png
Histidine metabolism	cyclohydrolase	ec:3.5.4.19	UM956_11962	map00340	map00340_20150323182040.png
Histidine metabolism	diphosphatase	ec:3.6.1.31	UM956_11962	map00340	map00340_20150323182040.png
Histidine metabolism	dehydrogenase [NAD(P)+]	ec:1.2.1.5	UM956_1614, UM956_4546, UM956_4570, UM956_5857, UM956_7764, UM956_9466, UM956_10346	map00340	map00340_20150323182040.png
Histidine metabolism	dehydrogenase (NAD+)	ec:1.2.1.3	UM956_4570, UM956_4947, UM956_6368, UM956_7006, UM956_7136, UM956_7764, UM956_7797, UM956_7898, UM956_9466, UM956_10387	map00340	map00340_20150323182040.png
Histidine metabolism	dehydrogenase	ec:1.1.1.23	UM956_11962	map00340	map00340_20150323182040.png
Histidine metabolism	transaminase	ec:2.6.1.9	UM956_11661	map00340	map00340_20150323182040.png
Tyrosine metabolism	beta-diketonase	ec:3.7.1.2	UM956_524, UM956_740, UM956_839, UM956_3350, UM956_3651, UM956_5985	map00350	map00350_20150323181934.png
Tyrosine metabolism	decarboxylase	ec:4.1.1.28	UM956_5162	map00350	map00350_20150323181934.png
Tyrosine metabolism	decarboxylase	ec:4.1.1.25	UM956_5162	map00350	map00350_20150323181934.png
Tyrosine metabolism	oxidase	ec:1.4.3.21	UM956_2027, UM956_4537, UM956_6596, UM956_7328, UM956_9794, UM956_10944, UM956_10993	map00350	map00350_20150323181934.png
Tyrosine metabolism	dehydrogenase	ec:1.1.1.1	UM956_102, UM956_638, UM956_1511, UM956_1946, UM956_3618, UM956_5192, UM956_5856, UM956_8529, UM956_8739, UM956_11465	map00350	map00350_20150323181934.png
Tyrosine metabolism	oxidase	ec:1.2.3.1	UM956_9563	map00350	map00350_20150323181934.png
Tyrosine metabolism	1,2-dioxygenase	ec:1.13.11.5	UM956_523, UM956_5987	map00350	map00350_20150323181934.png
Tyrosine metabolism	dehydrogenase [NAD(P)+]	ec:1.2.1.5	UM956_1614, UM956_4546, UM956_4570, UM956_5857, UM956_7764, UM956_9466, UM956_10346	map00350	map00350_20150323181934.png
Tyrosine metabolism	dioxygenase	ec:1.13.11.27	UM956_5583	map00350	map00350_20150323181934.png
Tyrosine metabolism	isomerase	ec:5.2.1.2	UM956_2250	map00350	map00350_20150323181934.png
Tyrosine metabolism	transaminase	ec:2.6.1.57	UM956_4007	map00350	map00350_20150323181934.png
Tyrosine metabolism	transaminase	ec:2.6.1.9	UM956_11661	map00350	map00350_20150323181934.png
Tyrosine metabolism	transaminase	ec:2.6.1.1	UM956_5238, UM956_6176, UM956_8723, UM956_12239	map00350	map00350_20150323181934.png
Tyrosine metabolism	dehydrogenase [NAD(P)+]	ec:1.2.1.16	UM956_866, UM956_1064, UM956_1745, UM956_4621, UM956_8012, UM956_9931, UM956_10109	map00350	map00350_20150323181934.png
Phenylalanine metabolism	decarboxylase	ec:4.1.1.28	UM956_5162	map00360	map00360_20150323181837.png
Phenylalanine metabolism	hydratase	ec:4.2.1.17	UM956_2270, UM956_2291, UM956_2351, UM956_4946, UM956_5270, UM956_7871, UM956_7885, UM956_8497, UM956_11608, UM956_11689	map00360	map00360_20150323181837.png
Phenylalanine metabolism	oxidase	ec:1.4.3.21	UM956_2027, UM956_4537, UM956_6596, UM956_7328, UM956_9794, UM956_10944, UM956_10993	map00360	map00360_20150323181837.png
Phenylalanine metabolism	lactoperoxidase	ec:1.11.1.7	UM956_850, UM956_1615, UM956_3300, UM956_6341, UM956_6729	map00360	map00360_20150323181837.png
Phenylalanine metabolism	acylamidase	ec:3.5.1.4	UM956_833, UM956_7686	map00360	map00360_20150323181837.png
Phenylalanine metabolism	dehydrogenase [NAD(P)+]	ec:1.2.1.5	UM956_1614, UM956_4546, UM956_4570, UM956_5857, UM956_7764, UM956_9466, UM956_10346	map00360	map00360_20150323181837.png
Phenylalanine metabolism	dioxygenase	ec:1.13.11.27	UM956_5583	map00360	map00360_20150323181837.png
Phenylalanine metabolism	transaminase	ec:2.6.1.57	UM956_4007	map00360	map00360_20150323181837.png
Phenylalanine metabolism	transaminase	ec:2.6.1.9	UM956_11661	map00360	map00360_20150323181837.png
Phenylalanine metabolism	transaminase	ec:2.6.1.1	UM956_5238, UM956_6176, UM956_8723, UM956_12239	map00360	map00360_20150323181837.png
Phenylalanine metabolism	ligase	ec:6.2.1.12	UM956_1991, UM956_8977, UM956_11706, UM956_11881, UM956_12048	map00360	map00360_20150323181837.png
Phenylalanine metabolism	decarboxylase	ec:4.1.1.28	UM956_5162	map00360	map00360_20150323181837.png
Phenylalanine metabolism	hydratase	ec:4.2.1.17	UM956_2270, UM956_2291, UM956_2351, UM956_4946, UM956_5270, UM956_7871, UM956_7885, UM956_8497, UM956_11608, UM956_11689	map00360	map00360_20150323181837.png
Phenylalanine metabolism	oxidase	ec:1.4.3.21	UM956_2027, UM956_4537, UM956_6596, UM956_7328, UM956_9794, UM956_10944, UM956_10993	map00360	map00360_20150323181837.png
Phenylalanine metabolism	lactoperoxidase	ec:1.11.1.7	UM956_850, UM956_1615, UM956_3300, UM956_6341, UM956_6729	map00360	map00360_20150323181837.png
Phenylalanine metabolism	acylamidase	ec:3.5.1.4	UM956_833, UM956_7686	map00360	map00360_20150323181837.png
Phenylalanine metabolism	dehydrogenase [NAD(P)+]	ec:1.2.1.5	UM956_1614, UM956_4546, UM956_4570, UM956_5857, UM956_7764, UM956_9466, UM956_10346	map00360	map00360_20150323181837.png
Phenylalanine metabolism	dioxygenase	ec:1.13.11.27	UM956_5583	map00360	map00360_20150323181837.png
Phenylalanine metabolism	transaminase	ec:2.6.1.57	UM956_4007	map00360	map00360_20150323181837.png
Phenylalanine metabolism	transaminase	ec:2.6.1.9	UM956_11661	map00360	map00360_20150323181837.png
Phenylalanine metabolism	transaminase	ec:2.6.1.1	UM956_5238, UM956_6176, UM956_8723, UM956_12239	map00360	map00360_20150323181837.png
Phenylalanine metabolism	ligase	ec:6.2.1.12	UM956_1991, UM956_8977, UM956_11706, UM956_11881, UM956_12048	map00360	map00360_20150323181837.png
Tryptophan metabolism	ec:3.7.1.3 kynureninase	ec:3.7.1.3	UM956_5379	map00380	map00380_20150323181433.png
Tryptophan metabolism	decarboxylase	ec:4.1.1.28	UM956_5162	map00380	map00380_20150323181433.png
Tryptophan metabolism	hydratase	ec:4.2.1.17	UM956_2270, UM956_2291, UM956_2351, UM956_4946, UM956_5270, UM956_7871, UM956_7885, UM956_8497, UM956_11608, UM956_11689	map00380	map00380_20150323181433.png
Tryptophan metabolism	oxidase	ec:1.4.3.22	UM956_10944	map00380	map00380_20150323181433.png
Tryptophan metabolism	equilase	ec:1.11.1.6	UM956_4627, UM956_6359, UM956_6429, UM956_7242, UM956_7993, UM956_8082, UM956_10667, UM956_11123	map00380	map00380_20150323181433.png
Tryptophan metabolism	reductase (NADPH)	ec:1.1.1.191	UM956_4335, UM956_7611	map00380	map00380_20150323181433.png
Tryptophan metabolism	reductase (NADH)	ec:1.1.1.190	UM956_4335, UM956_7611	map00380	map00380_20150323181433.png
Tryptophan metabolism	kynurenine formamidase	ec:3.5.1.9	UM956_3977, UM956_9545	map00380	map00380_20150323181433.png
Tryptophan metabolism	acylamidase	ec:3.5.1.4	UM956_833, UM956_7686	map00380	map00380_20150323181433.png
Tryptophan metabolism	oxidase	ec:1.2.3.1	UM956_9563	map00380	map00380_20150323181433.png
Tryptophan metabolism	3,4-dioxygenase	ec:1.13.11.6	UM956_4958	map00380	map00380_20150323181433.png
Tryptophan metabolism	dehydrogenase (NAD+)	ec:1.2.1.3	UM956_4570, UM956_4947, UM956_6368, UM956_7006, UM956_7136, UM956_7764, UM956_7797, UM956_7898, UM956_9466, UM956_10387	map00380	map00380_20150323181433.png
Tryptophan metabolism	C-acetyltransferase	ec:2.3.1.9	UM956_555, UM956_1412, UM956_3479, UM956_4965, UM956_8423, UM956_9416	map00380	map00380_20150323181433.png
Tryptophan metabolism	dehydrogenase	ec:1.1.1.35	UM956_2291, UM956_5270, UM956_7494, UM956_7871, UM956_8497, UM956_11357	map00380	map00380_20150323181433.png
Tryptophan metabolism	dehydrogenase (succinyl-transferring)	ec:1.2.4.2	UM956_1408, UM956_11386	map00380	map00380_20150323181433.png
Tryptophan metabolism	acetonitrilase	ec:3.5.5.1	UM956_1212, UM956_11124, UM956_11955	map00380	map00380_20150323181433.png
Tryptophan metabolism	transaminase	ec:2.6.1.7	UM956_9545	map00380	map00380_20150323181433.png
Phenylalanine, tyrosine and tryptophan biosynthesis	synthase	ec:4.1.1.48	UM956_2003	map00400	map00400_20150323181759.png
Phenylalanine, tyrosine and tryptophan biosynthesis	isomerase	ec:5.3.1.24	UM956_2003	map00400	map00400_20150323181759.png
Phenylalanine, tyrosine and tryptophan biosynthesis	mutase	ec:5.4.99.5	UM956_435	map00400	map00400_20150323181759.png
Phenylalanine, tyrosine and tryptophan biosynthesis	synthase	ec:4.2.1.20	UM956_10009	map00400	map00400_20150323181759.png
Phenylalanine, tyrosine and tryptophan biosynthesis	dehydratase	ec:4.2.1.10	UM956_3392	map00400	map00400_20150323181759.png
Phenylalanine, tyrosine and tryptophan biosynthesis	synthase	ec:4.1.3.27	UM956_2003, UM956_9245	map00400	map00400_20150323181759.png
Phenylalanine, tyrosine and tryptophan biosynthesis	synthase	ec:4.2.3.5	UM956_6225	map00400	map00400_20150323181759.png
Phenylalanine, tyrosine and tryptophan biosynthesis	synthase	ec:4.2.3.4	UM956_3392	map00400	map00400_20150323181759.png
Phenylalanine, tyrosine and tryptophan biosynthesis	synthase	ec:2.5.1.54	UM956_5326, UM956_7141, UM956_12040	map00400	map00400_20150323181759.png
Phenylalanine, tyrosine and tryptophan biosynthesis	dehydrogenase	ec:1.1.1.25	UM956_3392	map00400	map00400_20150323181759.png
Phenylalanine, tyrosine and tryptophan biosynthesis	1-carboxyvinyltransferase	ec:2.5.1.19	UM956_3392	map00400	map00400_20150323181759.png
Phenylalanine, tyrosine and tryptophan biosynthesis	transaminase	ec:2.6.1.57	UM956_4007	map00400	map00400_20150323181759.png
Phenylalanine, tyrosine and tryptophan biosynthesis	transaminase	ec:2.6.1.9	UM956_11661	map00400	map00400_20150323181759.png
Phenylalanine, tyrosine and tryptophan biosynthesis	transaminase	ec:2.6.1.1	UM956_5238, UM956_6176, UM956_8723, UM956_12239	map00400	map00400_20150323181759.png
Phenylalanine, tyrosine and tryptophan biosynthesis	kinase	ec:2.7.1.71	UM956_3392	map00400	map00400_20150323181759.png
Phenylalanine, tyrosine and tryptophan biosynthesis	dehydrogenase (NADP+)	ec:1.3.1.13	UM956_5100	map00400	map00400_20150323181759.png
Metabolism of other amino acids
Valine, leucine and isoleucine biosynthesis	dehydratase	ec:4.2.1.33	UM956_5227	map00290	map00290_20150323181255.png
Valine, leucine and isoleucine biosynthesis	ammonia-lyase	ec:4.3.1.19	UM956_6929, UM956_8373	map00290	map00290_20150323181255.png
Valine, leucine and isoleucine biosynthesis	synthase	ec:2.2.1.6	UM956_660, UM956_6649, UM956_9747	map00290	map00290_20150323181255.png
Valine, leucine and isoleucine biosynthesis	reductoisomerase	ec:1.1.1.86	UM956_4249, UM956_10639	map00290	map00290_20150323181255.png
Valine, leucine and isoleucine biosynthesis	dehydrogenase	ec:1.1.1.85	UM956_677, UM956_9699, UM956_10399	map00290	map00290_20150323181255.png
Valine, leucine and isoleucine biosynthesis	synthase	ec:2.3.3.13	UM956_9983	map00290	map00290_20150323181255.png
Valine, leucine and isoleucine biosynthesis	transaminase	ec:2.6.1.42	UM956_5990, UM956_6202, UM956_12015	map00290	map00290_20150323181255.png
Valine, leucine and isoleucine biosynthesis	dehydratase	ec:4.2.1.9	UM956_6838, UM956_7442, UM956_11506	map00290	map00290_20150323181255.png
beta-Alanine metabolism	decarboxylase	ec:4.1.1.15	UM956_11433	map00410	map00410_20150323181545.png
beta-Alanine metabolism	hydratase	ec:4.2.1.17	UM956_2270, UM956_2291, UM956_2351, UM956_4946, UM956_5270, UM956_7871, UM956_7885, UM956_8497, UM956_11608, UM956_11689	map00410	map00410_20150323181545.png
beta-Alanine metabolism	oxidase	ec:1.4.3.21	UM956_2027, UM956_4537, UM956_6596, UM956_7328, UM956_9794, UM956_10944, UM956_10993	map00410	map00410_20150323181545.png
beta-Alanine metabolism	hydrolase	ec:3.1.2.4	UM956_3223	map00410	map00410_20150323181545.png
beta-Alanine metabolism	dehydrogenase [NAD(P)+]	ec:1.2.1.5	UM956_1614, UM956_4546, UM956_4570, UM956_5857, UM956_7764, UM956_9466, UM956_10346	map00410	map00410_20150323181545.png
beta-Alanine metabolism	dehydrogenase (NAD+)	ec:1.2.1.3	UM956_4570, UM956_4947, UM956_6368, UM956_7006, UM956_7136, UM956_7764, UM956_7797, UM956_7898, UM956_9466, UM956_10387	map00410	map00410_20150323181545.png
beta-Alanine metabolism	hydantoinase	ec:3.5.2.2	UM956_2328	map00410	map00410_20150323181545.png
beta-Alanine metabolism	synthase	ec:2.5.1.22	UM956_1465	map00410	map00410_20150323181545.png
beta-Alanine metabolism	synthase	ec:2.5.1.16	UM956_1465	map00410	map00410_20150323181545.png
beta-Alanine metabolism	dehydrogenase	ec:1.2.1.19	UM956_7898	map00410	map00410_20150323181545.png
beta-Alanine metabolism	dehydrogenase (acetylating)	ec:1.2.1.18	UM956_9538	map00410	map00410_20150323181545.png
beta-Alanine metabolism	transaminase	ec:2.6.1.19	UM956_4737	map00410	map00410_20150323181545.png
Taurine and hypotaurine metabolism	decarboxylase	ec:4.1.1.15	UM956_11433	map00430	map00430_20150323181120.png
Taurine and hypotaurine metabolism	glutamyl transpeptidase	ec:2.3.2.2	UM956_12004	map00430	map00430_20150323181120.png
Taurine and hypotaurine metabolism	dehydrogenase	ec:1.4.1.2	UM956_7429	map00430	map00430_20150323181120.png
Taurine and hypotaurine metabolism	dioxygenase	ec:1.14.11.17	UM956_5399	map00430	map00430_20150323181120.png
Taurine and hypotaurine metabolism	dioxygenase	ec:1.13.11.20	UM956_9396	map00430	map00430_20150323181120.png
Phosphonate and phosphinate metabolism	cytidylyltransferase	ec:2.7.7.15	UM956_4789, UM956_5929	map00440	map00440_20150323182031.png
Phosphonate and phosphinate metabolism	cytidylyltransferase	ec:2.7.7.14	UM956_4789, UM956_5929	map00440	map00440_20150323182031.png
Phosphonate and phosphinate metabolism	hydrolase	ec:3.11.1.2	UM956_3311	map00440	map00440_20150323182031.png
Phosphonate and phosphinate metabolism	cholinephosphotransferase	ec:2.7.8.2	UM956_6443	map00440	map00440_20150323182031.png
Phosphonate and phosphinate metabolism	EPT	ec:2.7.8.1	UM956_6443	map00440	map00440_20150323182031.png
Selenocompound metabolism	adenylyltransferase	ec:2.7.7.4	UM956_6190	map00450	map00450_20150323181924.png
Selenocompound metabolism	S-methyltransferase	ec:2.1.1.14	UM956_2318, UM956_6647, UM956_8364, UM956_9724	map00450	map00450_20150323181924.png
Selenocompound metabolism	beta-lyase	ec:4.4.1.8	UM956_5274	map00450	map00450_20150323181924.png
Selenocompound metabolism	gamma-lyase	ec:4.4.1.1	UM956_3710, UM956_5274	map00450	map00450_20150323181924.png
Selenocompound metabolism	ligase	ec:6.1.1.10	UM956_1219	map00450	map00450_20150323181924.png
Selenocompound metabolism	reductase	ec:1.8.1.9	UM956_9386, UM956_9501	map00450	map00450_20150323181924.png
Cyanoamino acid metabolism	hydratase	ec:4.2.1.65	UM956_7058	map00460	map00460_20150323181805.png
Cyanoamino acid metabolism	glutamyl transpeptidase	ec:2.3.2.2	UM956_12004	map00460	map00460_20150323181805.png
Cyanoamino acid metabolism	asparaginase II	ec:3.5.1.1	UM956_8041	map00460	map00460_20150323181805.png
Cyanoamino acid metabolism	gentiobiase	ec:3.2.1.21	UM956_2165, UM956_8493	map00460	map00460_20150323181805.png
Cyanoamino acid metabolism	hydroxymethyltransferase	ec:2.1.2.1	UM956_6751, UM956_10792	map00460	map00460_20150323181805.png
Cyanoamino acid metabolism	beta-glucosidase	ec:3.2.1.117	UM956_9418	map00460	map00460_20150323181805.png
Cyanoamino acid metabolism	ec:3.5.1.49 formamidase	ec:3.5.1.49	UM956_10423	map00460	map00460_20150323181805.png
Cyanoamino acid metabolism	nitrilase	ec:3.5.5.4	UM956_7058	map00460	map00460_20150323181805.png
Cyanoamino acid metabolism	acetonitrilase	ec:3.5.5.1	UM956_1212, UM956_11124, UM956_11955	map00460	map00460_20150323181805.png
Cyanoamino acid metabolism	ligase	ec:6.3.1.1	UM956_6229	map00460	map00460_20150323181805.png
D-Alanine metabolism	racemase	ec:5.1.1.1	UM956_3483	map00473	map00473_20150323181601.png
Glutathione metabolism	decarboxylase	ec:4.1.1.17	UM956_1310	map00480	map00480_20150323181419.png
Glutathione metabolism	glutamyl transpeptidase	ec:2.3.2.2	UM956_12004	map00480	map00480_20150323181419.png
Glutathione metabolism	ligase	ec:6.3.2.2	UM956_6865, UM956_8288, UM956_12205	map00480	map00480_20150323181419.png
Glutathione metabolism	peroxidase	ec:1.11.1.9	UM956_328, UM956_9386	map00480	map00480_20150323181419.png
Glutathione metabolism	thioredoxin peroxidase	ec:1.11.1.15	UM956_6421	map00480	map00480_20150323181419.png
Glutathione metabolism	glutathione peroxidase	ec:1.11.1.12	UM956_328	map00480	map00480_20150323181419.png
Glutathione metabolism	reductase	ec:1.17.4.1	UM956_3076, UM956_6223	map00480	map00480_20150323181419.png
Glutathione metabolism	(ATP-hydrolysing)	ec:3.5.2.9	UM956_10775	map00480	map00480_20150323181419.png
Glutathione metabolism	dehydrogenase (NADP+)	ec:1.1.1.49	UM956_3835	map00480	map00480_20150323181419.png
Glutathione metabolism	dehydrogenase (NADP+-dependent, decarboxylating)	ec:1.1.1.44	UM956_6785, UM956_9861	map00480	map00480_20150323181419.png
Glutathione metabolism	dehydrogenase (NADP+)	ec:1.1.1.42	UM956_10894	map00480	map00480_20150323181419.png
Glutathione metabolism	synthase	ec:2.5.1.22	UM956_1465	map00480	map00480_20150323181419.png
Glutathione metabolism	transferase	ec:2.5.1.18	UM956_2250, UM956_2979, UM956_4032, UM956_8783, UM956_9017, UM956_9386	map00480	map00480_20150323181419.png
Glutathione metabolism	synthase	ec:2.5.1.16	UM956_1465	map00480	map00480_20150323181419.png
Glutathione metabolism	reductase	ec:1.8.1.7	UM956_407	map00480	map00480_20150323181419.png
Glycan biosynthesis and metabolism
Other types of O-glycan biosynthesis	mannosyltransferase	ec:2.4.1.109	UM956_2145, UM956_4139, UM956_7608, UM956_9597	map00514	map00514_20150323181500.png
Various types of N-glycan biosynthesis	hexosaminidase	ec:3.2.1.52	UM956_9008, UM956_9818	map00513	map00513_20150323181503.png
Various types of N-glycan biosynthesis	alpha-1,3-mannosyltransferase	ec:2.4.1.132	UM956_3144	map00513	map00513_20150323181503.png
Various types of N-glycan biosynthesis	alpha-1,2-mannosyltransferase	ec:2.4.1.131	UM956_2549, UM956_3042, UM956_7927	map00513	map00513_20150323181503.png
Various types of N-glycan biosynthesis	1,2-alpha-mannosidase	ec:3.2.1.113	UM956_1926, UM956_4987, UM956_6330, UM956_6331, UM956_7963	map00513	map00513_20150323181503.png
Various types of N-glycan biosynthesis	beta-1,4-galactosyltransferase	ec:2.4.1.38	UM956_10961	map00513	map00513_20150323181503.png
Various types of N-glycan biosynthesis	alpha-1,6-mannosyltransferase	ec:2.4.1.232	UM956_3144	map00513	map00513_20150323181503.png
N-Glycan biosynthesis	N-acetylglucosaminephosphotransferase	ec:2.7.8.15	UM956_5012	map00510	map00510_20150323181526.png
N-Glycan biosynthesis	1,3-alpha-glucosidase	ec:3.2.1.84	UM956_2244	map00510	map00510_20150323181526.png
N-Glycan biosynthesis	alpha-1,3-mannosyltransferase	ec:2.4.1.132	UM956_3144	map00510	map00510_20150323181526.png
N-Glycan biosynthesis	alpha-1,2-mannosyltransferase	ec:2.4.1.131	UM956_2549, UM956_3042, UM956_7927	map00510	map00510_20150323181526.png
N-Glycan biosynthesis	1,2-alpha-mannosidase	ec:3.2.1.113	UM956_1926, UM956_4987, UM956_6330, UM956_6331, UM956_7963	map00510	map00510_20150323181526.png
N-Glycan biosynthesis	beta-D-mannosyltransferase	ec:2.4.1.83	UM956_2145	map00510	map00510_20150323181526.png
N-Glycan biosynthesis	beta-1,4-galactosyltransferase	ec:2.4.1.38	UM956_10961	map00510	map00510_20150323181526.png
N-Glycan biosynthesis	kinase	ec:2.7.1.108	UM956_1902	map00510	map00510_20150323181526.png
Glycosaminoglycan degradation	hexosaminidase	ec:3.2.1.52	UM956_9008, UM956_9818	map00531	map00531_20150323182127.png
Glycosaminoglycan biosynthesis - keratan sulfate	beta-1,4-galactosyltransferase	ec:2.4.1.38	UM956_10961	map00533	map00533_20150323182124.png
Glycosphingolipid biosynthesis - ganglio series	hexosaminidase	ec:3.2.1.52	UM956_9008, UM956_9818	map00604	map00604_20150323181624.png
Glycosphingolipid biosynthesis - globo series	hexosaminidase	ec:3.2.1.52	UM956_9008, UM956_9818	map00603	map00603_20150323181626.png
Glycosphingolipid biosynthesis - globo series	melibiase	ec:3.2.1.22	UM956_7121, UM956_10228	map00603	map00603_20150323181626.png
Other glycan degradation	hexosaminidase	ec:3.2.1.52	UM956_9008, UM956_9818	map00511	map00511_20150323181511.png
Other glycan degradation	alpha-fucosidase	ec:3.2.1.51	UM956_2273	map00511	map00511_20150323181511.png
Other glycan degradation	psychosine hydrolase	ec:3.2.1.45	UM956_10943	map00511	map00511_20150323181511.png
Other glycan degradation	mannanase	ec:3.2.1.25	UM956_9223, UM956_9418	map00511	map00511_20150323181511.png
Other glycan degradation	alpha-D-mannosidase	ec:3.2.1.24	UM956_1926, UM956_4987, UM956_5422, UM956_6330, UM956_6331, UM956_7963, UM956_10714	map00511	map00511_20150323181511.png
Metabolism of cofactors and vitamins
Thiamine metabolism	diphosphokinase	ec:2.7.6.2	UM956_7760	map00730	map00730_20150323182101.png
Thiamine metabolism	kinase	ec:2.7.4.7	UM956_5046	map00730	map00730_20150323182101.png
Thiamine metabolism	diphosphorylase	ec:2.5.1.3	UM956_5046	map00730	map00730_20150323182101.png
Thiamine metabolism	desulfurase	ec:2.8.1.7	UM956_8263	map00730	map00730_20150323182101.png
Thiamine metabolism	phosphatase	ec:3.6.1.15	UM956_2115, UM956_2472, UM956_2663, UM956_2934, UM956_3096, UM956_3189, UM956_4379, UM956_4503, UM956_4637, UM956_4766, UM956_5629, UM956_6724, UM956_6790, UM956_6923, UM956_7708, UM956_9787, UM956_10138, UM956_10205, UM956_10534, UM956_11754	map00730	map00730_20150323182101.png
Thiamine metabolism	kinase	ec:2.7.1.49	UM956_5046	map00730	map00730_20150323182101.png
Riboflavin metabolism	reductase (NADPH)	ec:1.5.1.30	UM956_6225	map00740	map00740_20150323181953.png
Riboflavin metabolism	reductase	ec:1.1.1.193	UM956_5721	map00740	map00740_20150323181953.png
Riboflavin metabolism	cyclohydrolase II	ec:3.5.4.25	UM956_1456, UM956_6749	map00740	map00740_20150323181953.png
Riboflavin metabolism	synthetase	ec:2.7.7.2	UM956_7266	map00740	map00740_20150323181953.png
Riboflavin metabolism	synthase	ec:2.5.1.9	UM956_659	map00740	map00740_20150323181953.png
Riboflavin metabolism	phosphatase	ec:3.1.3.2	UM956_5481	map00740	map00740_20150323181953.png
Riboflavin metabolism	diphosphatase	ec:3.6.1.9	UM956_8150	map00740	map00740_20150323181953.png
Riboflavin metabolism	synthase	ec:4.1.99.12	UM956_9326	map00740	map00740_20150323181953.png
Riboflavin metabolism	kinase	ec:2.7.1.26	UM956_7266	map00740	map00740_20150323181953.png
Vitamin B6 metabolism	5'-phosphate synthase	ec:1.4.3.5	UM956_2894	map00750	map00750_20150323181854.png
Vitamin B6 metabolism	oxidase	ec:1.2.3.1	UM956_9563	map00750	map00750_20150323181854.png
Vitamin B6 metabolism	4-dehydrogenase	ec:1.1.1.107	UM956_2292, UM956_2839, UM956_4185, UM956_10016	map00750	map00750_20150323181854.png
Vitamin B6 metabolism	4-dehydrogenase	ec:1.1.1.65	UM956_2292, UM956_4185, UM956_5910, UM956_10016	map00750	map00750_20150323181854.png
Vitamin B6 metabolism	synthase	ec:4.2.3.1	UM956_3021	map00750	map00750_20150323181854.png
Vitamin B6 metabolism	transaminase	ec:2.6.1.52	UM956_4521	map00750	map00750_20150323181854.png
Nicotinate and nicotinamide metabolism	transhydrogenase (Re/Si-specific)	ec:1.6.1.2	UM956_4045	map00760	map00760_20150323181642.png
Nicotinate and nicotinamide metabolism	transhydrogenase (Si-specific)	ec:1.6.1.1	UM956_4045	map00760	map00760_20150323181642.png
Nicotinate and nicotinamide metabolism	lyase	ec:4.1.3.32	UM956_867, UM956_10126	map00760	map00760_20150323181642.png
Nicotinate and nicotinamide metabolism	diphosphorylase (carboxylating)	ec:2.4.2.19	UM956_2187	map00760	map00760_20150323181642.png
Nicotinate and nicotinamide metabolism	synthase (glutamine-hydrolysing)	ec:6.3.5.1	UM956_7476	map00760	map00760_20150323181642.png
Nicotinate and nicotinamide metabolism	adenylyltransferase	ec:2.7.7.1	UM956_1496	map00760	map00760_20150323181642.png
Nicotinate and nicotinamide metabolism	oxidase	ec:1.2.3.1	UM956_9563	map00760	map00760_20150323181642.png
Nicotinate and nicotinamide metabolism	adenylyltransferase	ec:2.7.7.18	UM956_1496	map00760	map00760_20150323181642.png
Nicotinate and nicotinamide metabolism	dehydrogenase	ec:1.1.1.291	UM956_2913	map00760	map00760_20150323181642.png
Nicotinate and nicotinamide metabolism	diphosphatase	ec:3.6.1.9	UM956_8150	map00760	map00760_20150323181642.png
Nicotinate and nicotinamide metabolism	kinase	ec:2.7.1.23	UM956_6708, UM956_7935, UM956_8484	map00760	map00760_20150323181642.png
Pantothenate and CoA biosynthesis	hydroxymethyltransferase	ec:2.1.2.11	UM956_9174	map00770	map00770_20150323181458.png
Pantothenate and CoA biosynthesis	decarboxylase	ec:4.1.1.36	UM956_6204	map00770	map00770_20150323181458.png
Pantothenate and CoA biosynthesis	ligase	ec:6.3.2.5	UM956_10053	map00770	map00770_20150323181458.png
Pantothenate and CoA biosynthesis	2-reductase	ec:1.1.1.169	UM956_8433	map00770	map00770_20150323181458.png
Pantothenate and CoA biosynthesis	synthase	ec:2.2.1.6	UM956_660, UM956_6649, UM956_9747	map00770	map00770_20150323181458.png
Pantothenate and CoA biosynthesis	reductoisomerase	ec:1.1.1.86	UM956_4249, UM956_10639	map00770	map00770_20150323181458.png
Pantothenate and CoA biosynthesis	diphosphatase	ec:3.6.1.9	UM956_8150	map00770	map00770_20150323181458.png
Pantothenate and CoA biosynthesis	hydantoinase	ec:3.5.2.2	UM956_2328	map00770	map00770_20150323181458.png
Pantothenate and CoA biosynthesis	synthase	ec:2.7.8.7	UM956_5643	map00770	map00770_20150323181458.png
Pantothenate and CoA biosynthesis	transaminase	ec:2.6.1.42	UM956_5990, UM956_6202, UM956_12015	map00770	map00770_20150323181458.png
Pantothenate and CoA biosynthesis	kinase	ec:2.7.1.33	UM956_9484	map00770	map00770_20150323181458.png
Pantothenate and CoA biosynthesis	dehydratase	ec:4.2.1.9	UM956_6838, UM956_7442, UM956_11506	map00770	map00770_20150323181458.png
Ubiquinone and other terpenoid-quinone biosynthesis	dehydrogenase (quinone)	ec:1.6.5.2	UM956_11452, UM956_12046	map00130	map00130_20150323181303.png
Ubiquinone and other terpenoid-quinone biosynthesis	dioxygenase	ec:1.13.11.27	UM956_5583	map00130	map00130_20150323181303.png
Ubiquinone and other terpenoid-quinone biosynthesis	polyprenyltransferase	ec:2.5.1.39	UM956_6205	map00130	map00130_20150323181303.png
Ubiquinone and other terpenoid-quinone biosynthesis	ligase	ec:6.2.1.12	UM956_1991, UM956_8977, UM956_11706, UM956_11881, UM956_12048	map00130	map00130_20150323181303.png
Biotin metabolism	dehydratase	ec:4.2.1.59	UM956_5644	map00780	map00780_20150323181312.png
Biotin metabolism	reductase	ec:1.1.1.100	UM956_2530, UM956_3090, UM956_5643, UM956_8640	map00780	map00780_20150323181312.png
Biotin metabolism	synthase	ec:2.8.1.6	UM956_1849	map00780	map00780_20150323181312.png
Biotin metabolism	synthase	ec:2.3.1.47	UM956_11521	map00780	map00780_20150323181312.png
Biotin metabolism	synthase I	ec:2.3.1.41	UM956_265, UM956_2288, UM956_5643, UM956_6493, UM956_6896, UM956_9683	map00780	map00780_20150323181312.png
Biotin metabolism	reductase (NADPH, Si-specific)	ec:1.3.1.10	UM956_5644	map00780	map00780_20150323181312.png
Lipoic acid metabolism	synthase	ec:2.8.1.8	UM956_9332	map00785	map00785_20150323181227.png
Folate biosynthesis	cyclohydrolase I	ec:3.5.4.16	UM956_7475	map00790	map00790_20150323182109.png
Folate biosynthesis	synthase	ec:6.3.2.17	UM956_6040, UM956_7156, UM956_8700	map00790	map00790_20150323182109.png
Folate biosynthesis	synthase	ec:6.3.2.12	UM956_6040	map00790	map00790_20150323182109.png
Folate biosynthesis	phosphatase	ec:3.1.3.1	UM956_4437, UM956_12106	map00790	map00790_20150323182109.png
Folate biosynthesis	reductase	ec:1.5.1.3	UM956_7394	map00790	map00790_20150323182109.png
One carbon pool by folate	ligase	ec:6.3.4.3	UM956_11555	map00670	map00670_20150323181522.png
One carbon pool by folate	S-aminomethyldihydrolipoylprotein:(6S)-tetrahydrofolate aminomethyltransferase (ammonia-forming)	ec:2.1.2.10	UM956_7320, UM956_8161	map00670	map00670_20150323181522.png
One carbon pool by folate	reductase [NAD(P)H]	ec:1.5.1.20	UM956_5435, UM956_7508	map00670	map00670_20150323181522.png
One carbon pool by folate	dehydrogenase (NAD+)	ec:1.5.1.15	UM956_4217	map00670	map00670_20150323181522.png
One carbon pool by folate	synthase	ec:2.1.1.45	UM956_5467	map00670	map00670_20150323181522.png
One carbon pool by folate	formyltransferase	ec:2.1.2.9	UM956_11555	map00670	map00670_20150323181522.png
One carbon pool by folate	formyltransferase	ec:2.1.2.3	UM956_1822	map00670	map00670_20150323181522.png
One carbon pool by folate	formyltransferase	ec:2.1.2.2	UM956_4465	map00670	map00670_20150323181522.png
One carbon pool by folate	hydroxymethyltransferase	ec:2.1.2.1	UM956_6751, UM956_10792	map00670	map00670_20150323181522.png
One carbon pool by folate	cyclohydrolase	ec:3.5.4.9	UM956_11555	map00670	map00670_20150323181522.png
One carbon pool by folate	deformylase	ec:3.5.1.10	UM956_8557	map00670	map00670_20150323181522.png
One carbon pool by folate	dehydrogenase (NADP+)	ec:1.5.1.5	UM956_11555	map00670	map00670_20150323181522.png
One carbon pool by folate	reductase	ec:1.5.1.3	UM956_7394	map00670	map00670_20150323181522.png
Retinol metabolism	1-monooxygenase	ec:1.14.15.3	UM956_8505	map00830	map00830_20150323182046.png
Retinol metabolism	dehydrogenase	ec:1.1.1.1	UM956_102, UM956_638, UM956_1511, UM956_1946, UM956_3618, UM956_5192, UM956_5856, UM956_8529, UM956_8739, UM956_11465	map00830	map00830_20150323182046.png
Retinol metabolism	oxidase	ec:1.2.3.1	UM956_9563	map00830	map00830_20150323182046.png
Retinol metabolism	dehydrogenase (NAD+)	ec:1.1.1.105	UM956_10678	map00830	map00830_20150323182046.png
Retinol metabolism	dehydrogenase	ec:1.2.1.36	UM956_4947, UM956_5857, UM956_7006, UM956_9466	map00830	map00830_20150323182046.png
Porphyrin and chlorophyll metabolism	decarboxylase	ec:4.1.1.37	UM956_8713	map00860	map00860_20150323181621.png
Porphyrin and chlorophyll metabolism	ferro-protoporphyrin chelatase	ec:4.99.1.1	UM956_1096, UM956_11298	map00860	map00860_20150323181621.png
Porphyrin and chlorophyll metabolism	synthase	ec:4.2.1.24	UM956_5539	map00860	map00860_20150323181621.png
Porphyrin and chlorophyll metabolism	C-methyltransferase	ec:2.1.1.107	UM956_9425	map00860	map00860_20150323181621.png
Porphyrin and chlorophyll metabolism	2,1-aminomutase	ec:5.4.3.8	UM956_2149	map00860	map00860_20150323181621.png
Porphyrin and chlorophyll metabolism	oxygenase (biliverdin-producing)	ec:1.14.99.3	UM956_476, UM956_2353, UM956_6280	map00860	map00860_20150323181621.png
Porphyrin and chlorophyll metabolism	synthase	ec:2.3.1.37	UM956_4902	map00860	map00860_20150323181621.png
Porphyrin and chlorophyll metabolism	synthase	ec:2.5.1.61	UM956_8033	map00860	map00860_20150323181621.png
Porphyrin and chlorophyll metabolism	ligase	ec:6.1.1.17	UM956_5147, UM956_7792, UM956_11823	map00860	map00860_20150323181621.png
Porphyrin and chlorophyll metabolism	oxidase	ec:1.3.3.3	UM956_9758	map00860	map00860_20150323181621.png
Porphyrin and chlorophyll metabolism	ceruloplasmin	ec:1.16.3.1	UM956_46, UM956_979, UM956_2436, UM956_3628, UM956_10049	map00860	map00860_20150323181621.png
Metabolism of terpenoids and polyketides
Diterpenoid biosynthesis	2beta-dioxygenase	ec:1.14.11.13	UM956_6101	map00904	map00904_20150323181529.png
Geraniol degradation	hydratase	ec:4.2.1.17	UM956_2270, UM956_2291, UM956_2351, UM956_4946, UM956_5270, UM956_7871, UM956_7885, UM956_8497, UM956_11608, UM956_11689	map00281	map00281_20150323181441.png
Geraniol degradation	lyase	ec:4.1.3.4	UM956_1607, UM956_9304	map00281	map00281_20150323181441.png
Geraniol degradation	C-acyltransferase	ec:2.3.1.16	UM956_1412, UM956_3682, UM956_4965, UM956_8423, UM956_9416, UM956_9894	map00281	map00281_20150323181441.png
Geraniol degradation	dehydrogenase	ec:1.1.1.35	UM956_2291, UM956_5270, UM956_7494, UM956_7871, UM956_8497, UM956_11357	map00281	map00281_20150323181441.png
Terpenoid backbone biosynthesis	decarboxylase	ec:4.1.1.33	UM956_5816	map00900	map00900_20150323181554.png
Terpenoid backbone biosynthesis	O-methyltransferase	ec:2.1.1.100	UM956_9144	map00900	map00900_20150323181554.png
Terpenoid backbone biosynthesis	kinase	ec:2.7.4.2	UM956_4616	map00900	map00900_20150323181554.png
Terpenoid backbone biosynthesis	geranyl-diphosphate synthase	ec:2.5.1.1	UM956_2001, UM956_4975, UM956_7235	map00900	map00900_20150323181554.png
Terpenoid backbone biosynthesis	farnesyltransferase	ec:2.5.1.58	UM956_7235	map00900	map00900_20150323181554.png
Terpenoid backbone biosynthesis	C-acetyltransferase	ec:2.3.1.9	UM956_555, UM956_1412, UM956_3479, UM956_4965, UM956_8423, UM956_9416	map00900	map00900_20150323181554.png
Terpenoid backbone biosynthesis	reductase (NADPH)	ec:1.1.1.34	UM956_12159	map00900	map00900_20150323181554.png
Terpenoid backbone biosynthesis	synthase [(2E,6E)-farnesyl-diphosphate specific]	ec:2.5.1.31	UM956_4975	map00900	map00900_20150323181554.png
Terpenoid backbone biosynthesis	diphosphate synthase	ec:2.5.1.30	UM956_4975	map00900	map00900_20150323181554.png
Terpenoid backbone biosynthesis	diphosphate synthase	ec:2.5.1.29	UM956_2001, UM956_7122	map00900	map00900_20150323181554.png
Terpenoid backbone biosynthesis	diphosphate synthase	ec:2.5.1.10	UM956_2001, UM956_7235	map00900	map00900_20150323181554.png
Terpenoid backbone biosynthesis	synthase	ec:2.3.3.10	UM956_3103	map00900	map00900_20150323181554.png
Terpenoid backbone biosynthesis	Delta-isomerase	ec:5.3.3.2	UM956_515	map00900	map00900_20150323181554.png
Terpenoid backbone biosynthesis	kinase	ec:2.7.1.36	UM956_1825	map00900	map00900_20150323181554.png
Limonene and pinene degradation	hydratase	ec:4.2.1.17	UM956_2270, UM956_2291, UM956_2351, UM956_4946, UM956_5270, UM956_7871, UM956_7885, UM956_8497, UM956_11608, UM956_11689	map00903	map00903_20150323181533.png
Limonene and pinene degradation	dehydrogenase (NAD+)	ec:1.2.1.3	UM956_4570, UM956_4947, UM956_6368, UM956_7006, UM956_7136, UM956_7764, UM956_7797, UM956_7898, UM956_9466, UM956_10387	map00903	map00903_20150323181533.png
Monoterpenoid biosynthesis	synthase	ec:4.2.3.15	UM956_11477	map00902	map00902_20150323181536.png
Monoterpenoid biosynthesis	reductase	ec:1.3.1.82	UM956_4918	map00902	map00902_20150323181536.png
Monoterpenoid biosynthesis	reductase	ec:1.3.1.81	UM956_4724, UM956_7616	map00902	map00902_20150323181536.png
Sesquiterpenoid and triterpenoid biosynthesis	synthase	ec:2.5.1.21	UM956_7040	map00909	map00909_20150323181506.png
Biosynthesis of ansamycins	glycolaldehydetransferase	ec:2.2.1.1	UM956_3240, UM956_7721	map01051	map01051_20150323182027.png
Tetracycline biosynthesis	carboxylase	ec:6.4.1.2	UM956_1602, UM956_9199, UM956_11066	map00253	map00253_20150323181939.png
Polyketide sugar unit biosynthesis	reductase	ec:1.1.1.133	UM956_6862	map00523	map00523_20150323181327.png
Biosynthesis of other secondary metabolites
Carbapenem biosynthesis	5-kinase	ec:2.7.2.11	UM956_11601	map00332	map00332_20150323181137.png
Carbapenem biosynthesis	dehydrogenase	ec:1.2.1.41	UM956_10600	map00332	map00332_20150323181137.png
Phenylpropanoid biosynthesis	lactoperoxidase	ec:1.11.1.7	UM956_850, UM956_1615, UM956_3300, UM956_6341, UM956_6729	map00940	map00940_20150323181928.png
Phenylpropanoid biosynthesis	dehydrogenase	ec:1.1.1.195	UM956_2903, UM956_7499, UM956_12205	map00940	map00940_20150323181928.png
Phenylpropanoid biosynthesis	gentiobiase	ec:3.2.1.21	UM956_2165, UM956_8493	map00940	map00940_20150323181928.png
Phenylpropanoid biosynthesis	reductase	ec:1.2.1.44	UM956_3901	map00940	map00940_20150323181928.png
Phenylpropanoid biosynthesis	ligase	ec:6.2.1.12	UM956_1991, UM956_8977, UM956_11706, UM956_11881, UM956_12048	map00940	map00940_20150323181928.png
Indole alkaloid biosynthesis	decarboxylase	ec:4.1.1.28	UM956_5162	map00901	map00901_20150323181547.png
Isoquinoline alkaloid biosynthesis	decarboxylase	ec:4.1.1.28	UM956_5162	map00950	map00950_20150323181809.png
Isoquinoline alkaloid biosynthesis	decarboxylase	ec:4.1.1.25	UM956_5162	map00950	map00950_20150323181809.png
Isoquinoline alkaloid biosynthesis	oxidase	ec:1.4.3.21	UM956_2027, UM956_4537, UM956_6596, UM956_7328, UM956_9794, UM956_10944, UM956_10993	map00950	map00950_20150323181809.png
Isoquinoline alkaloid biosynthesis	transaminase	ec:2.6.1.57	UM956_4007	map00950	map00950_20150323181809.png
Isoquinoline alkaloid biosynthesis	transaminase	ec:2.6.1.1	UM956_5238, UM956_6176, UM956_8723, UM956_12239	map00950	map00950_20150323181809.png
Penicillin and cephalosporin biosynthesis	acetyltransferase	ec:2.3.1.175	UM956_10991	map00311	map00311_20150323181603.png
Tropane, piperidine and pyridine alkaloid biosynthesis	oxidase	ec:1.4.3.21	UM956_2027, UM956_4537, UM956_6596, UM956_7328, UM956_9794, UM956_10944, UM956_10993	map00960	map00960_20150323181606.png
Tropane, piperidine and pyridine alkaloid biosynthesis	transaminase	ec:2.6.1.57	UM956_4007	map00960	map00960_20150323181606.png
Tropane, piperidine and pyridine alkaloid biosynthesis	transaminase	ec:2.6.1.9	UM956_11661	map00960	map00960_20150323181606.png
Tropane, piperidine and pyridine alkaloid biosynthesis	transaminase	ec:2.6.1.1	UM956_5238, UM956_6176, UM956_8723, UM956_12239	map00960	map00960_20150323181606.png
Caffeine metabolism	oxidase	ec:1.17.3.2	UM956_9563	map00232	map00232_20150323181201.png
Caffeine metabolism	urate hydroxylase	ec:1.7.3.3	UM956_5095	map00232	map00232_20150323181201.png
Betalain biosynthesis	decarboxylase	ec:4.1.1.28	UM956_5162	map00965	map00965_20150323181556.png
Glucosinolate biosynthesis	transaminase	ec:2.6.1.42	UM956_5990, UM956_6202, UM956_12015	map00966	map00966_20150323181539.png
Streptomycin biosynthesis	glucokinase (phosphorylating)	ec:2.7.1.2	UM956_7258, UM956_7644, UM956_11146	map00521	map00521_20150323181345.png
Streptomycin biosynthesis	hexokinase type IV glucokinase	ec:2.7.1.1	UM956_3262, UM956_5432	map00521	map00521_20150323181345.png
Streptomycin biosynthesis	reductase	ec:1.1.1.133	UM956_6862	map00521	map00521_20150323181345.png
Streptomycin biosynthesis	phosphatase	ec:3.1.3.25	UM956_5477, UM956_9271	map00521	map00521_20150323181345.png
Streptomycin biosynthesis	2-dehydrogenase	ec:1.1.1.18	UM956_2841, UM956_11084	map00521	map00521_20150323181345.png
Streptomycin biosynthesis	synthase	ec:5.5.1.4	UM956_7022	map00521	map00521_20150323181345.png
Streptomycin biosynthesis	(alpha-D-glucose-1,6-bisphosphate-dependent)	ec:5.4.2.2	UM956_3414, UM956_11739	map00521	map00521_20150323181345.png
Butirosin and neomycin biosynthesis	glucokinase (phosphorylating)	ec:2.7.1.2	UM956_7258, UM956_7644, UM956_11146	map00524	map00524_20150323181323.png
Butirosin and neomycin biosynthesis	hexokinase type IV glucokinase	ec:2.7.1.1	UM956_3262, UM956_5432	map00524	map00524_20150323181323.png
Novobiocin biosynthesis	transaminase	ec:2.6.1.57	UM956_4007	map00401	map00401_20150323181752.png
Novobiocin biosynthesis	transaminase	ec:2.6.1.9	UM956_11661	map00401	map00401_20150323181752.png
Novobiocin biosynthesis	transaminase	ec:2.6.1.1	UM956_5238, UM956_6176, UM956_8723, UM956_12239	map00401	map00401_20150323181752.png
Aflatoxin biosynthesis	carboxylase	ec:6.4.1.2	UM956_1602, UM956_9199, UM956_11066	map00254	map00254_20150323181937.png
Xenobiotics biodegradation and metabolism
Naphthalene degradation	dehydrogenase	ec:1.1.1.1	UM956_102, UM956_638, UM956_1511, UM956_1946, UM956_3618, UM956_5192, UM956_5856, UM956_8529, UM956_8739, UM956_11465	map00626	map00626_20150323181231.png
Naphthalene degradation	1-monooxygenase	ec:1.14.13.1	UM956_12281	map00626	map00626_20150323181231.png
Steroid degradation	1-dehydrogenase	ec:1.3.99.4	UM956_7821	map00984	map00984_20150323181129.png
Drug metabolism - other enzymes	oxidase	ec:1.17.3.2	UM956_9563	map00983	map00983_20150323181132.png
Drug metabolism - other enzymes	phosphoribosyltransferase	ec:2.4.2.10	UM956_5436	map00983	map00983_20150323181132.png
Drug metabolism - other enzymes	synthase (glutamine-hydrolysing)	ec:6.3.5.2	UM956_433, UM956_4003, UM956_7780	map00983	map00983_20150323181132.png
Drug metabolism - other enzymes	deaminase	ec:3.5.4.5	UM956_3820	map00983	map00983_20150323181132.png
Drug metabolism - other enzymes	phosphoribosyltransferase	ec:2.4.2.8	UM956_2874	map00983	map00983_20150323181132.png
Drug metabolism - other enzymes	hydantoinase	ec:3.5.2.2	UM956_2328	map00983	map00983_20150323181132.png
Drug metabolism - other enzymes	dehydrogenase	ec:1.1.1.205	UM956_12182	map00983	map00983_20150323181132.png
Drug metabolism - other enzymes	ali-esterase	ec:3.1.1.1	UM956_3936, UM956_4058, UM956_9675	map00983	map00983_20150323181132.png
Drug metabolism - other enzymes	kinase	ec:2.7.1.48	UM956_1832, UM956_3189, UM956_6744	map00983	map00983_20150323181132.png
Drug metabolism - cytochrome P450	dehydrogenase	ec:1.1.1.1	UM956_102, UM956_638, UM956_1511, UM956_1946, UM956_3618, UM956_5192, UM956_5856, UM956_8529, UM956_8739, UM956_11465	map00982	map00982_20150323181141.png
Drug metabolism - cytochrome P450	oxidase	ec:1.2.3.1	UM956_9563	map00982	map00982_20150323181141.png
Drug metabolism - cytochrome P450	monooxygenase	ec:1.14.13.8	UM956_764, UM956_2843, UM956_4022, UM956_4386, UM956_5493, UM956_5736, UM956_7637, UM956_8966, UM956_9261, UM956_9821, UM956_10560	map00982	map00982_20150323181141.png
Drug metabolism - cytochrome P450	dehydrogenase [NAD(P)+]	ec:1.2.1.5	UM956_1614, UM956_4546, UM956_4570, UM956_5857, UM956_7764, UM956_9466, UM956_10346	map00982	map00982_20150323181141.png
Drug metabolism - cytochrome P450	transferase	ec:2.5.1.18	UM956_2250, UM956_2979, UM956_4032, UM956_8783, UM956_9017, UM956_9386	map00982	map00982_20150323181141.png
Metabolism of xenobiotics by cytochrome P450	epoxide hydrolase	ec:3.3.2.9	UM956_9192	map00980	map00980_20150323181146.png
Metabolism of xenobiotics by cytochrome P450	reductase (NADPH)	ec:1.1.1.184	UM956_591, UM956_2844, UM956_4951, UM956_4988, UM956_5464, UM956_5718, UM956_6354, UM956_7628, UM956_7994, UM956_8120, UM956_9000, UM956_9616, UM956_11085	map00980	map00980_20150323181146.png
Metabolism of xenobiotics by cytochrome P450	dehydrogenase	ec:1.1.1.1	UM956_102, UM956_638, UM956_1511, UM956_1946, UM956_3618, UM956_5192, UM956_5856, UM956_8529, UM956_8739, UM956_11465	map00980	map00980_20150323181146.png
Metabolism of xenobiotics by cytochrome P450	dehydrogenase [NAD(P)+]	ec:1.2.1.5	UM956_1614, UM956_4546, UM956_4570, UM956_5857, UM956_7764, UM956_9466, UM956_10346	map00980	map00980_20150323181146.png
Metabolism of xenobiotics by cytochrome P450	transferase	ec:2.5.1.18	UM956_2250, UM956_2979, UM956_4032, UM956_8783, UM956_9017, UM956_9386	map00980	map00980_20150323181146.png
Metabolism of xenobiotics by cytochrome P450	dehydrogenase	ec:1.3.1.20	UM956_1279	map00980	map00980_20150323181146.png
Caprolactam degradation	hydratase	ec:4.2.1.17	UM956_2270, UM956_2291, UM956_2351, UM956_4946, UM956_5270, UM956_7871, UM956_7885, UM956_8497, UM956_11608, UM956_11689	map00930	map00930_20150323182035.png
Caprolactam degradation	lactonase	ec:3.1.1.17	UM956_1217	map00930	map00930_20150323182035.png
Caprolactam degradation	dehydrogenase (NADP+)	ec:1.1.1.2	UM956_2903, UM956_3438, UM956_10387, UM956_12205	map00930	map00930_20150323182035.png
Caprolactam degradation	dehydrogenase	ec:1.1.1.35	UM956_2291, UM956_5270, UM956_7494, UM956_7871, UM956_8497, UM956_11357	map00930	map00930_20150323182035.png
Atrazine degradation	hydratase	ec:4.2.1.69	UM956_6362	map00791	map00791_20150323182104.png
Atrazine degradation	ec:3.5.1.5 urease	ec:3.5.1.5	UM956_10415	map00791	map00791_20150323182104.png
Atrazine degradation	hydrolase	ec:3.5.1.54	UM956_579, UM956_9764	map00791	map00791_20150323182104.png
Styrene degradation	beta-diketonase	ec:3.7.1.2	UM956_524, UM956_740, UM956_839, UM956_3350, UM956_3651, UM956_5985	map00643	map00643_20150323181957.png
Styrene degradation	acylamidase	ec:3.5.1.4	UM956_833, UM956_7686	map00643	map00643_20150323181957.png
Styrene degradation	1,2-dioxygenase	ec:1.13.11.5	UM956_523, UM956_5987	map00643	map00643_20150323181957.png
Styrene degradation	isomerase	ec:5.2.1.2	UM956_2250	map00643	map00643_20150323181957.png
Styrene degradation	acetonitrilase	ec:3.5.5.1	UM956_1212, UM956_11124, UM956_11955	map00643	map00643_20150323181957.png
Ethylbenzene degradation	C-acyltransferase	ec:2.3.1.16	UM956_1412, UM956_3682, UM956_4965, UM956_8423, UM956_9416, UM956_9894	map00642	map00642_20150323181959.png
Chloroalkane and chloroalkene degradation	epoxide hydrolase	ec:3.3.2.10	UM956_285, UM956_3654, UM956_4283, UM956_6683, UM956_8476, UM956_9137, UM956_9192	map00625	map00625_20150323181242.png
Chloroalkane and chloroalkene degradation	dehydrogenase	ec:1.1.1.1	UM956_102, UM956_638, UM956_1511, UM956_1946, UM956_3618, UM956_5192, UM956_5856, UM956_8529, UM956_8739, UM956_11465	map00625	map00625_20150323181242.png
Chloroalkane and chloroalkene degradation	dehydrogenase (NAD+)	ec:1.2.1.3	UM956_4570, UM956_4947, UM956_6368, UM956_7006, UM956_7136, UM956_7764, UM956_7797, UM956_7898, UM956_9466, UM956_10387	map00625	map00625_20150323181242.png
Chloroalkane and chloroalkene degradation	dehydrogenase	ec:1.2.1.46	UM956_8529	map00625	map00625_20150323181242.png
Toluene degradation	maleylacetate enol-lactonase	ec:3.1.1.45	UM956_7205	map00623	map00623_20150323181249.png
Toluene degradation	1,2-dioxygenase	ec:1.13.11.1	UM956_7230, UM956_10512, UM956_11924	map00623	map00623_20150323181249.png
Toluene degradation	dehydrogenase	ec:1.1.1.35	UM956_2291, UM956_5270, UM956_7494, UM956_7871, UM956_8497, UM956_11357	map00623	map00623_20150323181249.png
Toluene degradation	dehydrogenase (hydroxylating)	ec:1.17.99.1	UM956_9259	map00623	map00623_20150323181249.png
Toluene degradation	reductase	ec:1.3.1.32	UM956_1691	map00623	map00623_20150323181249.png
Fluorobenzoate degradation	maleylacetate enol-lactonase	ec:3.1.1.45	UM956_7205	map00364	map00364_20150323181818.png
Fluorobenzoate degradation	1,2-dioxygenase	ec:1.13.11.1	UM956_7230, UM956_10512, UM956_11924	map00364	map00364_20150323181818.png
Fluorobenzoate degradation	reductase	ec:1.3.1.32	UM956_1691	map00364	map00364_20150323181818.png
Benzoate degradation	decarboxylase	ec:4.1.1.46	UM956_1896	map00362	map00362_20150323181826.png
Benzoate degradation	decarboxylase	ec:4.1.1.44	UM956_6784	map00362	map00362_20150323181826.png
Benzoate degradation	hydratase	ec:4.2.1.17	UM956_2270, UM956_2291, UM956_2351, UM956_4946, UM956_5270, UM956_7871, UM956_7885, UM956_8497, UM956_11608, UM956_11689	map00362	map00362_20150323181826.png
Benzoate degradation	1,2-dioxygenase	ec:1.13.11.1	UM956_7230, UM956_10512, UM956_11924	map00362	map00362_20150323181826.png
Benzoate degradation	C-acyltransferase	ec:2.3.1.16	UM956_1412, UM956_3682, UM956_4965, UM956_8423, UM956_9416, UM956_9894	map00362	map00362_20150323181826.png
Benzoate degradation	C-acetyltransferase	ec:2.3.1.9	UM956_555, UM956_1412, UM956_3479, UM956_4965, UM956_8423, UM956_9416	map00362	map00362_20150323181826.png
Benzoate degradation	4-monooxygenase	ec:1.14.13.12	UM956_1439, UM956_3580, UM956_3780	map00362	map00362_20150323181826.png
Benzoate degradation	cyclase	ec:5.5.1.5	UM956_10511	map00362	map00362_20150323181826.png
Benzoate degradation	reductase	ec:1.3.1.32	UM956_1691	map00362	map00362_20150323181826.png
Chlorocyclohexane and chlorobenzene degradation	maleylacetate enol-lactonase	ec:3.1.1.45	UM956_7205	map00361	map00361_20150323181830.png
Chlorocyclohexane and chlorobenzene degradation	1,2-dioxygenase	ec:1.13.11.1	UM956_7230, UM956_10512, UM956_11924	map00361	map00361_20150323181830.png
Chlorocyclohexane and chlorobenzene degradation	reductase	ec:1.3.1.32	UM956_1691	map00361	map00361_20150323181830.png
Aminobenzoate degradation	decarboxylase	ec:4.1.1.46	UM956_1896	map00627	map00627_20150323181222.png
Aminobenzoate degradation	hydratase	ec:4.2.1.17	UM956_2270, UM956_2291, UM956_2351, UM956_4946, UM956_5270, UM956_7871, UM956_7885, UM956_8497, UM956_11608, UM956_11689	map00627	map00627_20150323181222.png
Aminobenzoate degradation	CoA-transferase	ec:2.8.3.8	UM956_5839	map00627	map00627_20150323181222.png
Aminobenzoate degradation	acylamidase	ec:3.5.1.4	UM956_833, UM956_7686	map00627	map00627_20150323181222.png
Aminobenzoate degradation	nitrophenyl phosphatase	ec:3.1.3.41	UM956_3654, UM956_4437, UM956_9137	map00627	map00627_20150323181222.png
Aminobenzoate degradation	phosphatase	ec:3.1.3.2	UM956_5481	map00627	map00627_20150323181222.png
Aminobenzoate degradation	phosphatase	ec:3.1.3.1	UM956_4437, UM956_12106	map00627	map00627_20150323181222.png
Aminobenzoate degradation	acetonitrilase	ec:3.5.5.1	UM956_1212, UM956_11124, UM956_11955	map00627	map00627_20150323181222.png
Aminobenzoate degradation	4-monooxygenase	ec:1.14.13.12	UM956_1439, UM956_3580, UM956_3780	map00627	map00627_20150323181222.png
Aminobenzoate degradation	oxidase	ec:1.1.3.38	UM956_10562	map00627	map00627_20150323181222.png
Dioxin degradation	1-monooxygenase	ec:1.14.13.1	UM956_12281	map00621	map00621_20150323181306.png
Polycyclic aromatic hydrocarbon degradation	decarboxylase	ec:4.1.1.55	UM956_6525	map00624	map00624_20150323181245.png
Polycyclic aromatic hydrocarbon degradation	1-monooxygenase	ec:1.14.13.1	UM956_12281	map00624	map00624_20150323181245.png
Bisphenol degradation	dioxygenase	ec:1.13.11.41	UM956_1295	map00363	map00363_20150323181820.png
