# Supplementary material for: Genomic Analyses of Cladophialophora bantiana, a Major Cause of Cerebral Phaeohyphomycosis Provides Insight into Its Lifestyle, Virulence and Adaption in Host
Source: PLoS One. 2016 Aug 29;11(8):e0161008. doi: 10.1371/journal.pone.0161008 (PMC5003357; doi:10.1371/journal.pone.0161008)
Supplement: S6 Table — (XLS) [file pone.0161008.s012.xls]

## Sheet: Sheet1
Gene ID	Subject	E-value	Subject Start	Subject End	Query start	Query End	Subject Covered Fraction	NCBI nr annotation	SwissProt annotation	Interpro ID	Interpro descriptions
UM956_10039	CE1.hmm	0.00026	107	177	425	494	0.30837	hypothetical protein	-	IPR000073|IPR002529|IPR011234|IPR029058	Alpha/Beta hydrolase fold|Alpha/beta hydrolase fold-1|Fumarylacetoacetase, C-terminal|Fumarylacetoacetase, C-terminal-related
UM956_10048	GH109.hmm	3.2e-06	10	122	42	155	0.888889	oxidoreductase	-	IPR000683|IPR016040	NAD(P)-binding domain|Oxidoreductase, N-terminal
UM956_10086	GH3.hmm	1.1e-60	3	216	108	329	0.986111	beta-glucosidase	Probable beta-glucosidase A	IPR000420|IPR001764|IPR002772|IPR017853|IPR019800|IPR026891|IPR026892	Fibronectin type III-like domain|Glycoside hydrolase family 3|Glycoside hydrolase family 3 C-terminal domain|Glycoside hydrolase, family 3, N-terminal|Glycoside hydrolase, family 3, active site|Glycoside hydrolase, superfamily|Yeast PIR protein repeat
UM956_1020	CE10.hmm	1.9e-31	76	193	121	267	0.343109	hypothetical protein	-	IPR002018|IPR019826|IPR029058	Alpha/Beta hydrolase fold|Carboxylesterase type B, active site|Carboxylesterase, type B
UM956_10212	GH51.hmm	3.9e-131	84	542	11	508	0.726984	alpha-N-arabinofuranosidase C	Probable alpha-L-arabinofuranosidase C	IPR010720|IPR013781|IPR017853	Alpha-L-arabinofuranosidase, C-terminal|Glycoside hydrolase, catalytic domain|Glycoside hydrolase, superfamily
UM956_10228	GH27.hmm	6.6e-118	25	374	15	354	0.930667	alpha-galactosidase	Alpha-galactosidase	IPR000111|IPR002241|IPR006215|IPR007219|IPR013780|IPR013785|IPR017853	Aldolase-type TIM barrel|Glycoside hydrolase, clan GH-D|Glycoside hydrolase, family 27|Glycoside hydrolase, melibiase|Glycoside hydrolase, superfamily|Glycosyl hydrolase, family 13, all-beta|Transcription factor domain, fungi
UM956_10269	AA7.hmm	1.5e-22	9	263	147	413	0.554585	D-lactate dehydrogenase (cytochrome)	-	IPR004113|IPR006094|IPR016164|IPR016166|IPR016167|IPR016169|IPR016171	CO dehydrogenase flavoprotein-like, FAD-binding, subdomain 2|FAD linked oxidase, N-terminal|FAD-binding, type 2|FAD-binding, type 2, subdomain 1|FAD-linked oxidase, C-terminal|FAD-linked oxidase-like, C-terminal|Vanillyl-alcohol oxidase, C-terminal subdomain 2
UM956_10332	CE10.hmm	1.6e-29	31	186	46	232	0.454545	hypothetical protein	-	IPR002018|IPR002168|IPR019826|IPR029058	Alpha/Beta hydrolase fold|Carboxylesterase type B, active site|Carboxylesterase, type B|Lipase, GDXG, active site
UM956_10353	AA4.hmm	2.2e-208	4	522	53	587	0.992337	hypothetical protein	-	IPR004113|IPR006094|IPR016164|IPR016166|IPR016167|IPR016169|IPR016170|IPR016171	CO dehydrogenase flavoprotein-like, FAD-binding, subdomain 2|FAD linked oxidase, N-terminal|FAD-binding, type 2|FAD-binding, type 2, subdomain 1|FAD-linked oxidase, C-terminal|FAD-linked oxidase-like, C-terminal|Vanillyl-alcohol oxidase, C-terminal subdomain 2|Vanillyl-alcohol oxidase/Cytokinin dehydrogenase C-terminal domain
UM956_10385	GH37.hmm	4.4e-146	14	489	163	706	0.967413	neutral trehalase	Neutral trehalase	IPR001661|IPR008928|IPR011120|IPR018232	Glycoside hydrolase, family 37|Glycoside hydrolase, family 37, conserved site|Neutral trehalase Ca2+ binding|Six-hairpin glycosidase-like
UM956_10453	CE10.hmm	2.7e-30	81	331	50	346	0.733138	hypothetical protein	-	IPR013094|IPR029058	Alpha/Beta hydrolase fold|Alpha/beta hydrolase fold-3
UM956_10459	GH18.hmm	5.6e-80	4	282	8	354	0.939189	chitinase	Endochitinase B	IPR001223|IPR001579|IPR011583|IPR013781|IPR017853|IPR029070	Chitinase II|Chitinase insertion domain|Glycoside hydrolase, catalytic domain|Glycoside hydrolase, chitinase active site|Glycoside hydrolase, family 18, catalytic domain|Glycoside hydrolase, superfamily
UM956_10499	GT20.hmm	7e-201	10	475	10	477	0.978947	alpha,alpha-trehalose-phosphate synthase	Alpha,alpha-trehalose-phosphate synthase [UDP-forming] 1	IPR001830|IPR012766	Alpha,alpha-trehalose-phosphate synthase|Glycosyl transferase, family 20
UM956_1053	GT4.hmm	7.6e-35	8	141	214	345	0.83125	phosphatidylinositol glycan, class A	Phosphatidylinositol N-acetylglucosaminyltransferase gpi3 subunit	IPR001296|IPR001753|IPR013234|IPR014748|IPR018376|IPR029045	ClpP/crotonase-like domain|Crontonase, C-terminal|Crotonase superfamily|Enoyl-CoA hydratase/isomerase, conserved site|Glycosyl transferase, family 1|PIGA, GPI anchor biosynthesis
UM956_10533	GT15.hmm	4e-111	1	272	23	301	0.992674	mannosyltransferase	-	IPR002685|IPR029044	Glycosyl transferase, family 15|Nucleotide-diphospho-sugar transferases
UM956_10562	AA4.hmm	8.1e-252	2	522	19	566	0.996169	vanillyl-alcohol oxidase	Vanillyl-alcohol oxidase	IPR004113|IPR006094|IPR016164|IPR016166|IPR016167|IPR016169|IPR016170|IPR016171	CO dehydrogenase flavoprotein-like, FAD-binding, subdomain 2|FAD linked oxidase, N-terminal|FAD-binding, type 2|FAD-binding, type 2, subdomain 1|FAD-linked oxidase, C-terminal|FAD-linked oxidase-like, C-terminal|Vanillyl-alcohol oxidase, C-terminal subdomain 2|Vanillyl-alcohol oxidase/Cytokinin dehydrogenase C-terminal domain
UM956_10577	GH5.hmm	1.2e-29	4	241	15	552	0.861818	hypothetical protein	-	IPR001547|IPR013781|IPR017853|IPR018087	Glycoside hydrolase, catalytic domain|Glycoside hydrolase, family 5|Glycoside hydrolase, family 5, conserved site|Glycoside hydrolase, superfamily
UM956_10597	CE1.hmm	1.9e-07	27	160	20	142	0.585903	hypothetical protein	-	IPR000073|IPR029058	Alpha/Beta hydrolase fold|Alpha/beta hydrolase fold-1
UM956_10606	AA7.hmm	2.7e-16	54	206	52	206	0.331878	hypothetical protein	-	IPR006094|IPR016166|IPR016169	CO dehydrogenase flavoprotein-like, FAD-binding, subdomain 2|FAD linked oxidase, N-terminal|FAD-binding, type 2
UM956_10609	GT24.hmm	1.1e-134	1	248	1185	1432	0.995968	hypothetical protein	-	IPR009448|IPR029044	Nucleotide-diphospho-sugar transferases|UDP-glucose:Glycoprotein Glucosyltransferase
UM956_10621	CBM50.hmm	1.5e-08	1	40	24	67	0.975	hypothetical protein	-	IPR018392|IPR023346	LysM domain|Lysozyme-like domain
UM956_10621	GH23.hmm	1.8e-07	18	119	201	309	0.748148	hypothetical protein	-	IPR018392|IPR023346	LysM domain|Lysozyme-like domain
UM956_10644	GT2.hmm	0.00011	80	165	366	460	0.505952	chitin synthase 3	Chitin synthase 3	IPR000608|IPR004834|IPR004835|IPR013616|IPR016040|IPR016135|IPR023313|IPR029044	Chitin synthase|Chitin synthase N-terminal|Fungal chitin synthase|NAD(P)-binding domain|Nucleotide-diphospho-sugar transferases|Ubiquitin-conjugating enzyme, E2|Ubiquitin-conjugating enzyme, active site|Ubiquitin-conjugating enzyme/RWD-like
UM956_10652	GH23.hmm	9.6e-07	50	122	279	357	0.533333	-	-	IPR023346	Lysozyme-like domain
UM956_10668	CE10.hmm	2.6e-17	75	188	102	226	0.331378	triacylglycerol lipase	-	IPR002018|IPR019819|IPR029058	Alpha/Beta hydrolase fold|Carboxylesterase type B, conserved site|Carboxylesterase, type B
UM956_10694	GH109.hmm	3.2e-09	4	121	33	149	0.928571	hypothetical protein	-	IPR000683|IPR016040	NAD(P)-binding domain|Oxidoreductase, N-terminal
UM956_10702	GH76.hmm	7.5e-100	12	349	23	403	0.941341	hypothetical protein	-	IPR005198|IPR008928|IPR012341|IPR014480	Glycoside hydrolase, family 76|Mannan endo-1,6-alpha-mannosidase|Six-hairpin glycosidase|Six-hairpin glycosidase-like
UM956_10714	GH47.hmm	3.8e-172	1	446	209	892	0.997758	hypothetical protein	-	IPR001382	Glycoside hydrolase, family 47
UM956_10716	GH17.hmm	2.1e-21	2	299	194	442	0.954984	hypothetical protein	-	IPR000490|IPR013781|IPR017853	Glycoside hydrolase, catalytic domain|Glycoside hydrolase, family 17|Glycoside hydrolase, superfamily
UM956_10735	CE10.hmm	7.1e-59	70	329	47	311	0.759531	hypothetical protein	-	IPR013094|IPR029058	Alpha/Beta hydrolase fold|Alpha/beta hydrolase fold-3
UM956_10751	CE1.hmm	7.7e-09	49	143	67	189	0.414097	hypothetical protein	-	IPR029058	Alpha/Beta hydrolase fold
UM956_10755	GH88.hmm	1.5e-94	6	328	45	389	0.978723	hypothetical protein	-	IPR008928|IPR010905|IPR012341	Glycosyl hydrolase, family 88|Six-hairpin glycosidase|Six-hairpin glycosidase-like
UM956_10757	GT21.hmm	4.6e-08	74	231	293	493	0.67382	hypothetical protein	-	IPR029044	Nucleotide-diphospho-sugar transferases
UM956_10758	GT71.hmm	9.1e-28	2	141	8	146	0.526515	-	-	IPR022751|IPR029044	Alpha-mannosyltransferase|Nucleotide-diphospho-sugar transferases
UM956_1080	CE10.hmm	2.6e-32	66	184	112	239	0.346041	carboxylesterase 2	-	IPR002018|IPR019819|IPR019826|IPR029058	Alpha/Beta hydrolase fold|Carboxylesterase type B, active site|Carboxylesterase type B, conserved site|Carboxylesterase, type B
UM956_10819	CE10.hmm	1.6e-33	75	226	47	210	0.442815	hypothetical protein	-	IPR002018|IPR019819|IPR019826|IPR029058	Alpha/Beta hydrolase fold|Carboxylesterase type B, active site|Carboxylesterase type B, conserved site|Carboxylesterase, type B
UM956_10849	GT1.hmm	3.9e-54	84	376	213	535	0.764398	hypothetical protein	-	IPR002213|IPR004276	Glycosyl transferase, family 28|UDP-glucuronosyl/UDP-glucosyltransferase
UM956_10880	GH76.hmm	5.9e-88	12	353	31	398	0.952514	hypothetical protein	-	IPR005198|IPR008928|IPR012341|IPR014480	Glycoside hydrolase, family 76|Mannan endo-1,6-alpha-mannosidase|Six-hairpin glycosidase|Six-hairpin glycosidase-like
UM956_10891	CE1.hmm	1.8e-05	107	176	99	201	0.303965	hypothetical protein	-	IPR000073|IPR029058	Alpha/Beta hydrolase fold|Alpha/beta hydrolase fold-1
UM956_10899	GT28.hmm	2.9e-09	69	123	107	161	0.343949	hypothetical protein	-	IPR007235	Glycosyl transferase, family 28, C-terminal
UM956_10921	GH109.hmm	5.6e-14	28	121	559	649	0.738095	hypothetical protein	-	IPR000683|IPR001680|IPR015943|IPR016040|IPR017986|IPR018983|IPR019775|IPR020472	G-protein beta WD-40 repeat|NAD(P)-binding domain|Oxidoreductase, N-terminal|U3 small nucleolar RNA-associated protein 15, C-terminal|WD40 repeat|WD40 repeat, conserved site|WD40-repeat-containing domain|WD40/YVTN repeat-like-containing domain
UM956_10923	GT69.hmm	5.2e-72	1	239	167	409	0.995816	hypothetical protein	-	IPR021047	Mannosyltransferase 1, CMT1
UM956_10930	GT2.hmm	5.1e-07	2	166	258	493	0.97619	chitin synthase 2	Chitin synthase 2	IPR004834|IPR004835|IPR013616|IPR029044	Chitin synthase|Chitin synthase N-terminal|Fungal chitin synthase|Nucleotide-diphospho-sugar transferases
UM956_10943	GH30.hmm	2.1e-74	14	416	25	468	0.964029	hypothetical protein	-	IPR001139|IPR013780|IPR013781|IPR017853	Glycoside hydrolase, catalytic domain|Glycoside hydrolase, family 30|Glycoside hydrolase, superfamily|Glycosyl hydrolase, family 13, all-beta
UM956_10969	GH17.hmm	3.4e-33	12	306	446	719	0.945338	hypothetical protein	-	IPR000490|IPR013781|IPR017853	Glycoside hydrolase, catalytic domain|Glycoside hydrolase, family 17|Glycoside hydrolase, superfamily
UM956_11000	CE4.hmm	5.4e-32	8	126	239	368	0.907692	hypothetical protein	-	IPR002509|IPR011330	Glycoside hydrolase/deacetylase, beta/alpha-barrel|Polysaccharide deacetylase
UM956_11003	CE10.hmm	1.1e-42	59	326	53	315	0.782991	hypothetical protein	-	IPR013094|IPR029058|IPR029063	Alpha/Beta hydrolase fold|Alpha/beta hydrolase fold-3|S-adenosyl-L-methionine-dependent methyltransferase-like
UM956_11005	CE4.hmm	5.7e-23	24	127	45	149	0.792308	hypothetical protein	-	IPR002509|IPR011330	Glycoside hydrolase/deacetylase, beta/alpha-barrel|Polysaccharide deacetylase
UM956_11080	GT8.hmm	3.4e-13	68	203	49	213	0.525292	-	-	IPR002495|IPR029044	Glycosyl transferase, family 8|Nucleotide-diphospho-sugar transferases
UM956_11084	GH109.hmm	7.1e-14	2	116	13	123	0.904762	myo-inositol 2-dehydrogenase	-	IPR000683|IPR004104|IPR016040	NAD(P)-binding domain|Oxidoreductase, C-terminal|Oxidoreductase, N-terminal
UM956_11107	CE10.hmm	6e-31	93	334	418	668	0.706745	hypothetical protein	-	IPR002539|IPR013094|IPR029058|IPR029069	Alpha/Beta hydrolase fold|Alpha/beta hydrolase fold-3|HotDog domain|MaoC-like domain
UM956_11125	AA3.hmm	7.5e-78	90	401	9	600	0.503236	hypothetical protein	-	IPR000172|IPR007867|IPR012132	Glucose-methanol-choline oxidoreductase|Glucose-methanol-choline oxidoreductase, C-terminal|Glucose-methanol-choline oxidoreductase, N-terminal
UM956_11133	CE10.hmm	7.4e-09	129	242	221	341	0.331378	hypothetical protein	-	IPR029058	Alpha/Beta hydrolase fold
UM956_11139	GH13.hmm	9.9e-44	19	294	29	380	0.919732	alpha-amylase	-	IPR006047|IPR006589|IPR013776|IPR013780|IPR013781|IPR015902|IPR017853	Alpha-amylase, thermostable|Glycoside hydrolase, catalytic domain|Glycoside hydrolase, family 13|Glycoside hydrolase, superfamily|Glycosyl hydrolase, family 13, all-beta|Glycosyl hydrolase, family 13, catalytic domain|Glycosyl hydrolase, family 13, subfamily, catalytic domain
UM956_11216	GH63.hmm	2.7e-30	320	566	563	782	0.431579	mannosyl-oligosaccharide glucosidase	-	IPR004888|IPR008928	Glycoside hydrolase, family 63|Six-hairpin glycosidase-like
UM956_11248	GT22.hmm	5.4e-79	2	385	6	442	0.984576	hypothetical protein	-	IPR005599	GPI mannosyltransferase
UM956_11300	CE1.hmm	6.9e-07	22	140	130	258	0.519824	lysosomal acid lipase/cholesteryl ester hydrolase	-	IPR000073|IPR006693|IPR029058	Alpha/Beta hydrolase fold|Alpha/beta hydrolase fold-1|Partial AB-hydrolase lipase domain
UM956_11305	GT8.hmm	1.6e-43	30	254	8	220	0.871595	hypothetical protein	-	IPR002495|IPR029044	Glycosyl transferase, family 8|Nucleotide-diphospho-sugar transferases
UM956_1139	CE10.hmm	4e-28	94	324	107	335	0.674487	hypothetical protein	-	IPR013094|IPR029058	Alpha/Beta hydrolase fold|Alpha/beta hydrolase fold-3
UM956_11445	GT2.hmm	6.3e-07	79	167	544	632	0.52381	hypothetical protein	-	IPR029044	Nucleotide-diphospho-sugar transferases
UM956_11452	AA6.hmm	0.00081	54	120	96	156	0.338462	hypothetical protein	-	IPR005025|IPR029039	Flavoprotein-like|NADPH-dependent FMN reductase-like
UM956_11462	CE10.hmm	2.7e-45	61	314	58	321	0.741935	hypothetical protein	-	IPR013094|IPR029058	Alpha/Beta hydrolase fold|Alpha/beta hydrolase fold-3
UM956_11468	GH76.hmm	1.7e-44	37	339	25	369	0.843575	hypothetical protein	-	IPR005198|IPR008928|IPR012341	Glycoside hydrolase, family 76|Six-hairpin glycosidase|Six-hairpin glycosidase-like
UM956_11477	GT20.hmm	6.6e-159	10	473	104	643	0.974737	trehalose 6-phosphate synthase	-	IPR001830|IPR003337|IPR006379|IPR023214	Glycosyl transferase, family 20|HAD-like domain|HAD-superfamily hydrolase, subfamily IIB|Trehalose-phosphatase
UM956_11485	GT20.hmm	1.3e-174	12	473	9	474	0.970526	hypothetical protein	-	IPR001830	Glycosyl transferase, family 20
UM956_11511	GT1.hmm	8.2e-56	5	379	972	1385	0.979058	sterol 3beta-glucosyltransferase	Sterol 3-beta-glucosyltransferase	IPR001849|IPR002213|IPR004182|IPR004276|IPR011993	GRAM domain|Glycosyl transferase, family 28|Pleckstrin homology domain|Pleckstrin homology-like domain|UDP-glucuronosyl/UDP-glucosyltransferase
UM956_11522	GT48.hmm	0	1	733	848	1627	0.990528	1,3-beta-glucan synthase component FKS1	1,3-beta-glucan synthase component FKS1	IPR003440|IPR026899	1,3-beta-glucan synthase subunit FKS1-like, domain-1|Glycosyl transferase, family 48
UM956_11523	GH72.hmm	2.1e-139	3	312	23	333	0.990385	hypothetical protein	1,3-beta-glucanosyltransferase gel4	IPR004886|IPR007681|IPR012946|IPR013781|IPR016123|IPR017853	Glucanosyltransferase|Glycoside hydrolase, catalytic domain|Glycoside hydrolase, superfamily|Mog1/PsbP, alpha/beta/alpha sandwich|Ran-interacting Mog1 protein|X8
UM956_11523	CBM43.hmm	1.5e-16	6	82	387	472	0.915663	hypothetical protein	1,3-beta-glucanosyltransferase gel4	IPR004886|IPR007681|IPR012946|IPR013781|IPR016123|IPR017853	Glucanosyltransferase|Glycoside hydrolase, catalytic domain|Glycoside hydrolase, superfamily|Mog1/PsbP, alpha/beta/alpha sandwich|Ran-interacting Mog1 protein|X8
UM956_11564	CE1.hmm	3.6e-05	55	143	92	252	0.387665	hypothetical protein	-	IPR029058|IPR029059	Alpha/Beta hydrolase fold|Alpha/beta hydrolase fold-5
UM956_1157	GH43.hmm	2.3e-31	7	240	46	368	0.939516	hypothetical protein	-	IPR006710|IPR023296	Glycoside hydrolase, family 43|Glycosyl hydrolase, five-bladed beta-propellor domain
UM956_11570	AA7.hmm	2.2e-26	9	208	124	323	0.434498	hypothetical protein	-	IPR006094|IPR016166|IPR016169	CO dehydrogenase flavoprotein-like, FAD-binding, subdomain 2|FAD linked oxidase, N-terminal|FAD-binding, type 2
UM956_11586	AA3.hmm	1.2e-88	87	404	4	644	0.512945	alcohol oxidase	Alcohol oxidase 1	IPR000172|IPR007867|IPR012132	Glucose-methanol-choline oxidoreductase|Glucose-methanol-choline oxidoreductase, C-terminal|Glucose-methanol-choline oxidoreductase, N-terminal
UM956_11605	AA4.hmm	6.7e-215	3	522	52	583	0.994253	hypothetical protein	-	IPR004113|IPR006094|IPR016164|IPR016166|IPR016167|IPR016169|IPR016170|IPR016171	CO dehydrogenase flavoprotein-like, FAD-binding, subdomain 2|FAD linked oxidase, N-terminal|FAD-binding, type 2|FAD-binding, type 2, subdomain 1|FAD-linked oxidase, C-terminal|FAD-linked oxidase-like, C-terminal|Vanillyl-alcohol oxidase, C-terminal subdomain 2|Vanillyl-alcohol oxidase/Cytokinin dehydrogenase C-terminal domain
UM956_11642	CE4.hmm	6.6e-24	5	119	45	171	0.876923	hypothetical protein	-	IPR002509|IPR011330	Glycoside hydrolase/deacetylase, beta/alpha-barrel|Polysaccharide deacetylase
UM956_11666	GH13.hmm	1.2e-76	3	291	38	403	0.963211	trehalose-6-phosphate hydrolase	Alpha-glucosidase	IPR006047|IPR006589|IPR013780|IPR013781|IPR015902|IPR017853	Glycoside hydrolase, catalytic domain|Glycoside hydrolase, family 13|Glycoside hydrolase, superfamily|Glycosyl hydrolase, family 13, all-beta|Glycosyl hydrolase, family 13, catalytic domain|Glycosyl hydrolase, family 13, subfamily, catalytic domain
UM956_11673	GH10.hmm	4.9e-75	2	291	72	384	0.953795	glycosyl hydrolase family 10	-	IPR001000|IPR013781|IPR017853	Glycoside hydrolase, catalytic domain|Glycoside hydrolase, family 10|Glycoside hydrolase, superfamily
UM956_11674	CE10.hmm	8e-35	76	193	227	357	0.343109	esterase/lipase	-	IPR002018|IPR019826|IPR029058	Alpha/Beta hydrolase fold|Carboxylesterase type B, active site|Carboxylesterase, type B
UM956_11692	GH132.hmm	1.5e-87	40	301	406	675	0.861386	murein transglycosylase	Uncharacterized protein YMR244W [Saccharomyces cerevisiae S288c]	IPR005556|IPR007213|IPR029063	Leucine carboxyl methyltransferase|S-adenosyl-L-methionine-dependent methyltransferase-like|SUN
UM956_1171	AA3.hmm	6.7e-75	90	398	8	524	0.498382	hypothetical protein	-	IPR000172|IPR007867|IPR012132	Glucose-methanol-choline oxidoreductase|Glucose-methanol-choline oxidoreductase, C-terminal|Glucose-methanol-choline oxidoreductase, N-terminal
UM956_11726	GT91.hmm	9.9e-93	2	423	586	994	0.933481	hypothetical protein	-	IPR003663|IPR005828|IPR005829|IPR016196|IPR020846|IPR021988	General substrate transporter|Major facilitator superfamily domain|Major facilitator superfamily domain, general substrate transporter|Protein of unknown function DUF3589|Sugar transporter, conserved site|Sugar/inositol transporter
UM956_11731	GH67.hmm	4.1e-265	2	669	18	695	0.99701	alpha-glucuronidase A	Probable alpha-glucuronidase A	IPR005154|IPR011099|IPR011100|IPR011395|IPR013781|IPR017853|IPR029018	Alpha glucuronidase|Alpha glucuronidase, N-terminal|Chitobiase/beta-hexosaminidase domain 2-like|Glycoside hydrolase, catalytic domain|Glycoside hydrolase, superfamily|Glycosyl hydrolase family 67 middle|Glycosyl hydrolase family 67, C-terminal
UM956_11747	CE10.hmm	1.3e-25	67	319	35	338	0.739003	hypothetical protein	-	IPR013094|IPR029058	Alpha/Beta hydrolase fold|Alpha/beta hydrolase fold-3
UM956_11750	GH3.hmm	3.5e-65	4	216	35	247	0.981481	hypothetical protein	-	IPR001764|IPR002772|IPR011658|IPR017853|IPR026892	Glycoside hydrolase family 3|Glycoside hydrolase family 3 C-terminal domain|Glycoside hydrolase, family 3, N-terminal|Glycoside hydrolase, superfamily|PA14
UM956_11814	AA7.hmm	1.6e-83	5	454	36	461	0.980349	hypothetical protein	-	IPR006094|IPR012951|IPR016166|IPR016167|IPR016169	Berberine/berberine-like|CO dehydrogenase flavoprotein-like, FAD-binding, subdomain 2|FAD linked oxidase, N-terminal|FAD-binding, type 2|FAD-binding, type 2, subdomain 1
UM956_11822	CE10.hmm	1.1e-26	72	313	41	288	0.706745	hypothetical protein	-	IPR013094|IPR029058	Alpha/Beta hydrolase fold|Alpha/beta hydrolase fold-3
UM956_11850	GT31.hmm	8e-14	39	188	66	202	0.776042	-	-	IPR003378	Fringe-like
UM956_11917	GH3.hmm	6.3e-57	6	215	77	304	0.967593	murein transglycosylase	-	IPR000182|IPR001764|IPR002772|IPR016181|IPR017853	Acyl-CoA N-acyltransferase|GNAT domain|Glycoside hydrolase family 3 C-terminal domain|Glycoside hydrolase, family 3, N-terminal|Glycoside hydrolase, superfamily
UM956_11920	AA3.hmm	4.6e-86	87	408	11	550	0.519417	choline dehydrogenase	-	IPR000172|IPR007867|IPR012132	Glucose-methanol-choline oxidoreductase|Glucose-methanol-choline oxidoreductase, C-terminal|Glucose-methanol-choline oxidoreductase, N-terminal
UM956_11922	AA7.hmm	9e-52	12	205	42	231	0.421397	hypothetical protein	-	IPR006093|IPR006094|IPR016164|IPR016166|IPR016167|IPR016169	CO dehydrogenase flavoprotein-like, FAD-binding, subdomain 2|FAD linked oxidase, N-terminal|FAD-binding, type 2|FAD-binding, type 2, subdomain 1|FAD-linked oxidase-like, C-terminal|Oxygen oxidoreductase covalent FAD-binding site
UM956_11957	GH64.hmm	4.9e-114	4	367	43	407	0.989101	hypothetical protein	-	-	-
UM956_11988	AA7.hmm	8.7e-46	5	211	31	234	0.449782	hypothetical protein	-	IPR006094|IPR012951|IPR016166|IPR016167|IPR016169	Berberine/berberine-like|CO dehydrogenase flavoprotein-like, FAD-binding, subdomain 2|FAD linked oxidase, N-terminal|FAD-binding, type 2|FAD-binding, type 2, subdomain 1
UM956_12002	CE1.hmm	1e-08	11	210	7	231	0.876652	hypothetical protein	-	IPR003140|IPR029058	Alpha/Beta hydrolase fold|Phospholipase/carboxylesterase/thioesterase
UM956_12044	GH5.hmm	2.4e-39	1	240	91	406	0.869091	hypothetical protein	-	IPR001547|IPR013781|IPR017853	Glycoside hydrolase, catalytic domain|Glycoside hydrolase, family 5|Glycoside hydrolase, superfamily
UM956_12046	AA6.hmm	0.00015	32	105	51	119	0.374359	hypothetical protein	-	IPR005025|IPR029039	Flavoprotein-like|NADPH-dependent FMN reductase-like
UM956_12072	CE1.hmm	9.2e-05	26	143	23	161	0.515419	non-heme chloroperoxidase	Non-heme chloroperoxidase	IPR000073|IPR000639|IPR029058	Alpha/Beta hydrolase fold|Alpha/beta hydrolase fold-1|Epoxide hydrolase-like
UM956_12102	GH16.hmm	5.7e-24	52	176	36	189	0.656085	murein transglycosylase	-	IPR000757|IPR008985|IPR013320	Concanavalin A-like lectin/glucanase, subgroup|Concanavalin A-like lectin/glucanases superfamily|Glycoside hydrolase, family 16
UM956_12135	GT4.hmm	8.2e-34	7	159	457	627	0.95	hypothetical protein	-	IPR001296	Glycosyl transferase, family 1
UM956_1214	AA7.hmm	1.2e-24	7	195	173	372	0.41048	D-lactate dehydrogenase (cytochrome)	D-lactate dehydrogenase [cytochrome], mitochondrial	IPR004113|IPR006094|IPR016164|IPR016166|IPR016167|IPR016169|IPR016171	CO dehydrogenase flavoprotein-like, FAD-binding, subdomain 2|FAD linked oxidase, N-terminal|FAD-binding, type 2|FAD-binding, type 2, subdomain 1|FAD-linked oxidase, C-terminal|FAD-linked oxidase-like, C-terminal|Vanillyl-alcohol oxidase, C-terminal subdomain 2
UM956_12171	AA6.hmm	4.8e-05	2	92	3	76	0.461538	hypothetical protein	-	IPR008254|IPR026816|IPR029039	Flavodoxin domain|Flavodoxin/nitric oxide synthase|Flavoprotein-like
UM956_12248	GT57.hmm	1.1e-91	3	232	72	308	0.476091	alpha-1,3-glucosyltransferase	-	IPR004856	Glycosyl transferase, ALG6/ALG8
UM956_12248	GT57.hmm	5.4e-54	230	480	341	578	0.519751	alpha-1,3-glucosyltransferase	-	IPR004856	Glycosyl transferase, ALG6/ALG8
UM956_1251	CE10.hmm	5.3e-50	61	323	58	320	0.768328	hypothetical protein	-	IPR013094|IPR029058	Alpha/Beta hydrolase fold|Alpha/beta hydrolase fold-3
UM956_1267	GT2.hmm	2.2e-20	2	166	295	471	0.97619	hypothetical protein	-	IPR029044	Nucleotide-diphospho-sugar transferases
UM956_1275	CE10.hmm	1.8e-33	93	335	103	351	0.709677	hypothetical protein	-	IPR013094|IPR029058	Alpha/Beta hydrolase fold|Alpha/beta hydrolase fold-3
UM956_1327	GH5.hmm	3.1e-42	28	233	71	346	0.745455	murein transglycosylase	-	IPR001547|IPR013781|IPR017853	Glycoside hydrolase, catalytic domain|Glycoside hydrolase, family 5|Glycoside hydrolase, superfamily
UM956_1329	CBM67.hmm	1.6e-29	12	158	131	289	0.829545	hypothetical protein	-	IPR008902|IPR008928|IPR008979|IPR013737|IPR016007	Alpha-L-rhamnosidase|Bacterial alpha-L-rhamnosidase|Bacterial alpha-L-rhamnosidase N-terminal|Galactose-binding domain-like|Six-hairpin glycosidase-like
UM956_1329	GH78.hmm	6.2e-166	5	504	336	862	0.990079	hypothetical protein	-	IPR008902|IPR008928|IPR008979|IPR013737|IPR016007	Alpha-L-rhamnosidase|Bacterial alpha-L-rhamnosidase|Bacterial alpha-L-rhamnosidase N-terminal|Galactose-binding domain-like|Six-hairpin glycosidase-like
UM956_1330	GH3.hmm	5.1e-58	30	216	51	232	0.861111	hypothetical protein	-	IPR001764|IPR002772|IPR017853|IPR019800|IPR026891|IPR026892	Fibronectin type III-like domain|Glycoside hydrolase family 3|Glycoside hydrolase family 3 C-terminal domain|Glycoside hydrolase, family 3, N-terminal|Glycoside hydrolase, family 3, active site|Glycoside hydrolase, superfamily
UM956_1345	GH28.hmm	2.8e-58	22	321	65	392	0.92	hypothetical protein	-	IPR000743|IPR011050|IPR012334	Glycoside hydrolase, family 28|Pectin lyase fold|Pectin lyase fold/virulence factor
UM956_1347	CE4.hmm	3.1e-11	20	103	85	168	0.638462	hypothetical protein	-	IPR002509|IPR011330	Glycoside hydrolase/deacetylase, beta/alpha-barrel|Polysaccharide deacetylase
UM956_1380	CE10.hmm	1.6e-30	81	325	64	380	0.715543	hypothetical protein	-	IPR013094|IPR029058	Alpha/Beta hydrolase fold|Alpha/beta hydrolase fold-3
UM956_1399	GT2.hmm	6.6e-16	79	163	1223	1308	0.5	chitin synthase	Chitin synthase 6	IPR001199|IPR001609|IPR004835|IPR009057|IPR014876|IPR027417|IPR029044	Chitin synthase|Cytochrome b5-like heme/steroid binding domain|DEK, C-terminal|Homeodomain-like|Myosin head, motor domain|Nucleotide-diphospho-sugar transferases|P-loop containing nucleoside triphosphate hydrolase
UM956_1400	GT2.hmm	3.7e-14	79	166	1403	1491	0.517857	chitin synthase	-	IPR001199|IPR001609|IPR004835|IPR009057|IPR014876|IPR027417|IPR029044	Chitin synthase|Cytochrome b5-like heme/steroid binding domain|DEK, C-terminal|Homeodomain-like|Myosin head, motor domain|Nucleotide-diphospho-sugar transferases|P-loop containing nucleoside triphosphate hydrolase
UM956_1432	CE10.hmm	7e-27	72	186	99	230	0.334311	-	-	IPR002018|IPR029058	Alpha/Beta hydrolase fold|Carboxylesterase, type B
UM956_1437	GH109.hmm	1.2e-10	1	116	6	114	0.912698	myo-inositol 2-dehydrogenase	-	IPR000683|IPR004104|IPR016040	NAD(P)-binding domain|Oxidoreductase, C-terminal|Oxidoreductase, N-terminal
UM956_1445	GH16.hmm	6.5e-17	25	189	347	540	0.867725	hypothetical protein	-	IPR000757|IPR008985|IPR013320|IPR019410|IPR025784|IPR029063	Concanavalin A-like lectin/glucanase, subgroup|Concanavalin A-like lectin/glucanases superfamily|Glycoside hydrolase, family 16|Nicotinamide N-methyltransferase, putative|Nicotinamide N-methyltransferase-like|S-adenosyl-L-methionine-dependent methyltransferase-like
UM956_1460	GH109.hmm	5.2e-14	1	118	4	120	0.928571	hypothetical protein	-	IPR000683|IPR016040	NAD(P)-binding domain|Oxidoreductase, N-terminal
UM956_1491	GT1.hmm	7.7e-57	90	371	360	675	0.735602	hypothetical protein	Glutamine synthetase	IPR002213|IPR004276|IPR008146|IPR008147|IPR014746|IPR027302|IPR027303	Glutamine synthetase, N-terminal conserved site|Glutamine synthetase, beta-Grasp|Glutamine synthetase, catalytic domain|Glutamine synthetase, glycine-rich site|Glutamine synthetase/guanido kinase, catalytic domain|Glycosyl transferase, family 28|UDP-glucuronosyl/UDP-glucosyltransferase
UM956_1500	GH16.hmm	2.5e-23	55	188	85	245	0.703704	murein transglycosylase	-	IPR000757|IPR008985|IPR013320|IPR017168	Concanavalin A-like lectin/glucanase, subgroup|Concanavalin A-like lectin/glucanases superfamily|Glycoside hydrolase, family 16|Glycoside hydrolase, family 16, CRH1, predicted
UM956_1567	GH81.hmm	3.8e-220	17	621	369	1048	0.971061	endo-1,3(4)-beta-glucanase	-	IPR005200	Glycoside hydrolase, family 81
UM956_1615	AA2.hmm	2e-25	14	114	60	160	0.392157	hypothetical protein	-	IPR002016|IPR002207|IPR010255|IPR019794	Haem peroxidase|Haem peroxidase, plant/fungal/bacterial|Peroxidase, active site|Plant ascorbate peroxidase
UM956_1615	AA2.hmm	1.6e-12	168	254	183	269	0.337255	hypothetical protein	-	IPR002016|IPR002207|IPR010255|IPR019794	Haem peroxidase|Haem peroxidase, plant/fungal/bacterial|Peroxidase, active site|Plant ascorbate peroxidase
UM956_1650	CE10.hmm	5.4e-57	57	334	53	345	0.812317	hypothetical protein	-	IPR013094|IPR029058	Alpha/Beta hydrolase fold|Alpha/beta hydrolase fold-3
UM956_1699	CE1.hmm	2.5e-09	26	211	17	241	0.814978	hypothetical protein	-	IPR000073|IPR029058	Alpha/Beta hydrolase fold|Alpha/beta hydrolase fold-1
UM956_1712	CE7.hmm	7.6e-13	55	208	4	143	0.488818	hypothetical protein	-	IPR029058	Alpha/Beta hydrolase fold
UM956_1720	GT91.hmm	9.8e-89	2	426	93	491	0.940133	hypothetical protein	-	IPR021988	Protein of unknown function DUF3589
UM956_1721	GT71.hmm	1.4e-41	2	264	130	390	0.992424	hypothetical protein	-	IPR022751|IPR029044	Alpha-mannosyltransferase|Nucleotide-diphospho-sugar transferases
UM956_1723	GT69.hmm	9.9e-66	1	239	154	392	0.995816	hypothetical protein	-	IPR021047	Mannosyltransferase 1, CMT1
UM956_1724	GT25.hmm	5.6e-28	2	181	101	320	0.98895	hypothetical protein	-	IPR002654	Glycosyl transferase, family 25
UM956_1739	AA3.hmm	2.1e-72	97	386	621	1188	0.467638	hypothetical protein	-	IPR000172|IPR007867|IPR010730	Glucose-methanol-choline oxidoreductase, C-terminal|Glucose-methanol-choline oxidoreductase, N-terminal|Heterokaryon incompatibility
UM956_1751	CE10.hmm	3.4e-08	93	286	111	330	0.565982	hypothetical protein	-	IPR029058|IPR029059	Alpha/Beta hydrolase fold|Alpha/beta hydrolase fold-5
UM956_1762	GH125.hmm	7.4e-13	190	334	438	585	0.358209	hypothetical protein	-	IPR007219|IPR008313|IPR008928|IPR012341	Six-hairpin glycosidase|Six-hairpin glycosidase-like|Transcription factor domain, fungi|Uncharacterised conserved protein UCP028846
UM956_179	CBM67.hmm	4.2e-20	14	148	16	164	0.761364	hypothetical protein	-	IPR008902|IPR008928|IPR008979|IPR013737	Bacterial alpha-L-rhamnosidase|Bacterial alpha-L-rhamnosidase N-terminal|Galactose-binding domain-like|Six-hairpin glycosidase-like
UM956_179	GH78.hmm	4e-148	1	502	211	751	0.994048	hypothetical protein	-	IPR008902|IPR008928|IPR008979|IPR013737	Bacterial alpha-L-rhamnosidase|Bacterial alpha-L-rhamnosidase N-terminal|Galactose-binding domain-like|Six-hairpin glycosidase-like
UM956_1798	CE1.hmm	1.2e-11	5	155	156	317	0.660793	hypothetical protein	-	IPR010520|IPR029058	Alpha/Beta hydrolase fold|Protein of unknown function DUF1100, hydrolase-like
UM956_1881	CE10.hmm	6.9e-28	64	184	127	275	0.351906	hypothetical protein	-	IPR002018|IPR019819|IPR019826|IPR029058	Alpha/Beta hydrolase fold|Carboxylesterase type B, active site|Carboxylesterase type B, conserved site|Carboxylesterase, type B
UM956_191	GH32.hmm	2.8e-38	38	189	57	213	0.515358	-	-	IPR011040|IPR013148|IPR023296	Glycosyl hydrolase family 32, N-terminal|Glycosyl hydrolase, five-bladed beta-propellor domain|Sialidases
UM956_1926	GH47.hmm	3.1e-162	2	445	133	640	0.993274	hypothetical protein	-	IPR001382	Glycoside hydrolase, family 47
UM956_1944	GH16.hmm	3e-39	5	189	121	442	0.973545	hypothetical protein	-	IPR000757|IPR008985|IPR013320	Concanavalin A-like lectin/glucanase, subgroup|Concanavalin A-like lectin/glucanases superfamily|Glycoside hydrolase, family 16
UM956_1945	GT2.hmm	9.7e-08	79	167	490	578	0.52381	hypothetical protein	-	IPR029044	Nucleotide-diphospho-sugar transferases
UM956_1981	AA1.hmm	6.3e-79	426	714	204	512	0.305408	hypothetical protein	-	IPR001117|IPR002355|IPR008972|IPR011706|IPR011707	Cupredoxin|Multicopper oxidase, copper-binding site|Multicopper oxidase, type 1|Multicopper oxidase, type 2|Multicopper oxidase, type 3
UM956_2007	GH109.hmm	9e-08	36	120	48	132	0.666667	hypothetical protein	-	IPR000683|IPR016040	NAD(P)-binding domain|Oxidoreductase, N-terminal
UM956_2010	GH13.hmm	1.6e-37	19	291	302	656	0.909699	hypothetical protein	-	IPR006047|IPR006589|IPR011118|IPR013780|IPR013781|IPR015902|IPR017853	Glycoside hydrolase, catalytic domain|Glycoside hydrolase, family 13|Glycoside hydrolase, superfamily|Glycosyl hydrolase, family 13, all-beta|Glycosyl hydrolase, family 13, catalytic domain|Glycosyl hydrolase, family 13, subfamily, catalytic domain|Tannase/feruloyl esterase
UM956_2025	CE10.hmm	2e-23	85	322	406	638	0.695015	hypothetical protein	-	IPR001375|IPR011042|IPR011659|IPR029058	Alpha/Beta hydrolase fold|Peptidase S9, prolyl oligopeptidase, catalytic domain|Six-bladed beta-propeller, TolB-like|WD40-like Beta Propeller
UM956_2065	CE10.hmm	1.9e-30	74	309	52	287	0.68915	hypothetical protein	-	IPR013094|IPR029058	Alpha/Beta hydrolase fold|Alpha/beta hydrolase fold-3
UM956_2100	CE10.hmm	4.7e-31	76	187	128	261	0.325513	hypothetical protein	-	IPR002018|IPR019826|IPR029058	Alpha/Beta hydrolase fold|Carboxylesterase type B, active site|Carboxylesterase, type B
UM956_2105	CE10.hmm	5.7e-51	78	334	98	370	0.750733	hypothetical protein	-	IPR013094|IPR029058	Alpha/Beta hydrolase fold|Alpha/beta hydrolase fold-3
UM956_2116	CBM48.hmm	6.8e-11	2	47	71	126	0.592105	1,4-alpha-glucan-branching enzyme	1,4-alpha-glucan-branching enzyme	IPR004193|IPR006047|IPR006048|IPR006407|IPR006589|IPR013780|IPR013781|IPR013783|IPR014756|IPR015902|IPR017853	1,4-alpha-glucan-branching enzyme, GlgB|Alpha-amylase, C-terminal all beta|Glycoside hydrolase, catalytic domain|Glycoside hydrolase, family 13|Glycoside hydrolase, family 13, N-terminal|Glycoside hydrolase, superfamily|Glycosyl hydrolase, family 13, all-beta|Glycosyl hydrolase, family 13, catalytic domain|Glycosyl hydrolase, family 13, subfamily, catalytic domain|Immunoglobulin E-set|Immunoglobu…
UM956_2116	GH13.hmm	6e-28	21	280	220	510	0.866221	1,4-alpha-glucan-branching enzyme	1,4-alpha-glucan-branching enzyme	IPR004193|IPR006047|IPR006048|IPR006407|IPR006589|IPR013780|IPR013781|IPR013783|IPR014756|IPR015902|IPR017853	1,4-alpha-glucan-branching enzyme, GlgB|Alpha-amylase, C-terminal all beta|Glycoside hydrolase, catalytic domain|Glycoside hydrolase, family 13|Glycoside hydrolase, family 13, N-terminal|Glycoside hydrolase, superfamily|Glycosyl hydrolase, family 13, all-beta|Glycosyl hydrolase, family 13, catalytic domain|Glycosyl hydrolase, family 13, subfamily, catalytic domain|Immunoglobulin E-set|Immunoglobu…
UM956_2145	GT2.hmm	1.1e-41	1	167	9	182	0.988095	dolichol-phosphate mannosyltransferase	Dolichol-phosphate mannosyltransferase subunit 1	IPR001173|IPR029044	Glycosyltransferase 2-like|Nucleotide-diphospho-sugar transferases
UM956_2147	GT21.hmm	1.2e-87	1	233	47	392	0.995708	hypothetical protein	-	IPR029044	Nucleotide-diphospho-sugar transferases
UM956_2165	GH17.hmm	2.3e-21	17	298	405	637	0.903537	murein transglycosylase	-	IPR013781|IPR017853	Glycoside hydrolase, catalytic domain|Glycoside hydrolase, superfamily
UM956_2182	CE1.hmm	2.3e-14	9	203	350	560	0.854626	hypothetical protein	-	IPR001375|IPR029058	Alpha/Beta hydrolase fold|Peptidase S9, prolyl oligopeptidase, catalytic domain
UM956_2212	GH109.hmm	0.00065	1	118	7	120	0.928571	hypothetical protein	-	IPR000683|IPR004104|IPR016040	NAD(P)-binding domain|Oxidoreductase, C-terminal|Oxidoreductase, N-terminal
UM956_2233	AA7.hmm	4.8e-46	3	253	65	317	0.545852	hypothetical protein	-	IPR006094|IPR016166|IPR016169	CO dehydrogenase flavoprotein-like, FAD-binding, subdomain 2|FAD linked oxidase, N-terminal|FAD-binding, type 2
UM956_224	GH30.hmm	1.9e-82	17	415	97	535	0.954436	hypothetical protein	-	IPR001139|IPR007219|IPR013780|IPR013781|IPR017853	Glycoside hydrolase, catalytic domain|Glycoside hydrolase, family 30|Glycoside hydrolase, superfamily|Glycosyl hydrolase, family 13, all-beta|Transcription factor domain, fungi
UM956_2244	GH31.hmm	5.5e-149	2	426	322	768	0.992974	alpha 1,3-glucosidase	-	IPR000322|IPR011013|IPR017853|IPR025887	Galactose mutarotase-like domain|Glycoside hydrolase family 31, N-terminal domain|Glycoside hydrolase, family 31|Glycoside hydrolase, superfamily
UM956_2273	GH95.hmm	2.1e-243	6	709	7	747	0.973684	hypothetical protein	-	IPR008928|IPR016518|IPR027414	Alpha-L-fucosidase|Glycosyl hydrolase family, N-terminal domain|Six-hairpin glycosidase-like
UM956_2336	GT4.hmm	1.4e-37	5	159	258	413	0.9625	hypothetical protein	-	IPR001296|IPR028098	Glycosyl transferase, family 1|Glycosyltransferase subfamily 4, N-terminal domain
UM956_236	AA7.hmm	2.8e-56	13	217	48	251	0.445415	hypothetical protein	-	IPR006094|IPR016166|IPR016167|IPR016169	CO dehydrogenase flavoprotein-like, FAD-binding, subdomain 2|FAD linked oxidase, N-terminal|FAD-binding, type 2|FAD-binding, type 2, subdomain 1
UM956_2383	CE1.hmm	4.6e-09	7	151	162	296	0.634361	hypothetical protein	-	IPR010520|IPR029058	Alpha/Beta hydrolase fold|Protein of unknown function DUF1100, hydrolase-like
UM956_2405	GH76.hmm	5.3e-104	9	346	27	400	0.941341	hypothetical protein	-	IPR005198|IPR008928|IPR012341|IPR014480	Glycoside hydrolase, family 76|Mannan endo-1,6-alpha-mannosidase|Six-hairpin glycosidase|Six-hairpin glycosidase-like
UM956_243	GH31.hmm	1.5e-102	2	427	233	715	0.995316	alpha-glucosidase	-	IPR000322|IPR011013|IPR017853|IPR025887	Galactose mutarotase-like domain|Glycoside hydrolase family 31, N-terminal domain|Glycoside hydrolase, family 31|Glycoside hydrolase, superfamily
UM956_2464	GH18.hmm	6.9e-25	5	220	42	314	0.726351	-	-	IPR001223|IPR001579|IPR013781|IPR017853	Glycoside hydrolase, catalytic domain|Glycoside hydrolase, chitinase active site|Glycoside hydrolase, family 18, catalytic domain|Glycoside hydrolase, superfamily
UM956_2487	GH18.hmm	1.5e-20	4	233	16	278	0.773649	chitinase	-	IPR001223|IPR013781|IPR017853	Glycoside hydrolase, catalytic domain|Glycoside hydrolase, family 18, catalytic domain|Glycoside hydrolase, superfamily
UM956_2492	GH71.hmm	2.4e-132	1	367	23	399	0.976	hypothetical protein	-	IPR005197	Glycoside hydrolase, family 71
UM956_2531	GT1.hmm	7.7e-65	58	379	242	594	0.840314	hypothetical protein	-	IPR002213|IPR003903|IPR004276	Glycosyl transferase, family 28|UDP-glucuronosyl/UDP-glucosyltransferase|Ubiquitin interacting motif
UM956_2549	GT15.hmm	8.9e-119	1	272	81	359	0.992674	mannosyltransferase	-	IPR002685|IPR029044	Glycosyl transferase, family 15|Nucleotide-diphospho-sugar transferases
UM956_2555	CE1.hmm	5.8e-09	11	179	22	193	0.740088	hypothetical protein	-	IPR003140|IPR029058	Alpha/Beta hydrolase fold|Phospholipase/carboxylesterase/thioesterase
UM956_2560	GH43.hmm	7.6e-36	4	227	74	360	0.899194	hypothetical protein	-	IPR006710|IPR023296	Glycoside hydrolase, family 43|Glycosyl hydrolase, five-bladed beta-propellor domain
UM956_2636	CE14.hmm	8.3e-08	3	80	42	117	0.620968	hypothetical protein	-	IPR003737|IPR024078	N-acetylglucosaminyl phosphatidylinositol deacetylase-related|Putative deacetylase LmbE-like domain
UM956_2648	GH109.hmm	1.1e-07	50	116	42	111	0.52381	hypothetical protein	60S ribosomal protein L32	IPR000683|IPR001515|IPR004104|IPR016040	NAD(P)-binding domain|Oxidoreductase, C-terminal|Oxidoreductase, N-terminal|Ribosomal protein L32e
UM956_2673	GH1.hmm	8e-102	5	426	162	618	0.981352	beta-glucosidase	-	IPR001360|IPR013781|IPR017853	Glycoside hydrolase, catalytic domain|Glycoside hydrolase, family 1|Glycoside hydrolase, superfamily
UM956_2770	AA3.hmm	2.1e-87	76	405	31	632	0.532362	hypothetical protein	-	IPR000172|IPR007867|IPR012132	Glucose-methanol-choline oxidoreductase|Glucose-methanol-choline oxidoreductase, C-terminal|Glucose-methanol-choline oxidoreductase, N-terminal
UM956_2793	GH16.hmm	8.1e-15	5	176	35	287	0.904762	hypothetical protein	-	IPR000757|IPR008985|IPR013320	Concanavalin A-like lectin/glucanase, subgroup|Concanavalin A-like lectin/glucanases superfamily|Glycoside hydrolase, family 16
UM956_2818	CE10.hmm	2.2e-27	70	182	121	241	0.328446	hypothetical protein	-	IPR002018|IPR019826|IPR029058	Alpha/Beta hydrolase fold|Carboxylesterase type B, active site|Carboxylesterase, type B
UM956_2819	GH3.hmm	1.6e-58	3	215	84	289	0.981481	hypothetical protein	-	IPR001764|IPR002772|IPR017853|IPR026892	Glycoside hydrolase family 3|Glycoside hydrolase family 3 C-terminal domain|Glycoside hydrolase, family 3, N-terminal|Glycoside hydrolase, superfamily
UM956_2841	GH109.hmm	6.5e-08	1	114	8	114	0.896825	NAD binding Rossmann fold oxidoreductase	-	IPR000683|IPR004104|IPR016040	NAD(P)-binding domain|Oxidoreductase, C-terminal|Oxidoreductase, N-terminal
UM956_2859	GH109.hmm	1.1e-09	1	119	4	121	0.936508	hypothetical protein	-	IPR000683|IPR016040	NAD(P)-binding domain|Oxidoreductase, N-terminal
UM956_2915	GT71.hmm	7.9e-73	2	264	162	398	0.992424	hypothetical protein	-	IPR022751|IPR029044	Alpha-mannosyltransferase|Nucleotide-diphospho-sugar transferases
UM956_2923	GT62.hmm	5.7e-124	4	268	112	374	0.985075	mannan polymerase II complex ANP1 subunit	Mannan polymerase II complex ANP1 subunit	IPR005109|IPR029044	Anp1|Nucleotide-diphospho-sugar transferases
UM956_2943	GH39.hmm	1.1e-104	45	431	68	490	0.895592	hypothetical protein	-	IPR000514|IPR013781|IPR017853	Glycoside hydrolase, catalytic domain|Glycoside hydrolase, family 39|Glycoside hydrolase, superfamily
UM956_2950	CE10.hmm	3e-31	76	303	90	313	0.665689	hypothetical protein	-	IPR013094|IPR029058	Alpha/Beta hydrolase fold|Alpha/beta hydrolase fold-3
UM956_3026	CE10.hmm	8.7e-62	80	333	77	333	0.741935	triacylglycerol lipase	-	IPR013094|IPR029058	Alpha/Beta hydrolase fold|Alpha/beta hydrolase fold-3
UM956_3042	GT15.hmm	2.4e-127	1	272	117	423	0.992674	mannosyltransferase	-	IPR002685|IPR029044	Glycosyl transferase, family 15|Nucleotide-diphospho-sugar transferases
UM956_3123	CE10.hmm	2e-27	75	238	119	311	0.478006	-	-	IPR002018|IPR019819|IPR019826|IPR029058	Alpha/Beta hydrolase fold|Carboxylesterase type B, active site|Carboxylesterase type B, conserved site|Carboxylesterase, type B
UM956_3130	AA7.hmm	3.4e-21	6	206	55	252	0.436681	D-arabinono-1,4-lactone oxidase	Putative D-arabinono-1,4-lactone oxidase	IPR006094|IPR007173|IPR010031|IPR016166|IPR016167|IPR016169	CO dehydrogenase flavoprotein-like, FAD-binding, subdomain 2|D-arabinono-1,4-lactone oxidase|FAD linked oxidase, N-terminal|FAD-binding, type 2|FAD-binding, type 2, subdomain 1|Sugar 1,4-lactone oxidase
UM956_3143	GH72.hmm	2.4e-122	4	311	21	333	0.983974	hypothetical protein	1,3-beta-glucanosyltransferase gel2	IPR004886|IPR013781|IPR017853	Glucanosyltransferase|Glycoside hydrolase, catalytic domain|Glycoside hydrolase, superfamily
UM956_3144	GT4.hmm	2e-34	6	151	232	402	0.90625	alpha-1,3/alpha-1,6-mannosyltransferase	Alpha-1,3/1,6-mannosyltransferase alg-2	IPR001296|IPR027054|IPR028098	Alpha-1,3/1,6-mannosyltransferase ALG2|Glycosyl transferase, family 1|Glycosyltransferase subfamily 4, N-terminal domain
UM956_3156	GH2.hmm	2e-212	25	751	44	934	0.965426	beta-galactosidase	-	IPR004199|IPR006101|IPR006102|IPR006103|IPR006104|IPR008979|IPR011013|IPR013781|IPR013812|IPR014718|IPR017853|IPR023230|IPR023232	Beta galactosidase small chain /domain 5|Galactose mutarotase-like domain|Galactose-binding domain-like|Glycoside hydrolase, catalytic domain|Glycoside hydrolase, family 2|Glycoside hydrolase, family 2, TIM barrel|Glycoside hydrolase, family 2, active site|Glycoside hydrolase, family 2, conserved site|Glycoside hydrolase, family 2, immunoglobulin-like beta-sandwich|Glycoside hydrolase, family 2/2…
UM956_3169	GT58.hmm	3.6e-122	2	332	23	353	0.906593	hypothetical protein	Dol-P-Man:Man(5)GlcNAc(2)-PP-Dol alpha-1,3-mannosyltransferase	IPR007873	Glycosyltransferase, ALG3
UM956_3225	GH47.hmm	3.8e-161	1	445	116	604	0.995516	hypothetical protein	-	IPR001382	Glycoside hydrolase, family 47
UM956_3226	GH17.hmm	3.6e-12	26	266	54	252	0.771704	glycosyl hydrolase family 17	-	IPR000490|IPR013781|IPR017853	Glycoside hydrolase, catalytic domain|Glycoside hydrolase, family 17|Glycoside hydrolase, superfamily
UM956_3232	CE10.hmm	3.5e-23	94	309	104	331	0.630499	hypothetical protein	-	IPR013094|IPR029058	Alpha/Beta hydrolase fold|Alpha/beta hydrolase fold-3
UM956_3269	GT71.hmm	5.1e-56	1	253	201	440	0.954545	hypothetical protein	-	IPR022751|IPR029044	Alpha-mannosyltransferase|Nucleotide-diphospho-sugar transferases
UM956_3275	GH128.hmm	5.8e-46	9	215	3283	3511	0.919643	hypothetical protein	-	IPR013781|IPR016024|IPR017853|IPR024655|IPR025481|IPR025614|IPR029473	Armadillo-type fold|Cell morphogenesis central region|Cell morphogenesis protein C-terminal|Cell morphogenesis protein N-terminal|Glycoside hydrolase, catalytic domain|Glycoside hydrolase, superfamily|Uncharacterised protein family, glycosyl hydrolase catalytic domain
UM956_3321	GH43.hmm	1.6e-45	4	246	5	324	0.975806	xylan 1,4-beta-xylosidase	Xylosidase/arabinosidase	IPR006710|IPR023296	Glycoside hydrolase, family 43|Glycosyl hydrolase, five-bladed beta-propellor domain
UM956_3361	GH16.hmm	3.9e-21	32	189	84	333	0.830688	hypothetical protein	-	IPR008985|IPR013320	Concanavalin A-like lectin/glucanase, subgroup|Concanavalin A-like lectin/glucanases superfamily
UM956_3385	GT22.hmm	3.9e-95	2	389	42	466	0.994859	hypothetical protein	-	IPR005599	GPI mannosyltransferase
UM956_3394	CE12.hmm	4.3e-10	1	161	8	187	0.761905	hypothetical protein	-	IPR013831	SGNH hydrolase-type esterase domain
UM956_3397	GH95.hmm	1.3e-193	14	714	12	771	0.969529	hypothetical protein	-	IPR008928|IPR016518|IPR027414	Alpha-L-fucosidase|Glycosyl hydrolase family, N-terminal domain|Six-hairpin glycosidase-like
UM956_3402	CE1.hmm	5e-05	79	155	66	138	0.334802	hypothetical protein	-	IPR029058	Alpha/Beta hydrolase fold
UM956_3429	GT90.hmm	3.6e-70	3	248	613	918	0.98	hypothetical protein	-	IPR006598	Lipopolysaccharide-modifying protein
UM956_3457	CE9.hmm	5.5e-06	3	214	8	252	0.565684	hypothetical protein	-	IPR011059	Metal-dependent hydrolase, composite domain
UM956_3486	GT34.hmm	7.6e-81	2	245	161	435	0.987805	mannan polymerase II complex MNN10 subunit	Probable alpha-1,6-mannosyltransferase MNN10	IPR008630	Galactosyl transferase
UM956_3491	CE10.hmm	2.6e-30	70	315	16	307	0.718475	hypothetical protein	-	IPR001375|IPR013094|IPR029058	Alpha/Beta hydrolase fold|Alpha/beta hydrolase fold-3|Peptidase S9, prolyl oligopeptidase, catalytic domain
UM956_3497	AA3.hmm	6.2e-45	78	397	16	531	0.516181	hypothetical protein	-	IPR000172|IPR003953|IPR007867	FAD binding domain|Glucose-methanol-choline oxidoreductase, C-terminal|Glucose-methanol-choline oxidoreductase, N-terminal
UM956_353	CE10.hmm	4e-52	61	328	57	325	0.782991	hypothetical protein	-	IPR013094|IPR029058	Alpha/Beta hydrolase fold|Alpha/beta hydrolase fold-3
UM956_3539	CE10.hmm	3.8e-48	93	333	141	417	0.703812	hypothetical protein	-	IPR002168|IPR013094|IPR029058	Alpha/Beta hydrolase fold|Alpha/beta hydrolase fold-3|Lipase, GDXG, active site
UM956_3597	GH2.hmm	1.4e-84	30	501	6	691	0.62633	beta-mannosidase	-	IPR006102|IPR006104|IPR008979|IPR013781|IPR013812|IPR017853|IPR028369	Beta mannosidase|Galactose-binding domain-like|Glycoside hydrolase, catalytic domain|Glycoside hydrolase, family 2, immunoglobulin-like beta-sandwich|Glycoside hydrolase, family 2/20, immunoglobulin-like beta-sandwich domain|Glycoside hydrolase, superfamily|Glycosyl hydrolases family 2, sugar binding domain
UM956_3633	GH2.hmm	2e-96	28	546	12	749	0.68883	beta-mannosidase B	Beta-mannosidase B	IPR006102|IPR006104|IPR008979|IPR013781|IPR013812|IPR017853|IPR028369	Beta mannosidase|Galactose-binding domain-like|Glycoside hydrolase, catalytic domain|Glycoside hydrolase, family 2, immunoglobulin-like beta-sandwich|Glycoside hydrolase, family 2/20, immunoglobulin-like beta-sandwich domain|Glycoside hydrolase, superfamily|Glycosyl hydrolases family 2, sugar binding domain
UM956_3642	CE10.hmm	6.3e-33	59	193	87	251	0.392962	hypothetical protein	-	IPR002018|IPR019826|IPR029058	Alpha/Beta hydrolase fold|Carboxylesterase type B, active site|Carboxylesterase, type B
UM956_3643	CE10.hmm	2.6e-48	78	336	76	330	0.756598	hypothetical protein	-	IPR013094|IPR029058	Alpha/Beta hydrolase fold|Alpha/beta hydrolase fold-3
UM956_3663	CE10.hmm	1.1e-31	75	213	110	265	0.404692	hypothetical protein	-	IPR000997|IPR002018|IPR029058	Alpha/Beta hydrolase fold|Carboxylesterase, type B|Cholinesterase
UM956_3675	CE10.hmm	5e-17	81	316	461	687	0.68915	dipeptidyl aminopeptidase	Probable dipeptidyl-peptidase 5	IPR001375|IPR029058	Alpha/Beta hydrolase fold|Peptidase S9, prolyl oligopeptidase, catalytic domain
UM956_3684	AA4.hmm	1.4e-177	4	520	40	563	0.988506	hypothetical protein	-	IPR001128|IPR002401|IPR004113|IPR006094|IPR016164|IPR016166|IPR016167|IPR016169|IPR016170|IPR016171	CO dehydrogenase flavoprotein-like, FAD-binding, subdomain 2|Cytochrome P450|Cytochrome P450, E-class, group I|FAD linked oxidase, N-terminal|FAD-binding, type 2|FAD-binding, type 2, subdomain 1|FAD-linked oxidase, C-terminal|FAD-linked oxidase-like, C-terminal|Vanillyl-alcohol oxidase, C-terminal subdomain 2|Vanillyl-alcohol oxidase/Cytokinin dehydrogenase C-terminal domain
UM956_3714	CE10.hmm	0.0009	194	314	269	422	0.351906	hypothetical protein	-	IPR029058	Alpha/Beta hydrolase fold
UM956_3717	GH74.hmm	6.8e-10	19	115	38	130	0.412017	hypothetical protein	Vacuolar protein sorting/targeting protein 10	IPR006581|IPR011040	Sialidases|VPS10
UM956_3717	GH74.hmm	7.2e-06	37	111	432	499	0.317597	hypothetical protein	Vacuolar protein sorting/targeting protein 10	IPR006581|IPR011040	Sialidases|VPS10
UM956_3717	GH74.hmm	6.6e-07	34	141	712	863	0.459227	hypothetical protein	Vacuolar protein sorting/targeting protein 10	IPR006581|IPR011040	Sialidases|VPS10
UM956_3717	GH33.hmm	0.00016	79	279	932	1193	0.584795	hypothetical protein	Vacuolar protein sorting/targeting protein 10	IPR006581|IPR011040	Sialidases|VPS10
UM956_3777	GH109.hmm	2.4e-11	21	121	70	166	0.793651	hypothetical protein	-	IPR000683|IPR016040	NAD(P)-binding domain|Oxidoreductase, N-terminal
UM956_3793	CE1.hmm	1e-06	27	205	30	278	0.784141	hypothetical protein	-	IPR029058	Alpha/Beta hydrolase fold
UM956_3873	GH78.hmm	1.9e-83	6	503	64	630	0.986111	hypothetical protein	-	IPR008902|IPR008928	Bacterial alpha-L-rhamnosidase|Six-hairpin glycosidase-like
UM956_3884	GT66.hmm	1.2e-195	9	599	23	671	0.851371	dolichyl-diphosphooligosaccharide-protein glycosyltransferase	Dolichyl-diphosphooligosaccharide--protein glycosyltransferase subunit stt3	IPR003674	Oligosaccharyl transferase, STT3 subunit
UM956_3899	CE10.hmm	4.2e-12	41	255	68	327	0.627566	hypothetical protein	-	IPR002048|IPR029058	Alpha/Beta hydrolase fold|EF-hand domain
UM956_3906	GT22.hmm	6.8e-72	3	360	11	416	0.917738	hypothetical protein	-	IPR005599	GPI mannosyltransferase
UM956_391	GT69.hmm	2.2e-78	1	237	64	324	0.987448	hypothetical protein	-	IPR021047	Mannosyltransferase 1, CMT1
UM956_3913	GT61.hmm	0.00028	68	232	193	372	0.677686	hypothetical protein	-	IPR007657	Glycosyltransferase AER61, uncharacterised
UM956_3936	CE10.hmm	3.5e-46	78	324	155	473	0.721408	hypothetical protein	-	IPR013094|IPR029058	Alpha/Beta hydrolase fold|Alpha/beta hydrolase fold-3
UM956_4058	CE1.hmm	1.9e-46	3	224	25	282	0.973568	S-formylglutathione hydrolase	S-formylglutathione hydrolase	IPR000801|IPR014186|IPR029058	Alpha/Beta hydrolase fold|Putative esterase|S-formylglutathione hydrolase
UM956_4082	CE4.hmm	1.7e-10	16	104	99	188	0.676923	hypothetical protein	-	IPR002509|IPR011330	Glycoside hydrolase/deacetylase, beta/alpha-barrel|Polysaccharide deacetylase
UM956_4087	AA7.hmm	3e-48	12	243	114	347	0.504367	hypothetical protein	-	IPR006094|IPR016166|IPR016169	CO dehydrogenase flavoprotein-like, FAD-binding, subdomain 2|FAD linked oxidase, N-terminal|FAD-binding, type 2
UM956_4139	GT39.hmm	2.7e-72	2	223	54	298	0.991031	dolichyl-phosphate-mannose-protein mannosyltransferase	-	IPR003342|IPR016093|IPR027005	Glycosyl transferase, family 39|Glycosyltransferase 39 like|MIR motif
UM956_4163	CE1.hmm	1.5e-05	13	143	20	164	0.572687	hypothetical protein	-	IPR000639|IPR029058	Alpha/Beta hydrolase fold|Epoxide hydrolase-like
UM956_4168	GH16.hmm	3.8e-20	24	150	44	219	0.666667	endo-1,3(4)-beta-glucanase	-	IPR000757|IPR008985|IPR013320	Concanavalin A-like lectin/glucanase, subgroup|Concanavalin A-like lectin/glucanases superfamily|Glycoside hydrolase, family 16
UM956_4178	GT2.hmm	5.3e-16	73	163	859	950	0.535714	chitin synthase 4	Chitin synthase D	IPR001199|IPR004835|IPR029044	Chitin synthase|Cytochrome b5-like heme/steroid binding domain|Nucleotide-diphospho-sugar transferases
UM956_4254	GH63.hmm	4.6e-17	363	566	450	901	0.35614	hypothetical protein	Uncharacterized protein YMR196W [Saccharomyces cerevisiae S288c]	IPR004888|IPR008928	Glycoside hydrolase, family 63|Six-hairpin glycosidase-like
UM956_4265	GH13.hmm	8.9e-75	12	292	35	393	0.936455	glucan 1,6-alpha-glucosidase	Alpha-glucosidase	IPR006047|IPR006589|IPR013781|IPR015902|IPR017853	Glycoside hydrolase, catalytic domain|Glycoside hydrolase, family 13|Glycoside hydrolase, superfamily|Glycosyl hydrolase, family 13, catalytic domain|Glycosyl hydrolase, family 13, subfamily, catalytic domain
UM956_4293	AA3.hmm	2.6e-91	84	401	18	619	0.512945	hypothetical protein	-	IPR000172|IPR007867|IPR012132	Glucose-methanol-choline oxidoreductase|Glucose-methanol-choline oxidoreductase, C-terminal|Glucose-methanol-choline oxidoreductase, N-terminal
UM956_4298	GH79.hmm	1.7e-64	2	432	40	499	0.945055	hypothetical protein	-	IPR017853	Glycoside hydrolase, superfamily
UM956_4301	GH16.hmm	4.8e-24	39	188	74	244	0.78836	murein transglycosylase	-	IPR000757|IPR008985|IPR013320	Concanavalin A-like lectin/glucanase, subgroup|Concanavalin A-like lectin/glucanases superfamily|Glycoside hydrolase, family 16
UM956_4307	CE10.hmm	1.2e-56	66	316	54	302	0.733138	hypothetical protein	-	IPR013094|IPR029058	Alpha/Beta hydrolase fold|Alpha/beta hydrolase fold-3
UM956_4311	CE10.hmm	2.2e-33	67	216	102	266	0.43695	hypothetical protein	-	IPR002018|IPR019826|IPR029058	Alpha/Beta hydrolase fold|Carboxylesterase type B, active site|Carboxylesterase, type B
UM956_4314	AA2.hmm	9.8e-62	4	254	119	371	0.980392	cytochrome c peroxidase	Cytochrome c peroxidase, mitochondrial	IPR002016|IPR002207|IPR010255|IPR019794	Haem peroxidase|Haem peroxidase, plant/fungal/bacterial|Peroxidase, active site|Plant ascorbate peroxidase
UM956_4330	GH5.hmm	2.7e-43	16	242	54	345	0.821818	murein transglycosylase	-	IPR001547|IPR013781|IPR017853	Glycoside hydrolase, catalytic domain|Glycoside hydrolase, family 5|Glycoside hydrolase, superfamily
UM956_4357	GH76.hmm	7.5e-111	9	356	31	403	0.969274	mannan endo-1,6-alpha-mannosidase	-	IPR005198|IPR008928|IPR012341|IPR014480	Glycoside hydrolase, family 76|Mannan endo-1,6-alpha-mannosidase|Six-hairpin glycosidase|Six-hairpin glycosidase-like
UM956_4385	GH3.hmm	6e-61	7	216	177	389	0.967593	beta-glucosidase	Probable beta-glucosidase E	IPR001764|IPR002772|IPR017853|IPR026891|IPR026892	Fibronectin type III-like domain|Glycoside hydrolase family 3|Glycoside hydrolase family 3 C-terminal domain|Glycoside hydrolase, family 3, N-terminal|Glycoside hydrolase, superfamily
UM956_4389	CE1.hmm	4.4e-11	13	209	8	241	0.863436	hypothetical protein	Acyl-protein thioesterase 1 [Aspergillus nidulans FGSC A4]	IPR003140|IPR029058	Alpha/Beta hydrolase fold|Phospholipase/carboxylesterase/thioesterase
UM956_4418	CE4.hmm	1.5e-19	24	127	37	141	0.792308	hypothetical protein	Peptidoglycan deacetylase	IPR002509|IPR011330	Glycoside hydrolase/deacetylase, beta/alpha-barrel|Polysaccharide deacetylase
UM956_4431	CE10.hmm	3.1e-54	76	327	72	339	0.73607	hypothetical protein	-	IPR013094|IPR029058	Alpha/Beta hydrolase fold|Alpha/beta hydrolase fold-3
UM956_4436	GH128.hmm	5.3e-53	5	214	52	268	0.933036	hypothetical protein	-	IPR017853|IPR024655	Glycoside hydrolase, superfamily|Uncharacterised protein family, glycosyl hydrolase catalytic domain
UM956_4450	GT2.hmm	9.7e-41	3	136	116	322	0.791667	dolichyl-phosphate beta-glucosyltransferase	-	IPR001173|IPR029044	Glycosyltransferase 2-like|Nucleotide-diphospho-sugar transferases
UM956_4469	GT32.hmm	1.5e-22	6	88	79	156	0.911111	hypothetical protein	-	IPR007577|IPR029044	Glycosyltransferase, DXD sugar-binding motif|Nucleotide-diphospho-sugar transferases
UM956_4526	AA7.hmm	1.5e-57	9	454	97	524	0.971616	hypothetical protein	-	IPR006094|IPR016166|IPR016167|IPR016169	CO dehydrogenase flavoprotein-like, FAD-binding, subdomain 2|FAD linked oxidase, N-terminal|FAD-binding, type 2|FAD-binding, type 2, subdomain 1
UM956_4548	GH12.hmm	2.6e-21	21	148	169	300	0.814103	hypothetical protein	-	IPR002594|IPR008985|IPR013319	Concanavalin A-like lectin/glucanases superfamily|Glycoside hydrolase, family 11/12|Glycoside hydrolase, family 12
UM956_4549	GT2.hmm	6.4e-19	2	167	256	432	0.982143	hypothetical protein	-	IPR029044	Nucleotide-diphospho-sugar transferases
UM956_4555	CE10.hmm	4.7e-48	48	339	49	340	0.853372	hypothetical protein	-	IPR013094|IPR029058	Alpha/Beta hydrolase fold|Alpha/beta hydrolase fold-3
UM956_4562	GT1.hmm	1.6e-55	95	375	210	521	0.732984	hypothetical protein	-	IPR002213|IPR004276	Glycosyl transferase, family 28|UDP-glucuronosyl/UDP-glucosyltransferase
UM956_4568	AA3.hmm	2.1e-87	87	402	12	581	0.509709	hypothetical protein	-	IPR000172|IPR007867|IPR012132	Glucose-methanol-choline oxidoreductase|Glucose-methanol-choline oxidoreductase, C-terminal|Glucose-methanol-choline oxidoreductase, N-terminal
UM956_4579	GH43.hmm	1.8e-38	4	225	56	334	0.891129	hypothetical protein	-	IPR006710|IPR023296	Glycoside hydrolase, family 43|Glycosyl hydrolase, five-bladed beta-propellor domain
UM956_4581	GH109.hmm	2.4e-12	1	122	4	125	0.960317	hypothetical protein	-	IPR000683|IPR004104|IPR016040	NAD(P)-binding domain|Oxidoreductase, C-terminal|Oxidoreductase, N-terminal
UM956_46	AA1.hmm	4.2e-92	450	789	44	386	0.359491	hypothetical protein	-	IPR001117|IPR002355|IPR008972|IPR011706|IPR011707	Cupredoxin|Multicopper oxidase, copper-binding site|Multicopper oxidase, type 1|Multicopper oxidase, type 2|Multicopper oxidase, type 3
UM956_4671	CE7.hmm	2.3e-11	56	212	5	147	0.498403	hypothetical protein	-	IPR029058	Alpha/Beta hydrolase fold
UM956_4688	CE2.hmm	0.00015	49	135	316	414	0.411483	hypothetical protein	-	-	-
UM956_4702	AA2.hmm	1.1e-27	20	198	65	251	0.698039	hypothetical protein	-	IPR002016|IPR010255	Haem peroxidase|Haem peroxidase, plant/fungal/bacterial
UM956_480	GH109.hmm	4e-15	1	126	7	127	0.992063	hypothetical protein	-	IPR000683|IPR016040	NAD(P)-binding domain|Oxidoreductase, N-terminal
UM956_482	GH16.hmm	4.2e-43	3	189	81	402	0.984127	hypothetical protein	-	IPR000757|IPR008985|IPR013320	Concanavalin A-like lectin/glucanase, subgroup|Concanavalin A-like lectin/glucanases superfamily|Glycoside hydrolase, family 16
UM956_483	GT2.hmm	3.3e-08	79	166	497	584	0.517857	hypothetical protein	-	IPR029044	Nucleotide-diphospho-sugar transferases
UM956_4839	GH13.hmm	1.4e-29	12	289	98	497	0.926421	alpha-1,3-glucan synthase	-	IPR001296|IPR006047|IPR006589|IPR013534|IPR013781|IPR017853	Glycoside hydrolase, catalytic domain|Glycoside hydrolase, superfamily|Glycosyl hydrolase, family 13, catalytic domain|Glycosyl hydrolase, family 13, subfamily, catalytic domain|Glycosyl transferase, family 1|Starch synthase, catalytic domain
UM956_4839	GT5.hmm	3.8e-60	2	466	1168	1632	0.983051	alpha-1,3-glucan synthase	-	IPR001296|IPR006047|IPR006589|IPR013534|IPR013781|IPR017853	Glycoside hydrolase, catalytic domain|Glycoside hydrolase, superfamily|Glycosyl hydrolase, family 13, catalytic domain|Glycosyl hydrolase, family 13, subfamily, catalytic domain|Glycosyl transferase, family 1|Starch synthase, catalytic domain
UM956_4882	CE10.hmm	9e-56	53	335	43	325	0.826979	hypothetical protein	-	IPR013094|IPR029058	Alpha/Beta hydrolase fold|Alpha/beta hydrolase fold-3
UM956_4987	GH47.hmm	3.8e-137	2	444	65	607	0.991031	mannosyl-oligosaccharide alpha-1,2-mannosidase	-	IPR001382	Glycoside hydrolase, family 47
UM956_5038	GT2.hmm	4.8e-07	26	166	290	484	0.833333	chitin synthase 1	Chitin synthase 1	IPR004834|IPR004835|IPR013616	Chitin synthase|Chitin synthase N-terminal|Fungal chitin synthase
UM956_5064	AA3.hmm	5.4e-92	88	400	24	618	0.504854	hypothetical protein	-	IPR000172|IPR007867|IPR012132	Glucose-methanol-choline oxidoreductase|Glucose-methanol-choline oxidoreductase, C-terminal|Glucose-methanol-choline oxidoreductase, N-terminal
UM956_5085	GH43.hmm	5.2e-58	3	247	76	375	0.983871	murein transglycosylase	-	IPR006710|IPR008985|IPR013320|IPR023296	Concanavalin A-like lectin/glucanase, subgroup|Concanavalin A-like lectin/glucanases superfamily|Glycoside hydrolase, family 43|Glycosyl hydrolase, five-bladed beta-propellor domain
UM956_5102	CE3.hmm	1.7e-06	5	190	229	435	0.953608	hypothetical protein	-	IPR013831	SGNH hydrolase-type esterase domain
UM956_5104	AA3.hmm	2.6e-39	74	402	69	642	0.530744	hypothetical protein	-	IPR000172|IPR003953|IPR007867|IPR029058	Alpha/Beta hydrolase fold|FAD binding domain|Glucose-methanol-choline oxidoreductase, C-terminal|Glucose-methanol-choline oxidoreductase, N-terminal
UM956_5114	AA7.hmm	9e-50	12	188	117	302	0.384279	hypothetical protein	-	IPR006093|IPR006094|IPR007219|IPR012951|IPR016166|IPR016167|IPR016169	Berberine/berberine-like|CO dehydrogenase flavoprotein-like, FAD-binding, subdomain 2|FAD linked oxidase, N-terminal|FAD-binding, type 2|FAD-binding, type 2, subdomain 1|Oxygen oxidoreductase covalent FAD-binding site|Transcription factor domain, fungi
UM956_512	AA1.hmm	2.2e-75	377	710	22	416	0.353128	hypothetical protein	-	IPR001117|IPR002355|IPR008972|IPR011706|IPR011707	Cupredoxin|Multicopper oxidase, copper-binding site|Multicopper oxidase, type 1|Multicopper oxidase, type 2|Multicopper oxidase, type 3
UM956_5161	GH65.hmm	1.9e-79	4	369	623	990	0.981183	hypothetical protein	Acid trehalase	IPR005195|IPR005196|IPR008928|IPR008979|IPR011013|IPR011513|IPR012341	Galactose mutarotase-like domain|Galactose-binding domain-like|Glycoside hydrolase, family 65, N-terminal|Glycoside hydrolase, family 65, central catalytic|Non-structural maintenance of chromosomes element 1|Six-hairpin glycosidase|Six-hairpin glycosidase-like
UM956_520	AA3.hmm	4.2e-82	80	401	41	681	0.519417	choline dehydrogenase	-	IPR000172|IPR007867|IPR012132	Glucose-methanol-choline oxidoreductase|Glucose-methanol-choline oxidoreductase, C-terminal|Glucose-methanol-choline oxidoreductase, N-terminal
UM956_5206	GH32.hmm	1.5e-51	38	282	1	309	0.832765	hypothetical protein	-	IPR001362|IPR008985|IPR013148|IPR013189|IPR023296	Concanavalin A-like lectin/glucanases superfamily|Glycoside hydrolase, family 32|Glycosyl hydrolase family 32, C-terminal|Glycosyl hydrolase family 32, N-terminal|Glycosyl hydrolase, five-bladed beta-propellor domain
UM956_53	GH5.hmm	2.3e-45	28	274	79	391	0.894545	hypothetical protein	-	IPR001547|IPR013781|IPR017853	Glycoside hydrolase, catalytic domain|Glycoside hydrolase, family 5|Glycoside hydrolase, superfamily
UM956_5317	GH24.hmm	1.5e-18	2	134	16	159	0.963504	-	-	IPR002196|IPR023346|IPR023347	Glycoside hydrolase, family 24|Lysozyme domain|Lysozyme-like domain
UM956_5341	GT59.hmm	7.8e-116	2	404	32	447	0.99505	hypothetical protein	-	IPR016900	Glucosyltransferase Alg10
UM956_5366	GH23.hmm	0.00044	57	123	10	75	0.488889	hypothetical protein	-	IPR003010	Carbon-nitrogen hydrolase
UM956_5375	GH3.hmm	5.8e-67	3	216	38	251	0.986111	beta-glucosidase	Probable beta-glucosidase I	IPR001764|IPR002772|IPR011658|IPR017853|IPR019800|IPR026891|IPR026892	Fibronectin type III-like domain|Glycoside hydrolase family 3|Glycoside hydrolase family 3 C-terminal domain|Glycoside hydrolase, family 3, N-terminal|Glycoside hydrolase, family 3, active site|Glycoside hydrolase, superfamily|PA14
UM956_5414	CE10.hmm	1.8e-12	80	316	457	685	0.692082	hypothetical protein	-	IPR001375|IPR015943|IPR029058	Alpha/Beta hydrolase fold|Peptidase S9, prolyl oligopeptidase, catalytic domain|WD40/YVTN repeat-like-containing domain
UM956_5415	CE9.hmm	3.2e-68	33	234	11	219	0.538874	hypothetical protein	-	IPR003764|IPR006680|IPR011059	Amidohydrolase 1|Metal-dependent hydrolase, composite domain|N-acetylglucosamine-6-phosphate deacetylase
UM956_5415	CE9.hmm	6.5e-41	230	371	268	416	0.378016	hypothetical protein	-	IPR003764|IPR006680|IPR011059	Amidohydrolase 1|Metal-dependent hydrolase, composite domain|N-acetylglucosamine-6-phosphate deacetylase
UM956_5422	GH38.hmm	7.4e-88	2	256	283	541	0.944238	alpha-mannosidase	-	IPR000602|IPR011013|IPR011330|IPR011682|IPR015341|IPR027291|IPR028995	Galactose mutarotase-like domain|Glycoside hydrolase 38/57, N-terminal domain|Glycoside hydrolase family 38, N-terminal domain|Glycoside hydrolase, families 57/38, central domain|Glycoside hydrolase, family 38, central domain|Glycoside hydrolase/deacetylase, beta/alpha-barrel|Glycosyl hydrolase family 38, C-terminal
UM956_5556	CE10.hmm	1.1e-06	95	222	116	260	0.372434	hypothetical protein	-	IPR005065|IPR029058|IPR029059	Alpha/Beta hydrolase fold|Alpha/beta hydrolase fold-5|Platelet-activating factor acetylhydrolase
UM956_5615	GH31.hmm	4.9e-143	1	427	238	761	0.997658	alpha/beta-glucosidase agdC	Probable alpha/beta-glucosidase agdC	IPR000322|IPR011013|IPR017853|IPR025887	Galactose mutarotase-like domain|Glycoside hydrolase family 31, N-terminal domain|Glycoside hydrolase, family 31|Glycoside hydrolase, superfamily
UM956_5617	GT1.hmm	7.6e-56	77	374	269	597	0.777487	hypothetical protein	-	IPR002213|IPR003903|IPR004276	Glycosyl transferase, family 28|UDP-glucuronosyl/UDP-glucosyltransferase|Ubiquitin interacting motif
UM956_5618	CE4.hmm	3.9e-15	25	127	367	473	0.784615	glucose 1-dehydrogenase	-	IPR002198|IPR002347|IPR002509|IPR011330|IPR016040	Glucose/ribitol dehydrogenase|Glycoside hydrolase/deacetylase, beta/alpha-barrel|NAD(P)-binding domain|Polysaccharide deacetylase|Short-chain dehydrogenase/reductase SDR
UM956_563	AA7.hmm	6.6e-67	6	210	45	250	0.445415	hypothetical protein	-	IPR006094|IPR012951|IPR016166|IPR016167|IPR016169	Berberine/berberine-like|CO dehydrogenase flavoprotein-like, FAD-binding, subdomain 2|FAD linked oxidase, N-terminal|FAD-binding, type 2|FAD-binding, type 2, subdomain 1
UM956_5636	AA3.hmm	5.6e-05	92	357	15	426	0.428803	hypothetical protein	-	IPR003953|IPR010960|IPR027477	FAD binding domain|Flavocytochrome c|Succinate dehydrogenase/fumarate reductase flavoprotein, catalytic domain
UM956_5642	GH13.hmm	2.1e-45	12	291	113	498	0.93311	hypothetical protein	Amylosucrase [Neisseria polysaccharea]	IPR006047|IPR006589|IPR013780|IPR013781|IPR015902|IPR017853	Glycoside hydrolase, catalytic domain|Glycoside hydrolase, family 13|Glycoside hydrolase, superfamily|Glycosyl hydrolase, family 13, all-beta|Glycosyl hydrolase, family 13, catalytic domain|Glycosyl hydrolase, family 13, subfamily, catalytic domain
UM956_5710	GH127.hmm	3.5e-165	4	524	15	561	0.992366	hypothetical protein	-	IPR008928|IPR012341|IPR012878	Protein of unknown function DUF1680|Six-hairpin glycosidase|Six-hairpin glycosidase-like
UM956_5723	GH79.hmm	1.5e-81	2	435	36	505	0.951648	hypothetical protein	-	IPR013781|IPR017853	Glycoside hydrolase, catalytic domain|Glycoside hydrolase, superfamily
UM956_5746	CE10.hmm	0.00039	153	314	55	249	0.472141	hypothetical protein	-	IPR029058	Alpha/Beta hydrolase fold
UM956_5836	CE10.hmm	2.1e-49	37	330	82	390	0.859238	hypothetical protein	-	IPR013094|IPR029058	Alpha/Beta hydrolase fold|Alpha/beta hydrolase fold-3
UM956_5898	AA1.hmm	2.7e-91	412	789	109	515	0.399788	hypothetical protein	-	IPR001117|IPR002355|IPR008972|IPR011706|IPR011707	Cupredoxin|Multicopper oxidase, copper-binding site|Multicopper oxidase, type 1|Multicopper oxidase, type 2|Multicopper oxidase, type 3
UM956_5899	GH17.hmm	7.2e-31	37	311	76	308	0.881029	glucan 1,3-beta-glucosidase	-	IPR000490|IPR013781|IPR017853	Glycoside hydrolase, catalytic domain|Glycoside hydrolase, family 17|Glycoside hydrolase, superfamily
UM956_595	GH72.hmm	3.8e-99	3	290	20	298	0.919872	hypothetical protein	-	IPR004886|IPR013781|IPR017853	Glucanosyltransferase|Glycoside hydrolase, catalytic domain|Glycoside hydrolase, superfamily
UM956_5984	GH13.hmm	3.7e-71	12	293	35	398	0.939799	hypothetical protein	-	IPR006047|IPR006589|IPR013780|IPR013781|IPR015902|IPR017853	Glycoside hydrolase, catalytic domain|Glycoside hydrolase, family 13|Glycoside hydrolase, superfamily|Glycosyl hydrolase, family 13, all-beta|Glycosyl hydrolase, family 13, catalytic domain|Glycosyl hydrolase, family 13, subfamily, catalytic domain
UM956_6003	CE1.hmm	0.0001	30	123	2	95	0.409692	hypothetical protein	-	IPR029058	Alpha/Beta hydrolase fold
UM956_6032	GT62.hmm	2.7e-108	3	267	30	292	0.985075	hypothetical protein	-	IPR005109|IPR029044	Anp1|Nucleotide-diphospho-sugar transferases
UM956_6064	CBM13.hmm	7.3e-05	12	125	275	355	0.601064	hypothetical protein	-	IPR000772	Ricin B lectin domain
UM956_6064	CBM13.hmm	0.00035	9	88	327	414	0.420213	hypothetical protein	-	IPR000772	Ricin B lectin domain
UM956_6088	GH105.hmm	6.9e-19	12	330	589	955	0.957831	hypothetical protein	-	IPR008928|IPR010905|IPR011059|IPR012341|IPR013108	Amidohydrolase 3|Glycosyl hydrolase, family 88|Metal-dependent hydrolase, composite domain|Six-hairpin glycosidase|Six-hairpin glycosidase-like
UM956_6164	GH128.hmm	4.7e-57	4	224	82	301	0.982143	hypothetical protein	-	IPR013781|IPR017853|IPR024655	Glycoside hydrolase, catalytic domain|Glycoside hydrolase, superfamily|Uncharacterised protein family, glycosyl hydrolase catalytic domain
UM956_6231	GT4.hmm	5.7e-20	4	144	327	479	0.875	alpha-1,2-mannosyltransferase	GDP-Man:Man(3)GlcNAc(2)-PP-Dol alpha-1,2-mannosyltransferase	IPR001296	Glycosyl transferase, family 1
UM956_6302	CE10.hmm	1.4e-37	65	216	85	269	0.442815	hypothetical protein	-	IPR002018|IPR029058	Alpha/Beta hydrolase fold|Carboxylesterase, type B
UM956_6321	GH15.hmm	5.3e-62	64	359	19	368	0.817175	hypothetical protein	Glucoamylase P	IPR000165|IPR002044|IPR008928|IPR011613|IPR012341|IPR013783|IPR013784	Carbohydrate binding module family 20|Carbohydrate-binding-like fold|Glucoamylase|Glycoside hydrolase family 15|Immunoglobulin-like fold|Six-hairpin glycosidase|Six-hairpin glycosidase-like
UM956_6321	CBM20.hmm	4.4e-13	3	88	426	516	0.944444	hypothetical protein	Glucoamylase P	IPR000165|IPR002044|IPR008928|IPR011613|IPR012341|IPR013783|IPR013784	Carbohydrate binding module family 20|Carbohydrate-binding-like fold|Glucoamylase|Glycoside hydrolase family 15|Immunoglobulin-like fold|Six-hairpin glycosidase|Six-hairpin glycosidase-like
UM956_6341	AA2.hmm	3.5e-53	15	253	44	297	0.933333	peroxiredoxin	Putative heme-binding peroxidase [Aspergillus nidulans FGSC A4]	IPR002016|IPR002207|IPR010255|IPR019794	Haem peroxidase|Haem peroxidase, plant/fungal/bacterial|Peroxidase, active site|Plant ascorbate peroxidase
UM956_6359	AA2.hmm	6.1e-14	19	114	81	177	0.372549	catalase-peroxidase	Catalase-peroxidase	IPR000763|IPR002016|IPR010255|IPR019793|IPR019794	Catalase-peroxidase haem|Haem peroxidase|Haem peroxidase, plant/fungal/bacterial|Peroxidase, active site|Peroxidases heam-ligand binding site
UM956_6359	AA2.hmm	1.4e-16	22	253	479	740	0.905882	catalase-peroxidase	Catalase-peroxidase	IPR000763|IPR002016|IPR010255|IPR019793|IPR019794	Catalase-peroxidase haem|Haem peroxidase|Haem peroxidase, plant/fungal/bacterial|Peroxidase, active site|Peroxidases heam-ligand binding site
UM956_64	GH31.hmm	1.6e-143	2	427	304	860	0.995316	alpha-glucosidase	Alpha-glucosidase	IPR000322|IPR011013|IPR017853	Galactose mutarotase-like domain|Glycoside hydrolase, family 31|Glycoside hydrolase, superfamily
UM956_6409	GH79.hmm	1.2e-21	2	178	48	209	0.386813	-	-	-	-
UM956_6416	CE1.hmm	3.3e-05	28	140	29	150	0.493392	hypothetical protein	-	IPR029058	Alpha/Beta hydrolase fold
UM956_6423	CE10.hmm	1.3e-26	73	186	105	236	0.331378	hypothetical protein	-	IPR002018|IPR019819|IPR019826|IPR029058	Alpha/Beta hydrolase fold|Carboxylesterase type B, active site|Carboxylesterase type B, conserved site|Carboxylesterase, type B
UM956_6425	CE1.hmm	4.1e-15	7	219	35	300	0.933921	hypothetical protein	-	IPR029058	Alpha/Beta hydrolase fold
UM956_6433	GT15.hmm	9.4e-104	3	272	161	431	0.985348	hypothetical protein	-	IPR002685|IPR029044	Glycosyl transferase, family 15|Nucleotide-diphospho-sugar transferases
UM956_6455	CE1.hmm	3e-05	105	193	93	259	0.387665	hypothetical protein	-	IPR029058	Alpha/Beta hydrolase fold
UM956_6469	CE16.hmm	2.9e-65	1	266	43	371	0.992509	hypothetical protein	-	IPR001087|IPR013831	Lipase, GDSL|SGNH hydrolase-type esterase domain
UM956_6476	CE1.hmm	1.2e-22	12	140	105	209	0.563877	-	-	IPR029058	Alpha/Beta hydrolase fold
UM956_6539	GT90.hmm	4.2e-30	3	247	167	399	0.976	hypothetical protein	-	IPR006598	Lipopolysaccharide-modifying protein
UM956_6602	AA4.hmm	1.4e-91	164	519	154	525	0.680077	hypothetical protein	-	IPR004113|IPR006094|IPR016164|IPR016166|IPR016167|IPR016169|IPR016170|IPR016171	CO dehydrogenase flavoprotein-like, FAD-binding, subdomain 2|FAD linked oxidase, N-terminal|FAD-binding, type 2|FAD-binding, type 2, subdomain 1|FAD-linked oxidase, C-terminal|FAD-linked oxidase-like, C-terminal|Vanillyl-alcohol oxidase, C-terminal subdomain 2|Vanillyl-alcohol oxidase/Cytokinin dehydrogenase C-terminal domain
UM956_6650	GH28.hmm	5.8e-32	64	214	12	186	0.461538	-	-	IPR000743|IPR011050|IPR012334	Glycoside hydrolase, family 28|Pectin lyase fold|Pectin lyase fold/virulence factor
UM956_6697	GT32.hmm	1.2e-19	8	89	114	193	0.9	alpha 1,6-mannosyltransferase	-	IPR007577|IPR029044	Glycosyltransferase, DXD sugar-binding motif|Nucleotide-diphospho-sugar transferases
UM956_6702	CE10.hmm	2.1e-48	32	336	55	359	0.891496	hypothetical protein	-	IPR013094|IPR029058	Alpha/Beta hydrolase fold|Alpha/beta hydrolase fold-3
UM956_6731	AA3.hmm	1.9e-81	87	387	9	566	0.485437	hypothetical protein	-	IPR000172|IPR007867|IPR012132	Glucose-methanol-choline oxidoreductase|Glucose-methanol-choline oxidoreductase, C-terminal|Glucose-methanol-choline oxidoreductase, N-terminal
UM956_6737	CE10.hmm	8e-30	76	193	102	244	0.343109	hypothetical protein	-	IPR002018|IPR019819|IPR019826|IPR029058	Alpha/Beta hydrolase fold|Carboxylesterase type B, active site|Carboxylesterase type B, conserved site|Carboxylesterase, type B
UM956_6772	GH109.hmm	0.00093	9	114	47	146	0.833333	hypothetical protein	-	IPR000683|IPR004104|IPR016040	NAD(P)-binding domain|Oxidoreductase, C-terminal|Oxidoreductase, N-terminal
UM956_6780	CE1.hmm	1.4e-07	7	124	11	119	0.515419	hypothetical protein	-	IPR029058	Alpha/Beta hydrolase fold
UM956_6781	GT32.hmm	1.9e-19	8	87	119	193	0.877778	hypothetical protein	-	IPR007577|IPR029044	Glycosyltransferase, DXD sugar-binding motif|Nucleotide-diphospho-sugar transferases
UM956_6782	GT25.hmm	8.7e-29	1	179	87	305	0.983425	hypothetical protein	-	IPR002654	Glycosyl transferase, family 25
UM956_6803	GT20.hmm	1e-157	7	474	166	642	0.983158	trehalose 6-phosphate synthase	-	IPR001830|IPR003337|IPR006379|IPR023214	Glycosyl transferase, family 20|HAD-like domain|HAD-superfamily hydrolase, subfamily IIB|Trehalose-phosphatase
UM956_682	GH43.hmm	1.4e-34	6	236	6	295	0.927419	hypothetical protein	-	IPR006710|IPR023296	Glycoside hydrolase, family 43|Glycosyl hydrolase, five-bladed beta-propellor domain
UM956_6841	GH16.hmm	1.9e-23	21	189	39	311	0.888889	-	-	IPR008985|IPR013320	Concanavalin A-like lectin/glucanase, subgroup|Concanavalin A-like lectin/glucanases superfamily
UM956_6851	AA3.hmm	1.8e-83	85	402	9	580	0.512945	hypothetical protein	-	IPR000172|IPR007867|IPR012132	Glucose-methanol-choline oxidoreductase|Glucose-methanol-choline oxidoreductase, C-terminal|Glucose-methanol-choline oxidoreductase, N-terminal
UM956_6899	GT57.hmm	7.6e-176	2	479	44	522	0.991684	dolichyl pyrophosphate Glc1Man9GlcNAc2 alpha-1,3-glucosyltransferase	Dolichyl pyrophosphate Glc1Man9GlcNAc2 alpha-1,3-glucosyltransferase	IPR004856	Glycosyl transferase, ALG6/ALG8
UM956_6946	GH2.hmm	1.3e-89	26	521	3	712	0.658245	hypothetical protein	-	IPR006102|IPR006104|IPR008979|IPR013781|IPR013812|IPR017853|IPR028369	Beta mannosidase|Galactose-binding domain-like|Glycoside hydrolase, catalytic domain|Glycoside hydrolase, family 2, immunoglobulin-like beta-sandwich|Glycoside hydrolase, family 2/20, immunoglobulin-like beta-sandwich domain|Glycoside hydrolase, superfamily|Glycosyl hydrolases family 2, sugar binding domain
UM956_6963	GT22.hmm	8.4e-100	1	388	44	512	0.994859	hypothetical protein	-	IPR005599	GPI mannosyltransferase
UM956_6964	AA7.hmm	6.7e-69	13	456	58	506	0.967249	hypothetical protein	-	IPR006094|IPR012951|IPR016166|IPR016167|IPR016169	Berberine/berberine-like|CO dehydrogenase flavoprotein-like, FAD-binding, subdomain 2|FAD linked oxidase, N-terminal|FAD-binding, type 2|FAD-binding, type 2, subdomain 1
UM956_7048	AA3.hmm	5.2e-88	78	402	20	624	0.524272	hypothetical protein	-	IPR000172|IPR007867|IPR012132	Glucose-methanol-choline oxidoreductase|Glucose-methanol-choline oxidoreductase, C-terminal|Glucose-methanol-choline oxidoreductase, N-terminal
UM956_7053	GT50.hmm	2.1e-94	1	261	136	408	0.992366	phosphatidylinositol glycan, class M	GPI mannosyltransferase 1	IPR007704	Mannosyltransferase, DXD
UM956_7086	CE10.hmm	3.4e-09	78	215	70	205	0.40176	hypothetical protein	-	IPR029058|IPR029059	Alpha/Beta hydrolase fold|Alpha/beta hydrolase fold-5
UM956_7086	CE7.hmm	6e-11	156	299	140	274	0.456869	hypothetical protein	-	IPR029058|IPR029059	Alpha/Beta hydrolase fold|Alpha/beta hydrolase fold-5
UM956_7099	GT11.hmm	3.1e-06	97	195	340	451	0.355072	hypothetical protein	-	-	-
UM956_7121	GH27.hmm	5.2e-108	28	374	31	367	0.922667	hypothetical protein	-	IPR000111|IPR002241|IPR006215|IPR013780|IPR013785|IPR017853	Aldolase-type TIM barrel|Glycoside hydrolase, clan GH-D|Glycoside hydrolase, family 27|Glycoside hydrolase, melibiase|Glycoside hydrolase, superfamily|Glycosyl hydrolase, family 13, all-beta
UM956_7124	AA2.hmm	5.6e-22	22	205	68	258	0.717647	-	-	IPR002016|IPR010255	Haem peroxidase|Haem peroxidase, plant/fungal/bacterial
UM956_7143	GH17.hmm	2e-19	2	282	22	278	0.900322	murein transglycosylase	-	IPR013781|IPR017853	Glycoside hydrolase, catalytic domain|Glycoside hydrolase, superfamily
UM956_7149	AA3.hmm	2.3e-97	83	400	22	618	0.512945	hypothetical protein	-	IPR000172|IPR007867|IPR012132	Glucose-methanol-choline oxidoreductase|Glucose-methanol-choline oxidoreductase, C-terminal|Glucose-methanol-choline oxidoreductase, N-terminal
UM956_7161	CE1.hmm	8.5e-09	24	215	26	257	0.84141	hypothetical protein	-	IPR000073|IPR029058	Alpha/Beta hydrolase fold|Alpha/beta hydrolase fold-1
UM956_7183	GH16.hmm	3.6e-24	32	189	75	345	0.830688	-	-	IPR000757|IPR008985|IPR013320	Concanavalin A-like lectin/glucanase, subgroup|Concanavalin A-like lectin/glucanases superfamily|Glycoside hydrolase, family 16
UM956_7233	GT3.hmm	3.8e-300	1	637	18	655	0.99843	glycogen	Glycogen [starch] synthase [Neurospora crassa OR74A]	IPR008631	Glycogen synthase
UM956_7247	GH13.hmm	2.9e-29	25	287	208	522	0.876254	hypothetical protein	-	IPR006047|IPR006589|IPR013781|IPR015902|IPR017853	Glycoside hydrolase, catalytic domain|Glycoside hydrolase, family 13|Glycoside hydrolase, superfamily|Glycosyl hydrolase, family 13, catalytic domain|Glycosyl hydrolase, family 13, subfamily, catalytic domain
UM956_7251	GH28.hmm	1.7e-48	38	323	81	435	0.876923	murein transglycosylase	Exopolygalacturonase C	IPR000743|IPR011050|IPR012334	Glycoside hydrolase, family 28|Pectin lyase fold|Pectin lyase fold/virulence factor
UM956_7254	AA3.hmm	1.1e-81	87	404	7	612	0.512945	hypothetical protein	-	IPR000172|IPR007867|IPR012132	Glucose-methanol-choline oxidoreductase|Glucose-methanol-choline oxidoreductase, C-terminal|Glucose-methanol-choline oxidoreductase, N-terminal
UM956_730	AA3.hmm	1.1e-82	79	397	24	584	0.514563	hypothetical protein	-	IPR000172|IPR007867|IPR012132	Glucose-methanol-choline oxidoreductase|Glucose-methanol-choline oxidoreductase, C-terminal|Glucose-methanol-choline oxidoreductase, N-terminal
UM956_7312	GH128.hmm	6.3e-65	7	212	330	532	0.915179	-	-	IPR013781|IPR017853|IPR024655	Glycoside hydrolase, catalytic domain|Glycoside hydrolase, superfamily|Uncharacterised protein family, glycosyl hydrolase catalytic domain
UM956_7359	GH13.hmm	7.7e-76	12	292	219	580	0.936455	glucan 1,6-alpha-glucosidase	Alpha-glucosidase	IPR006047|IPR006589|IPR013780|IPR013781|IPR015902|IPR017853|IPR022703	Domain of unknown function DUF3533|Glycoside hydrolase, catalytic domain|Glycoside hydrolase, family 13|Glycoside hydrolase, superfamily|Glycosyl hydrolase, family 13, all-beta|Glycosyl hydrolase, family 13, catalytic domain|Glycosyl hydrolase, family 13, subfamily, catalytic domain
UM956_7360	GH51.hmm	7.8e-26	177	415	173	398	0.377778	-	-	IPR017853	Glycoside hydrolase, superfamily
UM956_7404	CE10.hmm	4e-52	87	334	117	463	0.72434	hypothetical protein	-	IPR013094|IPR029058	Alpha/Beta hydrolase fold|Alpha/beta hydrolase fold-3
UM956_7408	AA4.hmm	6.7e-183	5	438	17	468	0.829502	hypothetical protein	Vanillyl-alcohol oxidase	IPR004113|IPR006094|IPR016164|IPR016166|IPR016167|IPR016169|IPR016170|IPR016171	CO dehydrogenase flavoprotein-like, FAD-binding, subdomain 2|FAD linked oxidase, N-terminal|FAD-binding, type 2|FAD-binding, type 2, subdomain 1|FAD-linked oxidase, C-terminal|FAD-linked oxidase-like, C-terminal|Vanillyl-alcohol oxidase, C-terminal subdomain 2|Vanillyl-alcohol oxidase/Cytokinin dehydrogenase C-terminal domain
UM956_7426	CE1.hmm	3.2e-07	26	207	322	543	0.797357	5'-methylthioadenosine phosphorylase	S-methyl-5'-thioadenosine phosphorylase	IPR000845|IPR001369|IPR003140|IPR010044|IPR018099|IPR029058	Alpha/Beta hydrolase fold|Methylthioadenosine phosphorylase (MTAP)|Nucleoside phosphorylase domain|PNP/MTAP phosphorylase|Phospholipase/carboxylesterase/thioesterase|Purine phosphorylase, family 2, conserved site
UM956_7446	GH43.hmm	2.3e-54	3	247	5	310	0.983871	murein transglycosylase	-	IPR006710|IPR008985|IPR013320|IPR023296	Concanavalin A-like lectin/glucanase, subgroup|Concanavalin A-like lectin/glucanases superfamily|Glycoside hydrolase, family 43|Glycosyl hydrolase, five-bladed beta-propellor domain
UM956_7500	CE10.hmm	5.2e-51	60	334	51	291	0.803519	hypothetical protein	-	IPR013094|IPR029058	Alpha/Beta hydrolase fold|Alpha/beta hydrolase fold-3
UM956_7507	CE10.hmm	2.8e-58	60	336	55	337	0.809384	hypothetical protein	-	IPR013094|IPR029058	Alpha/Beta hydrolase fold|Alpha/beta hydrolase fold-3
UM956_7519	CE10.hmm	8.8e-34	93	340	92	365	0.72434	hypothetical protein	-	IPR013094|IPR029058	Alpha/Beta hydrolase fold|Alpha/beta hydrolase fold-3
UM956_752	GH5.hmm	4.5e-43	1	258	12	361	0.934545	murein transglycosylase	-	IPR001547|IPR013781|IPR017853	Glycoside hydrolase, catalytic domain|Glycoside hydrolase, family 5|Glycoside hydrolase, superfamily
UM956_7546	GH109.hmm	3.1e-13	1	122	5	131	0.960317	hypothetical protein	-	IPR000683|IPR016040	NAD(P)-binding domain|Oxidoreductase, N-terminal
UM956_7570	GH16.hmm	8.4e-20	50	176	90	283	0.666667	hypothetical protein	-	IPR000757|IPR008985|IPR013320	Concanavalin A-like lectin/glucanase, subgroup|Concanavalin A-like lectin/glucanases superfamily|Glycoside hydrolase, family 16
UM956_7589	GH16.hmm	4.4e-14	2	141	70	231	0.73545	hypothetical protein	-	IPR008985|IPR013320	Concanavalin A-like lectin/glucanase, subgroup|Concanavalin A-like lectin/glucanases superfamily
UM956_76	AA3.hmm	2.2e-51	83	400	209	752	0.512945	hypothetical protein	-	IPR000172|IPR007867|IPR012400	Alcohol dehydrogenase, long-chain fatty|Glucose-methanol-choline oxidoreductase, C-terminal|Glucose-methanol-choline oxidoreductase, N-terminal
UM956_760	GT33.hmm	2.2e-151	2	424	31	442	0.992941	beta-1,4-mannosyltransferase	-	IPR026051	Asparagine-linked glycosylation protein 1-like
UM956_7608	GT39.hmm	1.2e-76	2	223	69	307	0.991031	dolichyl-phosphate-mannose-protein mannosyltransferase	-	IPR003342|IPR016093|IPR027005	Glycosyl transferase, family 39|Glycosyltransferase 39 like|MIR motif
UM956_7615	GH43.hmm	4.1e-36	1	247	35	360	0.991935	hypothetical protein	-	IPR006710|IPR023296	Glycoside hydrolase, family 43|Glycosyl hydrolase, five-bladed beta-propellor domain
UM956_7655	AA4.hmm	6e-20	18	202	83	270	0.35249	alcohol dehydrogenase	Putative D-lactate dehydrogenase C713.03, mitochondrial	IPR004113|IPR006094|IPR016164|IPR016166|IPR016167|IPR016169|IPR016171	CO dehydrogenase flavoprotein-like, FAD-binding, subdomain 2|FAD linked oxidase, N-terminal|FAD-binding, type 2|FAD-binding, type 2, subdomain 1|FAD-linked oxidase, C-terminal|FAD-linked oxidase-like, C-terminal|Vanillyl-alcohol oxidase, C-terminal subdomain 2
UM956_7662	GH125.hmm	1.4e-69	106	325	183	410	0.544776	-	-	IPR008313|IPR008928|IPR012341	Six-hairpin glycosidase|Six-hairpin glycosidase-like|Uncharacterised conserved protein UCP028846
UM956_7680	AA1.hmm	2.6e-74	299	723	260	739	0.449629	hypothetical protein	-	IPR001117|IPR002355|IPR008972|IPR011706|IPR011707	Cupredoxin|Multicopper oxidase, copper-binding site|Multicopper oxidase, type 1|Multicopper oxidase, type 2|Multicopper oxidase, type 3
UM956_7688	AA7.hmm	6.8e-46	6	450	34	480	0.969432	hypothetical protein	-	IPR006094|IPR016166|IPR016167|IPR016169	CO dehydrogenase flavoprotein-like, FAD-binding, subdomain 2|FAD linked oxidase, N-terminal|FAD-binding, type 2|FAD-binding, type 2, subdomain 1
UM956_7694	AA9.hmm	3.4e-06	115	209	101	199	0.427273	hypothetical protein	-	-	-
UM956_7729	GT21.hmm	8.5e-08	4	232	59	303	0.978541	hypothetical protein	-	IPR029044	Nucleotide-diphospho-sugar transferases
UM956_7753	CE4.hmm	8.7e-23	24	127	13	117	0.792308	hypothetical protein	-	IPR002509|IPR011330	Glycoside hydrolase/deacetylase, beta/alpha-barrel|Polysaccharide deacetylase
UM956_781	CE10.hmm	1.3e-40	53	310	73	335	0.753666	hypothetical protein	-	IPR013094|IPR029058	Alpha/Beta hydrolase fold|Alpha/beta hydrolase fold-3
UM956_7834	GH125.hmm	9.1e-152	1	402	99	549	0.997512	hypothetical protein	Meiotically up-regulated gene 157 protein [Schizosaccharomyces pombe 972h-]	IPR008313|IPR008928|IPR012341	Six-hairpin glycosidase|Six-hairpin glycosidase-like|Uncharacterised conserved protein UCP028846
UM956_7836	CE10.hmm	2.9e-53	64	320	54	308	0.750733	hypothetical protein	-	IPR013094|IPR029058	Alpha/Beta hydrolase fold|Alpha/beta hydrolase fold-3
UM956_7860	AA7.hmm	2.7e-54	14	456	115	566	0.965066	hypothetical protein	-	IPR006094|IPR007741|IPR012336|IPR012951|IPR016166|IPR016167|IPR016169	Berberine/berberine-like|CO dehydrogenase flavoprotein-like, FAD-binding, subdomain 2|FAD linked oxidase, N-terminal|FAD-binding, type 2|FAD-binding, type 2, subdomain 1|Ribosomal protein/NADH dehydrogenase domain|Thioredoxin-like fold
UM956_7927	GT15.hmm	3.6e-127	1	272	102	372	0.992674	alpha 1,2-mannosyltransferase	Glycolipid 2-alpha-mannosyltransferase 1	IPR002685|IPR029044	Glycosyl transferase, family 15|Nucleotide-diphospho-sugar transferases
UM956_7984	GH127.hmm	3.4e-11	302	472	922	1101	0.324427	hypothetical protein	-	IPR008928|IPR012878|IPR013057	Amino acid transporter, transmembrane|Protein of unknown function DUF1680|Six-hairpin glycosidase-like
UM956_799	GH105.hmm	6.8e-104	8	332	49	375	0.975904	hypothetical protein	-	IPR008928|IPR010905|IPR012341	Glycosyl hydrolase, family 88|Six-hairpin glycosidase|Six-hairpin glycosidase-like
UM956_802	CE10.hmm	1.8e-46	75	330	76	335	0.747801	hypothetical protein	-	IPR013094|IPR029058	Alpha/Beta hydrolase fold|Alpha/beta hydrolase fold-3
UM956_8055	AA1.hmm	6.2e-84	388	723	468	832	0.355249	hypothetical protein	-	IPR001117|IPR002355|IPR008972|IPR011706|IPR011707	Cupredoxin|Multicopper oxidase, copper-binding site|Multicopper oxidase, type 1|Multicopper oxidase, type 2|Multicopper oxidase, type 3
UM956_808	GH3.hmm	1.1e-63	4	215	68	318	0.976852	hypothetical protein	Probable exo-1,4-beta-xylosidase bxlB	IPR001764|IPR002772|IPR017853|IPR026892	Glycoside hydrolase family 3|Glycoside hydrolase family 3 C-terminal domain|Glycoside hydrolase, family 3, N-terminal|Glycoside hydrolase, superfamily
UM956_810	GT21.hmm	1.9e-15	3	232	47	287	0.982833	hypothetical protein	-	IPR029044	Nucleotide-diphospho-sugar transferases
UM956_811	GH18.hmm	1.4e-21	6	207	182	461	0.679054	hypothetical protein	-	IPR001223|IPR001579|IPR013781|IPR017853	Glycoside hydrolase, catalytic domain|Glycoside hydrolase, chitinase active site|Glycoside hydrolase, family 18, catalytic domain|Glycoside hydrolase, superfamily
UM956_8133	GT90.hmm	1.2e-74	20	248	267	552	0.912	hypothetical protein	-	IPR006598	Lipopolysaccharide-modifying protein
UM956_8154	GH3.hmm	3.6e-57	4	216	112	330	0.981481	beta-glucosidase	Probable beta-glucosidase G	IPR001764|IPR002772|IPR017853|IPR026891|IPR026892	Fibronectin type III-like domain|Glycoside hydrolase family 3|Glycoside hydrolase family 3 C-terminal domain|Glycoside hydrolase, family 3, N-terminal|Glycoside hydrolase, superfamily
UM956_8213	GT32.hmm	3.2e-15	3	88	67	149	0.944444	hypothetical protein	-	IPR007577|IPR029044	Glycosyltransferase, DXD sugar-binding motif|Nucleotide-diphospho-sugar transferases
UM956_823	CE1.hmm	1.6e-08	103	215	114	226	0.493392	homoserine O-acetyltransferase	-	IPR000073|IPR008220|IPR029058	Alpha/Beta hydrolase fold|Alpha/beta hydrolase fold-1|Homoserine acetyltransferase
UM956_8266	GT25.hmm	2.6e-27	2	176	78	300	0.961326	hypothetical protein	-	-	-
UM956_827	GT69.hmm	4.2e-80	1	238	155	418	0.991632	hypothetical protein	-	IPR021047	Mannosyltransferase 1, CMT1
UM956_8290	GH72.hmm	1.8e-128	3	311	25	324	0.987179	1,3-beta-glucanosyltransferase gel1	1,3-beta-glucanosyltransferase gel1	IPR004886|IPR013781|IPR017853	Glucanosyltransferase|Glycoside hydrolase, catalytic domain|Glycoside hydrolase, superfamily
UM956_8374	GH109.hmm	4.2e-11	1	125	4	126	0.984127	hypothetical protein	-	IPR000683|IPR016040	NAD(P)-binding domain|Oxidoreductase, N-terminal
UM956_8395	CE1.hmm	3.6e-06	107	209	209	366	0.449339	hypothetical protein	-	IPR000073|IPR029058	Alpha/Beta hydrolase fold|Alpha/beta hydrolase fold-1
UM956_8399	GH32.hmm	4.8e-41	48	282	1	322	0.798635	hypothetical protein	-	IPR001362|IPR008985|IPR013148|IPR013189|IPR023296	Concanavalin A-like lectin/glucanases superfamily|Glycoside hydrolase, family 32|Glycosyl hydrolase family 32, C-terminal|Glycosyl hydrolase family 32, N-terminal|Glycosyl hydrolase, five-bladed beta-propellor domain
UM956_84	CE10.hmm	1.2e-25	82	324	132	375	0.709677	hypothetical protein	-	IPR002168|IPR013094|IPR029058	Alpha/Beta hydrolase fold|Alpha/beta hydrolase fold-3|Lipase, GDXG, active site
UM956_840	GH76.hmm	9.2e-56	68	338	113	489	0.75419	hypothetical protein	-	IPR005198|IPR008928|IPR012341	Glycoside hydrolase, family 76|Six-hairpin glycosidase|Six-hairpin glycosidase-like
UM956_8411	CE10.hmm	7.6e-47	46	310	16	303	0.774194	hypothetical protein	-	IPR013094|IPR029058	Alpha/Beta hydrolase fold|Alpha/beta hydrolase fold-3
UM956_8422	GT2.hmm	1.1e-06	2	167	38	238	0.982143	hypothetical protein	Heat shock protein hsp88 [Neurospora crassa OR74A]	IPR013126|IPR018181|IPR029044|IPR029047|IPR029048	Heat shock protein 70 family|Heat shock protein 70, conserved site|Heat shock protein 70kD, C-terminal domain|Heat shock protein 70kD, peptide-binding domain|Nucleotide-diphospho-sugar transferases
UM956_8453	AA3.hmm	4.1e-83	85	402	4	566	0.512945	hypothetical protein	-	IPR000172|IPR007867|IPR012132	Glucose-methanol-choline oxidoreductase|Glucose-methanol-choline oxidoreductase, C-terminal|Glucose-methanol-choline oxidoreductase, N-terminal
UM956_846	GH31.hmm	2.9e-67	7	427	191	624	0.983607	hypothetical protein	-	IPR000322|IPR011013|IPR017853	Galactose mutarotase-like domain|Glycoside hydrolase, family 31|Glycoside hydrolase, superfamily
UM956_8465	GH55.hmm	6.1e-252	9	739	23	810	0.986486	hypothetical protein	-	IPR011050|IPR012334|IPR024429	Endosialidase, N-terminal extension domain|Pectin lyase fold|Pectin lyase fold/virulence factor
UM956_8487	GT8.hmm	8.1e-41	29	256	12	278	0.883268	hypothetical protein	-	IPR002495|IPR029044	Glycosyl transferase, family 8|Nucleotide-diphospho-sugar transferases
UM956_8493	GH132.hmm	1.3e-95	10	302	127	428	0.963696	murein transglycosylase	-	IPR005556	SUN
UM956_8494	GH2.hmm	3.6e-200	28	750	52	1028	0.960106	hypothetical protein	-	IPR004199|IPR006101|IPR006102|IPR006103|IPR006104|IPR008979|IPR011013|IPR013781|IPR013812|IPR014718|IPR017853|IPR023232	Beta galactosidase small chain /domain 5|Galactose mutarotase-like domain|Galactose-binding domain-like|Glycoside hydrolase, catalytic domain|Glycoside hydrolase, family 2|Glycoside hydrolase, family 2, TIM barrel|Glycoside hydrolase, family 2, active site|Glycoside hydrolase, family 2, immunoglobulin-like beta-sandwich|Glycoside hydrolase, family 2/20, immunoglobulin-like beta-sandwich domain|Gl…
UM956_8503	CE10.hmm	2e-21	121	319	8	250	0.580645	hypothetical protein	-	IPR013094|IPR029058	Alpha/Beta hydrolase fold|Alpha/beta hydrolase fold-3
UM956_8506	AA4.hmm	1.5e-242	2	519	30	574	0.990421	hypothetical protein	Vanillyl-alcohol oxidase	IPR004113|IPR006094|IPR016164|IPR016166|IPR016167|IPR016169|IPR016170|IPR016171	CO dehydrogenase flavoprotein-like, FAD-binding, subdomain 2|FAD linked oxidase, N-terminal|FAD-binding, type 2|FAD-binding, type 2, subdomain 1|FAD-linked oxidase, C-terminal|FAD-linked oxidase-like, C-terminal|Vanillyl-alcohol oxidase, C-terminal subdomain 2|Vanillyl-alcohol oxidase/Cytokinin dehydrogenase C-terminal domain
UM956_8579	GH128.hmm	7.7e-53	5	224	53	298	0.977679	hypothetical protein	-	IPR013781|IPR017853|IPR024655	Glycoside hydrolase, catalytic domain|Glycoside hydrolase, superfamily|Uncharacterised protein family, glycosyl hydrolase catalytic domain
UM956_8588	CE1.hmm	0.00047	24	121	32	138	0.427313	hypothetical protein	-	IPR029058	Alpha/Beta hydrolase fold
UM956_859	AA3.hmm	5.4e-92	87	401	20	619	0.508091	hypothetical protein	-	IPR000172|IPR007867|IPR012132	Glucose-methanol-choline oxidoreductase|Glucose-methanol-choline oxidoreductase, C-terminal|Glucose-methanol-choline oxidoreductase, N-terminal
UM956_8590	CE10.hmm	1.1e-25	75	180	87	210	0.307918	hypothetical protein	-	IPR002018|IPR029058	Alpha/Beta hydrolase fold|Carboxylesterase, type B
UM956_8601	CE10.hmm	9.1e-30	67	246	77	285	0.524927	hypothetical protein	-	IPR002018|IPR019826|IPR029058	Alpha/Beta hydrolase fold|Carboxylesterase type B, active site|Carboxylesterase, type B
UM956_8615	CE1.hmm	1.7e-05	20	143	47	266	0.54185	hypothetical protein	-	IPR029058	Alpha/Beta hydrolase fold
UM956_8617	CE10.hmm	5.6e-50	71	318	102	355	0.72434	hypothetical protein	-	IPR013094|IPR029058	Alpha/Beta hydrolase fold|Alpha/beta hydrolase fold-3
UM956_8618	CBM50.hmm	7.3e-06	1	40	4	49	0.975	hypothetical protein	-	IPR018392	LysM domain
UM956_8618	CBM50.hmm	1.3e-05	1	40	56	99	0.975	hypothetical protein	-	IPR018392	LysM domain
UM956_8621	CE12.hmm	7e-09	3	202	28	228	0.947619	hypothetical protein	-	IPR001087|IPR013831	Lipase, GDSL|SGNH hydrolase-type esterase domain
UM956_8624	CE10.hmm	8e-16	78	315	742	969	0.695015	hypothetical protein	Probable dipeptidyl-aminopeptidase B	IPR001375|IPR002469|IPR029058	Alpha/Beta hydrolase fold|Peptidase S9, prolyl oligopeptidase, catalytic domain|Peptidase S9B, dipeptidylpeptidase IV N-terminal
UM956_8627	GH55.hmm	3.2e-68	360	691	242	519	0.447297	hypothetical protein	-	IPR011050|IPR028369	Beta mannosidase|Pectin lyase fold/virulence factor
UM956_8642	GH31.hmm	6e-121	1	426	253	705	0.995316	alpha-D-xyloside xylohydrolase	-	IPR000322|IPR011013|IPR013785|IPR017853|IPR025887	Aldolase-type TIM barrel|Galactose mutarotase-like domain|Glycoside hydrolase family 31, N-terminal domain|Glycoside hydrolase, family 31|Glycoside hydrolase, superfamily
UM956_8657	GT32.hmm	1.4e-10	27	86	90	149	0.655556	hypothetical protein	-	IPR008441|IPR029044	Capsular polysaccharide synthesis|Nucleotide-diphospho-sugar transferases
UM956_8677	CBM21.hmm	3.6e-34	2	107	347	455	0.981308	hypothetical protein	-	IPR005036	Putative phosphatase regulatory subunit
UM956_876	GH55.hmm	5.1e-136	8	352	27	378	0.464865	glucan 1,3-beta-glucosidase	-	IPR011050|IPR012334|IPR024429	Endosialidase, N-terminal extension domain|Pectin lyase fold|Pectin lyase fold/virulence factor
UM956_876	GH55.hmm	1.5e-164	327	739	462	883	0.556757	glucan 1,3-beta-glucosidase	-	IPR011050|IPR012334|IPR024429	Endosialidase, N-terminal extension domain|Pectin lyase fold|Pectin lyase fold/virulence factor
UM956_8802	CE10.hmm	7e-26	81	331	233	481	0.733138	hypothetical protein	-	IPR013094|IPR029058	Alpha/Beta hydrolase fold|Alpha/beta hydrolase fold-3
UM956_8883	CE1.hmm	1.7e-07	11	143	34	223	0.581498	hypothetical protein	-	IPR000639|IPR029058	Alpha/Beta hydrolase fold|Epoxide hydrolase-like
UM956_8884	GH31.hmm	9.7e-128	1	427	175	601	0.997658	hypothetical protein	-	IPR000322|IPR017853	Glycoside hydrolase, family 31|Glycoside hydrolase, superfamily
UM956_8932	GH47.hmm	1.9e-172	1	446	98	597	0.997758	mannosyl-oligosaccharide alpha-1,2-mannosidase	-	IPR001382	Glycoside hydrolase, family 47
UM956_8947	CE10.hmm	1.1e-29	94	309	104	333	0.630499	hypothetical protein	-	IPR013094|IPR029058	Alpha/Beta hydrolase fold|Alpha/beta hydrolase fold-3
UM956_8968	CBM16.hmm	2.5e-07	3	105	5	133	0.87931	-	-	IPR003305|IPR008979	Carbohydrate-binding, CenC-like|Galactose-binding domain-like
UM956_8971	CE1.hmm	3.3e-06	23	140	19	127	0.515419	chloride peroxidase	Non-heme chloroperoxidase	IPR000073|IPR000639|IPR029058	Alpha/Beta hydrolase fold|Alpha/beta hydrolase fold-1|Epoxide hydrolase-like
UM956_8972	CE10.hmm	0.00049	168	312	125	303	0.422287	hypothetical protein	-	IPR029058	Alpha/Beta hydrolase fold
UM956_8987	AA3.hmm	1.2e-83	86	400	1	547	0.508091	hypothetical protein	-	IPR000172|IPR007867|IPR012132	Glucose-methanol-choline oxidoreductase|Glucose-methanol-choline oxidoreductase, C-terminal|Glucose-methanol-choline oxidoreductase, N-terminal
UM956_9008	GH20.hmm	5.6e-75	8	335	218	583	0.970326	hypothetical protein	-	IPR013781|IPR015883|IPR017853|IPR025705|IPR029018|IPR029019	Beta-hexosaminidase|Beta-hexosaminidase, eukaryotic type, N-terminal|Chitobiase/beta-hexosaminidase domain 2-like|Glycoside hydrolase family 20, catalytic core|Glycoside hydrolase, catalytic domain|Glycoside hydrolase, superfamily
UM956_9021	GT69.hmm	1.2e-74	1	238	161	400	0.991632	hypothetical protein	-	IPR021047	Mannosyltransferase 1, CMT1
UM956_9091	AA1.hmm	1.4e-85	428	720	71	381	0.30965	hypothetical protein	-	IPR001117|IPR002355|IPR008972|IPR011706|IPR011707	Cupredoxin|Multicopper oxidase, copper-binding site|Multicopper oxidase, type 1|Multicopper oxidase, type 2|Multicopper oxidase, type 3
UM956_9104	GT62.hmm	2.7e-101	5	268	81	345	0.981343	mannan polymerase complexes MNN9 subunit	-	IPR005109|IPR029044	Anp1|Nucleotide-diphospho-sugar transferases
UM956_9114	GH31.hmm	9.1e-132	1	422	208	713	0.985948	alpha-D-xyloside xylohydrolase	-	IPR000322|IPR011013|IPR017853	Galactose mutarotase-like domain|Glycoside hydrolase, family 31|Glycoside hydrolase, superfamily
UM956_9127	GT35.hmm	1.1e-284	2	674	164	879	0.997033	starch phosphorylase	Glycogen phosphorylase [Saccharomyces cerevisiae S288c]	IPR000811|IPR011833	Glycogen/starch/alpha-glucan phosphorylase|Glycosyl transferase, family 35
UM956_9131	CE10.hmm	1.3e-24	94	330	118	365	0.692082	hypothetical protein	-	IPR013094|IPR029058	Alpha/Beta hydrolase fold|Alpha/beta hydrolase fold-3
UM956_9177	GH5.hmm	4e-34	29	275	382	704	0.894545	glucan 1,3-beta-glucosidase	-	IPR001547|IPR013781|IPR017853	Glycoside hydrolase, catalytic domain|Glycoside hydrolase, family 5|Glycoside hydrolase, superfamily
UM956_9227	GH18.hmm	5.8e-54	6	284	21	361	0.939189	hypothetical protein	-	IPR001223|IPR011583|IPR013781|IPR017853	Chitinase II|Glycoside hydrolase, catalytic domain|Glycoside hydrolase, family 18, catalytic domain|Glycoside hydrolase, superfamily
UM956_9259	AA4.hmm	2.8e-162	4	521	38	566	0.990421	hypothetical protein	-	IPR001128|IPR002401|IPR004113|IPR006094|IPR007219|IPR016164|IPR016166|IPR016167|IPR016169|IPR016170|IPR016171	CO dehydrogenase flavoprotein-like, FAD-binding, subdomain 2|Cytochrome P450|Cytochrome P450, E-class, group I|FAD linked oxidase, N-terminal|FAD-binding, type 2|FAD-binding, type 2, subdomain 1|FAD-linked oxidase, C-terminal|FAD-linked oxidase-like, C-terminal|Transcription factor domain, fungi|Vanillyl-alcohol oxidase, C-terminal subdomain 2|Vanillyl-alcohol oxidase/Cytokinin dehydrogenase C-te…
UM956_9276	GT34.hmm	1.3e-61	3	244	75	325	0.979675	hypothetical protein	-	IPR008630	Galactosyl transferase
UM956_9311	GT2.hmm	2.2e-20	2	164	142	316	0.964286	hypothetical protein	-	IPR029044	Nucleotide-diphospho-sugar transferases
UM956_933	CE10.hmm	2.4e-10	78	238	82	267	0.469208	hypothetical protein	-	IPR029058	Alpha/Beta hydrolase fold
UM956_9341	CE4.hmm	9.7e-18	21	127	48	156	0.815385	hypothetical protein	Peptidoglycan deacetylase	IPR002509|IPR011330	Glycoside hydrolase/deacetylase, beta/alpha-barrel|Polysaccharide deacetylase
UM956_9390	GH5.hmm	1.5e-25	10	238	52	367	0.829091	hypothetical protein	-	IPR001547|IPR013781|IPR017853	Glycoside hydrolase, catalytic domain|Glycoside hydrolase, family 5|Glycoside hydrolase, superfamily
UM956_9418	GH1.hmm	1e-162	4	425	10	479	0.981352	beta-glucosidase	Beta-glucosidase 1B	IPR001360|IPR013781|IPR017853|IPR018120	Glycoside hydrolase, catalytic domain|Glycoside hydrolase, family 1|Glycoside hydrolase, family 1, active site|Glycoside hydrolase, superfamily
UM956_9427	GT90.hmm	1.8e-75	3	243	318	585	0.96	hypothetical protein	-	IPR006598	Lipopolysaccharide-modifying protein
UM956_9435	AA5.hmm	3.3e-112	564	1024	9	497	0.359094	hypothetical protein	-	IPR009880|IPR011043|IPR013783|IPR014756|IPR015202|IPR015916	Domain of unknown function DUF1929|Galactose oxidase, beta-propeller|Galactose oxidase/kelch, beta-propeller|Glyoxal oxidase, N-terminal|Immunoglobulin E-set|Immunoglobulin-like fold
UM956_9489	GT1.hmm	6.3e-50	90	380	207	524	0.759162	hypothetical protein	-	IPR002213|IPR004276	Glycosyl transferase, family 28|UDP-glucuronosyl/UDP-glucosyltransferase
UM956_9530	CE10.hmm	2.3e-41	76	334	570	972	0.756598	esterase/lipase	-	IPR001841|IPR013083|IPR013094|IPR029058	Alpha/Beta hydrolase fold|Alpha/beta hydrolase fold-3|Zinc finger, RING-type|Zinc finger, RING/FYVE/PHD-type
UM956_9548	CE9.hmm	7.6e-97	2	373	9	391	0.994638	N-acetylglucosamine-6-phosphate deacetylase	-	IPR003764|IPR011059	Metal-dependent hydrolase, composite domain|N-acetylglucosamine-6-phosphate deacetylase
UM956_9557	GH130.hmm	8.4e-65	2	227	56	298	0.760135	hypothetical protein	-	IPR007184|IPR023296	Glycosyl hydrolase, five-bladed beta-propellor domain|Mannoside phosphorylase
UM956_9583	GT76.hmm	1.7e-103	3	407	20	448	0.992629	hypothetical protein	-	IPR007315	GPI mannosyltransferase 2
UM956_9597	GT39.hmm	6.9e-72	2	223	64	309	0.991031	dolichyl-phosphate-mannose-protein mannosyltransferase	-	IPR003342|IPR016093|IPR027004|IPR027005	Dolichyl-phosphate-mannose-protein mannosyltransferase 1/5|Glycosyl transferase, family 39|Glycosyltransferase 39 like|MIR motif
UM956_963	GT4.hmm	2.1e-31	10	158	464	629	0.925	hypothetical protein	-	IPR001296	Glycosyl transferase, family 1
UM956_9687	GH16.hmm	2.9e-23	51	176	84	237	0.661376	-	-	IPR000757|IPR008985|IPR013320|IPR018392	Concanavalin A-like lectin/glucanase, subgroup|Concanavalin A-like lectin/glucanases superfamily|Glycoside hydrolase, family 16|LysM domain
UM956_9687	CBM50.hmm	1.5e-06	1	40	288	331	0.975	-	-	IPR000757|IPR008985|IPR013320|IPR018392	Concanavalin A-like lectin/glucanase, subgroup|Concanavalin A-like lectin/glucanases superfamily|Glycoside hydrolase, family 16|LysM domain
UM956_9687	CBM50.hmm	3.9e-09	1	40	494	537	0.975	-	-	IPR000757|IPR008985|IPR013320|IPR018392	Concanavalin A-like lectin/glucanase, subgroup|Concanavalin A-like lectin/glucanases superfamily|Glycoside hydrolase, family 16|LysM domain
UM956_9739	AA6.hmm	2.9e-80	1	194	4	199	0.989744	NAD(P)H:quinone oxidoreductase, type IV	Minor allergen Alt a 7	IPR008254|IPR010089|IPR029039	Flavodoxin/nitric oxide synthase|Flavoprotein WrbA|Flavoprotein-like
UM956_9754	GH16.hmm	6.4e-26	11	187	77	296	0.931217	hypothetical protein	-	IPR000757|IPR008985|IPR013320	Concanavalin A-like lectin/glucanase, subgroup|Concanavalin A-like lectin/glucanases superfamily|Glycoside hydrolase, family 16
UM956_979	AA1.hmm	6.8e-100	447	792	32	392	0.365854	hypothetical protein	-	IPR001117|IPR002355|IPR008972|IPR011706|IPR011707	Cupredoxin|Multicopper oxidase, copper-binding site|Multicopper oxidase, type 1|Multicopper oxidase, type 2|Multicopper oxidase, type 3
UM956_9818	GH20.hmm	3.3e-93	8	336	177	544	0.973294	beta-N-acetylhexosaminidase	-	IPR013781|IPR015883|IPR017853|IPR025705|IPR029018|IPR029019	Beta-hexosaminidase|Beta-hexosaminidase, eukaryotic type, N-terminal|Chitobiase/beta-hexosaminidase domain 2-like|Glycoside hydrolase family 20, catalytic core|Glycoside hydrolase, catalytic domain|Glycoside hydrolase, superfamily
UM956_9885	GH15.hmm	2.3e-77	3	360	274	657	0.98892	hypothetical protein	-	IPR008928|IPR011613|IPR012341	Glycoside hydrolase family 15|Six-hairpin glycosidase|Six-hairpin glycosidase-like
UM956_9903	CE10.hmm	1.4e-46	35	336	34	352	0.882698	-	-	IPR002168|IPR013094|IPR029058	Alpha/Beta hydrolase fold|Alpha/beta hydrolase fold-3|Lipase, GDXG, active site
