# Supplementary material for: Genomic Analyses of Cladophialophora bantiana, a Major Cause of Cerebral Phaeohyphomycosis Provides Insight into Its Lifestyle, Virulence and Adaption in Host
Source: PLoS One. 2016 Aug 29;11(8):e0161008. doi: 10.1371/journal.pone.0161008 (PMC5003357; doi:10.1371/journal.pone.0161008)
Supplement: S7 Table — (XLS) [file pone.0161008.s013.xls]

## Sheet: Sheet1
Fungal species	Plant cell wall degrading enzymes
	Cellulose								Hemicellulose																	Pectin													Hemicellulose or pectin side chains
	GH								GH										CE							GH						CE	PL						GH						CE
	6	7	12	45	61	74	94	Total	10	11	26	27	29	31	35	36	39	67	1	2	3	5	15	16	Total	28	78	88	95	105	115	8	1	3	4	9	11	Total	43	51	53	54	62	93	12	Total
Cladophialophora bantianaUM 956	0	0	1	0	0	3	0	4	1	0	0	2	0	8	0	0	1	1	32	1	1	0	0	1	48	3	3	1	2	2	0	0	0	0	0	0	0	11	8	2	0	0	0	0	2	12
Cochliobolus heterostrophus C4	3	6	3	3	24	0	1	40	5	5	1	4	1	9	4	2	1	1	8	0	3	13	1	3	61	3	3	1	2	3	2	3	6	5	4	0	0	32	17	2	1	1	2	3	3	29
Cochliobolus heterostrophus C5	3	6	4	3	25	0	1	42	5	5	1	4	1	9	4	3	1	1	8	0	3	15	1	4	65	5	3	1	2	3	2	3	6	5	4	0	0	34	19	2	1	1	3	3	3	32
Cochliobolus sativus ND90Pr	3	6	3	3	24	0	1	40	5	5	1	4	1	9	4	2	1	1	7	0	4	14	1	3	62	4	5	1	2	3	2	3	6	5	4	0	0	35	16	2	1	1	2	3	3	28
Magnaporthe oryzae 70-15 version 8	3	5	4	1	23	1	1	38	6	5	0	4	4	6	0	2	1	1	8	1	6	18	1	2	65	4	3	1	1	3	3	1	2	1	1	0	0	20	19	3	1	1	4	1	3	32
Fusarium graminearum PH-1	1	2	4	1	15	1	0	24	5	3	0	2	1	8	3	3	2	1	4	1	5	12	0	2	52	6	7	1	2	3	2	6	9	7	3	1	0	47	17	2	1	1	1	2	3	27
Laccaria bicolor	0	0	3	0	13	0	0	16	0	0	0	1	0	5	1	0	0	0	0	0	0	1	0	4	12	7	0	2	1	0	0	4	0	0	0	0	0	14	0	0	0	0	0	0	0	0
Neurospora crassa OR74A	3	5	1	1	14	1	1	26	4	2	1	0	0	5	2	1	0	1	6	0	3	3	1	1	30	2	0	0	0	1	1	1	1	1	1	0	0	8	7	1	1	1	0	2	1	13
Trichoderma reesei QM6a	1	2	2	1	3	1	0	10	1	3	0	8	0	4	1	2	1	1	2	0	3	4	1	2	33	4	1	0	4	1	1	0	0	0	0	0	0	11	2	0	0	2	1	0	0	5
Cladosporium flavum	0	2	4	1	2	0	0	9	2	2	0	1	1	15	6	2	2	1	4	0	1	11	0	7	55	15	6	2	2	4	1	3	3	3	2	0	0	41	21	2	2	1	0	2	2	30
Ustilago maydis	0	0	0	2	0	0	0	2	2	1	1	1	0	2	1	1	0	0	1	0	0	3	0	0	13	1	0	0	0	1	1	1	1	0	0	0	0	5	3	2	0	0	1	0	0	6
Blumeria graminis	0	0	0	0	1	0	0	1	0	0	0	0	0	1	0	0	0	0	2	0	1	2	0	1	7	0	1	0	0	0	0	0	0	0	0	0	0	1	0	0	0	0	0	1	0	1
Aspergillus nidulans FGSC A4	2	3	1	1	9	2	0	18	3	2	3	3	0	10	4	4	2	1	3	0	5	4	0	3	47	10	9	3	3	4	1	3	9	5	4	1	1	53	18	3	1	1	2	2	2	29
