# Supplementary material for: Genomic Analyses of Cladophialophora bantiana, a Major Cause of Cerebral Phaeohyphomycosis Provides Insight into Its Lifestyle, Virulence and Adaption in Host
Source: PLoS One. 2016 Aug 29;11(8):e0161008. doi: 10.1371/journal.pone.0161008 (PMC5003357; doi:10.1371/journal.pone.0161008)
Supplement: S8 Table — (XLS) [file pone.0161008.s014.xls]

## Sheet: Sheet1
Peptidase	Family	Family type	Predicted active site residues	Predicted metal ligands	Merops annotation
UM956_560	S53	S53.003	E296, D300, D401, S515	-	tripeptidyl-peptidase I (Homo sapiens)
UM956_1298	M16C	M16.A04	E134, E206	H131, H135, E223	insulysin homologue ({Saccharomyces cerevisiae}) (Saccharomyces cerevisiae)
UM956_1637	A01A	A01.026	D101, Y145, D287	-	peptidase F (Aspergillus fumigatus)
UM956_1760	I51	I51.001	-	-	serine carboxypeptidase Y inhibitor ({Saccharomyces cerevisiae}) (Saccharomyces cerevisiae)
UM956_2019	I09	I09.003	-	-	peptidase B inhibitor (fungus) (Saccharomyces cerevisiae)
UM956_3019	A01A	A01.011	D117, Y162, D302	-	penicillopepsin (Penicillium janthinellum)
UM956_3675	S09C	S09.012	S566, D647, H679	-	dipeptidyl-peptidase V (Aspergillus fumigatus)
UM956_5030	M28A	M28.006	D193, E247	H191, D209, E248, D275, H357	Mername-AA063 peptidase (Aspergillus fumigatus)
UM956_5170	S10	S10.016	S238, D446, H503	-	carboxypeptidase OcpB (Aspergillus oryzae)
UM956_6237	A01A	A01.077	D108, Y151, D290	-	CtsD peptidase ({Aspergillus}-type) (Aspergillus fumigatus)
UM956_7399	A01A	A01.082	D78, Y124, D277	-	SA76 peptidase (Trichoderma harzianum)
UM956_7723	S10	S10.016	S257, D473, H534	-	carboxypeptidase OcpB (Aspergillus oryzae)
UM956_8204	I51	I51.001	-	-	serine carboxypeptidase Y inhibitor ({Saccharomyces cerevisiae}) (Saccharomyces cerevisiae)
UM956_9103	S10	S10.016	S224, D425, H483	-	carboxypeptidase OcpB (Aspergillus oryzae)
UM956_10315	A01A	A01.018	D104, Y147, D287	-	saccharopepsin (Saccharomyces cerevisiae)
UM956_10664	S10	S10.014	S209, D421, H494	-	carboxypeptidase O (Aspergillus saitoi)
UM956_10742	A01A	A01.061	D82, Y125, D272	-	candidapepsin SAP3 (Candida albicans)
UM956_10960	S08A	S08.052	D185, H217, N318, S383	-	cerevisin (Saccharomyces cerevisiae)
UM956_11186	S12	S12.A16	S108, K111, Y233	-	lact-9 g.p. ({Caenorhabditis elegans}) (Caenorhabditis elegans)
UM956_11426	S10	S10.001	S270, D462, H523	-	carboxypeptidase Y (Saccharomyces cerevisiae)
UM956_11644	C13	C13.005	H143, C185	-	glycosylphosphatidylinositol:protein transamidase (Saccharomyces cerevisiae)
UM956_12004	T03	T03.A03	T381	-	At4g39650 ({Arabidopsis thaliana}) (Arabidopsis thaliana)
