# Supplementary material for: Genomic Analyses of Cladophialophora bantiana, a Major Cause of Cerebral Phaeohyphomycosis Provides Insight into Its Lifestyle, Virulence and Adaption in Host
Source: PLoS One. 2016 Aug 29;11(8):e0161008. doi: 10.1371/journal.pone.0161008 (PMC5003357; doi:10.1371/journal.pone.0161008)
Supplement: S9 Table — (XLS) [file pone.0161008.s015.xls]

## Sheet: Sheet1
Stereochemical parameter	No. of data points	Parameter value	Comparison values		No. of band widths from mean remarks
			Typical value	Band width
Main chain
%-tage residues in A, B, L	275	83.6	76.6	10	0.7	Inside
Omega angle st dev	323	5	6	3	-0.3	Inside
Bad contacts / 100 residues	20	6.2	10.5	10	-0.4	Inside
Zeta angle st dev	292	1.5	3.1	1.6	-1	Better
H-bond energy st dev	181	0.8	0.9	0.2	-0.5	Inside
Overall G-factor	324	0	-0.6	0.3	2	Better
Side chain
Chi-1 gauche minus st dev	52	6.3	22.7	6.5	-2.5	Better
Chi-1 trans st dev	87	9.6	22.7	5.3	-2.5	Better
Chi-1 gauche plus st dev	116	8.2	21.3	4.9	-2.7	Better
Chi-1 pooled st dev	255	8.3	22	4.8	-2.8	Better
Chi-2 trans st dev	37	9	23.1	5	-2.8	Better
