# Supplementary material for: Genomic Analyses of Cladophialophora bantiana, a Major Cause of Cerebral Phaeohyphomycosis Provides Insight into Its Lifestyle, Virulence and Adaption in Host
Source: PLoS One. 2016 Aug 29;11(8):e0161008. doi: 10.1371/journal.pone.0161008 (PMC5003357; doi:10.1371/journal.pone.0161008)
Supplement: S10 Table — (XLSX) [file pone.0161008.s016.xlsx]

## Sheet: Sheet1
Model ID	Model name	Score	Relative score	Start	End	Strand	Predicted site sequence
MA0276.1	ASH1	6.972	0.848624509382751	325	334	1	ccacaacagg
MA0276.1	ASH1	6.804	0.845203455540929	339	348	-1	ccgtgtcatg
MA0276.1	ASH1	5.596	0.820604449344968	400	409	-1	tcggatcaga
MA0276.1	ASH1	8.583	0.881429972115941	802	811	1	ccgggtcacg
MA0276.1	ASH1	5.683	0.822376066513055	1035	1044	-1	tcgtgtaagg
