# Supplementary material for: Genomic Analyses of Cladophialophora bantiana, a Major Cause of Cerebral Phaeohyphomycosis Provides Insight into Its Lifestyle, Virulence and Adaption in Host
Source: PLoS One. 2016 Aug 29;11(8):e0161008. doi: 10.1371/journal.pone.0161008 (PMC5003357; doi:10.1371/journal.pone.0161008)
Supplement: S11 Table — (XLS) [file pone.0161008.s017.xls]

## Sheet: Sheet1
Gene ID	Description	GOs	Enzyme Codes
UM956_10046	ca2+-transporting atpase; atc2_schpo ame: full=calcium-transporting atpase 2	P:metabolic process; C:plant-type vacuole membrane; P:cellular calcium ion homeostasis; C:fungal-type vacuole membrane; F:protein self-association; P:response to salt stress; P:response to nematode; P:defense response to bacterium; C:endoplasmic reticulum membrane; P:negative regulation of programmed cell death; F:identical protein binding; P:response to carbon dioxide; P:anion homeostasis; F:cal…	EC:3.6.3.8
UM956_10135	rab other; vps21_yeast ame: full=vacuolar protein sorting-associated protein 21 ame: full=gtp-binding protein ypt51 ame: full=vacuolar protein-targeting protein 12	F:GTP binding; P:small GTPase mediated signal transduction; C:endocytic vesicle; P:G1 to G0 transition; C:vacuolar membrane; F:GDP binding; P:fruit morphogenesis; C:cytosol; P:lateral root development; C:membrane raft; P:vacuole inheritance; P:response to auxin stimulus; P:protein targeting to vacuole; C:plasma membrane; P:endosome organization; P:response to heat; C:early endosome; C:endosome me…	-
UM956_10173	snf7 family protein; chmp5_human ame: full=charged multivesicular body protein 5 ame: full=chromatin-modifying protein 5 ame: full=snf7 domain-containing protein 2 ame: full=vacuolar protein sorting-associated protein 60 short=vps60 short=hvps60	P:protein transport; C:cytosol; C:fungal-type vacuole membrane; P:filamentous growth; P:endosome to lysosome transport; F:identical protein binding; P:cellular membrane organization; P:regulation of receptor recycling; P:ubiquitin-dependent protein catabolic process via the multivesicular body sorting pathway; C:endosome membrane; P:symbiosis, encompassing mutualism through parasitism; P:lysosome…	-
UM956_1024	histone acetyltransferase; gcn5_yarli ame: full=histone acetyltransferase gcn5	P:acyl-carrier-protein biosynthetic process; C:NURF complex; P:root morphogenesis; P:apoptotic DNA fragmentation; P:neural tube closure; P:histone deubiquitination; P:in utero embryonic development; P:response to salicylic acid stimulus; P:metencephalon development; P:histone H4-K12 acetylation; P:regulation of glucosinolate biosynthetic process; P:midbrain development; C:Ada2/Gcn5/Ada3 transcrip…	-
UM956_10305	mfs sit siderophore-iron:h+ symporter; mirb_emeni ame: full=siderophore iron transporter mirb ame: full=major facilitator iron-regulated transporter b ame: full=triacetylfusarinine c permease	P:transmembrane transport; F:active transmembrane transporter activity; C:fungal-type vacuole; P:siderophore transport; C:vacuolar membrane; C:membrane part; F:siderophore transmembrane transporter activity; C:plasma membrane; P:amino acid transport	-
UM956_1033	camk camkl chk1 protein kinase; chk1_schpo ame: full=serine threonine-protein kinase chk1 ame: full=checkpoint kinase 1	F:protein kinase activity; F:nucleotide binding; C:nuclear lumen; C:plant-type vacuole membrane; P:interphase; P:response to pH; C:chromosomal part; P:response to salt stress; P:DNA metabolic process; P:cellular response to organic substance; P:protein phosphorylation; P:DNA damage checkpoint; F:identical protein binding	-
UM956_10335	histone h2a; h2a_phano ame: full=histone h2a	F:DNA binding; P:nucleosome assembly; P:DNA repair; C:replication fork protection complex; ; C:nuclear nucleosome	-
UM956_10336	histone h2b; h2b_aspor ame: full=histone h2b	F:DNA binding; P:nucleosome assembly; P:postreplication repair; C:replication fork protection complex; ; C:nuclear nucleosome; F:protein binding	-
UM956_10372	atp-dependent rna helicase dhh1; dhh1_cocim ame: full=atp-dependent rna helicase dhh1	F:RNA binding; P:regulation of translation; C:cytoplasmic mRNA processing body; F:ATP binding; P:mRNA processing; P:mRNA transport; C:cytoplasmic stress granule; P:cell cycle arrest in response to nitrogen starvation; P:stress granule assembly; P:cell morphogenesis involved in conjugation with cellular fusion; F:identical protein binding; P:deadenylation-dependent decapping of nuclear-transcribed…	-
UM956_10385	neutral trehalase; treb_emeni ame: full=neutral trehalase ame: full= -trehalase ame: full= -trehalose glucohydrolase	F:calcium ion binding; P:trehalose catabolic process; F:alpha,alpha-trehalase activity; P:starch metabolic process; P:sucrose metabolic process; C:cytosol; C:mitochondrion; P:response to cold; P:cellular response to oxidative stress; P:response to osmotic stress; P:ascospore formation; F:protein binding; P:cellular response to heat	EC:3.2.1.28
UM956_10486	iron-sulfur clusters transporter mitochondrial; atm1_aspor ame: full=iron-sulfur clusters transporter mitochondrial flags: precursor	F:xenobiotic-transporting ATPase activity; C:integral to membrane; C:mitochondrial inner membrane; P:ATP catabolic process; F:ATP binding; P:drug transmembrane transport; F:iron ion transmembrane transporter activity; P:heme transport; P:iron ion transmembrane transport; P:cellular iron ion homeostasis; P:cellular response to oxidative stress; F:heme transporter activity	EC:3.6.3.44
UM956_10489	dna repair protein rhp54; rad54_schpo ame: full=dna repair protein rhp54 ame: full=rad54 homolog 1	F:ATP binding; F:helicase activity; F:protein binding; P:reciprocal meiotic recombination; F:DNA translocase activity; P:DNA synthesis involved in DNA repair; P:double-strand break repair via synthesis-dependent strand annealing; P:positive regulation of endodeoxyribonuclease activity; C:spindle; P:telomere maintenance via recombination; P:chromatin remodeling; P:response to drug; P:response to i…	-
UM956_10492	aconitate mitochondrial; acon_aspfu ame: full=aconitate mitochondrial short=aconitase ame: full=citrate hydro-lyase ame: full=homocitrate dehydratase flags: precursor	F:aconitate hydratase activity; F:4 iron, 4 sulfur cluster binding; P:reductive tricarboxylic acid cycle; P:glyoxylate metabolic process; F:citrate hydro-lyase (cis-aconitate-forming) activity; C:cytosol; P:propionate metabolic process; F:double-stranded DNA binding; P:glutamate biosynthetic process; C:mitochondrial nucleoid; F:isocitrate hydro-lyase (cis-aconitate-forming) activity; P:mitochondr…	EC:4.2.1.3
UM956_10499	-trehalose-phosphate synthase; tpsa_aspng ame: full= -trehalose-phosphate synthase	F:alpha,alpha-trehalose-phosphate synthase (UDP-forming) activity; P:trehalose biosynthetic process; P:starch metabolic process; P:sucrose metabolic process; C:cytosol; P:response to jasmonic acid stimulus; F:trehalose-phosphatase activity; P:cellular response to stress; P:response to wounding; C:plastid; P:diterpenoid biosynthetic process; P:cell division; F:(E,E)-geranyllinalool synthase activi…	EC:2.4.1.15; EC:3.1.3.12
UM956_10530	cmgc mapk protein kinase; mapk_fusso ame: full=mitogen-activated protein kinase ame: full=	F:MAP kinase activity; F:ATP binding; P:transmembrane receptor protein serine/threonine kinase signaling pathway; P:serine family amino acid metabolic process; C:spindle pole body; P:signal transduction involved in filamentous growth; P:pheromone-dependent signal transduction involved in conjugation with cellular fusion; P:MyD88-independent toll-like receptor signaling pathway; P:negative regulat…	EC:2.7.11.24; EC:2.7.11.23
UM956_10619	cytochrome family 51 (sterol 14-demethylase); cp51_uncne ame: full=eburicol 14-alpha-demethylase ame: full=cypli ame: full=cytochrome p450 51 ame: full=cytochrome p450-14dm ame: full=cytochrome p450-lia1 ame: full=sterol 14-alpha demethylase	F:iron ion binding; F:sterol 14-demethylase activity; P:ergosterol biosynthetic process; F:identical protein binding; C:membrane part; P:cholesterol biosynthetic process; C:endoplasmic reticulum	EC:1.14.13.70
UM956_10628	camp-dependent protein kinase regulatory subunit; kapr_aspfu ame: full=camp-dependent protein kinase regulatory subunit short=pka regulatory subunit	F:kinase activity; F:cAMP binding; F:cAMP-dependent protein kinase regulator activity; C:cAMP-dependent protein kinase complex; P:regulation of protein kinase activity; C:cytosol; P:negative regulation of meiotic cell cycle; P:cellular response to stress; F:identical protein binding; F:cAMP-dependent protein kinase inhibitor activity; P:negative regulation of Ras protein signal transduction; C:nu…	-
UM956_10641	abc drug exporter; cdr4_canax ame: full=abc transporter cdr4	P:propionate metabolic process; C:mitochondrion; F:xenobiotic-transporting ATPase activity; P:drug transmembrane transport; P:organic acid transport; P:cellular response to stress; F:identical protein binding; C:membrane fraction; P:response to singlet oxygen; F:organic acid transmembrane transporter activity; C:plasma membrane	EC:3.6.3.44
UM956_10657	cmgc mapk erk1 protein kinase; spm1_schpo ame: full=mitogen-activated protein kinase spm1 short=map kinase spm1 ame: full=map kinase pmk1	F:MAP kinase activity; P:protein phosphorylation; F:ATP binding; P:transmembrane receptor protein serine/threonine kinase signaling pathway; P:serine family amino acid metabolic process; P:cell cycle arrest in response to pheromone; P:positive regulation of establishment of bipolar cell polarity regulating cell shape; P:regulation of transcription factor import into nucleus; P:signal transduction…	EC:2.7.11.24
UM956_10667	catalase; cata_schpo ame: full=catalase	P:hydrogen peroxide catabolic process; F:heme binding; F:catalase activity; P:oxidation-reduction process; P:tryptophan metabolic process; P:peroxidase reaction; P:methane metabolic process; P:determination of adult lifespan; P:UV protection; P:age-dependent response to reactive oxygen species; C:mitochondrial matrix; P:cellular response to water deprivation; F:NADP binding; P:nucleobase-containi…	EC:1.11.1.6
UM956_10699	dna mismatch repair protein msh-2; msh2_neucr ame: full=dna mismatch repair protein msh-2	C:MutSalpha complex; C:MutSbeta complex; F:ATP binding; F:oxidized purine DNA binding; F:protein homodimerization activity; F:loop DNA binding; P:in utero embryonic development; P:postreplication repair; P:response to X-ray; F:protein C-terminus binding; F:single-stranded DNA binding; P:maintenance of DNA repeat elements; P:meiotic mismatch repair; P:somatic hypermutation of immunoglobulin genes;…	-
UM956_10720	phosphatidylinositol; sec14_schpo ame: full=sec14 cytosolic factor ame: full=phosphatidylinositol phosphatidyl-choline transfer protein short=pi pc tp ame: full=sporulation-specific protein 20	C:cell division site; C:cytosol; F:phosphatidylinositol transporter activity; P:mannosyl-inositol phosphorylceramide metabolic process; P:regulation of filamentous growth; C:prospore membrane; P:phosphatidylinositol metabolic process; P:cell cycle cytokinesis; C:cell tip; P:phosphatidylcholine metabolic process; P:flower development; P:Golgi to vacuole transport; P:phospholipid transport; F:prote…	-
UM956_10722	ubiquitin-40s ribosomal protein s27a; rs27a_neucr ame: full=ubiquitin-40s ribosomal protein s27a contains: ame: full=ubiquitin contains: ame: full=40s ribosomal protein s27a ame: full=cytoplasmic ribosomal protein 6 short=crp6 ame: full=s37 flags: precursor	F:structural constituent of ribosome; P:ribosome biogenesis; P:activation of MAPK activity involved in innate immune response; P:endosomal transport; P:negative regulation of ubiquitin-protein ligase activity involved in mitotic cell cycle; P:MyD88-independent toll-like receptor signaling pathway; P:positive regulation of I-kappaB kinase/NF-kappaB cascade; P:DNA repair; P:toll-like receptor 3 sig…	-
UM956_10738	two-component unclassified response regulator; prr1_schpo ame: full=transcription factor prr1 ame: full=pombe response regulator 1	F:protein binding; P:spindle pole body duplication; P:regulation of transcription from RNA polymerase II promoter; F:transcription cofactor activity; P:sexual reproduction; F:sequence-specific DNA binding; P:negative regulation of TOR signaling cascade; P:response to heat; F:sequence-specific DNA binding transcription factor activity; P:multi-organism process; P:developmental process; P:cellular …	-
UM956_10787	metacaspase a; mca1a_aspfc ame: full=metacaspase-1a flags: precursor	P:apoptotic process; P:proteolysis; F:cysteine-type endopeptidase activity	EC:3.4.22.0
UM956_10792	serine cytosolic; glyc_neucr ame: full=serine cytosolic short=shmt ame: full=glycine hydroxymethyltransferase ame: full=serine methylase	F:pyridoxal phosphate binding; P:L-serine metabolic process; F:glycine hydroxymethyltransferase activity; P:methylation; F:methyltransferase activity; F:poly(U) RNA binding; P:plant-type hypersensitive response; P:glycine decarboxylation via glycine cleavage system; C:mating projection tip; P:response to cold; C:plasma membrane enriched fraction; P:serine family amino acid biosynthetic process; F…	EC:2.1.2.1; EC:2.1.1.0
UM956_10811	26s protease regulatory subunit 6b; prs6b_aspng ame: full=26s protease regulatory subunit 6b homolog	F:ATP binding; F:peptidase activity; F:signal transducer activity; P:viral reproduction; P:negative regulation of ubiquitin-protein ligase activity involved in mitotic cell cycle; P:leaf morphogenesis; C:proteasome regulatory particle, base subcomplex; P:blastocyst development; P:nematode larval development; P:DNA repair; P:M/G1 transition of mitotic cell cycle; P:S phase of mitotic cell cycle; P…	EC:3.6.1.3
UM956_10812	bzip transcription factor; atf1_schpo ame: full=transcription factor atf1 ame: full=protein sss1 ame: full=transcription factor mts1	F:sequence-specific DNA binding transcription factor activity; P:response to arsenic-containing substance; P:positive regulation of transcription from RNA polymerase II promoter during meiosis; C:nuclear chromatin; F:protein homodimerization activity; P:MyD88-independent toll-like receptor signaling pathway; P:negative regulation of astrocyte differentiation; P:toll-like receptor 3 signaling path…	-
UM956_10843	mitotic spindle assembly checkpoint protein mad2; mad2_schpo ame: full=mitotic spindle checkpoint component mad2	P:negative regulation of mitotic anaphase-promoting complex activity; P:mitotic prometaphase; C:condensed nuclear chromosome kinetochore; P:mitotic cell cycle G2/M transition decatenation checkpoint; P:positive regulation of mitotic cell cycle spindle assembly checkpoint; C:chromocenter; C:cytosol; C:nuclear pore; P:pollen sperm cell differentiation; C:mitotic checkpoint complex; C:perinuclear re…	-
UM956_10856	alternative oxidase; aox_podas ame: full=alternative mitochondrial flags: precursor	F:metal ion binding; C:mitochondrial inner membrane; F:oxidoreductase activity; P:respiratory gaseous exchange; C:respiratory chain; P:transport; C:integral to membrane; P:electron transport chain	-
UM956_10894	isocitrate dehydrogenase; idhp_aspng ame: full=isocitrate dehydrogenase	F:NAD binding; F:isocitrate dehydrogenase (NADP+) activity; F:magnesium ion binding; P:isocitrate metabolic process; P:glutathione metabolic process; P:reductive tricarboxylic acid cycle; P:fatty acid beta-oxidation; C:plastid; P:glyoxylate cycle; F:NADP binding; P:female gonad development; C:mitochondrial inner membrane; P:glutamate biosynthetic process; P:response to steroid hormone stimulus; C…	EC:1.1.1.42
UM956_10902	actin-like protein; actz_neucr ame: full=actin-like protein ame: full=centractin	C:microtubule organizing center; P:vesicle-mediated transport; C:cytosol; C:cell wall; P:root hair elongation; P:seed germination; C:mitochondrion; C:nucleolus; P:G2/M transition of mitotic cell cycle; P:response to light stimulus; P:response to wounding; P:cell division; P:actin cytoskeleton organization; P:response to auxin stimulus; F:ATP binding; F:protein binding; F:structural constituent of…	-
UM956_10930	chitin synthase 2; chs2_exode ame: full=chitin synthase 2 ame: full=chitin-udp acetyl-glucosaminyl transferase 2 ame: full=class-i chitin synthase 2	F:chitin synthase activity; C:plasma membrane; C:integral to membrane; P:actomyosin contractile ring contraction; P:cell budding; C:cellular bud neck; P:cytokinesis, completion of separation; C:membrane fraction; C:chitosome; F:protein binding; P:ascospore wall assembly; P:ascospore wall chitin biosynthetic process; C:endoplasmic reticulum	EC:2.4.1.16
UM956_10975	transaldolase; tal1_fuso4 ame: full=transaldolase short= al	F:sedoheptulose-7-phosphate:D-glyceraldehyde-3-phosphate glyceronetransferase activity; P:pentose-phosphate shunt, non-oxidative branch; F:protein binding; C:nucleus; C:cytosol	EC:2.2.1.2
UM956_11010	prostaglandin-endoperoxide synthase 1; ppoc_aspfu ame: full=linoleate 10r-lipoxygenase ame: full=cyclooxygenase-like fatty acid oxygenase ame: full=fatty acid oxygenase ppoc ame: full=linoleate 10r-dioxygenase short=10r-dox ame: full=psi-producing oxygenase c short= poc	F:iron ion binding; P:regulation of localization; P:regulation of system process; P:tissue development; P:response to inorganic substance; P:organ development; C:intracellular membrane-bounded organelle; P:response to oxidative stress; P:neurological system process; P:regulation of cell proliferation; P:response to organic substance; P:prostaglandin biosynthetic process; P:positive regulation of …	EC:1.13.11.0
UM956_1104	tctp family protein; tctp_aspfu ame: full=translationally-controlled tumor protein homolog short=tctp	P:response to virus; C:ribosome; P:tRNA splicing, via endonucleolytic cleavage and ligation; P:translation; C:tubulin complex; F:2'-phosphotransferase activity; P:spermatogenesis; C:extracellular space; F:calcium ion binding; C:cytosol; P:anti-apoptosis; P:stem cell maintenance; C:multivesicular body; F:transcription factor binding; P:cellular response to oxidative stress; C:mitochondrion; C:tran…	-
UM956_11048	peroxiredoxin pmp20; pmp20_emeni ame: full= peroxiredoxin pmp20 ame: full=peroxisomal membrane protein pmp20 ame: full=thioredoxin reductase	P:cell redox homeostasis; P:oxidation-reduction process; P:response to oxidative stress; F:microtubule binding; C:peroxisome; P:spindle assembly; P:regulation of apoptotic process; C:chloroplast envelope; C:plasma membrane enriched fraction; F:thioredoxin peroxidase activity; P:response to cadmium ion; C:nucleus; C:plasma membrane; C:tubulin complex; P:peroxidase reaction	-
UM956_11055	peptidyl-prolyl cis-trans isomerase-like 1; ppil1_aspfu ame: full=peptidyl-prolyl cis-trans isomerase-like 1 short=ppiase ame: full=rotamase	P:protein folding; P:protein peptidyl-prolyl isomerization; F:peptidyl-prolyl cis-trans isomerase activity; F:histone binding; P:regulation of histone methylation; P:regulation of root meristem growth; P:sepal formation; C:cytosol; C:catalytic step 2 spliceosome; P:meristem structural organization; P:nuclear mRNA splicing, via spliceosome; C:CUL4-RING ubiquitin ligase complex; P:leaf shaping; P:l…	EC:5.2.1.8
UM956_11070	26s protease regulatory subunit 4; prs4_schpo ame: full=26s protease regulatory subunit 4 homolog ame: full=protein mts2	F:ATP binding; F:peptidase activity; F:signal transducer activity; P:viral reproduction; P:negative regulation of ubiquitin-protein ligase activity involved in mitotic cell cycle; P:leaf morphogenesis; C:proteasome regulatory particle, base subcomplex; P:blastocyst development; P:nematode larval development; P:M/G1 transition of mitotic cell cycle; P:peptide catabolic process; P:S phase of mitoti…	EC:3.6.1.3
UM956_11123	achain crystal recombinant expression and mutagenesis studies of the bifunctional catalase-phenol oxidase from scytalidium thermophilum; catb_emeni ame: full=catalase b flags: precursor	P:hydrogen peroxide catabolic process; F:heme binding; F:catalase activity; P:oxidation-reduction process; P:tryptophan metabolic process; P:peroxidase reaction; P:methane metabolic process; C:intracellular membrane-bounded organelle; C:ascospore wall; C:cytoplasmic part; P:conidium formation	EC:1.11.1.6
UM956_11157	pyridoxine biosynthesis protein pdx1; pdx1_emeni ame: full=pyridoxine biosynthesis protein pyroa ame: full=pdx1 homolog	P:response to stress; P:pyridoxal phosphate biosynthetic process; F:lyase activity; C:chloroplast; C:cytosol; F:protein heterodimerization activity; P:pyridoxine biosynthetic process	-
UM956_1119	gtp-binding nuclear protein gsp1 ran; gsp1_canaw ame: full=gtp-binding nuclear protein gsp1 ran	P:GTP catabolic process; F:GTPase activity; F:GTP binding; P:exonucleolytic trimming to generate mature 3'-end of 5.8S rRNA from tricistronic rRNA transcript (SSU-rRNA, 5.8S rRNA, LSU-rRNA); P:mitotic spindle organization; P:nematode larval development; P:regulation of mitotic cell cycle; P:androgen receptor signaling pathway; P:cell division; C:nuclear pore; C:cytosol; P:DNA metabolic process; P…	-
UM956_11249	e3 ubiquitin ligase complex scf subunit sconc; skp1_asptn ame: full=e3 ubiquitin ligase complex scf subunit sconc ame: full=sulfur controller c ame: full=sulfur metabolite repression control protein c	F:kinase activity; P:phosphorylation; P:negative regulation of DNA recombination; C:nucleoplasm; F:protein binding; P:positive regulation of ubiquitin-protein ligase activity involved in mitotic cell cycle; P:mitotic cell cycle G2/M transition DNA damage checkpoint; P:viral reproduction; P:negative regulation of mitotic metaphase/anaphase transition; P:protein ubiquitination involved in ubiquitin…	EC:6.3.2.19
UM956_11299	atp-dependent dna helicase 2 subunit 1; ku70_aspor ame: full=atp-dependent dna helicase ii subunit 1 ame: full=atp-dependent dna helicase ii subunit ku70	F:helicase activity; F:nucleotide binding; C:nuclear lumen; C:chromosome, telomeric region; F:protein binding; P:viral reproduction; P:DNA recombination; F:telomeric DNA binding; P:chromosome organization; P:negative regulation of transcription, DNA-dependent; P:double-strand break repair; C:nonhomologous end joining complex	-
UM956_11367	vacuolar protein sorting-associated protein 74; vps74_schpo ame: full=vacuolar protein sorting-associated protein 74	C:cytosol; P:regulation of mitochondrion organization; C:extrinsic to membrane; F:phosphatidylinositol-4-phosphate binding; C:mitochondrion; P:retrograde vesicle-mediated transport, Golgi to ER; C:endosome; P:positive regulation of TOR signaling cascade; F:protein binding; P:endoplasmic reticulum unfolded protein response; C:trans-Golgi network; P:cell proliferation; P:protein localization in Gol…	-
UM956_11393	atpase get3; get3_aspcl ame: full=atpase get3 ame: full=arsenical pump-driving atpase ame: full=arsenite-stimulated atpase ame: full=golgi to er traffic protein 3 ame: full=guided entry of tail-anchored proteins 3	F:metal ion binding; P:transport; F:hydrolase activity; F:ATP binding; C:endoplasmic reticulum; P:cellular metal ion homeostasis	-
UM956_11465	alcohol dehydrogenase 1; adh1_aspfn ame: full=alcohol dehydrogenase 1 ame: full=alcohol dehydrogenase i	F:zinc ion binding; C:soluble fraction; P:NADH oxidation; F:methylglyoxal reductase (NADH-dependent) activity; P:ethanol biosynthetic process involved in glucose fermentation to ethanol; F:alcohol dehydrogenase (NAD) activity; C:plasma membrane enriched fraction; F:protein binding; C:mitochondrial matrix; C:nucleus; P:pyruvate metabolic process	EC:1.1.1.78; EC:1.1.1.1
UM956_11477	trehalose 6-phosphate synthase; tps2_yeast ame: full=trehalose-phosphatase ame: full=trehalose synthase complex catalytic subunit tps2 ame: full=trehalose-6-phosphate phosphatase short=tpp	F:alpha,alpha-trehalose-phosphate synthase (UDP-forming) activity; P:trehalose biosynthetic process; P:starch metabolic process; P:sucrose metabolic process; C:cytosol; P:response to jasmonic acid stimulus; C:mitochondrion; P:monoterpenoid biosynthetic process; F:trehalose-phosphatase activity; P:cellular response to stress; P:response to wounding; P:response to herbivore; F:protein binding; F:(E…	EC:2.4.1.15; EC:3.1.3.12; EC:4.2.3.15
UM956_1152	hsp98-like protein; hsp98_neucr ame: full=heat shock protein hsp98 ame: full=protein aggregation-remodeling factor hsp98	F:peptidase activity; P:ATP catabolic process; F:ATP binding; F:ADP binding; P:chaperone cofactor-dependent protein refolding; P:inheritance of oxidatively modified proteins involved in replicative cell aging; F:chaperone binding; F:ATPase activity, coupled; C:TRC complex; P:protein unfolding; P:trehalose metabolism in response to heat stress; P:cellular heat acclimation; F:unfolded protein bindi…	-
UM956_11522	-beta-glucan synthase component fks1; fks1_aspnc ame: full= -beta-glucan synthase component fks1 ame: full= -beta-d-glucan-udp glucosyltransferase	F:1,3-beta-D-glucan synthase activity; C:1,3-beta-D-glucan synthase complex; P:starch metabolic process; P:sucrose metabolic process; P:cell wall (1->3)-beta-D-glucan biosynthetic process; P:conjugation with cellular fusion; C:site of polarized growth; C:fungal-type cell wall; C:actin cap; P:cellular response to stimulus; C:actomyosin contractile ring; P:regulation of cell cycle cytokinesis; C:ce…	EC:2.4.1.34
UM956_11546	14-3-3 family protein; 1433_triha ame: full=14-3-3 protein homolog ame: full=th1433	F:protein domain specific binding; C:spindle pole body; P:hippocampus development; P:signal transduction involved in filamentous growth; P:negative regulation of ubiquitin-protein ligase activity involved in mitotic cell cycle; F:phosphoserine binding; P:negative regulation of transcription during meiosis; C:axon part; P:DNA repair; P:pre-replicative complex assembly; P:meiosis; P:cerebral cortex…	EC:3.1.1.4
UM956_11554	eukaryotic translation initiation factor 3 subunit i; eif3i_cocim ame: full=eukaryotic translation initiation factor 3 subunit i short=eif3i ame: full=eukaryotic translation initiation factor 3 39 kda subunit homolog short=eif-3 39 kda subunit homolog	F:translation initiation factor activity; C:ribosome; P:regulation of translational initiation; C:eukaryotic 43S preinitiation complex; F:protein binding; P:cellular response to osmotic stress; C:eukaryotic translation initiation factor 3 complex, eIF3m; C:eukaryotic translation initiation factor 3 complex, eIF3e; C:cytosol; C:nuclear periphery	-
UM956_11601	glutamate 5-kinase; prob_schpo ame: full=probable glutamate 5-kinase short=gk ame: full=gamma-glutamyl kinase	C:cytoplasm; F:identical protein binding; P:proline biosynthetic process; F:glutamate 5-kinase activity; P:urea cycle intermediate metabolic process; P:glutamate biosynthetic process; P:phosphorylation	EC:2.7.2.11
UM956_11633	dna topoisomerase ii; top2_pench ame: full=dna topoisomerase 2 ame: full=dna topoisomerase ii	F:sequence-specific DNA binding transcription factor activity; F:DNA topoisomerase (ATP-hydrolyzing) activity; F:ATP binding; P:DNA topological change; C:transcription factor complex; ; C:WINAC complex; F:ubiquitin binding; F:protein kinase C binding; F:protein homodimerization activity; P:mRNA export from nucleus; P:cerebellar granule cell differentiation; P:DNA strand elongation involved in DNA…	EC:5.99.1.3
UM956_11691	enolase; eno1_yeast ame: full=enolase 1 ame: full=2-phospho-d-glycerate hydro-lyase 1 ame: full=2-phosphoglycerate dehydratase 1	P:regulation of vacuole fusion, non-autophagic; C:fungal-type vacuole; C:mitochondrion; C:phosphopyruvate hydratase complex; C:plasma membrane enriched fraction; F:protein binding; P:glycolysis; P:gluconeogenesis; F:phosphopyruvate hydratase activity; C:nucleus; P:tryptophan biosynthetic process; P:tyrosine biosynthetic process; P:L-phenylalanine biosynthetic process	EC:4.2.1.11
UM956_11704	pro-apoptotic serine protease; nm111_aspor ame: full=pro-apoptotic serine protease nma111	P:apoptotic process; P:proteolysis; C:nucleus; F:serine-type endopeptidase activity; P:cellular lipid metabolic process; P:protein catabolic process; P:cellular response to heat	EC:3.4.21.0
UM956_11733	vesicle-fusing atpase; sec18_schpo ame: full=vesicular-fusion protein sec18	F:ATP binding; C:dendritic shaft; P:regulation of exocytosis; F:protein C-terminus binding; P:neurotransmitter secretion; F:Rab GTPase binding; P:inter-Golgi cisterna vesicle-mediated transport; C:mating projection tip; F:ATP-dependent protein binding; P:vesicle fusion with Golgi apparatus; C:cytosol; P:SNARE complex disassembly; P:Golgi vesicle docking; C:Golgi stack; P:autophagic vacuole assemb…	-
UM956_11824	translation initiation factor 2 subunit 1; if2a_yeast ame: full=eukaryotic translation initiation factor 2 subunit alpha short=eif-2-alpha	C:eukaryotic translation initiation factor 2 complex; F:translation initiation factor activity; C:ribosome; C:cytosol; P:protein autophosphorylation; C:multi-eIF complex; C:eukaryotic translation initiation factor 2B complex; F:ribosome binding; C:cytoplasmic stress granule; F:protein binding; C:polysome; P:regulation of translational initiation in response to osmotic stress; P:mitotic cell cycle…	-
UM956_11891	dna lyase apn2; apn2_schpo ame: full=dna-(apurinic or apyrimidinic site) lyase 2 ame: full=ap endonuclease 2 ame: full=apurinic-apyrimidinic endonuclease 2	P:cellular response to reactive oxygen species; F:nucleic acid binding; P:regulation of cellular process; F:endonuclease activity; C:intracellular organelle part; F:double-stranded DNA specific 3'-5' exodeoxyribonuclease activity; C:cytoplasmic part; C:nucleus; P:DNA repair; P:DNA catabolic process	-
UM956_11933	stress-induced-phosphoprotein 1; sti1_schpo ame: full=heat shock protein sti1 homolog	P:axon guidance; P:determination of adult lifespan; F:chaperone binding; F:Hsp70 protein binding; P:protein folding; P:response to hydrogen peroxide; F:protein C-terminus binding; F:protein kinase binding; P:regulation of JAK-STAT cascade; F:Hsp90 protein binding; P:gonad development; C:Golgi apparatus; C:cytosol; F:identical protein binding; C:protein complex; P:response to high light intensity;…	-
UM956_11935	histone deacetylase; hos2_yeast ame: full=probable histone deacetylase hos2	F:histone deacetylase activity (H3-K9 specific); F:histone deacetylase activity (H3-K14 specific); F:NAD-dependent histone deacetylase activity; F:sequence-specific DNA binding transcription factor activity; F:activating transcription factor binding; P:hippocampus development; P:replicative cell aging; C:Rpd3L complex; P:chromatin silencing at centromere; P:negative regulation of JNK cascade; P:p…	EC:3.5.1.98
UM956_12059	pyruvate kinase; kpyk_emeni ame: full=pyruvate kinase short=pk	F:pyruvate kinase activity; P:phosphorylation; F:potassium ion binding; F:ATP binding; F:magnesium ion binding; P:glycolysis; P:gluconeogenesis; P:purine nucleobase metabolic process; P:carbon utilization; P:programmed cell death; C:cytosol; C:mitochondrion; P:pyruvate metabolic process; P:negative regulation of G0 to G1 transition; C:plasma membrane enriched fraction; F:protein binding; C:nucleu…	EC:2.7.1.40
UM956_12070	ww domain protein	-
UM956_12128	peptide-methionine -s-oxide reductase; msra_schpo ame: full=probable peptide methionine sulfoxide reductase short=protein-methionine-s-oxide reductase ame: full=peptide-methionine -s-oxide reductase short=peptide met reductase	F:protein binding; P:cellular response to oxidative stress; C:nucleus; C:cytosol; F:peptide-methionine-(S)-S-oxide reductase activity; P:cellular protein modification process	EC:1.8.4.11
UM956_12157	peptidyl-prolyl cis-trans mitochondrial; cyph_neucr ame: full=peptidyl-prolyl cis-trans mitochondrial short=ppiase ame: full=cyclophilin short=cph ame: full=cyclosporin a-binding protein ame: full=rotamase flags: precursor	P:apoptotic mitochondrial changes; P:protein folding; P:platelet activation; C:mitochondrial matrix; P:uncoating of virus; P:entry into host cell; C:membrane fraction; P:histone deacetylation; F:virion binding; C:mitochondrial inner membrane; P:protein transport; P:leukocyte migration; C:extracellular region; P:ascospore formation; C:cytosol; F:unfolded protein binding; P:RNA-dependent DNA replic…	EC:5.2.1.8
UM956_12165	deoxyribodipyrimidine photo-lyase; phr_neucr ame: full=deoxyribodipyrimidine photo-lyase ame: full=dna photolyase ame: full=photoreactivating enzyme	C:intracellular membrane-bounded organelle; F:nucleic acid binding; P:cellular macromolecule metabolic process; P:nucleic acid metabolic process; F:DNA photolyase activity; F:protein binding; P:response to DNA damage stimulus	-
UM956_12182	inosine-5 -monophosphate dehydrogenase; imdh_aspfu ame: full=inosine-5 -monophosphate dehydrogenase short=imp dehydrogenase short=impd short=impdh	F:IMP dehydrogenase activity; P:GMP biosynthetic process; F:metal ion binding; P:oxidation-reduction process; P:purine nucleobase metabolic process; C:mitochondrial inner membrane peptidase complex; C:cytosol; F:identical protein binding; C:plasma membrane enriched fraction; C:chromatin; P:GTP biosynthetic process; P:lymphocyte proliferation; F:chromatin binding	EC:1.1.1.205
UM956_12185	camk camk1 camk1-rck protein kinase; srk1_schpo ame: full=serine threonine-protein kinase srk1 ame: full=sty1-regulated kinase 1	P:positive regulation of muscle cell differentiation; C:neuron projection; P:negative regulation of G2/M transition of mitotic cell cycle; P:replication fork protection; C:endomembrane system; C:cell septum; P:mitotic cell cycle DNA replication checkpoint; P:regulation of neuron differentiation; P:thermosensory behavior; P:positive regulation of transcription from RNA polymerase II promoter; C:pl…	EC:2.7.11.17
UM956_1223	nuclear pore complex protein; rae1_schpo ame: full=poly + rna export protein	P:cellular response to organic cyclic compound; P:ribosomal protein import into nucleus; C:nuclear lumen; F:structural molecule activity; P:chromosome segregation; P:glucose transport; P:nuclear envelope organization; P:morphogenesis of an epithelium; C:Nup82 complex; P:positive regulation of growth rate; P:mitotic cell cycle spindle assembly checkpoint; P:receptor-mediated endocytosis; P:nuclear…	-
UM956_1244	aif-like mitochondrial oxidoreductase; aif1_schpo ame: full=apoptosis-inducing factor 1	F:oxidoreductase activity; F:iron-sulfur cluster binding; C:peroxisome; C:cytosol; P:cellular homeostasis; C:organelle membrane; P:response to inorganic substance; P:response to stress; C:organelle envelope; P:regulation of apoptotic process; P:metabolic process; C:mitochondrion	-
UM956_1334	dna polymerase zeta subunit; dpoz_schpo ame: full=dna polymerase zeta catalytic subunit ame: full=protein reversionless 3	P:mitotic cell cycle; F:protein binding; F:DNA-directed DNA polymerase activity; P:multicellular organismal development; C:cytosol; P:nucleotide-excision repair; P:response to UV-B; P:cellular component organization; C:nuclear chromatin; C:zeta DNA polymerase complex; P:biological regulation; P:error-free translesion synthesis; P:error-prone translesion synthesis; C:nuclear replication fork; F:3'…	EC:2.7.7.7
UM956_1373	phosphoribosylaminoimidazole-succinocarboxamide synthase; pur7_yeast ame: full=phosphoribosylaminoimidazole-succinocarboxamide synthase ame: full=saicar synthetase	F:phosphoribosylaminoimidazolesuccinocarboxamide synthase activity; F:ATP binding; C:cytosol; F:identical protein binding; P:adenine biosynthetic process; P:'de novo' IMP biosynthetic process; C:nucleus	EC:6.3.2.6
UM956_1400	chitin synthase; chs8_ustma ame: full=chitin synthase 8 ame: full=chitin-udp acetyl-glucosaminyl transferase 8 ame: full=myosin chitin synthase 1	C:myosin complex; F:heme binding; F:ATP binding; F:motor activity; P:establishment of localization; C:chitosome; F:protein binding; C:mating projection tip; P:ascospore wall assembly; C:cellular bud neck; C:prospore membrane; P:fungal-type cell wall chitin biosynthetic process; F:chitin synthase activity; C:incipient cellular bud site; P:organelle inheritance; P:cytokinesis	EC:2.4.1.16
UM956_1425	fe-mn family superoxide dismutase; sodm_yeast ame: full=superoxide dismutase	F:superoxide dismutase activity; P:oxidation-reduction process; P:replicative cell aging; P:oxygen homeostasis; P:regulation of transcription from RNA polymerase II promoter; P:protein homotetramerization; P:vasodilation; P:negative regulation of neuron apoptotic process; C:mitochondrial matrix; P:regulation of blood pressure; P:mitochondrion organization; F:manganese ion binding; P:organ develop…	EC:1.15.1.1
UM956_144	translocon protein sec61beta; sc61b_yarli ame: full=protein transport protein sec61 subunit beta	C:Ssh1 translocon complex; C:Sec61 translocon complex; P:ER-associated protein catabolic process; F:P-P-bond-hydrolysis-driven protein transmembrane transporter activity; P:posttranslational protein targeting to membrane, translocation; C:integral to membrane; P:protein import into nucleus, translocation; F:ARF guanyl-nucleotide exchange factor activity; C:endoplasmic reticulum Sec complex; P:ret…	-
UM956_1461	cytochrome c; cyc_thela ame: full=cytochrome c	C:respiratory chain; F:electron carrier activity; F:heme binding; P:transport; P:electron transport chain; P:electron transport; C:mitochondrial matrix; C:nucleus; C:cytosol	-
UM956_1706	proteasome subunit beta type-2; psb4_neucr ame: full=probable proteasome subunit beta type-4 ame: full=proteosome catalytic beta subunit 4	F:threonine-type endopeptidase activity; C:vacuolar membrane; C:apoplast; F:protein binding; P:regulation of cellular amino acid metabolic process; P:positive regulation of ubiquitin-protein ligase activity involved in mitotic cell cycle; P:response to organic nitrogen; P:viral reproduction; P:negative regulation of ubiquitin-protein ligase activity involved in mitotic cell cycle; P:proteasomal u…	EC:3.4.25.0
UM956_1718	serine threonine-protein kinase chk2; fhkc_dicdi ame: full=probable serine threonine-protein kinase fhkc ame: full=forkhead-associated protein kinase c ame: full=protein kinase 1	F:protein serine/threonine kinase activity; F:nucleotide binding; P:serine family amino acid metabolic process; C:chromosome, telomeric region; P:response to virus; P:neuron migration; F:protein binding; P:response to gamma radiation; P:nucleocytoplasmic transport; C:PML body; P:dendrite morphogenesis; P:DNA damage response, signal transduction resulting in induction of apoptosis; P:forebrain dev…	EC:2.7.11.0
UM956_1745	succinate-semialdehyde dehydrogenase; ssdh1_schpo ame: full= succinate-semialdehyde dehydrogenase	F:succinate-semialdehyde dehydrogenase [NAD(P)+] activity; P:tyrosine metabolic process; P:glutamine metabolic process; P:gamma-aminobutyric acid catabolic process; F:NAD binding; P:protein homotetramerization; P:acetate metabolic process; P:central nervous system development; P:short-chain fatty acid metabolic process; C:mitochondrial matrix; P:neurotransmitter secretion; P:neurotransmitter cata…	EC:1.2.1.16; EC:1.2.1.24
UM956_1860	14-3-3 family protein; 1433_triha ame: full=14-3-3 protein homolog ame: full=th1433	F:protein domain specific binding; C:spindle pole body; P:hippocampus development; P:signal transduction involved in filamentous growth; P:negative regulation of ubiquitin-protein ligase activity involved in mitotic cell cycle; F:phosphoserine binding; P:negative regulation of transcription during meiosis; C:axon part; P:pre-replicative complex assembly; P:meiosis; P:cerebral cortex development; …	EC:3.1.1.4
UM956_1861	ca2+ transporting sarcoplasmic endoplasmic reticulum; atc1_anoga ame: full=calcium-transporting atpase sarcoplasmic endoplasmic reticulum type ame: full=calcium pump	F:calcium-transporting ATPase activity; P:ATP biosynthetic process; F:ATP binding; F:protein homodimerization activity; P:relaxation of skeletal muscle; P:response to peptide hormone stimulus; F:protein C-terminus binding; P:intrinsic apoptotic signaling pathway in response to endoplasmic reticulum stress; P:response to endoplasmic reticulum stress; P:positive regulation of fast-twitch skeletal m…	EC:3.6.3.8
UM956_1874	minichromosome maintenance protein 7 (cell division control protein 47); mcm7_schpo ame: full=dna replication licensing factor mcm7 ame: full=minichromosome maintenance protein 7	F:ATP binding; C:chromatin; P:cell cycle checkpoint; F:protein binding; P:regulation of transcription from RNA polymerase II promoter; P:DNA unwinding involved in replication; F:transcription cofactor activity; F:ATP-dependent 3'-5' DNA helicase activity; P:chromatin silencing at silent mating-type cassette; C:Ctf18 RFC-like complex; P:cell proliferation; F:single-stranded DNA-dependent ATPase ac…	-
UM956_1899	14-alpha-demethylase; cp51_uncne ame: full=eburicol 14-alpha-demethylase ame: full=cypli ame: full=cytochrome p450 51 ame: full=cytochrome p450-14dm ame: full=cytochrome p450-lia1 ame: full=sterol 14-alpha demethylase	F:iron ion binding; P:response to stimulus; P:cholesterol biosynthetic process via 24,25-dihydrolanosterol; F:sterol 14-demethylase activity; P:ergosterol biosynthetic process; F:identical protein binding; P:one-carbon metabolic process; C:microsome; C:endoplasmic reticulum membrane	EC:1.14.13.70
UM956_1937	alcohol dehydrogenase; adh2_emeni ame: full=alcohol dehydrogenase 2 ame: full=alcohol dehydrogenase ii short=adh ii	F:metal ion binding; P:oxidation-reduction process; P:primary metabolic process; C:mitochondrion; F:oxidoreductase activity, acting on the CH-OH group of donors, NAD or NADP as acceptor; P:ethanol metabolic process; C:cell fraction; P:cellular metabolic process	EC:1.1.1.0
UM956_2061	calcium-translocating p-type atpase; atc2_schpo ame: full=calcium-transporting atpase 2	P:metabolic process; C:plant-type vacuole membrane; P:cellular calcium ion homeostasis; F:PDZ domain binding; C:fungal-type vacuole membrane; F:protein self-association; P:response to salt stress; P:response to nematode; P:defense response to bacterium; C:integral to membrane; C:endoplasmic reticulum membrane; P:negative regulation of programmed cell death; F:identical protein binding; P:response…	EC:3.6.3.8
UM956_2082	-like helicase 2; ruvb2_emeni ame: full= -like helicase 2	F:ATP binding; C:replication fork; P:histone H4 acetylation; F:transcription corepressor activity; P:regulation of cell proliferation; P:protein folding; F:histone acetyltransferase activity; C:membrane; F:damaged DNA binding; F:serine-type endopeptidase activity; F:ATP-dependent peptidase activity; P:regulation of transcription from RNA polymerase II promoter; P:DNA recombination; F:ATP-dependen…	EC:2.3.1.48; EC:3.4.21.0
UM956_2104	chromosome segregation protein; mcl1_schpo ame: full=minichromosome loss protein 1 ame: full=dna polymerase alpha accessory factor mcl1	P:transcription, DNA-dependent; P:DNA-dependent DNA replication; P:response to DNA damage stimulus; P:interphase of mitotic cell cycle; P:chromosome organization; C:cytoplasm; P:mitosis; C:protein complex; P:regulation of cellular process; F:catalytic activity; C:nucleoplasm part; F:binding; C:nuclear replication fork	-
UM956_2121	heat shock protein 60; hsp60_emeni ame: full=heat shock protein 60 ame: full=60 kda chaperonin ame: full=protein cpn60 flags: precursor	P:protein refolding; F:unfolded protein binding; F:ATP binding; C:vacuolar membrane; F:chaperone binding; P:protein import into mitochondrial intermembrane space; P:'de novo' protein folding; P:protein maturation; P:chaperone-mediated protein complex assembly; P:protein stabilization; C:chloroplast; F:single-stranded DNA binding; C:mitochondrial nucleoid; F:DNA replication origin binding; P:infla…	EC:3.6.1.3
UM956_2191	glutathione s-transferase; yfcg_ecoli ame: full=disulfide-bond oxidoreductase ame: full=gsh-dependent disulfide-bond oxidoreductase ame: full=gst n1-1 ame: full=gst-like protein ame: full=organic hydroperoxidase	F:transferase activity; P:cellular process; P:response to chemical stimulus; F:protein dimerization activity; C:cytoplasm	-
UM956_2245	nucleoside diphosphate kinase; ndk_aspfu ame: full=nucleoside diphosphate kinase short=ndk short=ndp kinase	P:nucleoside diphosphate phosphorylation; F:nucleoside diphosphate kinase activity; P:UTP biosynthetic process; F:ATP binding; P:GTP biosynthetic process; P:CTP biosynthetic process; P:purine nucleobase metabolic process; P:pyrimidine nucleobase metabolic process; F:sequence-specific DNA binding transcription factor activity; F:GTP binding; P:positive regulation of keratinocyte differentiation; P…	EC:2.7.4.6; EC:2.7.13.3
UM956_2347	thiazole biosynthesis enzyme; thi4_aspfu ame: full=thiamine thiazole synthase ame: full=thiazole biosynthetic enzyme	P:thiamine biosynthetic process; C:mitochondrion; F:identical protein binding; P:oxazole or thiazole biosynthetic process; P:response to stress; C:nucleus; C:cytosol; P:mitochondrial genome maintenance	-
UM956_2365	hsp70-like protein; hsp72_parba ame: full=heat shock 70 kda protein 2	F:ATP binding; C:fungal-type vacuole membrane; C:polysome; P:translation; C:chaperonin-containing T-complex; C:extracellular region; P:protein import into nucleus, translocation; F:unfolded protein binding; P:cellular response to heat; P:protein refolding; C:plasma membrane enriched fraction; F:ATPase activity; P:ATP catabolic process; C:fungal-type cell wall; C:nucleus; P:protein targeting to mi…	EC:3.6.1.3
UM956_2462	c-24 sterol reductase; sts1_schpo ame: full=delta(24(24 ))-sterol reductase ame: full=c-24 sterol reductase ame: full=sterol delta(24 )-reductase	F:protein binding; P:protein targeting to vacuole; P:establishment of protein localization in plasma membrane; P:cellular response to cation stress; C:integral to membrane; P:ascospore formation; C:nuclear envelope; P:ergosterol biosynthetic process; C:organelle membrane; P:endocytosis; P:response to drug; P:protein insertion into membrane raft; F:delta24(24-1) sterol reductase activity; C:endopl…	EC:1.3.1.71
UM956_2596	ubiquitin-conjugating enzyme e2-18 kda; ubc7_schpo ame: full=ubiquitin-conjugating enzyme e2-18 kda ame: full=ubiquitin carrier protein ame: full=ubiquitin-protein ligase	F:ATP binding; P:post-translational protein modification; P:ER-associated protein catabolic process; P:negative regulation of cAMP-mediated signaling; P:protein K48-linked ubiquitination; P:protein K63-linked ubiquitination; P:protein monoubiquitination; P:chromatin silencing at silent mating-type cassette; P:negative regulation of transcription by transcription factor catabolism; P:chromatin ass…	EC:6.3.2.19
UM956_2625	importin subunit alpha-1; ima1_schpo ame: full=importin subunit alpha-1 ame: full=cell untimely torn protein 15 ame: full=karyopherin subunit alpha-1 ame: full=serine-rich rna polymerase i suppressor protein	C:nuclear pore; F:protein transporter activity; P:regulation of DNA recombination; F:nuclear localization sequence binding; C:nucleoplasm; C:nuclear exosome (RNase complex); P:symbiont intracellular protein transport in host; P:apoptotic DNA fragmentation; P:establishment of nucleus localization; F:GTP binding; P:protein targeting to membrane; P:chromosome condensation; C:nucleolus; F:protein bin…	-
UM956_2660	thioredoxin 1; thio_emeni ame: full=thioredoxin short=trx	F:protein disulfide oxidoreductase activity; P:regulation of protein import into nucleus, translocation; F:protein binding; P:regulation of DNA replication; P:cellular response to reactive oxygen species; C:fungal-type vacuole; P:nucleobase-containing small molecule metabolic process; P:sulfate assimilation; C:cytosol; P:signaling; P:protein thiol-disulfide exchange; P:cell redox homeostasis; P:p…	-
UM956_2892	ras small monomeric gtpase; rab6b_human ame: full=ras-related protein rab-6b	F:GTP binding; P:small GTPase mediated signal transduction; C:vacuolar membrane; C:trans-Golgi network; C:Golgi membrane; P:peptidyl-cysteine methylation; P:retrograde transport, endosome to Golgi; C:cytoplasmic membrane-bounded vesicle; P:cellular response to osmotic stress; P:nucleocytoplasmic transport; C:membrane fraction; P:GTP catabolic process; C:cytosol; F:protein domain specific binding;…	-
UM956_2910	double-strand break repair protein mre11; mre11_neucr ame: full=double-strand break repair protein mus-23 ame: full=recombinational repair protein mus-23	F:manganese ion binding; C:nuclear chromatin; P:regulation of transcription during meiosis; P:base-excision repair; F:single-stranded telomeric DNA binding; F:protein complex scaffold; F:protein C-terminus binding; F:ATP-dependent DNA helicase activity; P:heart development; C:chromosome, telomeric region; P:meiotic gene conversion; P:intra-S DNA damage checkpoint; C:nucleoplasm; F:double-stranded…	EC:2.7.4.3
UM956_2917	cop9 signalosome complex subunit 5; csn5_emeni ame: full=cop9 signalosome complex subunit 5	P:G2 phase of mitotic cell cycle; C:eukaryotic translation initiation factor 3 complex; F:DEAD/H-box RNA helicase binding; F:protein C-terminus binding; P:transcription from RNA polymerase II promoter; P:growth; P:gonad development; F:translation initiation factor activity; P:cullin deneddylation; C:A band; C:nucleolus; C:cytosol; P:embryo development ending in birth or egg hatching; F:transcript…	-
UM956_3015	ubiquitin-like 1-activating enzyme e1 b; uba2_schpo ame: full=ubiquitin-activating enzyme e1-like ame: full=pmt3-activating enzyme subunit 2	F:ligase activity; C:cytosol; F:SUMO activating enzyme activity; P:regulation of cell cycle; P:protein sumoylation; F:NEDD8 activating enzyme activity; P:endomitotic cell cycle; C:SUMO activating enzyme complex; F:identical protein binding; P:protein neddylation; P:proteolysis; F:transcription factor binding; F:protein heterodimerization activity; P:negative regulation of transcription, DNA-depen…	-
UM956_3058	ras-like protein rab7; rab7_neucr ame: full=probable ras-related protein rab7	F:GTP binding; P:small GTPase mediated signal transduction; P:regulation of endocytosis; P:piecemeal microautophagy of nucleus; C:vacuolar membrane; P:vesicle fusion with vacuole; C:phagocytic vesicle; C:fungal-type vacuole; P:response to salt stress; C:melanosome; C:lysosome; P:GTP catabolic process; C:Golgi apparatus; P:vacuolar acidification; P:intracellular protein transport; C:cytosol; C:lat…	-
UM956_3076	ribonucleoside-diphosphate reductase small chain; rir2_neucr ame: full=ribonucleoside-diphosphate reductase small chain ame: full=ribonucleotide reductase small subunit	F:transition metal ion binding; P:oxidation-reduction process; F:ribonucleoside-diphosphate reductase activity, thioredoxin disulfide as acceptor; P:deoxyribonucleoside diphosphate metabolic process; C:ribonucleoside-diphosphate reductase complex; P:purine nucleobase metabolic process; P:pyrimidine nucleobase metabolic process; C:nucleoplasm; P:pyrimidine deoxyribonucleoside triphosphate biosynth…	EC:1.17.4.1
UM956_3121	iron copper transporter; atx1_yeast ame: full=metal homeostasis factor atx1	C:magnesium chelatase complex; P:cellular iron ion homeostasis; F:histone-lysine N-methyltransferase activity; P:high-affinity iron ion transport; P:specification of floral organ identity; P:regulation of transcription, DNA-dependent; P:response to salt stress; P:aging; P:cellular copper ion homeostasis; P:response to reactive oxygen species; F:copper chaperone activity; C:cytosol; P:intracellula…	EC:2.1.1.43
UM956_3147	glutathione s-; gstpa_caeel ame: full=glutathione s-transferase p 10 ame: full=gst ame: full=gst class-pi ame: full=gstp2-2	P:response to stimulus	-
UM956_3154	agc pkc protein kinase; kpc1_aspng ame: full=protein kinase c-like	F:ATP binding; P:serine family amino acid metabolic process; C:cytoskeleton; P:positive regulation of insulin secretion; P:regulation of transcription from RNA polymerase II promoter by nuclear hormone receptor; F:signal transducer activity; C:site of polarized growth; P:positive regulation of synaptic transmission, GABAergic; F:protein kinase C binding; P:actin filament organization; P:cytoplasm…	-
UM956_3181	cell division control protein 48; cdc48_emeni ame: full=cell division control protein 48	F:ATP binding; P:spindle disassembly; C:Cdc48p-Npl4p-Ufd1p AAA ATPase complex; C:nuclear chromatin; P:mitochondria-associated protein catabolic process; F:polyubiquitin binding; P:vesicle fusion; P:protein hexamerization; P:sister chromatid biorientation; P:nematode larval development; F:lipid binding; C:proteasome complex; P:retrograde protein transport, ER to cytosol; P:pollen germination; P:me…	EC:3.6.1.3
UM956_3237	serine threonine-protein phosphatase pp2a catalytic subunit; pp2a1_emeni ame: full=serine threonine-protein phosphatase pp2a catalytic subunit short=protein phosphatase 2a	P:protein dephosphorylation; P:regulation of protein autophosphorylation; P:regulation of auxin polar transport; P:mesoderm development; F:protein C-terminus binding; P:regulation of Wnt receptor signaling pathway; P:cell division; P:protein heterotrimerization; P:response to hydrogen peroxide; C:soluble fraction; P:second-messenger-mediated signaling; P:negative regulation of Ras protein signal …	-
UM956_3241	nad h-dependent d-xylose reductase xyl1; xyl1_aspcl ame: full=probable nad h-dependent d-xylose reductase xyl1 short=xr	P:oxidation-reduction process; C:cytoplasm; F:identical protein binding; F:mRNA binding; P:response to stress; P:D-xylose catabolic process; F:alditol:NADP+ 1-oxidoreductase activity; P:arabinose catabolic process; F:glucose 1-dehydrogenase (NADP+) activity; C:nucleus; P:fructose metabolic process; P:galactose metabolic process; P:mannose metabolic process; P:pyruvate metabolic process; P:glycero…	EC:1.1.1.21; EC:1.1.1.119
UM956_3262	hexokinase family protein; hxk1_aspfu ame: full=hexokinase-1 ame: full=hexokinase i	F:nucleotide binding; C:intracellular organelle part; C:organelle membrane; P:regulation of transport; P:hexose transport; P:intracellular protein kinase cascade; C:plastid; P:phosphorylation; P:regulation of signaling; P:regulation of primary metabolic process; P:regulation of cellular metabolic process; F:hexokinase activity; P:regulation of biological quality; P:cellular response to organic su…	EC:2.7.1.1
UM956_328	glutathione peroxidase; gpx1_schpo ame: full=glutathione peroxidase	C:cytosol; F:glutathione peroxidase activity; P:cellular response to hydrogen peroxide; P:response to osmotic stress; F:protein binding; F:thioredoxin peroxidase activity; P:cellular response to heat; P:removal of superoxide radicals; C:nucleus; C:plasma membrane; P:embryo development ending in seed dormancy; F:phospholipid-hydroperoxide glutathione peroxidase activity; P:glutathione metabolic pr…	EC:1.11.1.9; EC:1.11.1.12
UM956_3287	histone deacetylase 6 10; clr3_schpo ame: full=histone deacetylase clr3 ame: full=cryptic loci regulator 3	P:response to misfolded protein; P:negative regulation of molecular function; F:tau protein binding; P:positive regulation of apoptotic process; P:positive regulation of chaperone-mediated protein complex assembly; F:histone deacetylase activity (H3-K14 specific); C:NuRD complex; P:regulation of skeletal muscle fiber development; P:regulation of sequence-specific DNA binding transcription factor …	EC:3.5.1.98
UM956_3288	glyceraldehyde-3-phosphate dehydrogenase; g3p_ajeca ame: full=glyceraldehyde-3-phosphate dehydrogenase short=gapdh	C:cytoplasm; F:NAD binding; P:glycolysis; F:glyceraldehyde-3-phosphate dehydrogenase (NAD+) (phosphorylating) activity; P:oxidation-reduction process; P:gluconeogenesis	EC:1.2.1.12
UM956_33	potassium sodium efflux p-type atpase; atn5_yeast ame: full=sodium transport atpase 5	F:nucleotide binding; P:metabolic process; F:protein binding; P:cellular calcium ion homeostasis; P:response to salt stress; F:sodium-exporting ATPase activity, phosphorylative mechanism; F:potassium-transporting ATPase activity; C:Golgi apparatus; P:hyperosmotic response; F:metal ion binding; C:membrane part; C:organelle membrane; P:signal transduction; P:cellular response to glucose starvation;…	EC:3.6.3.7; EC:3.6.3.12; EC:3.6.3.8
UM956_330	g protein complex alpha subunit; gpa2_neucr ame: full=guanine nucleotide-binding protein alpha-2 subunit ame: full=gp2-alpha	F:signal transducer activity; F:GTP binding; F:G-protein coupled receptor binding; P:positive regulation of catalytic activity; P:regulation of nucleotide metabolic process; P:sensory perception of taste; C:extrinsic to internal side of plasma membrane; P:muscle contraction; P:GTP catabolic process; P:response to organic cyclic compound; P:adenylate cyclase-modulating G-protein coupled receptor s…	-
UM956_3369	homoserine dehydrogenase; dhom_emeni ame: full=homoserine dehydrogenase short=hdh	P:threonine biosynthetic process; F:NADP binding; P:methionine biosynthetic process; P:isoleucine biosynthetic process; P:oxidation-reduction process; F:homoserine dehydrogenase activity; P:glycine metabolic process; P:L-serine metabolic process; P:lysine biosynthetic process; F:aspartate kinase activity; C:chloroplast stroma; C:nucleus; P:phosphorylation	EC:1.1.1.3; EC:2.7.2.4
UM956_3381	histone h3; h3_emeni ame: full=histone h3	F:DNA binding; P:nucleosome assembly; C:nucleoplasm; P:chromatin silencing at centromere; P:global genome nucleotide-excision repair; P:regulation of Ran protein signal transduction; P:rRNA transcription; C:nuclear nucleosome; P:blood coagulation; F:identical protein binding; P:sexual sporulation resulting in formation of a cellular spore; C:replication fork protection complex	-
UM956_3414	phosphoglucomutase; pgm_aspfu ame: full=phosphoglucomutase short=pgm ame: full=glucose phosphomutase	F:nucleic acid binding; P:galactose catabolic process; P:cellular calcium ion homeostasis; P:glucose 1-phosphate metabolic process; F:magnesium ion binding; P:trehalose biosynthetic process; F:phosphoglucomutase activity; P:glycogen biosynthetic process; P:starch metabolic process; P:sucrose metabolic process; P:gluconeogenesis; P:glycolysis; P:pentose-phosphate shunt; P:streptomycin biosynthetic…	EC:5.4.2.2
UM956_3475	hsp70 chaperone; hsp75_canaw ame: full=heat shock protein ssb1	F:ATP binding; P:oxidation-reduction process; F:2-alkenal reductase [NAD(P)] activity; P:translational termination; P:'de novo' cotranslational protein folding; P:ribosomal subunit export from nucleus; C:polysome; P:regulation of translational fidelity; C:chloroplast; C:cell wall; C:cytosol; F:unfolded protein binding; P:cellular response to glucose starvation; P:cellular response to heat; C:plas…	EC:1.3.1.74; EC:3.6.1.3
UM956_3525	casein kinase ii subunit alpha; csk2a_neucr ame: full=casein kinase ii subunit alpha short=ck ii subunit alpha	F:ATP binding; F:protein serine/threonine kinase activity; P:serine family amino acid metabolic process; P:axon guidance; C:cilium; P:establishment or maintenance of cell polarity; C:microtubule organizing center; P:Wnt receptor signaling pathway; C:nuclear speck; C:mRNA cleavage and polyadenylation specificity factor complex; P:positive regulation of growth rate; C:TORC2 complex; C:protein kinas…	EC:2.7.11.0
UM956_3566	glutathione s-transferase; yfcg_ecoli ame: full=disulfide-bond oxidoreductase ame: full=gsh-dependent disulfide-bond oxidoreductase ame: full=gst n1-1 ame: full=gst-like protein ame: full=organic hydroperoxidase	P:cellular process; P:response to chemical stimulus; F:transferase activity; F:protein dimerization activity; C:cytoplasm	-
UM956_3569	argininosuccinate synthase; assy_yeast ame: full=argininosuccinate synthase ame: full=citrulline--aspartate ligase	P:arginine biosynthetic process; F:ATP binding; F:argininosuccinate synthase activity; P:alanine metabolic process; P:aspartate metabolic process; P:proline metabolic process; F:protein binding; C:cell body fiber; P:urea cycle; P:cellular response to oleic acid; P:kidney development; P:cellular response to dexamethasone stimulus; P:cellular response to tumor necrosis factor; P:response to mycotox…	EC:6.3.4.5
UM956_3628	multicopper oxidase; fet3_canax ame: full=iron transport multicopper oxidase fet3 flags: precursor	F:metal ion binding; P:ferrous iron import; F:iron ion transmembrane transporter activity; C:fungal-type vacuole membrane; F:ferroxidase activity; C:high affinity iron permease complex; F:protein binding; P:high-affinity iron ion transport; P:response to copper ion; P:iron assimilation by reduction and transport; C:endoplasmic reticulum; P:chlorophyll metabolic process	EC:1.16.3.1
UM956_363	26s proteasome regulatory subunit rpn11; rpn11_schpo ame: full=26s proteasome regulatory subunit rpn11 ame: full=protein pad1	P:mitochondrial fission; P:determination of adult lifespan; P:reproduction; F:proteasome binding; P:protein K63-linked deubiquitination; P:regulation of cellular amino acid metabolic process; P:positive regulation of ubiquitin-protein ligase activity involved in mitotic cell cycle; C:nuclear periphery; P:response to antibiotic; P:growth; P:protein deubiquitination involved in ubiquitin-dependent …	EC:3.1.2.15
UM956_364	histone deacetylase 1 2; rpd3_yeast ame: full=histone deacetylase rpd3 ame: full=transcriptional regulatory protein rpd3	P:hippocampus development; C:neuronal cell body; P:positive regulation of oligodendrocyte differentiation; P:negative regulation of chromatin silencing at telomere; C:spindle microtubule; P:cellular response to heat; C:NuRD complex; C:replication fork; P:tail tip morphogenesis; P:negative regulation of androgen receptor signaling pathway; F:protein complex binding; P:maintenance of chromatin sile…	EC:3.5.1.98
UM956_3646	potassium sodium efflux p-type fungal-type; atc3_schpo ame: full=calcium-transporting atpase 3	C:integral to membrane; P:ATP biosynthetic process; F:ATP binding; F:protein binding; P:cellular calcium ion homeostasis; P:response to salt stress; F:sodium-exporting ATPase activity, phosphorylative mechanism; F:potassium-transporting ATPase activity; P:hyperosmotic response; C:organelle membrane; P:cellular response to glucose starvation; C:intracellular organelle part; F:calcium-transporting …	EC:3.6.3.7; EC:3.6.3.12; EC:3.6.3.8
UM956_3667	polyubiquitin; ubi1p_canax ame: full=polyubiquitin contains: ame: full=ubiquitin-related contains: ame: full=ubiquitin flags: precursor	P:viral reproduction; P:endosomal transport; P:negative regulation of ubiquitin-protein ligase activity involved in mitotic cell cycle; P:MyD88-independent toll-like receptor signaling pathway; P:positive regulation of I-kappaB kinase/NF-kappaB cascade; F:structural constituent of ribosome; P:DNA repair; P:toll-like receptor 3 signaling pathway; P:M/G1 transition of mitotic cell cycle; P:protein …	-
UM956_367	ste ste7 protein kinase; wis1_schpo ame: full=protein kinase wis1 ame: full=protein kinase sty2	P:response to arsenic-containing substance; C:intracellular organelle part; P:actin filament organization; P:MyD88-independent toll-like receptor signaling pathway; P:positive regulation of muscle cell differentiation; P:regulation of mitotic cell cycle; P:regulation of translation in response to stress; P:G1 to G0 transition; C:NatB complex; F:MAP kinase kinase activity; P:cardiac muscle contrac…	EC:2.3.1.88
UM956_3696	dihydrodipicolinate synthetase; lga1_aspng ame: full=l-threo-3-deoxy-hexylosonate aldolase ame: full=l-threo-3-deoxy-hexulosonate aldolase	F:lyase activity; P:carboxylic acid metabolic process	-
UM956_3703	myosin-1; myo1_aspfc ame: full=myosin-1 ame: full=class i unconventional myosin ame: full=type i myosin	C:myosin complex; F:ATP binding; F:motor activity; F:actin binding; C:actin cortical patch	-
UM956_3710	cystathionine gamma-lyase; cys3_yeast ame: full=cystathionine gamma-lyase ame: full=gamma-cystathionase ame: full=sulfur transfer protein 1	F:pyridoxal phosphate binding; P:transsulfuration; P:protein-pyridoxal-5-phosphate linkage via peptidyl-N6-pyridoxal phosphate-L-lysine; P:negative regulation of cellular process; F:cystathionine gamma-lyase activity; F:identical protein binding; F:transferase activity; P:hydrogen sulfide biosynthetic process; P:protein homotetramerization; P:embryo development ending in birth or egg hatching; C:…	EC:4.4.1.1
UM956_3728	l-ornithine n5-oxygenase; sida_aspfu ame: full=l-ornithine n -monooxygenase short=omo ame: full=l-ornithine n -oxygenase ame: full=siderphore biosynthesis protein a	P:cellular response to stress; F:monooxygenase activity; C:nucleus; C:cytosol	-
UM956_3758	pheromone processing endoprotease kex2; kex1a_klula ame: full=protease kex1 flags: precursor	C:cell surface; P:multi-organism process; C:neuron projection; P:response to inorganic substance; C:trans-Golgi network; P:regulation of endopeptidase activity; P:negative regulation of transforming growth factor beta1 production; C:trans-Golgi network transport vesicle; F:serine-type endopeptidase inhibitor activity; P:response to organic cyclic compound; P:positive regulation of transforming gr…	EC:3.4.21.0
UM956_3779	cop9 signalosome subunit; csn4_emeni ame: full=cop9 signalosome complex subunit 4 short=signalosome subunit 4	P:reproduction; P:cellular nitrogen compound metabolic process; F:protein binding; P:multicellular organismal development; C:signalosome; P:regulation of ubiquitin-protein ligase activity involved in mitotic cell cycle; P:negative regulation of cellular process	-
UM956_3832	inorganic pyrophosphatase; ipyr_emeni ame: full=inorganic pyrophosphatase ame: full=pyrophosphate phospho-hydrolase short=ppase	F:inorganic diphosphatase activity; F:magnesium ion binding; P:oxidative phosphorylation; C:cytosol; P:diphosphate metabolic process; C:mitochondrion; P:tRNA aminoacylation for protein translation; F:protein homodimerization activity; C:nucleus	EC:3.6.1.1
UM956_3835	glucose-6-phosphate 1-dehydrogenase; g6pd_aspng ame: full=glucose-6-phosphate 1-dehydrogenase short=g6pd	P:negative regulation of protein glutathionylation; P:response to hydrogen peroxide; P:positive regulation of growth rate; P:erythrocyte maturation; F:NADP binding; F:glucose-6-phosphate dehydrogenase activity; P:glucose 6-phosphate metabolic process; F:glucose binding; P:carbon catabolite repression of transcription; C:chloroplast; C:cytosol; P:ribose phosphate biosynthetic process; P:cytokine p…	EC:1.1.1.49
UM956_3919	calcium calmodulin-dependent protein kinase; kcc1_emeni ame: full=calcium calmodulin-dependent protein kinase short=cmpk	F:ATP binding; P:serine family amino acid metabolic process; C:neuron projection; C:nucleoplasm; P:nerve growth factor receptor signaling pathway; F:calmodulin-dependent protein kinase activity; P:positive regulation of establishment of bipolar cell polarity regulating cell shape; P:neuron projection morphogenesis; P:nucleocytoplasmic transport; P:activation of phospholipase C activity; C:cytosol…	EC:2.7.11.17
UM956_3924	nucleolar protein; cgr1_asptn ame: full=rrna-processing protein cgra	P:ribosome biogenesis; C:nucleus	-
UM956_3925	amino acid transporter arg-13; arg13_neucr ame: full=amino-acid transporter arg-13	C:membrane; F:L-ornithine transmembrane transporter activity; P:arginine biosynthetic process; P:mitochondrial ornithine transport; C:mitochondrial envelope; P:ion transport; P:oxidation-reduction process	-
UM956_3972	conidiation-specific protein 10; con10_neucr ame: full=conidiation-specific protein 10	P:conidium formation; P:multicellular organismal development; P:sporulation resulting in formation of a cellular spore	-
UM956_3995	serine threonine-protein phosphatase pp1; pp1_neucr ame: full=serine threonine-protein phosphatase pp1 ame: full=phosphoprotein phosphatase 1	C:spindle pole body; P:regulation of nucleocytoplasmic transport; C:mating projection base; P:mitotic prometaphase; C:PTW/PP1 phosphatase complex; C:protein phosphatase type 1 complex; P:regulation of homologous chromosome segregation; C:soluble fraction; C:midbody; C:cellular bud neck; P:regulation of glycogen catabolic process; F:metal ion binding; C:cytosol; P:oviposition; P:rRNA processing; P…	EC:3.1.3.53
UM956_402	vacuolar atp synthase 16 kda proteolipid subunit; vatl_neucr ame: full=v-type proton atpase 16 kda proteolipid subunit short=v-atpase 16 kda proteolipid subunit ame: full=vacuolar proton pump 16 kda proteolipid subunit	F:hydrogen ion transporting ATP synthase activity, rotational mechanism; C:integral to membrane; P:ATP synthesis coupled proton transport; C:proton-transporting ATP synthase complex, coupling factor F(o); P:ATP hydrolysis coupled proton transport; F:proton-transporting ATPase activity, rotational mechanism; P:transferrin transport; P:insulin receptor signaling pathway; C:cytoplasmic membrane-boun…	EC:3.6.3.6
UM956_4032	glutathione s-transferase; gst2_schpo ame: full=glutathione s-transferase 2 ame: full=gst-ii	C:cytosol; P:regulation of biological process; F:glutathione transferase activity; P:response to chemical stimulus; F:protein heterodimerization activity; F:protein homodimerization activity; C:nucleus; P:glutathione metabolic process; P:glutathione conjugation reaction	EC:2.5.1.18
UM956_407	glutathione-disulfide reductase; gshr_neucr ame: full=glutathione reductase short=gr short=grase	F:flavin adenine dinucleotide binding; F:NADP binding; P:cell redox homeostasis; F:glutathione-disulfide reductase activity; P:glutathione metabolic process; P:oxidation-reduction process; P:gluconeogenesis; P:electron transport; C:cytosol; C:mitochondrion; P:nucleobase-containing small molecule interconversion; F:identical protein binding; F:electron carrier activity; P:cellular response to oxid…	EC:1.8.1.7
UM956_4074	molecular chaperone; hsp83_leiin ame: full=heat shock protein 83-1 short=hsp 83	F:unfolded protein binding; F:ATP binding; C:vacuolar membrane; P:flower development; P:heat acclimation; C:apoplast; P:cAMP-mediated signaling; P:response to water deprivation; P:'de novo' protein folding; P:defense response to bacterium, incompatible interaction; P:positive regulation of telomere maintenance via telomerase; P:response to salt stress; P:protein stabilization; C:cell wall; P:nega…	-
UM956_4110	flap endonuclease 1; fen1_aspnc ame: full=flap endonuclease 1 short=fen-1 ame: full=flap structure-specific endonuclease 1	C:nucleolus; P:DNA replication; F:exonuclease activity; F:metal ion binding; F:endonuclease activity; C:nucleoplasm; F:DNA binding; C:mitochondrion; P:DNA repair	-
UM956_4112	ubiquitin-conjugating enzyme e2-16 kda; ubc1_colgl ame: full=ubiquitin-conjugating enzyme e2-16 kda ame: full=colletotrichum hard-surface-induced protein 1 ame: full=ubiquitin carrier protein ame: full=ubiquitin-protein ligase	F:ATP binding; P:post-translational protein modification; P:cyclin catabolic process; P:determination of adult lifespan; C:nucleoplasm; P:protein K11-linked ubiquitination; P:protein K48-linked ubiquitination; P:protein K63-linked ubiquitination; P:pronephric nephron tubule development; P:positive regulation of ubiquitin-protein ligase activity involved in mitotic cell cycle; P:transforming growt…	EC:6.3.2.19
UM956_4238	ras other; ras2_neucr ame: full=protein ras-2 flags: precursor	F:GTP binding; C:intracellular; P:GTP catabolic process; F:GTPase activity; P:Ras protein signal transduction; F:protein binding; P:replicative cell aging; P:ascospore formation; P:pseudohyphal growth; P:regulation of protein localization; P:adenylate cyclase-activating G-protein coupled receptor signaling pathway; C:plasma membrane enriched fraction; C:plasma membrane; P:positive regulation of t…	-
UM956_4314	cytochrome c peroxidase; ccpr_gibze ame: full=cytochrome c mitochondrial short=ccp flags: precursor	F:cytochrome-c peroxidase activity; P:response to oxidative stress; C:mitochondrial matrix; F:heme binding; P:oxidation-reduction process; P:peroxidase reaction	EC:1.11.1.5
UM956_4320	peptide-n4-(n-acetyl-beta-glucosaminyl)asparagine amidase; png1_aspfu ame: full=protein png1	P:nucleotide-excision repair; F:damaged DNA binding; C:cytosol; P:response to ozone; C:mitochondrion; P:response to salicylic acid stimulus; P:response to microbial phytotoxin; F:peptide-N4-(N-acetyl-beta-glucosaminyl)asparagine amidase activity; F:protein binding; C:nuclear envelope; P:misfolded or incompletely synthesized protein catabolic process; P:protein deglycosylation	EC:3.5.1.52
UM956_4383	serine threonine protein; sid2_schpo ame: full=serine threonine-protein kinase sid2	F:ATP binding; F:protein serine/threonine kinase activity; P:serine family amino acid metabolic process; P:ascospore-type prospore membrane assembly; C:medial cortex; P:regulation of vacuole fusion, non-autophagic; P:maintenance of endoplasmic reticulum location involved in endoplasmic reticulum polarization at cell division site; P:meiotic chromosome segregation; C:actin cytoskeleton; P:septatio…	EC:2.7.11.0
UM956_4441	actin beta gamma 1; actg_emeni ame: full= gamma	F:ATP binding; C:ribonucleoprotein complex; P:chronological cell aging; P:vesicle transport along actin filament; F:kinesin binding; P:regulation of transcription from RNA polymerase II promoter; F:nitric-oxide synthase binding; P:establishment of mitotic spindle orientation; P:DNA repair; P:fungal-type cell wall organization; C:costamere; P:axon guidance; P:exocytosis; C:cytosol; F:structural co…	-
UM956_4482	histone h3; cenpa_neucr ame: full=histone h3-like centromeric protein hh3v ame: full=cenp-a homolog	F:DNA binding; P:nucleosome assembly; C:nucleoplasm; P:reproduction; P:protein localization to kinetochore; F:protein binding; P:chromatin silencing at centromere; P:positive regulation of growth rate; P:centromeric heterochromatin assembly; P:regulation of gene silencing; P:embryo development ending in birth or egg hatching; P:blood coagulation; P:kinetochore assembly; P:sister chromatid biorien…	-
UM956_4483	er-associated proteolytic system protein; derl2_human ame: full=derlin-2 ame: full=degradation in endoplasmic reticulum protein 2 short=dertrin-2 ame: full=der1-like protein 2 ame: full=f-lan-1 ame: full=f-lana	P:ER-associated protein catabolic process; C:integral to endoplasmic reticulum membrane; F:protein binding; P:endoplasmic reticulum unfolded protein response; P:retrograde protein transport, ER to cytosol; P:positive regulation of cell growth; P:positive regulation of cell proliferation	-
UM956_4491	replication factor c subunit 4; rfc4_schpo ame: full=replication factor c subunit 4 short=replication factor c4	F:DNA clamp loader activity; C:DNA replication factor C complex; F:ATP binding; C:DNA polymerase complex; C:cytosol; P:S phase of mitotic cell cycle; P:cell cycle checkpoint; P:transcription-coupled nucleotide-excision repair; C:Elg1 RFC-like complex; C:nuclear chromatin; C:Rad17 RFC-like complex; P:nucleotide-excision repair, DNA gap filling; P:leading strand elongation; P:mismatch repair; P:sis…	-
UM956_4520	fumarate mitochondrial; fumh_rhior ame: full=fumarate mitochondrial short=fumarase flags: precursor	C:tricarboxylic acid cycle enzyme complex; P:fumarate metabolic process; F:fumarate hydratase activity; P:reductive tricarboxylic acid cycle; C:cytosol; C:cell junction; P:positive regulation of growth rate; P:homeostasis of number of cells within a tissue; P:response to salt stress; P:reproduction; P:malate metabolic process; P:nitrate assimilation; P:nematode larval development; F:protein bindi…	EC:4.2.1.2
UM956_4570	aldehyde dehydrogenase; aldh_altal ame: full=aldehyde dehydrogenase short=alddh short=aldh ame: full=allergen alt a x ame: allergen=alt a 10	P:ethanol oxidation; P:neurotransmitter biosynthetic process; P:vitamin A metabolic process; P:acetate biosynthetic process; P:NADPH regeneration; P:embryo development; C:cytosol; P:anatomical structure morphogenesis; P:pyruvate metabolic process; C:mitochondrial nucleoid; P:organ development; F:aldehyde dehydrogenase (NAD) activity; P:positive regulation of Ras GTPase activity; P:regulation of c…	EC:1.2.1.3; EC:1.2.1.5
UM956_4575	sho1 osmosensor	-
UM956_4598	cmgc gsk protein kinase; gsk3_schpo ame: full=protein kinase gsk3 ame: full=protein kinase skp1	F:ATP binding; F:protein serine/threonine kinase activity; P:serine family amino acid metabolic process; P:hyperosmotic response; P:mitosis; P:hippocampus development; C:neuronal cell body; P:nematode larval development; F:tau protein binding; P:organ morphogenesis; P:epithelial to mesenchymal transition; P:negative regulation of protein complex assembly; P:protein autophosphorylation; C:beta-cat…	EC:2.7.11.0; EC:6.3.2.19; EC:2.7.112.1; EC:2.7.11.26
UM956_46	multicopper oxidase; fet3_yeast ame: full=iron transport multicopper oxidase fet3 flags: precursor	F:metal ion binding; P:ferrous iron import; F:iron ion transmembrane transporter activity; C:fungal-type vacuole membrane; F:ferroxidase activity; C:high affinity iron permease complex; F:protein binding; P:high-affinity iron ion transport; P:response to copper ion; P:iron assimilation by reduction and transport; C:endoplasmic reticulum; P:chlorophyll metabolic process	EC:1.16.3.1
UM956_4602	glucose repression regulatory protein tup1; rco1_neucr ame: full=transcriptional repressor rco-1	F:histone binding; F:transcription corepressor activity; C:transcriptional repressor complex; P:nucleosome positioning; F:transferase activity; P:chromatin silencing; F:ubiquitin binding; P:negative regulation of transcription by glucose; P:chromatin remodeling in response to cation stress; C:cytosol; C:histone methyltransferase complex; F:general transcriptional repressor activity; P:sporulation…	-
UM956_4609	malate nad-dependent; mdhc_canal ame: full=malate cytoplasmic	F:L-malate dehydrogenase activity; P:malate metabolic process; P:pyruvate metabolic process; P:reductive tricarboxylic acid cycle; P:glyoxylate metabolic process; P:gluconeogenesis; C:chloroplast envelope; C:apoplast; C:vacuole; C:mitochondrial matrix; P:response to salt stress; P:regulation of fatty acid beta-oxidation; P:defense response to bacterium; C:cell wall; C:peroxisome; C:nucleolus; P:r…	EC:1.1.1.37
UM956_4627	catalase; cata_schpo ame: full=catalase	P:hydrogen peroxide catabolic process; F:heme binding; F:catalase activity; P:oxidation-reduction process; P:tryptophan metabolic process; P:peroxidase reaction; P:methane metabolic process; P:UV protection; C:membrane; P:age-dependent response to reactive oxygen species; C:mitochondrial matrix; F:NADP binding; P:purine nucleobase metabolic process; P:purine nucleotide catabolic process; C:cytoso…	EC:1.11.1.6
UM956_47	high-affinity iron transporter; ftr1_yeast ame: full=plasma membrane iron permease	F:iron ion transmembrane transporter activity; C:fungal-type vacuole membrane; F:identical protein binding; C:high affinity iron permease complex; P:high-affinity iron ion transport; P:endocytosis; P:iron assimilation by reduction and transport; C:Golgi apparatus; C:endoplasmic reticulum	-
UM956_4726	minichromosome maintenance protein 6; mcm6_schpo ame: full=dna replication licensing factor mcm6 ame: full=minichromosome maintenance protein 6	F:nucleotide binding; P:DNA unwinding involved in replication; F:ATP-dependent 3'-5' DNA helicase activity; C:Ctf18 RFC-like complex; F:single-stranded DNA-dependent ATPase activity; F:single-stranded DNA binding; C:nucleolus; C:cytosol; P:regulation of DNA-dependent DNA replication initiation; P:embryo development ending in birth or egg hatching; P:double-strand break repair via break-induced re…	-
UM956_4820	atp-dependent rna helicase sub2; sub2_neofi ame: full=atp-dependent rna helicase sub2	P:RNA splicing; C:spliceosomal complex; F:RNA binding; P:mRNA transport; P:mRNA processing; F:ATP binding; F:ATP-dependent RNA helicase activity; F:protein binding	-
UM956_4892	abc metal ion transporter; abc2_schpo ame: full=atp-binding cassette transporter abc2 short=abc transporter abc2 ame: full=atp-energized glutathione s-conjugate pump abc2 ame: full=glutathione s-conjugate-transporting atpase abc2	P:oxidation-reduction process; F:2-alkenal reductase [NAD(P)] activity; P:ATP catabolic process; F:ATP binding; P:response to arsenic-containing substance; F:bilirubin transmembrane transporter activity; C:apical plasma membrane; C:fungal-type vacuole membrane; F:cadmium ion transmembrane transporter activity; P:prostaglandin transport; F:lipid transporter activity; P:drug transmembrane transport…	EC:1.3.1.74
UM956_4925	dna polymerase epsilon catalytic subunit a; dpoe_aspfu ame: full=dna polymerase epsilon catalytic subunit a ame: full=dna polymerase ii subunit a	F:DNA-directed DNA polymerase activity; F:zinc ion binding; F:nucleotide binding; C:nucleoplasm; P:cell cycle checkpoint; F:protein binding; P:DNA replication involved in S phase; P:DNA-dependent DNA replication initiation; P:DNA recombination; P:DNA synthesis involved in DNA repair; P:double-strand break repair via nonhomologous end joining; P:nucleotide-excision repair, DNA gap filling; P:base-…	EC:2.7.7.7
UM956_4936	lon protease mitochondrial; lonm_aspfu ame: full=lon protease mitochondrial flags: precursor	F:ATP-dependent peptidase activity; F:ATP binding; F:serine-type endopeptidase activity; P:ATP-dependent proteolysis; ; P:mitochondrial genome maintenance; F:mitochondrial light strand promoter anti-sense binding; F:mitochondrial light strand promoter sense binding; F:mitochondrial heavy strand promoter anti-sense binding; P:aging; P:response to aluminum ion; F:ADP binding; P:oxidation-dependent …	EC:3.4.21.0
UM956_5016	acyl- desaturase; aco1_ajeca ame: full=acyl- desaturase ame: full=delta -desaturase short=delta-9 desaturase ame: full=fatty acid desaturase ame: full=stearoyl- desaturase	F:stearoyl-CoA 9-desaturase activity; F:heme binding; P:myelination; P:transport; P:electron transport chain; C:integral to endoplasmic reticulum membrane; F:identical protein binding; F:electron carrier activity; P:unsaturated fatty acid biosynthetic process; P:electron transport	EC:1.14.19.1
UM956_5038	chitin synthase 1; chs1_exode ame: full=chitin synthase 1 ame: full=chitin-udp acetyl-glucosaminyl transferase 1 ame: full=class-ii chitin synthase 1	F:chitin synthase activity; F:monooxygenase activity; P:oxidation-reduction process; P:actomyosin contractile ring contraction; C:cellular bud neck; C:integral to membrane; F:protein binding; P:ascospore wall assembly; P:ascospore wall chitin biosynthetic process; C:endoplasmic reticulum; C:plasma membrane	EC:2.4.1.16
UM956_5054	dna excision repair protein ercc-6; rhp26_schpo ame: full=dna repair protein rhp26 ame: full=rad26 homolog	P:ncRNA metabolic process; P:base-excision repair; P:regulation of transcription from RNA polymerase II promoter; P:positive regulation of DNA-dependent transcription, elongation; F:protein N-terminus binding; F:protein C-terminus binding; P:response to gamma radiation; C:transcription elongation factor complex; C:soluble fraction; C:chromatin remodeling complex; P:chromatin remodeling at centrom…	-
UM956_5077	gtp-binding protein ypt2; ypt2_schpo ame: full=gtp-binding protein ypt2 ame: full=sec4 homolog	F:GTP binding; P:small GTPase mediated signal transduction; C:vacuolar membrane; C:nonmotile primary cilium; C:recycling endosome; P:Golgi vesicle fusion to target membrane; C:cytoplasmic membrane-bounded vesicle; P:Golgi to plasma membrane transport; P:ethylene mediated signaling pathway; P:regulation of transcription, DNA-dependent; P:vesicle docking involved in exocytosis; P:positive regulatio…	-
UM956_5137	potassium sodium efflux p-type fungal-type; atn5_yeast ame: full=sodium transport atpase 5	C:integral to membrane; P:ATP biosynthetic process; F:ATP binding; F:protein binding; P:cellular calcium ion homeostasis; P:response to salt stress; F:sodium-exporting ATPase activity, phosphorylative mechanism; F:potassium-transporting ATPase activity; C:Golgi apparatus; P:hyperosmotic response; F:metal ion binding; C:organelle membrane; P:signal transduction; P:cellular response to glucose star…	EC:3.6.3.7; EC:3.6.3.12; EC:3.6.3.8
UM956_5140	serine threonine-protein phosphatase 2b catalytic subunit; pp2b_emeni ame: full=serine threonine-protein phosphatase 2b catalytic subunit ame: full=calmodulin-dependent calcineurin a subunit	P:protein dephosphorylation; P:regulation of synaptic transmission; P:regulation of cell cycle cytokinesis; P:G1/S transition of mitotic cell cycle; P:fungal-type cell wall organization; P:heart development; C:soluble fraction; P:negative regulation of insulin secretion; C:cytosol; P:negative regulation of calcium ion-dependent exocytosis; P:regulation of excitatory postsynaptic membrane potentia…	-
UM956_5196	agc akt protein kinase; gad8_schpo ame: full=serine threonine-protein kinase gad8	C:ribosome; F:ATP binding; F:protein serine/threonine kinase activity; P:serine family amino acid metabolic process; P:cAMP-mediated signaling; P:positive regulation of transcription from RNA polymerase I promoter; P:replicative cell aging; P:cellular cell wall organization; P:regulation of mitotic cell cycle; C:neuron projection; P:induction of conjugation upon nitrogen starvation; P:positive re…	EC:2.7.11.0
UM956_5242	mitochondrial genome maintenance protein mgm101; mg101_yeast ame: full=mitochondrial genome maintenance protein mgm101 flags: precursor	C:mitochondrial chromosome; P:mitochondrial genome maintenance; F:DNA binding; F:protein binding; P:DNA repair	-
UM956_5395	adp-ribosylation factor-like protein 1; arl1_yeast ame: full=adp-ribosylation factor-like protein 1 ame: full=arf-like gtpase 1	F:GTP binding; P:small GTPase mediated signal transduction; C:cytosol; C:soluble fraction; P:protein targeting to vacuole; F:identical protein binding; P:Golgi to plasma membrane protein transport; P:GTP catabolic process; P:protein ADP-ribosylation; C:trans-Golgi network; F:GTPase activity; F:transporter activity	-
UM956_5400	proteasome component pup2; psa5_yeast ame: full=proteasome subunit alpha type-5 ame: full=macropain subunit pup2 ame: full=multicatalytic endopeptidase complex subunit pup2 ame: full=proteasome component pup2 ame: full=proteinase ysce subunit pup2	C:proteasome core complex, alpha-subunit complex; C:nucleus; F:threonine-type endopeptidase activity; C:vacuolar membrane; P:determination of adult lifespan; F:ribonuclease activity; P:reproduction; F:protein binding; P:regulation of cellular amino acid metabolic process; P:positive regulation of ubiquitin-protein ligase activity involved in mitotic cell cycle; P:growth; P:viral reproduction; C:c…	EC:3.4.25.0
UM956_5476	26s protease regulatory subunit 8; prs8_yeast ame: full=26s protease regulatory subunit 8 homolog ame: full=protein cim3 ame: full=protein sug1 ame: full=tat-binding protein tby1	F:ATP binding; F:peptidase activity; P:negative regulation of transcription, DNA-dependent; F:thyrotropin-releasing hormone receptor binding; P:viral reproduction; P:negative regulation of ubiquitin-protein ligase activity involved in mitotic cell cycle; P:positive regulation of RNA polymerase II transcriptional preinitiation complex assembly; C:proteasome regulatory particle, base subcomplex; P:…	EC:3.6.1.3
UM956_5514	nitric oxide dioxygenase; hmp_borpe ame: full=flavohemoprotein ame: full=flavohemoglobin ame: full=hemoglobin-like protein ame: full=nitric oxide dioxygenase short=no oxygenase short=nod	F:heme binding; F:oxygen transporter activity; F:oxidoreductase activity; P:oxygen transport; P:oxidation-reduction process; F:oxygen binding	-
UM956_554	ubiquitin-conjugating enzyme e2 2; ubc2_aspfu ame: full=ubiquitin-conjugating enzyme e2 2 ame: full=ubiquitin carrier protein ubc2 ame: full=ubiquitin-protein ligase ubc2	P:post-translational protein modification; F:ubiquitin-protein ligase activity; F:ATP binding; P:sporulation resulting in formation of a cellular spore; P:protein K11-linked ubiquitination; P:histone H2B conserved C-terminal lysine ubiquitination; P:ubiquitin-dependent protein catabolic process via the N-end rule pathway; P:nematode larval development; P:in utero embryonic development; P:positive…	EC:6.3.2.19
UM956_5745	gtp-binding protein rhoa; rhoa_emeni ame: full=gtp-binding protein rhoa ame: full=rho1 protein homolog flags: precursor	F:GTP binding; C:axon; F:GDP binding; P:nematode larval development; P:cytokinesis, actomyosin contractile ring assembly; F:protein kinase binding; P:regulation of fungal-type cell wall organization; P:negative regulation of intracellular steroid hormone receptor signaling pathway; C:plasma membrane enriched fraction; P:negative regulation of epidermal growth factor receptor signaling pathway; P:…	-
UM956_5750	dna repair protein rhp51; rad51_schpo ame: full=dna repair protein rhp51 ame: full=rad51 homolog	F:ATP binding; F:damaged DNA binding; P:strand invasion; P:meiotic DNA repair synthesis; P:ovarian follicle development; P:response to gamma radiation; F:protein C-terminus binding; F:single-stranded telomeric DNA binding; C:mitochondrial matrix; C:PML body; P:DNA unwinding involved in replication; P:meiotic joint molecule formation; P:regulation of transcription, DNA-dependent; C:linear element;…	-
UM956_5783	adp-ribosylation factor; arf_ajeca ame: full=adp-ribosylation factor	F:GTP binding; P:small GTPase mediated signal transduction; F:receptor signaling protein activity; C:Golgi membrane; F:protein binding; P:viral reproduction; P:cellular copper ion homeostasis; P:GTP catabolic process; P:intracellular protein transport; C:cytosol; P:regulation of defense response to virus by virus; F:transporter activity; P:post-Golgi vesicle-mediated transport; P:retrograde vesic…	-
UM956_5909	cell differentiation protein rcd1; rcd1_schpo ame: full=cell differentiation protein rcd1	C:cytosol; P:sex differentiation; P:negative regulation of induction of conjugation with cellular fusion; F:RNA binding; P:nuclear-transcribed mRNA poly(A) tail shortening; C:cytoplasmic mRNA processing body; F:identical protein binding; P:cytokine-mediated signaling pathway; P:negative regulation of transcription from RNA polymerase II promoter; C:CCR4-NOT core complex	-
UM956_5938	agc ndr ndr protein kinase; cot1_neucr ame: full=serine threonine-protein kinase cot-1 ame: full=colonial temperature-sensitive protein 1	P:intracellular mRNA localization; P:intracellular protein kinase cascade; P:cellular response to osmotic stress; C:mating projection tip; C:actin cytoskeleton; P:protein localization to nucleus; P:negative regulation of MAP kinase activity; C:cellular bud neck; P:regulation of establishment or maintenance of bipolar cell polarity regulating cell shape; P:establishment or maintenance of actin cyt…	EC:2.7.11.0
UM956_5980	e3 ubiquitin-protein ligase hula; rsp5_asptn ame: full=probable e3 ubiquitin-protein ligase hula ame: full=hect ubiquitin ligase a	P:protein targeting to vacuole involved in ubiquitin-dependent protein catabolic process via the multivesicular body sorting pathway; F:ubiquitin-protein ligase activity; P:protein monoubiquitination; P:regulation of transmembrane transport; C:plasma membrane enriched fraction; P:regulation of nitrogen utilization; P:protein K48-linked ubiquitination; P:regulation of ribosomal large subunit expor…	EC:6.3.2.19
UM956_6046	glutathione s-transferase; yfcg_ecoli ame: full=disulfide-bond oxidoreductase ame: full=gsh-dependent disulfide-bond oxidoreductase ame: full=gst n1-1 ame: full=gst-like protein ame: full=organic hydroperoxidase	F:transferase activity; P:cellular process; P:response to chemical stimulus; F:protein dimerization activity; C:cytoplasm	-
UM956_6084	aconitate mitochondrial; acon2_aspfu ame: full= aconitate mitochondrial ame: full=aconitase 2 flags: precursor	F:isocitrate hydro-lyase (cis-aconitate-forming) activity; F:citrate hydro-lyase (cis-aconitate-forming) activity; F:aconitate hydratase activity; F:4 iron, 4 sulfur cluster binding; P:reductive tricarboxylic acid cycle; P:glyoxylate metabolic process; C:cytosol; P:propionate metabolic process; F:double-stranded DNA binding; P:glutamate biosynthetic process; C:mitochondrial nucleoid; P:mitochondr…	EC:4.2.1.3
UM956_6134	manganese transporter; smf1_yeast ame: full=manganese transporter smf1	P:cellular manganese ion homeostasis; C:fungal-type vacuole membrane; P:copper ion transport; P:cobalt ion transport; C:mitochondrion; P:cadmium ion transport; F:manganese ion transmembrane transporter activity; P:cellular iron ion homeostasis; F:solute:hydrogen symporter activity; C:cytoplasmic membrane-bounded vesicle; P:cellular cobalt ion homeostasis; P:iron ion transport; F:protein binding; …	-
UM956_6191	phosphoadenosine phosphosulfate reductase; met16_emeni ame: full=phosphoadenosine phosphosulfate reductase ame: full=3 -phosphoadenylylsulfate reductase ame: full=paps thioredoxin dependent ame: full=p reductase	P:sulfate assimilation, phosphoadenylyl sulfate reduction by phosphoadenylyl-sulfate reductase (thioredoxin); P:cysteine biosynthetic process; F:phosphoadenylyl-sulfate reductase (thioredoxin) activity; F:protein binding; P:methionine biosynthetic process; C:nucleus; C:cytosol	EC:1.8.4.8
UM956_6203	monothiol glutaredoxin; glrx5_yeast ame: full=monothiol glutaredoxin- mitochondrial flags: precursor	P:cell redox homeostasis; F:electron carrier activity; F:protein disulfide oxidoreductase activity; P:electron transport; F:iron-sulfur cluster binding; P:regulation of cell cycle; P:iron-sulfur cluster assembly; P:hemopoiesis; P:auxin polar transport; C:plastid; F:arsenate reductase (glutaredoxin) activity; P:response to nitrosative stress; F:identical protein binding; P:cellular response to cat…	EC:1.20.4.1
UM956_6230	sumo-conjugating enzyme ubc9; ubc9_schpo ame: full=sumo-conjugating enzyme ubc9 ame: full=sumo protein ligase ame: full=ubiquitin carrier protein 9 ame: full=ubiquitin carrier protein hus5 ame: full=ubiquitin-conjugating enzyme e2-18 kda ame: full=ubiquitin-protein ligase hus5	F:ATP binding; P:post-translational protein modification; P:protein K11-linked ubiquitination; P:cell cycle checkpoint; P:embryo development ending in seed dormancy; F:bHLH transcription factor binding; P:in utero embryonic development; P:postreplication repair; P:positive regulation of cell proliferation; F:specific transcriptional repressor activity; C:replication fork; F:protein C-terminus bin…	EC:6.3.2.19
UM956_6295	heat shock protein 78; hsp78_schpo ame: full=heat shock protein mitochondrial flags: precursor	F:ATP binding; P:mitochondrial genome maintenance; P:positive regulation of mitochondrial translation in response to stress; C:mitochondrial matrix; P:protein stabilization; P:protein unfolding; P:protein import into mitochondrial matrix; P:cellular response to heat; P:protein refolding; F:misfolded protein binding; F:ATPase activity; P:ATP catabolic process	EC:3.6.1.3
UM956_6307	gtp-binding protein rho3; rho3_yeast ame: full=gtp-binding protein rho3 flags: precursor	F:GTP binding; P:hyperosmotic response; C:axon; F:GDP binding; F:GTP-dependent protein binding; P:nematode larval development; P:cytokinesis, actomyosin contractile ring assembly; F:protein kinase binding; P:positive regulation of exocytosis; P:negative regulation of intracellular steroid hormone receptor signaling pathway; C:plasma membrane enriched fraction; P:androgen receptor signaling pathwa…	-
UM956_6354	alcohol dehydrogenase; gcy1_yeast ame: full=glycerol 2-dehydrogenase (nadp(+)) ame: full=galactose-inducible crystallin-like protein 1	P:oxidation-reduction process; F:carbonyl reductase (NADPH) activity; C:cytosol; F:alditol:NADP+ 1-oxidoreductase activity; F:mRNA binding; F:NADP+ binding; P:response to water deprivation; P:response to salt stress; P:response to cold; P:cellular response to stress; P:D-xylose catabolic process; F:protein binding; P:arabinose catabolic process; F:steroid dehydrogenase activity; P:cellular aldehy…	EC:1.1.1.184; EC:1.1.1.21; EC:1.1.1.119
UM956_6359	catalase-peroxidase; katg_chagb ame: full=catalase-peroxidase short=cp ame: full=peroxidase catalase	P:hydrogen peroxide catabolic process; F:heme binding; F:catalase activity; P:oxidation-reduction process; P:tryptophan metabolic process; P:peroxidase reaction; P:methane metabolic process	EC:1.11.1.6
UM956_6361	ca2+-transporting atpase; atc2_schpo ame: full=calcium-transporting atpase 2	F:calcium-transporting ATPase activity; P:calcium ion transmembrane transport; C:integral to membrane; P:ATP biosynthetic process; F:ATP binding; C:sarcoplasmic reticulum; C:plant-type vacuole membrane; P:cellular calcium ion homeostasis; F:PDZ domain binding; C:fungal-type vacuole membrane; F:protein self-association; P:response to salt stress; P:response to nematode; P:defense response to bacte…	EC:3.6.3.8
UM956_6368	delta-1-pyrroline-5-carboxylate mitochondrial; put2_emeni ame: full=delta-1-pyrroline-5-carboxylate mitochondrial short=p5c dehydrogenase ame: full=l-glutamate gamma-semialdehyde dehydrogenase flags: precursor	F:1-pyrroline-5-carboxylate dehydrogenase activity; C:mitochondrial matrix; P:proline biosynthetic process; P:oxidation-reduction process; P:arginine metabolic process; C:cytosol; P:glutamate biosynthetic process; F:identical protein binding; F:electron carrier activity; P:proline catabolic process to glutamate; F:aldehyde dehydrogenase (NAD) activity; P:electron transport; P:gluconeogenesis; P:g…	EC:1.5.1.12; EC:1.2.1.3
UM956_6370	ubiquitin-like modifier protein; smt3_yeast ame: full=ubiquitin-like protein smt3 flags: precursor	C:spindle pole body; P:protein sumoylation; P:chromatin silencing at centromere; F:protein tag; P:negative regulation of histone H3-K9 methylation; P:mitotic sister chromatid segregation; P:heat acclimation; P:negative regulation of vulval development; F:ubiquitin protein ligase binding; P:synaptonemal complex disassembly; C:kinetochore; P:negative regulation of sequence-specific DNA binding tran…	-
UM956_638	alcohol dehydrogenase; adh1_neucr ame: full=alcohol dehydrogenase 1 ame: full=alcohol dehydrogenase i	F:zinc ion binding; C:soluble fraction; P:NADH oxidation; F:methylglyoxal reductase (NADH-dependent) activity; P:ethanol biosynthetic process involved in glucose fermentation to ethanol; F:alcohol dehydrogenase (NAD) activity; C:plasma membrane enriched fraction; F:protein binding; C:mitochondrial matrix; C:nucleus; P:pyruvate metabolic process	EC:1.1.1.78; EC:1.1.1.1
UM956_6385	cytochrome c oxidase assembly protein cox19; cox19_magoy ame: full=cytochrome c oxidase assembly protein cox19	C:mitochondrial intermembrane space; P:mitochondrial respiratory chain complex IV assembly; F:copper ion binding; C:nucleus; C:cytosol; P:metal ion transport	-
UM956_6422	ck1 ck1 ck1-d protein kinase; hhp1_schpo ame: full=casein kinase i homolog hhp1	C:spindle pole body; F:protein serine/threonine kinase activity; P:attachment of spindle microtubules to kinetochore involved in homologous chromosome segregation; P:cell division; C:soluble fraction; C:cellular bud neck; C:cytosol; P:tRNA wobble uridine modification; P:circadian regulation of gene expression; P:ribosomal small subunit biogenesis; F:magnesium ion binding; C:cell division site; P:…	EC:2.7.11.0
UM956_6429	catalase; cata_canbo ame: full=peroxisomal catalase	P:hydrogen peroxide catabolic process; F:protein binding; P:age-dependent response to reactive oxygen species; C:mitochondrial matrix; P:nucleobase-containing small molecule metabolic process; C:cytosol; F:catalase activity; F:iron ion binding; P:regulation of cellular process; C:nucleus; C:peroxisomal matrix; P:tryptophan metabolic process; P:peroxidase reaction; P:methane metabolic process	EC:1.11.1.6
UM956_6460	aat family amino acid transporter; agp2_yeast ame: full=general amino acid permease agp2	P:amino acid transmembrane transport; P:polyamine transport; F:basic amino acid transmembrane transporter activity; C:fungal-type vacuole membrane; F:L-amino acid transmembrane transporter activity; F:carnitine transporter activity; P:basic amino acid transport; C:endoplasmic reticulum membrane; C:Golgi apparatus; P:proline transport; P:response to osmotic stress; P:fatty acid metabolic process; …	-
UM956_6512	ubiquitin-conjugating enzyme e2; mms2_schpo ame: full=ubiquitin-conjugating enzyme spm2 ame: full=ubiquitin-conjugating enzyme variant mms2 homolog short=uev mms2	F:ubiquitin-protein ligase activity; P:post-translational protein modification; P:protein K63-linked ubiquitination; P:Toll signaling pathway; P:toll-like receptor 4 signaling pathway; P:free ubiquitin chain polymerization; P:toll-like receptor 2 signaling pathway; P:cell proliferation; C:UBC13-UEV1A complex; C:cytosol; C:ubiquitin ligase complex; C:UBC13-MMS2 complex; P:positive regulation of I-…	EC:6.3.2.19
UM956_6533	dna topoisomerase iii; top3_schpo ame: full=dna topoisomerase 3 ame: full=dna topoisomerase iii	P:DNA unwinding involved in replication; F:DNA topoisomerase type I activity; P:DNA topological change; P:negative regulation of DNA recombination; P:nucleolus organization; F:protein binding; C:PML body; P:maintenance of rDNA; P:resolution of meiotic recombination intermediates; C:RecQ helicase-Topo III complex; P:gamete generation; P:mitotic sister chromatid cohesion; P:telomere maintenance via…	EC:5.99.1.2
UM956_6565	ku family dna; ku80_aspfu ame: full=atp-dependent dna helicase ii subunit 2 ame: full=atp-dependent dna helicase ii subunit ku80	C:nuclear chromosome part; C:chromosome, telomeric region; P:DNA recombination; F:telomeric DNA binding; P:chromosome organization; P:double-strand break repair; C:cytoplasm; F:hydrolase activity, acting on acid anhydrides; P:regulation of cellular process	-
UM956_6580	phosphoglycerate kinase; pgk_aspor ame: full=phosphoglycerate kinase	F:phosphoglycerate kinase activity; P:phosphorylation; P:glycolysis; P:gluconeogenesis; P:carbon utilization; C:plasma membrane enriched fraction; F:ATP binding; C:nucleus; C:cytosol; C:mitochondrion	EC:2.7.2.3
UM956_6587	ammonium transporter; amt1_schpo ame: full=ammonium transporter 1	P:ammonium transmembrane transport; P:cellular response to nutrient; C:fungal-type vacuole; F:identical protein binding; P:nitrogen utilization; P:methylammonium transmembrane transport; F:methylammonium transmembrane transporter activity; P:pseudohyphal growth; P:invasive growth in response to glucose limitation; P:photoreceptor cell axon guidance; F:high affinity secondary active ammonium trans…	-
UM956_6588	ste ste11 ssk protein kinase; wis4_schpo ame: full=map kinase kinase kinase wis4 ame: full=map kinase kinase kinase wak1 ame: full=map kinase kinase kinase wik1	F:ATP binding; P:serine family amino acid metabolic process; P:embryo development ending in seed dormancy; P:regulation of mitotic cell cycle; P:filamentous growth; P:MAPK cascade involved in osmosensory signaling pathway; P:response to nutrient; P:positive regulation of JUN kinase activity; P:fungal-type cell wall organization; P:activation of MAPKK activity; C:cytosol; C:cell septum; C:cell div…	EC:2.7.11.25
UM956_6622	dna excision repair protein ercc-4; rad16_schpo ame: full=dna repair protein rad16	C:nuclear lumen; C:chromosome, telomeric region; P:removal of nonhomologous ends; P:response to UV; P:double-strand break repair; F:protein heterodimerization activity; P:nucleotide-excision repair, DNA incision, 5'-to lesion; C:nucleotide-excision repair complex; P:telomere maintenance; C:spindle pole body; F:endodeoxyribonuclease activity; F:structure-specific DNA binding; P:meiotic gene conver…	-
UM956_6647	5-methyltetrahydropteroyltriglutamate-homocysteine methyltransferase; mete_schpo ame: full=probable 5-methyltetrahydropteroyltriglutamate--homocysteine methyltransferase ame: full=cobalamin-independent methionine synthase ame: full=methionine vitamin-b12 independent isozyme	P:methionine biosynthetic process; P:methylation; F:zinc ion binding; F:5-methyltetrahydropteroyltriglutamate-homocysteine S-methyltransferase activity; C:cytosol; C:plasma membrane enriched fraction; P:adenine biosynthetic process; C:nucleus; P:cysteine metabolic process	EC:2.1.1.14
UM956_6671	ste ste11 protein kinase; ste11_yeas6 ame: full=serine threonine-protein kinase ste11	F:nucleotide binding; P:signal transduction involved in filamentous growth; P:embryo development ending in seed dormancy; P:pheromone-dependent signal transduction involved in conjugation with cellular fusion; P:positive regulation of I-kappaB kinase/NF-kappaB cascade; P:induction of conjugation upon nitrogen starvation; P:MAPK cascade involved in osmosensory signaling pathway; P:response to nutr…	EC:2.7.11.25
UM956_6677	transcription factor stea; ste12_emeni ame: full=transcription factor stea	F:sequence-specific DNA binding transcription factor activity; P:conjugation with cellular fusion; P:replicative cell aging; P:lymphocyte differentiation; P:positive regulation of fibroblast growth factor receptor signaling pathway; P:heat acclimation; F:double-stranded DNA binding; P:response to freezing; P:chordate embryonic development; P:invasive growth in response to glucose limitation; P:re…	-
UM956_6681	glucose-repressible protein	-
UM956_6686	v-type h+-transporting atpase 16kda proteolipid subunit; vatl2_neucr ame: full=v-type proton atpase 16 kda proteolipid subunit 2 short=v-atpase 16 kda proteolipid subunit 2 ame: full=proteolipid protein vma-11 ame: full=vacuolar proton pump 16 kda proteolipid subunit 2	P:ATP hydrolysis coupled proton transport; C:integral to membrane; F:proton-transporting ATPase activity, rotational mechanism; F:protein binding; C:cytoplasmic membrane-bounded vesicle; C:fungal-type vacuole; C:vacuolar proton-transporting V-type ATPase, V0 domain; P:vacuolar acidification; C:endoplasmic reticulum; F:ATP binding; P:oxidative phosphorylation	-
UM956_670	gtp-binding protein rho2; rho2_schpo ame: full=gtp-binding protein rho2 flags: precursor	F:GTP binding; C:axon; C:peroxisome; F:GDP binding; P:microtubule-based process; P:nematode larval development; P:cytokinesis, actomyosin contractile ring assembly; F:protein kinase binding; P:cell chemotaxis; P:regulation of fungal-type cell wall organization; P:negative regulation of intracellular steroid hormone receptor signaling pathway; C:plasma membrane enriched fraction; P:androgen recept…	-
UM956_6712	superoxide dismutase; sodc_humlt ame: full=superoxide dismutase	F:superoxide dismutase activity; P:oxidation-reduction process; C:cytosol; F:copper ion binding; P:positive regulation of sequence-specific DNA binding transcription factor activity; F:zinc ion binding; P:cellular zinc ion homeostasis; P:age-dependent response to reactive oxygen species involved in chronological cell aging; P:fungal-type cell wall organization; C:mitochondrial intermembrane space…	EC:1.15.1.1
UM956_6751	serine mitochondrial; glym_neucr ame: full= serine mitochondrial short=shmt ame: full=carnitine biosynthesis protein 2 ame: full=glycine hydroxymethyltransferase ame: full=serine methylase flags: precursor	F:pyridoxal phosphate binding; P:L-serine metabolic process; F:glycine hydroxymethyltransferase activity; P:methylation; F:methyltransferase activity; F:poly(U) RNA binding; P:plant-type hypersensitive response; P:glycine decarboxylation via glycine cleavage system; C:mating projection tip; P:response to cold; C:plasma membrane enriched fraction; P:serine family amino acid biosynthetic process; F…	EC:2.1.2.1; EC:2.1.1.0
UM956_6885	dna ligase 1; dnli1_schpo ame: full=dna ligase 1 ame: full=dna ligase i ame: full=polydeoxyribonucleotide synthase	F:nucleotide binding; P:anatomical structure morphogenesis; C:nucleoplasm; F:protein binding; P:DNA replication, removal of RNA primer; P:double-strand break repair via homologous recombination; P:transcription-coupled nucleotide-excision repair; P:nucleotide-excision repair, DNA gap filling; P:V(D)J recombination; P:DNA ligation; P:telomere maintenance via recombination; P:base-excision repair; …	EC:6.5.1.1
UM956_6903	cell division control protein 42; cdc42_schpo ame: full=cell division control protein 42 homolog ame: full=cdc42sp flags: precursor	P:pathogenesis; F:protein binding, bridging; P:activation of MAPK activity; F:GTP binding; P:hyperosmotic response; P:maintenance of protein location; P:establishment or maintenance of apical/basal cell polarity; F:GTP-dependent protein binding; F:protein kinase binding; P:positive regulation of exocytosis; P:canonical Wnt receptor signaling pathway; P:epithelial-mesenchymal cell signaling; P:neg…	-
UM956_6934	dna mismatch repair protein msh6; msh6_schpo ame: full=dna mismatch repair protein msh6	F:single base insertion or deletion binding; F:protein binding; P:multicellular organismal development; F:damaged DNA binding; F:four-way junction DNA binding; P:DNA recombination; P:meiotic mismatch repair; C:cytosol; P:regulation of cellular process; P:regulation of metabolic process; F:ATPase activity; F:guanine/thymine mispair binding; P:ATP catabolic process; F:ATP binding; C:MutSalpha compl…	EC:3.6.1.3
UM956_6943	sphingolipid long chain base-responsive protein pil1; pil1_yeast ame: full=sphingolipid long chain base-responsive protein pil1	F:protein binding; P:eisosome assembly; P:ascospore wall assembly; P:negative regulation of protein kinase activity; C:mitochondrial outer membrane; P:protein localization; P:endocytosis; C:eisosome; P:response to heat; C:plasma membrane enriched fraction; P:cellular response to stress; C:lipid particle; C:prospore membrane leading edge; P:ascospore-type prospore assembly	-
UM956_6955	enolase; eno_aspor ame: full=enolase ame: full=2-phospho-d-glycerate hydro-lyase ame: full=2-phosphoglycerate dehydratase	C:cell surface; C:phosphopyruvate hydratase complex; F:phosphopyruvate hydratase activity; F:magnesium ion binding; P:glycolysis; P:tryptophan biosynthetic process; P:gluconeogenesis; P:tyrosine biosynthetic process; P:L-phenylalanine biosynthetic process; P:regulation of vacuole fusion, non-autophagic; C:fungal-type vacuole; C:mitochondrion; C:plasma membrane enriched fraction; F:protein binding	EC:4.2.1.11
UM956_6956	26s protease regulatory subunit 10b; prs10_schpo ame: full=probable 26s protease subunit rpt4	F:ATP binding; F:peptidase activity; P:ER-associated protein catabolic process; P:regulation of cellular amino acid metabolic process; P:positive regulation of ubiquitin-protein ligase activity involved in mitotic cell cycle; P:viral reproduction; P:positive regulation of transcription elongation from RNA polymerase II promoter; P:negative regulation of ubiquitin-protein ligase activity involved …	EC:3.6.1.3
UM956_7015	translation initiation factor 4e; if4e1_schpo ame: full=eukaryotic translation initiation factor 4e-1 short=eif-4e-1 short=eif4e-1 ame: full=eif-4f 25 kda subunit 1 ame: full=mrna cap-binding protein 1	F:translation initiation factor activity; C:ribosome; P:regulation of translational initiation; P:nuclear-transcribed mRNA catabolic process, nonsense-mediated decay; P:response to virus; F:phosphatidylinositol-3-phosphate binding; P:lung development; C:RNA-induced silencing complex; C:cytoplasmic stress granule; P:positive regulation of mitotic cell cycle; F:eukaryotic initiation factor 4G bindi…	-
UM956_7055	o-acetylhomoserine -lyase; cysd_emeni ame: full=o-acetylhomoserine -lyase ame: full=homocysteine synthase ame: full=o-acetylhomoserine sulfhydrylase short=oah sulfhydrylase	F:pyridoxal phosphate binding; F:O-acetylhomoserine aminocarboxypropyltransferase activity; P:methionine metabolic process; C:cytosol; C:plasma membrane enriched fraction; F:carbon-sulfur lyase activity; F:cysteine synthase activity; C:nucleus; P:cysteine biosynthetic process from serine; C:cysteine synthase complex	EC:2.5.1.49; EC:2.5.1.47
UM956_7087	proteasome component pre3; psb1_yeast ame: full=proteasome subunit beta type-1 ame: full=macropain subunit pre3 ame: full=multicatalytic endopeptidase complex subunit pre3 ame: full=proteasome component pre3 ame: full=proteinase ysce subunit pre3 flags: precursor	C:nucleus; F:threonine-type endopeptidase activity; P:antigen processing and presentation; P:regulation of cellular amino acid metabolic process; P:positive regulation of ubiquitin-protein ligase activity involved in mitotic cell cycle; P:viral reproduction; P:negative regulation of ubiquitin-protein ligase activity involved in mitotic cell cycle; P:proteasomal ubiquitin-independent protein catab…	EC:3.4.25.0
UM956_7089	dna excision repair protein; rad16_yeast ame: full=dna repair protein rad16 ame: full=atp-dependent helicase rad16	F:ATP binding; F:zinc ion binding; F:ATP-dependent helicase activity; P:transcription, DNA-dependent; C:nucleotide-excision repair factor 4 complex; F:DNA-dependent ATPase activity; F:protein binding; F:damaged DNA binding; P:protein ubiquitination involved in ubiquitin-dependent protein catabolic process; F:ubiquitin-protein ligase activity; P:cellular response to UV; P:nucleotide-excision repai…	EC:6.3.2.19
UM956_7136	aldehyde dehydrogenase; aldh_altal ame: full=aldehyde dehydrogenase short=alddh short=aldh ame: full=allergen alt a x ame: allergen=alt a 10	F:aldehyde dehydrogenase (NAD) activity; P:gluconeogenesis; P:glycolysis; P:arginine metabolic process; P:histidine metabolic process; P:isoleucine catabolic process; P:leucine catabolic process; P:lysine catabolic process; P:proline metabolic process; P:tryptophan metabolic process; P:valine catabolic process; P:fatty acid metabolic process; P:bile acid biosynthetic process; P:1,2-dichloroethane…	EC:1.2.1.3
UM956_7146	peroxidase; prx1_yeast ame: full=mitochondrial peroxiredoxin prx1 ame: full=1-cys prx ame: full=mitochondrial thiol peroxidase short=mtpx ame: full=thioredoxin reductase	P:cell redox homeostasis; P:oxidation-reduction process; P:response to reactive oxygen species; P:phospholipid catabolic process; C:mitochondrion; F:protein binding; F:thioredoxin peroxidase activity; F:phospholipase A2 activity; P:response to cadmium ion; P:peroxidase reaction	EC:3.1.1.4
UM956_7154	gtp-binding protein ypt5; ypt5_schpo ame: full=gtp-binding protein ypt5	F:GTP binding; P:small GTPase mediated signal transduction; F:sequence-specific DNA binding transcription factor activity; C:endocytic vesicle; C:synaptosome; P:regulation of long-term neuronal synaptic plasticity; P:G1 to G0 transition; C:vacuolar membrane; C:recycling endosome; F:GDP binding; P:fruit morphogenesis; C:cytosol; F:GDP-dissociation inhibitor binding; P:positive regulation of smooth…	-
UM956_7168	protein phosphatase; ppz_schpo ame: full=serine threonine-protein phosphatase pp-z	P:protein dephosphorylation; C:extrinsic to plasma membrane; P:cellular water homeostasis; F:cofactor binding; C:PTW/PP1 phosphatase complex; C:protein phosphatase type 1 complex; C:soluble fraction; C:endoplasmic reticulum; F:magnesium-dependent protein serine/threonine phosphatase activity; P:regulation of glycogen catabolic process; F:metal ion binding; C:cytosol; P:oviposition; P:meiotic chro…	-
UM956_7199	dna replication licensing factor mcm5; mcm5_yeast ame: full=minichromosome maintenance protein 5 ame: full=cell division control protein 46	F:ATP binding; C:chromatin; P:cell cycle checkpoint; F:protein binding; C:nuclear chromosome, telomeric region; P:DNA unwinding involved in replication; C:Ctf18 RFC-like complex; P:establishment of chromatin silencing; P:negative regulation of chromatin silencing at telomere; F:single-stranded DNA binding; C:nucleolus; C:cytosol; P:regulation of DNA-dependent DNA replication initiation; P:embryo …	-
UM956_7222	o-acetylhomoserine -lyase; cysd_emeni ame: full=o-acetylhomoserine -lyase ame: full=homocysteine synthase ame: full=o-acetylhomoserine sulfhydrylase short=oah sulfhydrylase	F:pyridoxal phosphate binding; F:O-acetylhomoserine aminocarboxypropyltransferase activity; P:methionine metabolic process; C:cytosol; C:plasma membrane enriched fraction; F:carbon-sulfur lyase activity; F:cysteine synthase activity; C:nucleus; P:cysteine biosynthetic process from serine; C:cysteine synthase complex	EC:2.5.1.49; EC:2.5.1.47
UM956_7233	glycogen synthase; gys_neucr ame: full=glycogen	P:glycogen biosynthetic process; F:glycogen (starch) synthase activity; P:starch metabolic process; P:sucrose metabolic process; C:insoluble fraction; C:cytosol; P:response to glucose stimulus; C:soluble fraction; C:mitochondrion; C:cortical actin cytoskeleton; P:heart development; F:glucose binding; C:inclusion body; P:body morphogenesis; C:ectoplasm; P:nematode larval development; P:locomotion;…	EC:2.4.1.11
UM956_7261	guanine nucleotide-binding protein subunit beta-like protein; gblp_neucr ame: full=guanine nucleotide-binding protein subunit beta-like protein ame: full=cross-pathway control wd-repeat protein cpc-2	P:regulation of actin cytoskeleton organization; P:positive regulation of conjugation with cellular fusion; F:protein kinase C binding; P:regulation of fungal-type cell wall biogenesis; P:root development; P:ribosome biogenesis; P:regulation of protein localization; C:midbody; C:small ribosomal subunit; P:positive regulation of apoptotic process; F:receptor activity; F:receptor tyrosine kinase bi…	-
UM956_7267	ca2+-transporting atpase; atc1_schpo ame: full=calcium-transporting atpase 1 ame: full=golgi ca(2+)-atpase	P:ATP biosynthetic process; F:ATP binding; F:signal transducer activity; F:manganese ion binding; P:calcium-dependent cell-cell adhesion; C:trans-Golgi network; C:transport vesicle; P:epidermis development; C:Golgi membrane; F:protein binding; C:integral to endoplasmic reticulum membrane; P:cellular manganese ion homeostasis; C:microsome; F:manganese-transporting ATPase activity; P:Golgi calcium …	EC:3.6.3.35; EC:3.6.3.8
UM956_7323	dna repair protein rev1; rev1_schpo ame: full=dna repair protein rev1 ame: full=reversionless protein 1	F:nucleotidyltransferase activity; F:binding; P:DNA repair; C:cytoskeleton; P:cellular macromolecule biosynthetic process; C:nuclear lumen	EC:2.7.7.0
UM956_7342	fimbrin; fimb_schpo ame: full=fimbrin	F:calcium ion binding; P:regulation of cell shape; C:actin cortical patch; P:negative regulation of actin filament depolymerization; C:vacuole; C:actin filament bundle; P:actin filament bundle assembly; C:mating projection tip; P:bipolar cellular bud site selection; C:cell wall; P:ascospore formation; F:protein binding, bridging; C:cytosol; P:pollen germination; P:actin crosslink formation; P:reg…	-
UM956_7390	phospholipid-translocating atpase; yooc_schpo ame: full=probable phospholipid-transporting atpase	F:ATPase activity, coupled to transmembrane movement of ions, phosphorylative mechanism; P:ATP biosynthetic process; F:ATP binding; F:magnesium ion binding; F:phospholipid-translocating ATPase activity; P:cation transport; P:aminophospholipid transport; P:phospholipid translocation; C:chloroplast envelope; C:trans-Golgi network; F:protein binding; P:ribosomal small subunit assembly; P:necrotic ce…	EC:3.6.3.1
UM956_751	dna repair helicase rad15; rad15_schpo ame: full=dna repair helicase rad15 ame: full=protein rhp3 ame: full=rad3 homolog	F:ATP binding; C:replication fork; P:cell cycle checkpoint; P:erythrocyte maturation; P:in utero embryonic development; F:protein N-terminus binding; F:protein C-terminus binding; P:bone mineralization; P:regulation of mitotic recombination; P:skin development; P:spinal cord development; C:MMXD complex; F:RNA polymerase II carboxy-terminal domain kinase activity; P:transcription-coupled nucleotid…	EC:2.7.11.23
UM956_7542	dna excision repair protein ercc-3; rad25_yeast ame: full=dna repair helicase rad25 ame: full=general transcription and dna repair factor iih subunit rad25 short=tfiih subunit rad25 ame: full=suppressor of stem-loop mutation 2	F:GTP binding; P:cell cycle checkpoint; F:protein N-terminus binding; F:protein C-terminus binding; F:ATP-dependent DNA helicase activity; P:regulation of mitotic recombination; F:RNA polymerase II carboxy-terminal domain kinase activity; P:transcription-coupled nucleotide-excision repair; P:regulation of transposition, RNA-mediated; P:protein localization; F:dATP binding; C:nucleotide-excision r…	EC:2.7.11.23
UM956_7553	actin like protein 2 3 subunit 3; arpc3_yeast ame: full=actin-related protein 2 3 complex subunit 3 ame: full=arp2 3 complex 21 kda subunit short=p21-arc	P:oviposition; P:epithelial cell migration; C:actin cortical patch; P:negative regulation of vulval development; P:positive regulation of growth rate; P:meiotic chromosome segregation; P:Arp2/3 complex-mediated actin nucleation; C:cytosol; P:embryo development ending in birth or egg hatching; F:identical protein binding; P:mitochondrion inheritance; C:Arp2/3 protein complex; P:morphogenesis of em…	-
UM956_7608	dolichyl-phosphate-mannose-protein mannosyltransferase; pmt2_canal ame: full=dolichyl-phosphate-mannose--protein mannosyltransferase 2 short=protein mannosyltransferase 2	F:dolichyl-phosphate-mannose-protein mannosyltransferase activity; C:alpha-1,6-mannosyltransferase complex; P:protein O-linked mannosylation; C:nuclear membrane; C:dolichyl-phosphate-mannose-protein mannosyltransferase complex; F:identical protein binding; F:protein heterodimerization activity; P:protein exit from endoplasmic reticulum	EC:2.4.1.109
UM956_7669	histone h2a; h2az_aspcl ame: full=histone	P:chromatin modification; C:nucleosome; P:regulation of transcription, DNA-dependent; F:DNA binding; P:nucleosome assembly; C:nucleus	-
UM956_768	calcium-binding protein ncs-1; ncs1_schpo ame: full=calcium-binding protein ncs-1	F:calcium ion binding; C:cellular bud membrane; C:dense core granule; P:cAMP-mediated signaling; P:positive regulation of catalytic activity; P:cellular calcium ion homeostasis; P:sporulation resulting in formation of a cellular spore; P:regulation of conjugation with cellular fusion; P:negative regulation of calcium ion transport via voltage-gated calcium channel activity; P:regulation of neuron…	-
UM956_7712	dihydroxyacetone kinase; dak1_schpo ame: full=dihydroxyacetone kinase 1 short=dha kinase 1 ame: full=glycerone kinase 1 ame: full=triokinase 1 ame: full=triose kinase 1	P:glycerol metabolic process; F:ATP binding; P:phosphorylation; F:glycerone kinase activity; P:glycerolipid metabolic process; C:cytosol; P:response to stress	EC:2.7.1.29
UM956_7721	transketolase; tkt_schpo ame: full=probable transketolase short=tk	F:transketolase activity; P:carbon utilization; C:cytosol; P:response to salt stress; C:chloroplast envelope; P:pentose-phosphate shunt, non-oxidative branch; F:protein binding; C:chloroplast thylakoid membrane; C:chloroplast stroma; P:response to cadmium ion; C:nucleus	EC:2.2.1.1
UM956_7764	aldehyde dehydrogenase; aldh_aspng ame: full=aldehyde dehydrogenase short=alddh short=aldh	F:aldehyde dehydrogenase (NAD) activity; P:gluconeogenesis; P:glycolysis; P:arginine metabolic process; P:histidine metabolic process; P:isoleucine catabolic process; P:leucine catabolic process; P:lysine catabolic process; P:proline metabolic process; P:tryptophan metabolic process; P:valine catabolic process; P:fatty acid metabolic process; P:bile acid biosynthetic process; P:1,2-dichloroethane…	EC:1.2.1.3; EC:1.2.1.5
UM956_7804	ceramide synthase membrane component; lag1_yeas7 ame: full=sphingosine n-acyltransferase lag1 ame: full=longevity assurance factor 1 ame: full=longevity assurance protein 1	C:integral to membrane; P:acyl-carrier-protein biosynthetic process; F:sphingosine N-acyltransferase activity; P:cellular response to calcium ion; P:cellular response to zinc ion; P:replicative cell aging; P:ceramide biosynthetic process; P:plasma membrane organization; C:endoplasmic reticulum membrane; P:vacuolar acidification; F:identical protein binding; P:response to drug; P:cellular response…	EC:2.3.1.24
UM956_7862	vacuolar protein 8; vac8_aspfu ame: full=vacuolar protein 8	P:cellular macromolecule metabolic process; C:Golgi membrane; C:fungal-type vacuole membrane; C:nucleus-vacuole junction; P:macroautophagy; P:CVT vesicle assembly; C:Myo2p-Vac17p-Vac8p transport complex; P:primary metabolic process; F:protein anchor; P:nucleus-vacuole junction assembly; C:nucleus; P:vacuole fusion, non-autophagic; P:vacuole inheritance	-
UM956_7922	ras-like protein; ras_emeni ame: full=ras-like protein flags: precursor	F:GTP binding; P:GTP catabolic process; F:GTPase activity; P:replicative cell aging; P:fungal-type cell wall biogenesis; P:regulation of protein localization; P:positive regulation of transcription by galactose; C:cytosol; P:adenylate cyclase-activating G-protein coupled receptor signaling pathway; P:cell cycle arrest in response to pheromone; P:spindle organization; P:establishment or maintenanc…	-
UM956_7993	catalase; cata_pican ame: full=peroxisomal catalase	P:peroxidase reaction; P:UV protection; P:hydrogen peroxide catabolic process; P:age-dependent response to reactive oxygen species; C:mitochondrial matrix; F:NADP binding; F:heme binding; P:nucleobase-containing small molecule metabolic process; C:cytosol; F:catalase activity; P:purine-containing compound metabolic process; F:protein homodimerization activity; P:protein tetramerization; C:nucleus…	EC:1.11.1.6
UM956_8082	catalase a; cata_emeni ame: full=catalase a ame: full=spore-specific catalase	P:response to oxidative stress; P:peroxidase reaction; C:ascospore wall; F:heme binding; P:conidium formation; F:catalase activity; P:tryptophan metabolic process; P:methane metabolic process	EC:1.11.1.6
UM956_8103	dna excision repair protein; rad5_aspfu ame: full=dna repair protein rad5	F:metal ion binding; F:nucleotide binding; C:nuclear lumen; P:transcription, DNA-dependent; P:UV protection; P:double-strand break repair; C:cytoplasm; P:cellular component organization at cellular level; F:helicase activity; P:nucleotide-excision repair; P:protein ubiquitination; F:DNA secondary structure binding; P:regulation of cellular process; C:intracellular non-membrane-bounded organelle; …	EC:3.6.1.3
UM956_8121	serine threonine-protein phosphatase; yd44_schpo ame: full= serine threonine-protein phosphatase	P:protein dephosphorylation; P:angiogenesis; P:response to chemical stimulus; P:oviposition; P:growth; C:protein phosphatase type 2A complex; C:cytoskeletal part; P:mitotic spindle organization; C:microtubule cytoskeleton; P:glycogen metabolic process; C:cytoplasm; C:nucleolus; F:protein heterodimerization activity; F:metal ion binding; P:embryo development ending in birth or egg hatching; C:chro…	-
UM956_8123	dna polymerase delta subunit 1; dpod_schpo ame: full=dna polymerase delta catalytic subunit ame: full=dna polymerase iii	F:DNA-directed DNA polymerase activity; F:DNA binding; F:nucleotide binding; C:nucleoplasm; F:protein binding; P:DNA replication, removal of RNA primer; P:receptor-mediated endocytosis; P:DNA synthesis involved in DNA repair; F:single-stranded DNA specific 3'-5' exodeoxyribonuclease activity; P:transcription-coupled nucleotide-excision repair; P:DNA replication proofreading; P:nucleotide-excision…	EC:2.7.7.7
UM956_8229	prohibitin-1; phb1_yeast ame: full=prohibitin-1	P:negative regulation of mammary gland epithelial cell proliferation; P:replicative cell aging; P:mammary gland branching involved in thelarche; P:regulation of pharyngeal pumping; P:response to peptide hormone stimulus; P:ovarian follicle development; P:cell division; C:vacuolar membrane; P:negative regulation of proteolysis; P:mitochondrion morphogenesis; P:regulation of oxidative phosphorylati…	-
UM956_8246	hsp70-like protein; hsp7m_emeni ame: full=heat shock 70 kda protein flags: precursor	F:unfolded protein binding; F:ATP binding; P:response to stress; P:protein refolding; P:protein export from nucleus; C:presequence translocase-associated import motor; P:protein targeting to mitochondrion; C:mitochondrial nucleoid; C:cell surface; F:enzyme binding; P:anti-apoptosis; C:nucleus	-
UM956_8258	actin cytoskeleton-regulatory complex protein end3; end3_emeni ame: full=actin cytoskeleton-regulatory complex protein end3 ame: full=cytoskeletal adapter protein saga ame: full=endocytosis protein 3	C:cytoskeleton; C:endosome; F:calcium ion binding; C:membrane; C:intracellular organelle part; C:cell periphery	-
UM956_8262	bar domain-containing protein; rv167_canal ame: full=regulator of cytoskeleton and endocytosis rvs167	C:endocytic vesicle; P:chromatin silencing at centromere; P:actin cortical patch localization; F:kinase activator activity; F:microfilament motor activity; P:regulation of mitotic cell cycle; P:actin filament-based movement; P:synaptic vesicle endocytosis; P:in utero embryonic development; F:protein complex scaffold; F:Rho guanyl-nucleotide exchange factor activity; C:cell cortex of cell tip; F:l…	-
UM956_8281	guanine nucleotide-binding protein subunit alpha; gpa1_coch4 ame: full=guanine nucleotide-binding protein subunit alpha	F:signal transducer activity; F:GTP binding; P:platelet activation; P:adenylate cyclase-inhibiting G-protein coupled receptor signaling pathway; P:adenosine receptor signaling pathway; P:negative regulation of calcium ion transport via voltage-gated calcium channel activity; C:heterotrimeric G-protein complex; P:regulation of system process; P:dopamine receptor signaling pathway; P:cell division;…	-
UM956_8313	replication factor c subunit 5; rfc5_neucr ame: full=replication factor c subunit 5 short=replication factor c5 ame: full=probable activator 1 subunit 5	F:ATP binding; C:nucleoplasm; P:cell cycle checkpoint; F:protein binding; P:embryo development ending in seed dormancy; C:Elg1 RFC-like complex; C:Rad17 RFC-like complex; P:DNA synthesis involved in DNA repair; C:Ctf18 RFC-like complex; P:transcription-coupled nucleotide-excision repair; P:nucleotide-excision repair, DNA gap filling; P:response to organophosphorus; C:cytosol; P:leading strand elo…	-
UM956_8391	exportin-1; xpo1_schpo ame: full=exportin-1 ame: full=caffeine resistance protein 2 ame: full=chromosome region maintenance protein 1	F:receptor activity; F:protein transporter activity; P:signal transduction; P:regulation of protein catabolic process; C:nucleoplasm; P:protein localization to kinetochore; P:negative regulation of transcription from RNA polymerase II promoter; P:mRNA export from nucleus; P:mitotic prometaphase; P:regulation of protein export from nucleus; P:protein localization to nucleus; F:GTP binding; P:ribos…	-
UM956_8397	v-type proton atpase subunit b; vatb_neucr ame: full=v-type proton atpase subunit b short=v-atpase subunit b ame: full=v-atpase 57 kda subunit ame: full=vacuolar proton pump subunit b	P:plasma membrane ATP synthesis coupled proton transport; F:hydrogen-exporting ATPase activity, phosphorylative mechanism; F:hydrogen ion transporting ATP synthase activity, rotational mechanism; F:ATP binding; F:proton-transporting ATPase activity, rotational mechanism; P:ATP hydrolysis coupled proton transport; P:oxidative phosphorylation; C:proton-transporting ATP synthase complex; P:determina…	EC:3.6.3.6
UM956_8469	endonuclease mitochondrial; nuc1_yeast ame: full=mitochondrial nuclease	F:nucleic acid binding; F:metal ion binding; P:DNA recombination; P:positive regulation of apoptotic process; P:response to antibiotic; P:apoptotic DNA fragmentation; C:mitochondrial inner membrane; P:RNA catabolic process; F:endodeoxyribonuclease activity; F:protein binding; P:response to tumor necrosis factor; F:exodeoxyribonuclease activity; P:cellular response to nitrogen starvation; P:in ute…	-
UM956_8524	plasma membrane proteolipid 3; pmp3_gibze ame: full=plasma membrane proteolipid 3	C:plasma membrane; C:integral to membrane; P:response to water deprivation; P:response to cold; P:hyperosmotic salinity response; P:cellular response to cation stress; C:membrane fraction; C:cytoplasmic membrane-bounded vesicle; P:response to abscisic acid stimulus; P:cellular cation homeostasis; C:endomembrane system; P:cation transport; P:defense response to fungus	-
UM956_8529	s- glutathione dehydrogenase; fadh_canma ame: full=s- glutathione dehydrogenase ame: full=glutathione-dependent formaldehyde dehydrogenase short=faldh short=fdh short=fld short=gsh-fdh	F:S-(hydroxymethyl)glutathione dehydrogenase activity; F:zinc ion binding; P:ethanol oxidation; C:cytosol; P:primary metabolic process; F:formaldehyde dehydrogenase activity; C:mitochondrion; P:cellular response to stress; P:system process; F:electron carrier activity; P:response to redox state; F:alcohol dehydrogenase (NAD) activity; P:formaldehyde catabolic process; F:hydroxymethylfurfural redu…	EC:1.1.1.284; EC:1.2.1.46; EC:1.1.1.1
UM956_8544	glucose-regulated protein; grp78_aspaw ame: full=78 kda glucose-regulated protein homolog short=grp-78 ame: full=immunoglobulin heavy chain-binding protein homolog short= flags: precursor	F:ATP binding; C:cell surface; C:endoplasmic reticulum chaperone complex; F:chaperone binding; P:posttranslational protein targeting to membrane, translocation; P:SRP-dependent cotranslational protein targeting to membrane, translocation; F:cysteine-type endopeptidase inhibitor activity involved in apoptotic process; F:unfolded protein binding; P:negative regulation of transforming growth factor …	EC:3.6.1.3
UM956_8676	minichromosome maintenance protein 4 (cell division control protein 54); mcm4_schpo ame: full=dna replication licensing factor mcm4 ame: full=cell division control protein 21 ame: full=minichromosome maintenance protein 4	F:ATP binding; P:cell division; C:chromatin; C:plastid; P:cell cycle checkpoint; F:protein binding; P:DNA unwinding involved in replication; F:ATP-dependent 3'-5' DNA helicase activity; C:Ctf18 RFC-like complex; F:single-stranded DNA-dependent ATPase activity; F:single-stranded DNA binding; C:nucleolus; P:regulation of DNA-dependent DNA replication initiation; P:double-strand break repair via bre…	-
UM956_8722	osomolarity two-component phosphorelay intermediate protein ypd1; mpr1_schpo ame: full=multistep phosphorelay regulator 1	P:intracellular signal transduction; P:cellular response to oxidative stress; P:regulation of G2/M transition of mitotic cell cycle; P:osmosensory signaling pathway via two-component system; C:nucleus; C:cytosol; F:transferase activity, transferring phosphorus-containing groups; F:protein histidine kinase binding	-
UM956_8730	like subfamily a member 2; mas5_schpo ame: full=mitochondrial protein import protein mas5 flags: precursor	F:metal ion binding; F:heat shock protein binding; F:ATP binding; F:unfolded protein binding; P:response to heat; P:ER-associated protein catabolic process; P:microtubule cytoskeleton organization; P:DNA damage response, detection of DNA damage; C:membrane; P:'de novo' protein folding; C:microsome; P:spermatogenesis; P:protein targeting to ER; P:androgen receptor signaling pathway; F:low-density …	-
UM956_8750	siderophore biosynthesis; ynz6_schpo ame: full= lysine n-acyltransferase	C:cytosol; C:nucleus	-
UM956_8752	cmgc cdk protein kinase; ppk23_schpo ame: full=serine threonine-protein kinase ppk23	F:ATP binding; P:protein phosphorylation; F:protein serine/threonine kinase activity; P:serine family amino acid metabolic process; P:response to virus; F:protein binding; P:positive regulation of establishment of bipolar cell polarity regulating cell shape; P:regulation of cell growth; P:cell proliferation; P:regulation of mRNA processing; C:cytosol; P:mitosis; P:signal transduction; P:leaf deve…	EC:2.7.11.0
UM956_8763	proliferating cell nuclear antigen; pcna_schpo ame: full=proliferating cell nuclear antigen short=pcna	F:DNA polymerase processivity factor activity; P:regulation of DNA replication; C:PCNA complex; C:DNA polymerase complex; F:dinucleotide insertion or deletion binding; C:nucleoplasm; P:response to chemical stimulus; F:MutLalpha complex binding; F:purine-specific mismatch base pair DNA N-glycosylase activity; C:microtubule cytoskeleton; P:transcription-coupled nucleotide-excision repair; P:nucleot…	-
UM956_8768	adp-ribosylation factor 6; arf6_human ame: full=adp-ribosylation factor 6	F:GTP binding; C:recycling endosome; P:positive regulation of establishment of bipolar cell polarity regulating cell shape; P:ruffle organization; P:cell adhesion; F:thioesterase binding; C:cell septum; P:protein localization at cell surface; C:membrane fraction; P:cellular component movement; P:GTP catabolic process; C:Golgi apparatus; P:intracellular protein transport; C:ruffle; P:positive regu…	-
UM956_8783	glutathione s-transferase; yfcg_ecoli ame: full=disulfide-bond oxidoreductase ame: full=gsh-dependent disulfide-bond oxidoreductase ame: full=gst n1-1 ame: full=gst-like protein ame: full=organic hydroperoxidase	F:glutathione transferase activity; P:glutathione metabolic process; P:glutathione conjugation reaction; P:response to chemical stimulus; F:protein dimerization activity; C:cytoplasm	EC:2.5.1.18
UM956_8797	gaf protein; frmsr_yeast ame: full=free methionine-r-sulfoxide reductase short=frmsr ame: full=gaf domain-containing protein ykl069w	F:methionine-R-sulfoxide reductase activity; C:cytoplasm; C:nucleus; P:cellular response to oxidative stress; F:protein binding	-
UM956_8843	agc pka protein kinase; kapb_yeast ame: full=camp-dependent protein kinase type 2 short=pka 2	F:ATP binding; F:cAMP-dependent protein kinase activity; C:cAMP-dependent protein kinase complex; P:serine family amino acid metabolic process; P:water transport; P:chronological cell aging; P:regulation of synaptic transmission; P:induction of conjugation upon nitrogen starvation; P:negative regulation of conjugation with cellular fusion; P:invasive growth in response to glucose limitation; C:ne…	EC:2.7.11.11
UM956_8981	phosphoenolpyruvate carboxykinase; pcka_emeni ame: full=phosphoenolpyruvate carboxykinase	P:gluconeogenesis; F:kinase activity; P:phosphorylation; F:phosphoenolpyruvate carboxykinase (ATP) activity; F:ATP binding; P:tricarboxylic acid cycle; P:carbon utilization; C:cytosol; C:nucleolus; P:leaf morphogenesis; F:identical protein binding; F:DNA binding; P:defense response to fungus, incompatible interaction; P:response to cadmium ion; P:cellular response to phosphate starvation; C:membr…	EC:4.1.1.49
UM956_9042	alternative oxidase; aox_aspng ame: full=alternative mitochondrial flags: precursor	F:metal ion binding; F:oxidoreductase activity; P:respiratory gaseous exchange; C:respiratory chain; C:mitochondrial envelope; C:integral to membrane; P:electron transport chain	-
UM956_9076	abc transport system atp-binding protein; mdl1_schpo ame: full=atp-dependent permease mitochondrial ame: full=abc transporter mdl1 flags: precursor	P:ATP catabolic process; F:ATP binding; C:plant-type vacuole; P:oligopeptide export from mitochondrion; C:integral to endoplasmic reticulum membrane; P:antigen processing and presentation of peptide antigen via MHC class I; P:response to aluminum ion; C:mitochondrial inner membrane; C:lysosomal membrane; C:protein complex; C:early endosome; C:integral to mitochondrial membrane; F:oligopeptide-tra…	EC:3.6.3.23
UM956_9116	minichromosome maintenance protein 2; mcm2_schpo ame: full=dna replication licensing factor mcm2 ame: full=cell division control protein 19 ame: full=minichromosome maintenance protein 2	F:ATP binding; C:chromatin; P:regulation of cell proliferation; P:cell cycle checkpoint; F:protein binding; P:DNA unwinding involved in replication; C:Ctf18 RFC-like complex; P:regulation of root meristem growth; F:single-stranded DNA binding; C:cytoplasm; P:regulation of DNA-dependent DNA replication initiation; P:double-strand break repair via break-induced replication; F:DNA replication origin…	-
UM956_9127	glycogen phosphorylase; phsg_yeast ame: full=glycogen phosphorylase	F:pyridoxal phosphate binding; F:glycogen phosphorylase activity; F:drug binding; C:cytosol; F:purine nucleobase binding; P:glycogen catabolic process; P:response to water deprivation; P:glucose homeostasis; F:bile acid binding; F:ATP binding; F:protein binding; P:glucose metabolic process; F:AMP binding; C:chloroplast; P:response to cadmium ion;	-
UM956_9128	guanine nucleotide-binding protein alpha-3 subunit; gpa3_neucr ame: full=guanine nucleotide-binding protein alpha-3 subunit ame: full=gp3-alpha	F:signal transducer activity; F:GTP binding; P:replicative cell aging; P:response to nutrient; P:negative regulation of biological process; P:cell division; P:synaptic transmission; C:midbody; P:adenylate cyclase-activating G-protein coupled receptor signaling pathway; C:heterotrimeric G-protein complex; F:G-protein beta/gamma-subunit complex binding; P:platelet activation; P:response to pheromon…	-
UM956_9129	mitogen-activated protein kinase hog1; hog1_altbr ame: full=mitogen-activated protein kinase hog1 short=map kinase hog1	F:MAP kinase activity; P:protein phosphorylation; P:regulation of transcription, DNA-dependent; F:ATP binding; C:cytoplasm; C:nucleus; P:transmembrane receptor protein serine/threonine kinase signaling pathway; P:serine family amino acid metabolic process; F:metal ion binding	EC:2.7.11.24
UM956_9161	methionine-r-sulfoxide reductase; ygl4_schpo ame: full=uncharacterized protein	P:oxidation-reduction process; F:peptide-methionine-(S)-S-oxide reductase activity; P:cellular protein modification process; F:peptide-methionine (R)-S-oxide reductase activity; P:cellular response to oxidative stress; P:response to singlet oxygen; F:methionine-R-sulfoxide reductase activity; C:chloroplast stroma; P:cold acclimation; C:nucleus; C:cytosol; C:endoplasmic reticulum	EC:1.8.4.11; EC:1.8.4.12
UM956_9166	3 (2 ) -bisphosphate nucleotidase; dpnp_emeni ame: full=3 (2 ) -bisphosphate nucleotidase ame: full=3 (2 ) -bisphosphonucleoside 3 (2 )-phosphohydrolase ame: full=dpnpase	F:3'(2'),5'-bisphosphate nucleotidase activity; C:cytosol; P:methionine biosynthetic process; P:sulfate assimilation; P:hyperosmotic salinity response; F:inositol-1,4-bisphosphate 1-phosphatase activity; C:nucleus	EC:3.1.3.7; EC:3.1.3.57
UM956_9197	dna-directed rna polymerase i subunit rpa2; rpa2_neucr ame: full=dna-directed rna polymerase i subunit rpa2 ame: full=dna-directed rna polymerase i polypeptide 2 short=rna polymerase i subunit 2	F:DNA-directed RNA polymerase activity; F:DNA binding; F:ribonucleoside binding; P:purine nucleobase metabolic process; P:pyrimidine nucleobase metabolic process; P:transcription from RNA polymerase III promoter; C:nucleoplasm; P:transcription of nuclear large rRNA transcript from RNA polymerase I promoter; F:protein binding; P:transcription from RNA polymerase II promoter; P:positive regulation …	EC:2.7.7.6
UM956_9201	prohibitin-2; phb2_yeast ame: full=prohibitin-2	P:negative regulation of mammary gland epithelial cell proliferation; P:replicative cell aging; P:mammary gland branching involved in thelarche; F:specific transcriptional repressor activity; P:response to peptide hormone stimulus; P:ovarian follicle development; P:cell division; C:vacuolar membrane; F:receptor activity; P:negative regulation of proteolysis; P:mitochondrion morphogenesis; P:respo…	-
UM956_9285	nuclear distribution protein pac1; lis1_cocp7 ame: full=nuclear distribution protein pac1 ame: full=lissencephaly-1 homolog short=lis-1 ame: full=nudf homolog	C:cytoplasm; P:mitosis; P:transport; C:spindle pole; P:cell division; C:microtubule	-
UM956_9386	glutaredoxin; glrx_ricco ame: full=glutaredoxin	P:cell redox homeostasis; F:electron carrier activity; F:protein disulfide oxidoreductase activity; P:electron transport; F:protein binding; P:response to hydrogen peroxide; P:cellular response to zinc ion; F:arsenate reductase (glutaredoxin) activity; C:vacuole; P:nucleic acid metabolic process; P:response to organic substance; C:chloroplast; P:removal of superoxide radicals; C:nucleolus; C:cyto…	EC:1.20.4.1; EC:1.11.1.9; EC:1.8.1.9; EC:2.5.1.18
UM956_9431	40s ribosomal protein s3; rs3_schpo ame: full=40s ribosomal protein s3	F:structural constituent of ribosome; C:vacuolar membrane; P:determination of adult lifespan; P:translational termination; P:translational initiation; C:ruffle membrane; F:damaged DNA binding; P:activation of cysteine-type endopeptidase activity involved in apoptotic process; P:growth; F:protein kinase binding; P:response to salt stress; P:translational elongation; C:preribosome, small subunit pr…	EC:4.2.99.18
UM956_9469	ste ste7 mkk protein kinase; mkk2_yeast ame: full=map kinase kinase mkk2 ssp33	F:ATP binding; P:serine family amino acid metabolic process; P:MyD88-independent toll-like receptor signaling pathway; P:heart development; F:MAP kinase kinase activity; P:transmembrane receptor protein tyrosine kinase signaling pathway; C:cytosol; C:cell septum; P:positive regulation of epithelial cell proliferation; F:MAP kinase activity; P:positive regulation of calcium-mediated signaling; P:p…	EC:2.7.11.24
UM956_9501	thioredoxin reductase; trxb_pench ame: full=thioredoxin reductase	F:flavin adenine dinucleotide binding; F:thioredoxin-disulfide reductase activity; P:removal of superoxide radicals; P:oxidation-reduction process; P:electron transport; P:pyrimidine nucleobase metabolic process; C:cytosol; F:ferrous iron binding; C:mitochondrion; P:cell redox homeostasis; P:cellular response to caffeine; F:protein binding; C:nucleus	EC:1.8.1.9
UM956_952	mfs sit siderophore-iron:h+ symporter; mirb_emeni ame: full=siderophore iron transporter mirb ame: full=major facilitator iron-regulated transporter b ame: full=triacetylfusarinine c permease	C:intracellular membrane-bounded organelle; P:siderophore transport; C:intracellular organelle part; C:cytoplasmic part; C:organelle membrane; F:siderophore transmembrane transporter activity	-
UM956_9537	calnexin; calx_aspfu ame: full=calnexin homolog flags: precursor	F:unfolded protein binding; F:calcium ion binding; C:vacuolar membrane; P:protein folding in endoplasmic reticulum; P:Mo-molybdopterin cofactor biosynthetic process; C:dendritic spine; C:ribosome; C:plant-type cell wall; C:endoplasmic reticulum lumen; P:protein complex assembly; P:auxin mediated signaling pathway; P:protein secretion; C:microsome; P:aging; C:integral to membrane; C:chloroplast; C…	-
UM956_9552	acetyl-coenzyme a synthetase; acsa_pench ame: full=acetyl-coenzyme a synthetase ame: full=acetate-- ligase ame: full=acyl-activating enzyme	F:acetate-CoA ligase activity; F:AMP binding; P:gluconeogenesis; P:glycolysis; P:reductive tricarboxylic acid cycle; P:acetyl-CoA biosynthetic process; C:cytosol; C:mitochondrion; C:nucleolus; P:replicative cell aging; P:acetate fermentation; F:ATP binding; F:protein binding; P:acetoin catabolic process; P:histone acetylation; F:acid-ammonia (or amide) ligase activity	EC:6.2.1.1; EC:6.3.1.0
UM956_9567	-like helicase 1; ruvb1_aspfu ame: full= -like helicase 1	P:DNA repair; F:ATP binding; C:replication fork; P:histone H4 acetylation; P:regulation of cell proliferation; F:protein binding; C:membrane; C:microtubule organizing center; P:regulation of transcription from RNA polymerase II promoter; P:DNA recombination; F:ATP-dependent 3'-5' DNA helicase activity; P:spermatogenesis; P:cell division; C:Swr1 complex; C:Golgi apparatus; C:nucleolus; C:cytosol; …	-
UM956_958	amp-dependent synthetase ligase; nrps4_aspfu ame: full=nonribosomal peptide synthetase 4 ame: full=siderophore peptide synthase d	F:cofactor binding; F:ligase activity; F:phosphopantetheine binding; F:ACP phosphopantetheine attachment site binding involved in fatty acid biosynthetic process; P:transport; P:acyl-carrier-protein biosynthetic process; P:cellular biosynthetic process	-
UM956_9604	40s ribosomal protein s7; rs7_neucr ame: full=40s ribosomal protein s7 ame: full=cytoplasmic ribosomal protein 15	F:structural constituent of ribosome; P:viral transcription; P:endocrine pancreas development; P:transport; C:cell wall; F:RNA binding; P:cytokinesis; C:nucleolus; P:regulation of cell cycle; P:rRNA processing; P:growth; P:translational elongation; C:cytosolic small ribosomal subunit; C:90S preribosome; P:ribosomal small subunit biogenesis; P:nematode larval development; F:protein binding; C:smal…	-
UM956_9616	alcohol dehydrogenase; gcy1_yeast ame: full=glycerol 2-dehydrogenase (nadp(+)) ame: full=galactose-inducible crystallin-like protein 1	P:oxidation-reduction process; F:carbonyl reductase (NADPH) activity; C:cytosol; F:alditol:NADP+ 1-oxidoreductase activity; F:mRNA binding; F:NADP+ binding; P:response to water deprivation; P:response to salt stress; P:response to cold; P:cellular response to stress; P:D-xylose catabolic process; F:protein binding; P:arabinose catabolic process; F:steroid dehydrogenase activity; P:cellular aldehy…	EC:1.1.1.184; EC:1.1.1.21; EC:1.1.1.119
UM956_9628	fructose- -bisphosphatase; f16p_yeast ame: full=fructose- -bisphosphatase short=fbpase ame: full=d-fructose- -bisphosphate 1-phosphohydrolase	F:fructose 1,6-bisphosphate 1-phosphatase activity; P:mannose metabolic process; P:gluconeogenesis; P:glycolysis; P:pentose-phosphate shunt; P:carbon utilization; P:sucrose biosynthetic process; C:cytosol; P:response to fructose stimulus; P:cellular response to stress; P:starch catabolic process; F:identical protein binding; P:reactive oxygen species metabolic process; P:response to abscisic acid…	EC:3.1.3.11
UM956_9759	autophagy-like protein 8; atg8_aspor ame: full=autophagy-related protein 8 ame: full=autophagy-related ubiquitin-like modifier atg8 flags: precursor	C:autophagic vacuole membrane; C:CVT vesicle membrane; P:autophagy; P:protein transport; P:conjugation with cellular fusion; C:nucleus; C:cytosol; P:cellular response to nitrogen starvation	-
UM956_979	ferrooxidoreductase fet3; fet3_klula ame: full=iron transport multicopper oxidase fet3 flags: precursor	P:oxidation-reduction process; F:copper ion binding; P:ferrous iron import; F:iron ion transmembrane transporter activity; C:fungal-type vacuole membrane; F:ferroxidase activity; C:high affinity iron permease complex; F:protein binding; P:high-affinity iron ion transport; P:response to copper ion; P:iron assimilation by reduction and transport; C:endoplasmic reticulum; P:chlorophyll metabolic pro…	EC:1.16.3.1
UM956_980	high-affinity iron transporter; ftr1_yeast ame: full=plasma membrane iron permease	F:iron ion transmembrane transporter activity; C:fungal-type vacuole membrane; F:identical protein binding; C:high affinity iron permease complex; P:high-affinity iron ion transport; P:endocytosis; P:iron assimilation by reduction and transport; C:Golgi apparatus; C:endoplasmic reticulum	-
UM956_9856	cmgc cdk cdc2 protein kinase; cdk1_ajeca ame: full=cyclin-dependent kinase 1 short=cdk1 ame: full=cell division protein kinase 1	F:RNA polymerase II carboxy-terminal domain kinase activity; P:mitosis; F:ATP binding; F:cyclin-dependent protein kinase activity; P:serine family amino acid metabolic process; ; C:spindle pole body; C:astral microtubule; P:negative regulation of transcription, DNA-dependent; P:embryo development ending in seed dormancy; C:cyclin-dependent protein kinase holoenzyme complex; P:negative regulation …	EC:2.7.11.23; EC:2.7.11.22
UM956_9861	6-phosphogluconate decarboxylating 1; 6pgd2_yeast ame: full=6-phosphogluconate decarboxylating 2	F:NADP binding; F:phosphogluconate dehydrogenase (decarboxylating) activity; P:D-gluconate metabolic process; C:cytosol; C:soluble fraction; C:mitochondrion; P:pentose biosynthetic process; F:identical protein binding; P:cellular response to oxidative stress; F:DNA binding; C:plasma membrane enriched fraction; C:microsome; P:pentose-phosphate shunt, oxidative branch; F:carboxylic acid binding;	EC:1.1.1.44
UM956_9989	glucose-repressible protein	-
