# Supplementary material for: Genomic Analyses of Cladophialophora bantiana, a Major Cause of Cerebral Phaeohyphomycosis Provides Insight into Its Lifestyle, Virulence and Adaption in Host
Source: PLoS One. 2016 Aug 29;11(8):e0161008. doi: 10.1371/journal.pone.0161008 (PMC5003357; doi:10.1371/journal.pone.0161008)
Supplement: S12 Table — (XLS) [file pone.0161008.s018.xls]

## Sheet: Sheet1
Signaling proteins
Proteins	Gene ID	Function
Hog1	UM956_9129	Stress-activated mitogen-activated protein kinase (MAPK)
Ssk1	UM956_6693	Osomolarity two-component system, response regulator
Sho1	UM956_4575	Transmembrane domain osmosensor
Transcription factors
Proteins	Gene ID	Function
Yap1	UM956_8670	Fungal AP1-like transcription factor
Skn7	UM956_10738	Response regulator
Msn2/4	UM956_1644	Zinc finger protein
Atf1	UM956_10812	ATF/CREB-like factor
