# Supplementary material for: Genomic Analyses of Cladophialophora bantiana, a Major Cause of Cerebral Phaeohyphomycosis Provides Insight into Its Lifestyle, Virulence and Adaption in Host
Source: PLoS One. 2016 Aug 29;11(8):e0161008. doi: 10.1371/journal.pone.0161008 (PMC5003357; doi:10.1371/journal.pone.0161008)
Supplement: S13 Table — BP226: B. papendorfii UM 226; Cl956: C. bantiana UM 956; CN99: C. neoformans var. grubii H99; DE1020: D. eschscholtzii UM 1020; DE1400: D. eschscholtzii UM 1400; OM578: O. mirabilis UM 578; Py256: Pyrenochaeta sp. UM 256 and SS1099: S. schenckii strain 1099–18; ED: E. dermatitidis NIH/UT8656. (XLSM) [file pone.0161008.s019.xlsm]

## Sheet: Gene numbers per family
Gene families	BP226	Cl956	CN99	DE1020	DE1400	OM578	Py256	SS1099	Total
Clado1	14	1	0	22	24	2	4	5	72
Clado2	9	12	6	7	6	9	9	4	62
Clado3	5	6	12	9	8	5	5	7	57
Clado4	8	3	1	8	8	6	6	7	47
Clado5	7	6	1	7	8	6	7	4	46
Clado6	5	5	5	5	5	5	5	5	40
Clado7	3	3	2	6	6	5	7	6	38
Clado8	3	4	8	3	3	6	5	3	35
Clado9	4	4	5	4	4	4	4	4	33
Clado10	5	2	0	6	8	3	5	2	31
Clado11	3	9	0	3	3	5	2	4	29
Clado12	3	3	4	4	4	3	3	3	27
Clado13	3	3	0	4	3	9	4	1	27
Clado14	1	3	0	0	0	10	6	6	26
Clado15	0	0	26	0	0	0	0	0	26
Clado16	16	2	0	0	0	3	2	2	25
Clado17	16	1	0	0	0	2	5	1	25
Clado18	5	1	0	3	3	8	3	2	25
Clado19	5	6	1	2	2	4	3	2	25
Clado20	1	12	0	1	1	5	5	0	25
Clado21	11	5	0	1	1	3	2	1	24
Clado22	3	4	1	3	3	3	4	3	24
Clado23	3	1	2	5	5	2	2	4	24
Clado24	4	3	3	2	2	4	2	3	23
Clado25	2	5	2	2	2	3	6	1	23
Clado26	2	8	2	1	1	4	4	1	23
Clado27	4	3	1	3	3	3	4	1	22
Clado28	4	4	1	2	2	2	4	3	22
Clado29	2	2	6	2	2	4	2	2	22
Clado30	3	4	2	2	2	5	2	2	22
Clado31	10	2	0	2	2	1	4	0	21
Clado32	2	3	2	3	3	3	3	2	21
Clado33	3	1	0	3	3	3	3	5	21
Clado34	3	2	1	3	3	3	3	3	21
Clado35	3	2	1	1	1	6	5	2	21
Clado36	2	4	1	2	2	5	4	1	21
Clado37	2	4	2	3	3	2	2	3	21
Clado38	1	1	5	3	3	2	4	2	21
Clado39	2	1	6	3	3	3	2	1	21
Clado40	1	0	0	0	0	19	1	0	21
Clado41	3	1	0	5	5	1	3	2	20
Clado42	2	2	5	1	1	4	4	1	20
Clado43	0	19	0	0	0	1	0	0	20
Clado44	1	4	1	2	2	6	3	1	20
Clado45	0	1	19	0	0	0	0	0	20
Clado46	0	0	20	0	0	0	0	0	20
Clado47	4	2	1	3	3	2	3	1	19
Clado48	4	2	0	2	2	4	3	2	19
Clado49	3	1	2	1	1	5	5	1	19
Clado50	2	5	0	2	2	4	3	1	19
Clado51	0	19	0	0	0	0	0	0	19
Clado52	2	2	1	3	3	3	2	3	19
Clado53	0	0	19	0	0	0	0	0	19
Clado54	3	2	2	2	2	2	3	2	18
Clado55	4	3	1	2	2	2	2	2	18
Clado56	2	2	4	2	2	2	2	2	18
Clado57	2	2	4	2	2	2	2	2	18
Clado58	4	2	2	2	2	2	2	2	18
Clado59	2	3	2	2	2	3	3	1	18
Clado60	1	0	0	0	0	16	1	0	18
Clado61	3	3	0	1	1	5	3	2	18
Clado62	0	18	0	0	0	0	0	0	18
Clado63	2	1	2	3	3	2	2	2	17
Clado64	2	2	1	2	2	3	2	3	17
Clado65	3	2	1	2	2	3	3	1	17
Clado66	2	2	3	2	2	2	2	2	17
Clado67	2	2	0	3	3	4	2	1	17
Clado68	3	3	0	2	2	5	1	1	17
Clado69	2	2	2	2	2	2	2	3	17
Clado70	4	1	1	2	2	3	4	0	17
Clado71	2	3	2	1	1	3	3	2	17
Clado72	2	5	2	1	1	3	2	1	17
Clado73	2	3	1	2	2	3	2	2	17
Clado74	1	3	3	2	2	2	2	2	17
Clado75	2	2	3	2	2	2	2	2	17
Clado76	2	2	3	2	2	2	2	2	17
Clado77	2	3	1	2	3	2	2	2	17
Clado78	3	4	0	2	2	2	3	1	17
Clado79	2	2	0	1	1	3	2	5	16
Clado80	5	3	0	0	1	2	5	0	16
Clado81	2	2	1	3	3	2	2	1	16
Clado82	2	5	0	1	1	3	2	2	16
Clado83	2	2	2	2	2	2	2	2	16
Clado84	2	3	1	2	2	2	3	1	16
Clado85	1	2	1	3	3	2	2	2	16
Clado86	2	4	1	2	2	1	2	2	16
Clado87	3	2	2	2	2	2	2	1	16
Clado88	2	2	2	2	2	2	2	2	16
Clado89	2	2	2	2	2	2	2	2	16
Clado90	2	2	2	2	2	2	2	2	16
Clado91	2	2	2	2	2	2	2	2	16
Clado92	3	1	0	1	1	4	3	3	16
Clado93	2	2	2	2	2	1	2	2	15
Clado94	3	1	0	2	2	3	3	1	15
Clado95	2	2	2	2	2	2	2	1	15
Clado96	2	2	2	2	2	1	3	1	15
Clado97	2	1	0	3	3	3	2	1	15
Clado98	2	3	0	2	2	0	3	3	15
Clado99	2	2	0	2	2	2	4	1	15
Clado100	3	1	0	3	3	2	1	2	15
Clado101	2	2	0	1	1	5	3	1	15
Clado102	2	0	1	0	0	0	12	0	15
Clado103	3	2	3	1	1	1	3	1	15
Clado104	2	2	1	2	2	2	2	2	15
Clado105	2	3	0	2	2	2	3	1	15
Clado106	1	3	1	2	2	2	2	2	15
Clado107	1	3	0	2	2	5	2	0	15
Clado108	2	2	2	2	2	2	2	1	15
Clado109	2	2	2	2	2	1	2	2	15
Clado110	2	2	1	2	2	2	2	2	15
Clado111	0	0	0	0	0	9	6	0	15
Clado112	2	1	2	2	2	2	2	2	15
Clado113	2	2	2	2	2	2	1	2	15
Clado114	2	2	1	2	2	2	2	2	15
Clado115	2	2	2	2	2	1	2	2	15
Clado116	2	2	2	2	2	2	1	2	15
Clado117	2	2	1	2	2	2	2	1	14
Clado118	2	2	2	2	2	2	2	0	14
Clado119	2	2	1	2	2	1	2	2	14
Clado120	2	3	0	1	1	2	4	1	14
Clado121	2	4	1	1	1	2	2	1	14
Clado122	2	5	0	1	1	2	2	1	14
Clado123	2	5	0	0	0	4	2	1	14
Clado124	0	5	0	2	2	1	0	4	14
Clado125	2	1	2	2	2	2	1	2	14
Clado126	2	2	3	1	1	1	2	2	14
Clado127	1	3	2	1	1	2	3	1	14
Clado128	1	1	0	4	3	1	2	2	14
Clado129	1	1	0	4	4	2	2	0	14
Clado130	1	1	0	3	2	0	3	4	14
Clado131	1	2	1	2	2	4	1	1	14
Clado132	2	2	1	2	2	2	1	2	14
Clado133	2	2	2	1	1	2	2	2	14
Clado134	2	2	2	1	1	2	2	2	14
Clado135	2	2	1	2	2	1	2	2	14
Clado136	2	1	1	2	2	2	2	2	14
Clado137	2	2	1	2	2	1	2	2	14
Clado138	2	2	1	2	2	1	2	2	14
Clado139	2	2	1	2	2	2	1	2	14
Clado140	3	1	0	2	2	1	2	2	13
Clado141	2	4	1	0	0	4	2	0	13
Clado142	3	0	0	2	2	1	1	4	13
Clado143	2	1	0	2	2	2	2	2	13
Clado144	2	1	0	3	3	1	1	2	13
Clado145	2	2	1	1	1	3	2	1	13
Clado146	1	3	7	0	0	1	1	0	13
Clado147	1	5	0	1	1	2	3	0	13
Clado148	1	4	1	1	1	3	1	1	13
Clado149	1	3	0	1	1	3	3	1	13
Clado150	1	3	1	1	1	2	2	2	13
Clado151	1	3	0	2	2	2	1	2	13
Clado152	2	1	3	1	1	2	2	1	13
Clado153	1	1	3	2	2	1	1	2	13
Clado154	2	1	7	0	0	1	2	0	13
Clado155	2	1	2	1	1	1	2	3	13
Clado156	2	2	2	1	1	2	2	1	13
Clado157	2	1	2	1	1	2	3	1	13
Clado158	1	1	4	1	1	1	2	2	13
Clado159	1	2	2	2	2	1	2	1	13
Clado160	1	2	0	3	3	2	1	1	13
Clado161	2	0	0	3	3	0	4	1	13
Clado162	2	0	0	1	1	4	4	1	13
Clado163	1	1	0	2	2	3	3	1	13
Clado164	0	0	0	0	0	0	13	0	13
Clado165	2	2	0	2	2	2	1	2	13
Clado166	1	2	1	3	3	1	1	1	13
Clado167	2	2	1	1	1	2	2	2	13
Clado168	1	1	2	2	2	1	3	1	13
Clado169	3	2	0	2	2	1	1	1	12
Clado170	2	2	2	1	1	1	1	2	12
Clado171	5	1	0	1	1	2	1	1	12
Clado172	3	2	0	1	1	1	3	1	12
Clado173	2	1	4	1	1	1	1	1	12
Clado174	2	2	1	1	1	2	2	1	12
Clado175	2	2	1	2	2	1	1	1	12
Clado176	2	1	0	2	2	2	3	0	12
Clado177	2	3	0	1	1	2	2	1	12
Clado178	2	2	1	1	1	2	2	1	12
Clado179	1	5	0	2	2	0	1	1	12
Clado180	0	6	0	0	0	3	3	0	12
Clado181	0	8	0	1	1	1	1	0	12
Clado182	0	3	0	1	1	4	2	1	12
Clado183	0	10	0	0	0	1	1	0	12
Clado184	1	2	0	1	1	4	3	0	12
Clado185	2	2	2	2	2	1	1	0	12
Clado186	0	12	0	0	0	0	0	0	12
Clado187	2	4	0	1	1	1	1	2	12
Clado188	2	3	0	1	1	1	2	2	12
Clado189	0	3	0	2	2	2	1	2	12
Clado190	1	3	3	1	1	1	1	1	12
Clado191	1	4	1	1	1	1	1	2	12
Clado192	1	2	0	2	2	2	1	2	12
Clado193	1	2	2	2	2	1	1	1	12
Clado194	1	3	1	1	1	1	1	3	12
Clado195	1	2	3	1	1	2	1	1	12
Clado196	1	1	4	1	1	1	1	2	12
Clado197	1	2	2	1	1	1	1	3	12
Clado198	1	1	6	1	1	1	1	0	12
Clado199	1	1	7	0	0	1	2	0	12
Clado200	1	2	3	1	1	1	1	2	12
Clado201	1	2	2	2	2	1	1	1	12
Clado202	1	2	2	1	1	2	2	1	12
Clado203	2	1	2	2	2	0	2	1	12
Clado204	1	2	2	1	1	2	2	1	12
Clado205	1	1	5	1	1	1	1	1	12
Clado206	1	0	0	2	2	0	3	4	12
Clado207	2	1	1	2	2	2	1	1	12
Clado208	1	1	0	2	2	1	4	1	12
Clado209	3	0	0	1	1	5	2	0	12
Clado210	2	2	0	1	1	3	2	1	12
Clado211	0	1	0	0	0	11	0	0	12
Clado212	1	2	0	1	1	3	3	1	12
Clado213	1	1	0	1	1	6	2	0	12
Clado214	2	1	0	1	1	4	2	1	12
Clado215	2	2	1	1	1	2	2	1	12
Clado216	1	1	2	2	2	2	1	1	12
Clado217	2	1	1	1	1	3	2	1	12
Clado218	2	1	1	1	1	3	2	1	12
Clado219	2	1	0	0	0	5	4	0	12
Clado220	2	1	0	1	1	3	3	1	12
Clado221	2	1	1	2	2	1	2	1	12
Clado222	1	3	1	1	1	2	2	1	12
Clado223	1	1	2	2	2	1	1	2	12
Clado224	3	2	1	2	1	1	1	1	12
Clado225	1	1	1	2	2	2	1	2	12
Clado226	1	1	0	3	3	1	2	1	12
Clado227	1	1	0	3	3	1	2	1	12
Clado228	1	1	1	2	2	2	1	2	12
Clado229	4	0	0	1	1	0	1	4	11
Clado230	3	1	0	1	1	2	2	1	11
Clado231	11	0	0	0	0	0	0	0	11
Clado232	2	3	0	1	1	1	1	2	11
Clado233	2	0	0	2	2	2	2	1	11
Clado234	2	2	0	0	0	2	4	1	11
Clado235	2	1	1	1	1	2	1	2	11
Clado236	3	0	1	1	1	1	3	1	11
Clado237	2	1	0	2	2	1	3	0	11
Clado238	2	1	0	2	2	1	2	1	11
Clado239	1	3	0	1	1	2	1	2	11
Clado240	1	2	1	1	1	2	2	1	11
Clado241	1	3	0	0	0	3	3	1	11
Clado242	0	7	0	1	1	1	1	0	11
Clado243	1	4	0	1	1	2	1	1	11
Clado244	1	2	5	0	0	1	2	0	11
Clado245	1	3	0	2	2	1	1	1	11
Clado246	1	7	0	0	0	2	1	0	11
Clado247	0	4	1	1	1	1	2	1	11
Clado248	2	2	0	1	1	1	3	1	11
Clado249	0	6	0	0	0	4	1	0	11
Clado250	2	2	0	1	1	2	2	1	11
Clado251	3	2	0	0	0	1	4	1	11
Clado252	2	2	0	1	1	1	1	3	11
Clado253	2	2	0	1	1	2	2	1	11
Clado254	2	2	0	1	1	2	2	1	11
Clado255	1	2	1	1	1	2	1	2	11
Clado256	1	2	2	1	1	1	1	2	11
Clado257	1	2	0	1	1	2	2	2	11
Clado258	1	2	0	2	2	2	1	1	11
Clado259	1	2	2	1	1	1	1	2	11
Clado260	2	1	3	1	1	1	1	1	11
Clado261	1	0	5	1	1	1	1	1	11
Clado262	1	2	2	1	1	1	2	1	11
Clado263	1	1	2	1	1	2	2	1	11
Clado264	1	1	4	1	1	1	1	1	11
Clado265	1	1	4	1	1	1	1	1	11
Clado266	1	1	4	1	1	1	1	1	11
Clado267	1	1	2	1	1	2	1	2	11
Clado268	1	1	4	1	1	1	1	1	11
Clado269	1	1	4	1	1	1	1	1	11
Clado270	2	1	2	1	1	1	2	1	11
Clado271	1	2	2	1	1	1	2	1	11
Clado272	2	1	3	1	1	1	1	1	11
Clado273	1	1	3	1	1	2	1	1	11
Clado274	1	1	2	1	1	2	1	2	11
Clado275	0	1	4	1	1	2	1	1	11
Clado276	1	1	3	1	1	2	1	1	11
Clado277	1	1	4	1	1	1	1	1	11
Clado278	1	1	2	2	1	1	2	1	11
Clado279	1	1	2	2	2	1	1	1	11
Clado280	0	2	2	1	1	2	1	2	11
Clado281	1	1	3	1	1	1	1	2	11
Clado282	1	1	4	1	1	1	1	1	11
Clado283	1	1	3	1	1	1	1	2	11
Clado284	1	1	2	1	1	2	2	1	11
Clado285	1	1	2	1	1	2	2	1	11
Clado286	1	1	4	1	1	1	1	1	11
Clado287	2	1	2	1	1	1	2	1	11
Clado288	1	1	4	1	1	1	1	1	11
Clado289	1	1	2	3	2	1	1	0	11
Clado290	1	1	3	1	1	2	1	1	11
Clado291	1	0	0	3	3	0	2	2	11
Clado292	0	1	0	3	3	1	1	2	11
Clado293	1	3	0	3	3	1	0	0	11
Clado294	2	0	0	2	2	0	3	2	11
Clado295	1	1	0	2	2	2	1	2	11
Clado296	1	1	1	2	2	1	1	2	11
Clado297	2	1	0	2	2	2	1	1	11
Clado298	2	0	0	2	2	1	2	2	11
Clado299	0	1	0	0	0	5	2	3	11
Clado300	1	1	1	1	1	4	1	1	11
Clado301	0	0	0	0	0	11	0	0	11
Clado302	1	1	0	2	2	2	2	1	11
Clado303	2	1	0	1	1	3	2	1	11
Clado304	1	2	1	1	1	2	2	1	11
Clado305	1	2	0	1	1	3	2	1	11
Clado306	1	1	1	1	1	1	2	3	11
Clado307	1	2	1	1	1	2	2	1	11
Clado308	3	1	1	1	1	1	2	1	11
Clado309	2	1	1	1	1	2	1	2	11
Clado310	1	1	0	2	1	2	2	2	11
Clado311	0	0	11	0	0	0	0	0	11
Clado312	11	0	0	0	0	0	0	0	11
Clado313	0	1	0	2	2	2	2	2	11
Clado314	1	3	1	1	1	3	0	1	11
Clado315	1	2	1	2	2	1	1	1	11
Clado316	1	2	0	1	2	2	2	1	11
Clado317	1	2	0	2	2	2	2	0	11
Clado318	1	2	0	1	1	3	2	1	11
Clado319	2	2	2	1	1	1	1	1	11
Clado320	2	1	0	2	1	2	2	1	11
Clado321	0	2	1	2	2	2	1	1	11
Clado322	2	2	0	1	1	2	2	1	11
Clado323	1	2	1	1	1	1	2	2	11
Clado324	1	2	1	2	2	1	1	1	11
Clado325	1	1	1	2	2	1	1	2	11
Clado326	1	2	1	1	1	3	1	1	11
Clado327	1	1	1	2	2	2	1	1	11
Clado328	1	2	2	1	1	1	1	2	11
Clado329	2	1	1	2	1	1	2	1	11
Clado330	2	1	1	1	1	2	2	1	11
Clado331	1	1	1	1	2	1	3	1	11
Clado332	1	2	2	1	1	2	1	1	11
Clado333	2	1	1	2	2	1	1	1	11
Clado334	2	1	0	2	2	1	2	1	11
Clado335	2	1	1	1	1	1	2	2	11
Clado336	2	1	1	1	1	2	2	1	11
Clado337	2	2	1	1	1	1	1	2	11
Clado338	2	2	1	1	1	2	1	1	11
Clado339	1	1	0	2	2	2	1	2	11
Clado340	1	2	1	2	2	1	1	1	11
Clado341	1	1	0	2	2	2	2	1	11
Clado342	1	2	1	1	1	2	1	2	11
Clado343	2	1	1	1	1	1	1	2	10
Clado344	2	1	2	1	1	1	1	1	10
Clado345	2	2	1	1	1	1	1	1	10
Clado346	5	1	0	0	0	3	1	0	10
Clado347	2	2	0	1	1	2	1	1	10
Clado348	2	1	0	1	1	1	2	2	10
Clado349	3	1	0	2	1	2	1	0	10
Clado350	2	1	1	1	1	1	2	1	10
Clado351	2	1	2	1	1	1	1	1	10
Clado352	6	2	0	0	0	1	1	0	10
Clado353	2	1	1	0	0	2	2	2	10
Clado354	2	1	2	1	1	1	1	1	10
Clado355	4	2	0	1	1	1	0	1	10
Clado356	2	1	2	1	1	1	1	1	10
Clado357	2	1	1	1	1	2	1	1	10
Clado358	2	0	1	1	1	0	4	1	10
Clado359	3	1	1	1	1	1	1	1	10
Clado360	2	2	0	1	1	2	1	1	10
Clado361	2	1	1	1	1	1	2	1	10
Clado362	2	1	0	1	1	2	2	1	10
Clado363	0	10	0	0	0	0	0	0	10
Clado364	1	2	1	1	1	1	2	1	10
Clado365	0	4	0	0	0	3	2	1	10
Clado366	0	6	0	1	1	1	1	0	10
Clado367	1	2	1	1	1	1	2	1	10
Clado368	1	3	0	2	2	1	1	0	10
Clado369	1	2	1	1	1	1	1	2	10
Clado370	0	4	0	0	0	3	2	1	10
Clado371	1	2	0	2	2	1	1	1	10
Clado372	0	2	0	1	1	3	2	1	10
Clado373	1	2	1	1	1	1	1	2	10
Clado374	1	2	2	1	1	1	1	1	10
Clado375	1	5	0	0	0	3	1	0	10
Clado376	2	3	0	1	1	1	2	0	10
Clado377	0	4	0	2	2	0	1	1	10
Clado378	0	7	0	0	0	1	0	2	10
Clado379	1	3	1	1	1	1	1	1	10
Clado380	1	2	2	1	1	1	1	1	10
Clado381	1	2	0	1	1	3	2	0	10
Clado382	2	3	0	1	1	1	1	1	10
Clado383	1	2	1	1	1	1	1	2	10
Clado384	1	2	2	1	1	1	1	1	10
Clado385	3	2	0	0	0	2	2	1	10
Clado386	1	3	0	1	1	2	1	1	10
Clado387	1	2	0	1	1	3	1	1	10
Clado388	1	1	2	1	1	2	1	1	10
Clado389	1	1	7	0	0	1	0	0	10
Clado390	1	1	2	1	1	2	1	1	10
Clado391	2	1	2	1	1	2	1	0	10
Clado392	1	1	3	1	1	1	1	1	10
Clado393	2	1	2	1	1	1	1	1	10
Clado394	2	1	2	0	0	1	3	1	10
Clado395	1	1	2	2	1	1	1	1	10
Clado396	1	1	2	1	1	1	2	1	10
Clado397	1	2	2	1	1	1	1	1	10
Clado398	1	1	3	1	1	1	1	1	10
Clado399	1	1	2	1	1	1	2	1	10
Clado400	1	1	3	1	1	1	1	1	10
Clado401	1	0	4	1	1	1	1	1	10
Clado402	0	0	10	0	0	0	0	0	10
Clado403	1	2	2	1	1	1	1	1	10
Clado404	1	1	3	1	1	1	1	1	10
Clado405	1	2	2	1	1	1	1	1	10
Clado406	1	1	3	1	1	1	1	1	10
Clado407	1	1	3	1	1	1	1	1	10
Clado408	0	1	2	2	2	0	1	2	10
Clado409	2	1	2	1	1	1	1	1	10
Clado410	1	1	2	1	2	1	1	1	10
Clado411	1	1	2	2	1	1	1	1	10
Clado412	2	1	2	1	1	1	1	1	10
Clado413	1	1	3	1	1	1	1	1	10
Clado414	1	2	2	1	1	1	1	1	10
Clado415	1	1	2	1	1	2	1	1	10
Clado416	1	1	3	1	1	2	1	0	10
Clado417	0	1	8	0	0	1	0	0	10
Clado418	2	1	2	1	1	1	1	1	10
Clado419	1	0	4	1	1	1	1	1	10
Clado420	1	1	3	1	1	1	1	1	10
Clado421	1	1	3	1	1	1	1	1	10
Clado422	2	1	2	1	1	2	1	0	10
Clado423	2	1	2	1	1	1	1	1	10
Clado424	1	1	2	1	1	1	2	1	10
Clado425	1	1	2	1	1	1	2	1	10
Clado426	1	1	3	1	1	1	1	1	10
Clado427	1	1	3	1	1	1	1	1	10
Clado428	1	1	3	1	1	1	1	1	10
Clado429	1	1	3	1	1	1	1	1	10
Clado430	1	1	2	2	2	1	0	1	10
Clado431	1	1	3	1	1	1	1	1	10
Clado432	2	1	2	1	1	1	1	1	10
Clado433	1	1	2	1	1	1	2	1	10
Clado434	1	1	3	1	1	1	1	1	10
Clado435	1	1	4	1	1	1	1	0	10
Clado436	2	1	2	1	1	1	1	1	10
Clado437	1	1	2	1	2	0	2	1	10
Clado438	1	1	2	1	1	2	1	1	10
Clado439	1	1	2	1	1	2	1	1	10
Clado440	1	1	2	1	1	1	1	2	10
Clado441	1	1	3	1	1	1	1	1	10
Clado442	1	1	3	1	1	1	1	1	10
Clado443	1	1	3	1	1	1	1	1	10
Clado444	1	1	2	2	1	1	1	1	10
Clado445	1	1	3	1	1	2	1	0	10
Clado446	1	1	2	1	1	1	2	1	10
Clado447	1	1	3	1	1	1	1	1	10
Clado448	2	1	2	1	1	1	1	1	10
Clado449	1	1	3	1	1	1	1	1	10
Clado450	2	1	0	2	2	2	1	0	10
Clado451	2	1	0	2	2	0	2	1	10
Clado452	1	1	1	2	2	1	1	1	10
Clado453	1	1	1	2	2	1	1	1	10
Clado454	1	1	1	2	2	1	1	1	10
Clado455	1	1	0	2	2	1	1	2	10
Clado456	0	0	0	3	3	0	0	4	10
Clado457	0	0	0	3	3	1	1	2	10
Clado458	1	1	1	2	2	1	1	1	10
Clado459	1	1	1	2	2	1	1	1	10
Clado460	1	1	1	1	1	2	2	1	10
Clado461	1	1	0	1	1	3	2	1	10
Clado462	0	0	0	0	0	9	0	1	10
Clado463	1	2	0	1	1	2	2	1	10
Clado464	1	4	1	0	0	2	1	1	10
Clado465	2	1	0	1	1	3	1	1	10
Clado466	2	1	1	1	1	2	2	0	10
Clado467	2	1	0	1	1	2	2	1	10
Clado468	0	2	1	1	1	2	3	0	10
Clado469	1	1	1	1	1	1	4	0	10
Clado470	2	1	0	1	1	2	3	0	10
Clado471	1	1	0	2	2	1	2	1	10
Clado472	1	3	0	0	0	2	2	2	10
Clado473	1	1	1	1	1	0	1	4	10
Clado474	1	1	1	1	1	1	1	3	10
Clado475	1	2	0	1	1	1	2	2	10
Clado476	1	0	1	1	1	3	1	2	10
Clado477	0	0	0	0	0	10	0	0	10
Clado478	2	1	1	1	1	1	1	2	10
Clado479	1	1	1	1	1	2	2	1	10
Clado480	2	1	2	1	1	1	1	1	10
Clado481	3	1	0	1	2	1	1	1	10
Clado482	2	1	1	1	1	2	1	1	10
Clado483	1	2	0	2	2	0	2	1	10
Clado484	1	1	1	2	2	1	1	1	10
Clado485	2	1	0	2	2	1	1	1	10
Clado486	2	2	1	1	1	1	1	1	10
Clado487	1	1	0	2	2	1	1	2	10
Clado488	2	1	1	1	1	1	2	1	10
Clado489	2	1	0	1	1	1	2	2	10
Clado490	1	1	1	1	1	1	2	2	10
Clado491	1	1	1	2	2	1	1	1	10
Clado492	2	1	0	1	1	2	2	1	10
Clado493	1	1	1	2	2	1	1	1	10
Clado494	0	2	1	1	1	2	1	2	10
Clado495	2	1	1	1	1	2	1	1	10
Clado496	2	1	1	1	1	2	1	1	10
Clado497	3	2	0	1	1	1	1	1	10
Clado498	2	1	0	1	1	2	2	1	10
Clado499	1	2	1	2	1	1	1	1	10
Clado500	1	2	0	1	1	2	2	1	10
Clado501	2	1	1	1	1	2	1	1	10
Clado502	1	1	0	2	2	1	2	1	10
Clado503	2	2	1	1	1	1	1	1	10
Clado504	0	2	3	1	1	1	1	1	10
Clado505	2	1	1	1	1	2	1	1	10
Clado506	1	1	1	2	1	1	1	2	10
Clado507	1	1	1	2	1	1	2	1	10
Clado508	1	2	0	2	2	1	1	1	10
Clado509	2	1	1	1	1	2	1	1	10
Clado510	2	1	1	1	1	2	1	1	10
Clado511	2	2	0	1	1	1	1	2	10
Clado512	2	1	1	1	1	1	2	1	10
Clado513	1	1	1	2	2	1	1	1	10
Clado514	2	2	0	2	1	2	1	0	10
Clado515	2	1	1	1	1	2	1	1	10
Clado516	1	2	0	1	1	2	2	1	10
Clado517	1	1	1	2	2	1	1	1	10
Clado518	1	2	0	1	1	2	2	1	10
Clado519	1	2	1	1	1	2	1	1	10
Clado520	2	1	1	1	1	1	2	1	10
Clado521	1	1	1	1	1	2	1	2	10
Clado522	2	1	1	1	1	1	2	1	10
Clado523	1	3	0	1	1	1	2	1	10
Clado524	3	1	0	1	1	1	1	1	9
Clado525	2	1	0	1	1	2	2	0	9
Clado526	2	1	0	1	1	1	2	1	9
Clado527	2	1	1	1	1	1	1	1	9
Clado528	2	1	1	1	1	1	1	1	9
Clado529	2	1	1	1	1	1	1	1	9
Clado530	2	1	1	1	1	1	1	1	9
Clado531	2	1	1	1	1	1	1	1	9
Clado532	2	1	0	1	1	1	2	1	9
Clado533	2	1	1	1	1	1	1	1	9
Clado534	2	1	1	1	1	0	1	2	9
Clado535	2	1	0	1	1	1	1	2	9
Clado536	2	1	1	1	1	1	1	1	9
Clado537	2	1	1	1	1	1	1	1	9
Clado538	2	1	1	1	1	1	1	1	9
Clado539	2	1	0	2	2	1	0	1	9
Clado540	2	0	0	2	2	0	2	1	9
Clado541	2	1	1	1	1	1	1	1	9
Clado542	2	1	1	1	1	1	1	1	9
Clado543	2	1	1	1	1	1	1	1	9
Clado544	2	1	1	1	1	1	1	1	9
Clado545	2	1	1	1	1	1	1	1	9
Clado546	3	0	0	2	2	0	1	1	9
Clado547	2	1	1	1	1	1	1	1	9
Clado548	2	1	0	1	1	1	2	1	9
Clado549	3	1	0	1	1	0	2	1	9
Clado550	2	1	0	1	1	1	2	1	9
Clado551	2	1	1	1	1	1	1	1	9
Clado552	2	1	1	1	1	1	1	1	9
Clado553	2	2	0	1	1	1	1	1	9
Clado554	2	1	1	1	1	1	1	1	9
Clado555	2	1	0	1	1	2	1	1	9
Clado556	1	3	0	1	1	2	1	0	9
Clado557	1	2	1	1	1	1	1	1	9
Clado558	1	3	1	0	0	1	2	1	9
Clado559	0	5	0	0	0	2	2	0	9
Clado560	1	2	1	1	1	1	1	1	9
Clado561	1	2	1	1	1	1	1	1	9
Clado562	1	5	0	0	0	2	1	0	9
Clado563	1	4	0	1	1	0	1	1	9
Clado564	1	3	2	1	1	0	0	1	9
Clado565	1	4	0	1	1	1	0	1	9
Clado566	0	4	0	1	1	2	0	1	9
Clado567	1	2	1	1	1	1	1	1	9
Clado568	1	4	0	1	1	1	1	0	9
Clado569	2	3	0	0	0	2	2	0	9
Clado570	1	2	1	1	1	1	1	1	9
Clado571	0	2	1	1	1	1	2	1	9
Clado572	1	4	0	0	0	1	1	2	9
Clado573	0	7	2	0	0	0	0	0	9
Clado574	2	2	0	1	1	1	2	0	9
Clado575	1	2	0	1	1	2	1	1	9
Clado576	1	2	1	1	1	1	1	1	9
Clado577	1	2	0	1	1	2	1	1	9
Clado578	1	2	1	1	1	1	1	1	9
Clado579	1	3	0	1	1	1	1	1	9
Clado580	0	2	2	1	1	1	1	1	9
Clado581	1	2	1	1	1	1	1	1	9
Clado582	1	2	0	1	1	2	1	1	9
Clado583	2	2	0	1	1	1	1	1	9
Clado584	1	2	0	1	1	1	1	2	9
Clado585	1	2	0	2	2	0	1	1	9
Clado586	1	2	1	1	1	1	1	1	9
Clado587	1	2	0	1	1	2	1	1	9
Clado588	1	2	0	1	1	2	1	1	9
Clado589	1	2	1	2	2	0	0	1	9
Clado590	1	2	1	1	1	1	1	1	9
Clado591	1	2	1	1	1	1	1	1	9
Clado592	1	2	1	1	1	1	1	1	9
Clado593	1	3	0	1	1	1	1	1	9
Clado594	1	3	0	0	0	2	2	1	9
Clado595	2	2	0	2	2	0	1	0	9
Clado596	1	2	1	1	1	1	1	1	9
Clado597	1	2	1	1	1	1	1	1	9
Clado598	0	4	0	1	1	1	2	0	9
Clado599	0	3	1	1	1	1	1	1	9
Clado600	1	2	0	1	2	1	1	1	9
Clado601	1	1	2	1	1	1	1	1	9
Clado602	1	1	2	1	1	1	1	1	9
Clado603	1	1	2	1	1	1	1	1	9
Clado604	0	0	9	0	0	0	0	0	9
Clado605	1	1	2	1	1	1	1	1	9
Clado606	1	1	2	1	1	1	1	1	9
Clado607	1	0	2	1	1	1	2	1	9
Clado608	1	1	2	1	1	1	1	1	9
Clado609	1	1	2	1	1	1	1	1	9
Clado610	1	0	4	1	1	1	1	0	9
Clado611	1	1	2	1	1	1	1	1	9
Clado612	1	1	2	1	1	1	1	1	9
Clado613	1	1	2	1	1	1	1	1	9
Clado614	1	1	2	1	1	1	1	1	9
Clado615	1	1	2	1	1	1	1	1	9
Clado616	1	1	2	1	1	1	1	1	9
Clado617	1	1	2	1	1	1	1	1	9
Clado618	1	1	2	1	1	1	1	1	9
Clado619	1	1	2	1	1	1	1	1	9
Clado620	1	1	2	1	1	1	1	1	9
Clado621	1	1	2	1	1	1	1	1	9
Clado622	1	1	2	1	1	1	1	1	9
Clado623	1	1	2	1	1	1	1	1	9
Clado624	1	1	2	1	1	1	1	1	9
Clado625	1	1	2	1	1	1	1	1	9
Clado626	1	1	2	1	1	1	1	1	9
Clado627	1	1	2	1	1	1	1	1	9
Clado628	1	1	2	1	1	1	1	1	9
Clado629	1	1	2	1	1	1	1	1	9
Clado630	1	1	2	1	1	1	1	1	9
Clado631	1	1	2	1	1	1	1	1	9
Clado632	1	1	2	1	1	1	1	1	9
Clado633	1	1	3	1	1	1	0	1	9
Clado634	1	1	2	1	1	1	1	1	9
Clado635	1	1	2	1	1	1	1	1	9
Clado636	1	1	2	1	1	1	1	1	9
Clado637	1	1	2	1	1	1	1	1	9
Clado638	1	1	3	1	1	1	1	0	9
Clado639	1	1	2	1	1	1	1	1	9
Clado640	1	1	3	1	1	1	0	1	9
Clado641	1	1	2	1	1	1	1	1	9
Clado642	1	1	2	1	1	1	1	1	9
Clado643	1	1	2	1	1	1	1	1	9
Clado644	1	1	2	1	1	1	1	1	9
Clado645	1	1	2	1	1	1	1	1	9
Clado646	2	1	2	1	1	1	1	0	9
Clado647	1	1	2	1	1	1	1	1	9
Clado648	1	1	2	1	1	1	1	1	9
Clado649	1	1	2	1	1	1	1	1	9
Clado650	1	1	2	1	1	3	0	0	9
Clado651	1	1	2	1	1	1	1	1	9
Clado652	1	1	2	1	1	1	1	1	9
Clado653	1	1	2	1	1	1	1	1	9
Clado654	1	1	2	1	1	1	1	1	9
Clado655	1	1	2	1	1	1	1	1	9
Clado656	1	1	2	1	1	1	1	1	9
Clado657	1	1	2	1	1	1	1	1	9
Clado658	1	1	2	1	1	1	1	1	9
Clado659	1	1	2	1	1	1	1	1	9
Clado660	1	1	2	1	1	1	1	1	9
Clado661	1	1	2	1	1	1	1	1	9
Clado662	1	1	2	1	1	1	1	1	9
Clado663	1	1	2	1	1	1	1	1	9
Clado664	1	1	2	1	1	1	1	1	9
Clado665	1	0	3	1	1	1	1	1	9
Clado666	1	1	2	1	1	1	1	1	9
Clado667	1	1	2	1	1	1	1	1	9
Clado668	1	1	2	1	1	1	1	1	9
Clado669	1	1	2	1	1	1	1	1	9
Clado670	1	1	2	1	1	1	1	1	9
Clado671	1	1	2	1	1	1	1	1	9
Clado672	1	1	2	1	1	1	1	1	9
Clado673	1	1	2	1	1	1	1	1	9
Clado674	1	1	2	1	1	1	1	1	9
Clado675	1	1	2	1	1	1	1	1	9
Clado676	1	1	2	1	1	1	1	1	9
Clado677	1	1	2	1	1	1	1	1	9
Clado678	1	1	2	1	1	1	1	1	9
Clado679	1	1	2	1	1	1	1	1	9
Clado680	0	0	2	2	2	1	2	0	9
Clado681	1	1	2	1	1	1	1	1	9
Clado682	1	1	2	1	1	2	1	0	9
Clado683	1	1	2	1	1	1	1	1	9
Clado684	1	1	2	1	1	1	1	1	9
Clado685	1	1	2	1	1	1	1	1	9
Clado686	1	1	2	1	1	1	1	1	9
Clado687	1	1	2	1	1	1	1	1	9
Clado688	1	1	2	1	1	1	1	1	9
Clado689	1	1	2	1	1	1	1	1	9
Clado690	1	1	2	1	1	1	1	1	9
Clado691	0	2	2	1	1	1	1	1	9
Clado692	1	1	2	1	1	1	1	1	9
Clado693	1	1	2	1	1	1	1	1	9
Clado694	1	1	2	1	1	1	1	1	9
Clado695	1	1	2	1	1	1	1	1	9
Clado696	1	1	2	1	1	1	1	1	9
Clado697	1	1	2	1	1	1	1	1	9
Clado698	1	1	2	1	1	1	1	1	9
Clado699	1	1	2	1	1	1	1	1	9
Clado700	1	1	2	1	1	1	1	1	9
Clado701	1	1	2	1	1	1	1	1	9
Clado702	1	1	2	1	1	1	1	1	9
Clado703	1	1	2	1	1	1	1	1	9
Clado704	1	1	2	1	1	1	1	1	9
Clado705	1	1	2	1	1	1	1	1	9
Clado706	0	0	6	0	0	1	1	1	9
Clado707	1	1	2	1	1	1	1	1	9
Clado708	1	1	2	1	1	1	1	1	9
Clado709	1	1	2	1	1	1	1	1	9
Clado710	1	1	2	1	1	1	1	1	9
Clado711	2	1	2	1	1	1	1	0	9
Clado712	1	1	2	1	1	1	1	1	9
Clado713	1	1	2	1	1	1	1	1	9
Clado714	1	1	2	1	1	1	1	1	9
Clado715	1	1	3	1	1	1	1	0	9
Clado716	0	2	2	1	1	1	1	1	9
Clado717	1	1	2	1	1	1	1	1	9
Clado718	1	1	2	1	1	1	1	1	9
Clado719	1	1	2	1	1	1	1	1	9
Clado720	1	1	2	1	1	1	1	1	9
Clado721	1	1	2	1	1	1	1	1	9
Clado722	1	1	2	1	1	1	1	1	9
Clado723	1	1	2	1	1	1	1	1	9
Clado724	1	1	2	1	1	1	1	1	9
Clado725	1	1	2	1	1	1	1	1	9
Clado726	1	1	2	1	1	1	1	1	9
Clado727	1	1	2	1	1	1	1	1	9
Clado728	1	1	2	1	1	1	1	1	9
Clado729	1	2	2	1	1	0	1	1	9
Clado730	1	1	2	1	1	1	1	1	9
Clado731	1	1	2	1	1	1	1	1	9
Clado732	1	1	2	1	1	1	1	1	9
Clado733	1	1	2	1	1	1	1	1	9
Clado734	1	1	2	1	1	1	1	1	9
Clado735	1	1	2	1	1	1	1	1	9
Clado736	1	1	2	1	1	1	1	1	9
Clado737	1	1	2	1	1	1	1	1	9
Clado738	1	1	2	1	1	1	1	1	9
Clado739	1	1	2	1	1	1	1	1	9
Clado740	1	1	2	1	1	1	1	1	9
Clado741	1	1	2	1	1	1	1	1	9
Clado742	1	1	2	1	1	1	1	1	9
Clado743	1	1	2	1	1	1	1	1	9
Clado744	1	1	2	1	1	1	1	1	9
Clado745	1	1	2	1	1	1	1	1	9
Clado746	1	1	2	1	1	1	1	1	9
Clado747	1	1	2	1	1	1	1	1	9
Clado748	1	1	2	1	1	1	1	1	9
Clado749	1	1	2	1	1	1	1	1	9
Clado750	1	1	2	1	1	1	1	1	9
Clado751	1	1	2	1	1	1	1	1	9
Clado752	1	1	2	1	1	1	1	1	9
Clado753	1	1	2	0	0	3	2	0	9
Clado754	1	1	2	1	1	1	1	1	9
Clado755	1	1	2	1	1	1	1	1	9
Clado756	1	1	2	1	1	1	1	1	9
Clado757	1	1	2	1	1	1	1	1	9
Clado758	1	1	2	1	1	1	1	1	9
Clado759	1	1	2	1	1	1	1	1	9
Clado760	1	1	2	1	1	1	1	1	9
Clado761	1	1	2	1	1	1	1	1	9
Clado762	1	1	2	1	1	1	1	1	9
Clado763	1	1	2	1	1	1	1	1	9
Clado764	1	1	2	1	1	1	1	1	9
Clado765	1	1	2	1	1	1	1	1	9
Clado766	1	1	2	1	1	1	1	1	9
Clado767	1	1	2	1	1	1	1	1	9
Clado768	1	1	2	1	1	1	1	1	9
Clado769	1	1	2	1	1	1	1	1	9
Clado770	1	1	2	1	1	1	1	1	9
Clado771	1	1	2	1	1	1	1	1	9
Clado772	1	1	2	1	1	1	1	1	9
Clado773	1	1	2	1	1	1	1	1	9
Clado774	1	1	2	1	1	1	1	1	9
Clado775	1	1	2	1	1	1	1	1	9
Clado776	1	1	2	1	1	1	1	1	9
Clado777	1	1	2	1	1	1	1	1	9
Clado778	1	1	2	1	1	1	1	1	9
Clado779	1	1	2	1	1	1	1	1	9
Clado780	1	1	2	1	1	1	1	1	9
Clado781	1	1	2	1	1	1	1	1	9
Clado782	1	1	2	1	1	1	1	1	9
Clado783	1	1	2	1	1	1	1	1	9
Clado784	1	1	2	1	1	1	1	1	9
Clado785	1	1	2	1	1	1	1	1	9
Clado786	1	1	2	1	1	1	1	1	9
Clado787	1	1	2	1	1	1	1	1	9
Clado788	1	1	2	1	1	1	1	1	9
Clado789	1	1	2	1	1	1	1	1	9
Clado790	1	1	2	1	1	1	1	1	9
Clado791	1	1	2	1	1	1	1	1	9
Clado792	1	1	0	2	2	1	1	1	9
Clado793	1	1	0	2	2	1	1	1	9
Clado794	1	1	0	2	2	1	1	1	9
Clado795	1	1	0	2	2	1	1	1	9
Clado796	1	1	0	2	2	1	1	1	9
Clado797	1	1	0	2	2	1	1	1	9
Clado798	1	1	0	2	2	1	1	1	9
Clado799	0	2	0	2	2	1	2	0	9
Clado800	0	1	0	2	2	1	1	2	9
Clado801	2	0	0	2	2	2	1	0	9
Clado802	0	0	0	0	0	9	0	0	9
Clado803	0	0	0	0	0	8	1	0	9
Clado804	2	0	1	1	1	2	1	1	9
Clado805	1	1	1	1	1	2	1	1	9
Clado806	1	1	0	1	1	3	1	1	9
Clado807	1	1	0	1	1	3	1	1	9
Clado808	0	0	0	0	0	9	0	0	9
Clado809	0	0	0	1	1	7	0	0	9
Clado810	1	0	0	2	2	3	1	0	9
Clado811	0	1	0	2	2	2	2	0	9
Clado812	1	1	1	1	1	2	1	1	9
Clado813	1	1	0	1	1	2	1	2	9
Clado814	1	1	1	1	1	2	1	1	9
Clado815	1	1	0	1	1	2	2	1	9
Clado816	1	1	0	1	1	2	1	2	9
Clado817	0	1	0	1	1	2	3	1	9
Clado818	1	1	1	1	1	2	2	0	9
Clado819	1	1	1	1	1	2	1	1	9
Clado820	2	0	0	1	1	2	3	0	9
Clado821	1	1	1	1	1	1	2	1	9
Clado822	1	1	0	1	1	1	3	1	9
Clado823	1	1	0	0	0	0	6	1	9
Clado824	1	1	1	1	1	1	2	1	9
Clado825	2	1	0	1	1	1	2	1	9
Clado826	1	0	0	2	2	1	3	0	9
Clado827	1	1	1	1	1	1	2	1	9
Clado828	1	1	1	1	1	1	2	1	9
Clado829	1	1	1	1	1	1	2	1	9
Clado830	1	1	0	1	1	1	3	1	9
Clado831	1	1	0	1	1	2	3	0	9
Clado832	1	1	1	1	1	1	2	1	9
Clado833	1	1	1	1	1	1	2	1	9
Clado834	1	1	1	1	1	1	1	2	9
Clado835	1	1	1	1	1	1	1	2	9
Clado836	0	1	1	1	1	2	1	2	9
Clado837	1	1	1	1	1	1	1	2	9
Clado838	1	1	1	1	1	1	1	2	9
Clado839	1	0	0	1	1	2	2	2	9
Clado840	1	1	1	1	1	0	1	3	9
Clado841	1	1	1	1	1	1	1	2	9
Clado842	0	0	0	0	0	9	0	0	9
Clado843	0	0	0	0	0	9	0	0	9
Clado844	0	0	0	0	0	9	0	0	9
Clado845	0	0	0	0	0	9	0	0	9
Clado846	2	1	1	1	1	1	1	1	9
Clado847	1	1	1	1	2	1	1	1	9
Clado848	1	1	1	1	2	1	1	1	9
Clado849	2	1	1	1	1	1	1	1	9
Clado850	2	1	1	1	1	1	1	1	9
Clado851	1	2	1	1	1	1	2	0	9
Clado852	1	1	1	1	1	2	1	1	9
Clado853	1	2	1	1	1	1	1	1	9
Clado854	2	2	0	1	1	1	1	1	9
Clado855	1	2	1	1	1	1	1	1	9
Clado856	1	1	1	1	1	1	2	1	9
Clado857	1	3	0	1	1	1	1	1	9
Clado858	1	0	0	1	1	2	3	1	9
Clado859	1	1	1	1	1	2	1	1	9
Clado860	1	1	1	1	1	1	1	2	9
Clado861	1	1	1	1	2	1	1	1	9
Clado862	2	2	0	1	1	2	1	0	9
Clado863	1	2	0	1	1	3	1	0	9
Clado864	1	1	1	2	1	1	1	1	9
Clado865	2	1	0	1	1	2	1	1	9
Clado866	1	2	0	1	1	1	1	2	9
Clado867	1	1	1	1	1	1	1	2	9
Clado868	1	1	1	1	1	1	1	2	9
Clado869	1	1	1	1	1	2	1	1	9
Clado870	1	1	1	1	1	1	2	1	9
Clado871	1	1	1	2	2	1	1	0	9
Clado872	1	2	1	1	1	1	1	1	9
Clado873	1	1	0	3	2	1	1	0	9
Clado874	1	1	0	1	1	2	2	1	9
Clado875	1	1	1	1	2	1	1	1	9
Clado876	1	2	1	1	1	1	1	1	9
Clado877	1	1	1	1	1	2	1	1	9
Clado878	1	1	1	1	1	1	1	2	9
Clado879	2	1	1	1	1	1	1	1	9
Clado880	1	1	1	2	1	1	1	1	9
Clado881	0	2	1	1	1	1	1	2	9
Clado882	2	1	1	1	1	1	1	1	9
Clado883	2	1	1	1	1	1	1	1	9
Clado884	1	2	1	1	1	1	1	1	9
Clado885	2	1	1	1	1	1	2	0	9
Clado886	1	1	1	1	1	1	1	2	9
Clado887	2	1	0	1	1	2	1	1	9
Clado888	2	1	1	1	1	1	1	1	9
Clado889	1	1	0	2	2	1	1	1	9
Clado890	1	2	0	1	1	2	1	1	9
Clado891	1	2	1	1	1	1	1	1	9
Clado892	1	1	1	1	1	1	1	2	9
Clado893	2	1	1	1	1	1	1	1	9
Clado894	1	1	0	1	2	2	1	1	9
Clado895	1	1	1	2	1	1	1	1	9
Clado896	2	0	1	2	1	1	1	1	9
Clado897	2	1	1	1	1	1	1	1	9
Clado898	1	2	1	1	1	1	1	1	9
Clado899	1	1	1	1	1	1	1	2	9
Clado900	1	1	1	1	1	2	1	1	9
Clado901	1	2	1	1	1	1	1	1	9
Clado902	1	1	1	1	1	1	1	2	9
Clado903	1	1	2	1	1	1	1	1	9
Clado904	1	1	1	1	1	1	2	1	9
Clado905	1	1	1	1	1	2	1	1	9
Clado906	1	1	1	1	2	1	1	1	9
Clado907	2	1	1	1	1	1	1	1	9
Clado908	1	1	1	2	1	1	1	1	9
Clado909	2	2	0	1	1	1	1	1	9
Clado910	1	1	1	2	1	1	1	1	9
Clado911	2	2	0	1	1	1	1	1	9
Clado912	1	1	0	1	1	2	2	1	9
Clado913	2	1	1	1	1	1	1	1	9
Clado914	1	1	1	1	1	2	1	1	9
Clado915	1	1	0	1	2	1	1	2	9
Clado916	1	1	1	1	1	2	1	1	9
Clado917	1	1	1	2	1	1	1	1	9
Clado918	2	2	0	1	1	2	1	0	9
Clado919	2	2	0	1	1	1	2	0	9
Clado920	1	1	1	2	1	1	1	1	9
Clado921	2	1	0	1	1	1	2	1	9
Clado922	2	1	1	1	1	1	2	0	9
Clado923	2	1	1	1	1	1	1	1	9
Clado924	1	1	0	1	1	2	2	1	9
Clado925	2	1	1	1	1	1	1	1	9
Clado926	1	1	1	2	1	1	1	1	9
Clado927	1	1	1	2	1	1	1	1	9
Clado928	1	2	1	1	1	1	1	1	9
Clado929	1	2	0	1	1	1	2	1	9
Clado930	1	1	2	1	1	1	1	1	9
Clado931	2	1	1	1	1	1	1	1	9
Clado932	2	1	0	1	1	1	2	1	9
Clado933	2	1	1	1	1	1	1	1	9
Clado934	1	2	0	2	1	1	1	1	9
Clado935	1	1	0	2	2	1	1	1	9
Clado936	1	1	2	1	1	1	1	1	9
Clado937	1	1	1	1	2	1	1	1	9
Clado938	1	2	0	1	1	2	1	1	9
Clado939	2	1	1	1	1	1	1	1	9
Clado940	2	1	1	1	1	1	1	1	9
Clado941	1	1	1	2	1	1	1	1	9
Clado942	1	1	0	2	2	1	1	1	9
Clado943	2	1	0	1	1	1	2	1	9
Clado944	1	2	0	1	1	2	1	1	9
Clado945	1	1	1	1	1	2	1	1	9
Clado946	2	1	0	1	1	1	2	1	9
Clado947	2	1	1	1	1	1	2	0	9
Clado948	1	2	0	1	1	1	2	1	9
Clado949	1	1	1	1	1	1	2	1	9
Clado950	2	1	1	1	1	1	1	1	9
Clado951	1	1	1	1	2	1	1	1	9
Clado952	1	2	1	1	1	1	1	1	9
Clado953	2	1	1	1	1	1	1	1	9
Clado954	1	1	1	1	1	1	1	2	9
Clado955	1	1	1	1	1	1	1	2	9
Clado956	1	1	1	1	1	1	1	2	9
Clado957	1	1	1	1	2	1	1	1	9
Clado958	1	1	0	1	1	1	3	1	9
Clado959	1	1	1	1	1	1	2	1	9
Clado960	1	1	0	2	2	1	1	1	9
Clado961	1	2	1	1	1	1	1	1	9
Clado962	1	1	1	2	1	1	1	1	9
Clado963	1	1	1	1	2	1	1	1	9
Clado964	2	1	1	1	1	1	1	1	9
Clado965	1	2	1	1	1	1	1	1	9
Clado966	1	1	1	1	1	1	2	1	9
Clado967	1	1	0	2	2	1	1	1	9
Clado968	1	1	1	1	1	1	2	1	9
Clado969	1	1	1	2	1	1	1	1	9
Clado970	1	1	1	1	1	1	1	2	9
Clado971	2	1	1	1	1	1	1	1	9
Clado972	1	1	0	1	1	2	2	1	9
Clado973	2	1	0	1	1	2	1	1	9
Clado974	1	2	1	1	1	1	1	1	9
Clado975	1	1	0	2	2	1	1	1	9
Clado976	1	1	2	1	1	1	1	1	9
Clado977	1	1	1	2	1	1	1	1	9
Clado978	1	1	1	2	1	1	1	1	9
Clado979	1	1	1	1	1	2	1	1	9
Clado980	1	2	1	1	1	1	1	1	9
Clado981	1	2	1	1	1	1	1	1	9
Clado982	1	1	0	2	2	1	1	1	9
Clado983	1	1	1	2	1	1	1	1	9
Clado984	1	1	1	1	2	1	1	1	9
Clado985	1	2	0	1	2	1	1	1	9
Clado986	1	1	1	1	1	2	1	1	9
Clado987	2	1	1	1	1	1	1	1	9
Clado988	1	1	0	1	1	2	2	1	9
Clado989	1	1	1	2	1	1	1	1	9
Clado990	2	1	0	1	1	1	2	1	9
Clado991	1	2	0	1	1	2	1	1	9
Clado992	1	1	1	1	1	1	1	2	9
Clado993	2	1	1	1	1	1	1	1	9
Clado994	1	1	1	1	1	2	1	1	9
Clado995	1	1	1	1	1	1	2	1	9
Clado996	1	1	1	1	1	1	2	1	9
Clado997	1	1	1	1	2	1	1	1	9
Clado998	1	1	1	1	1	1	1	2	9
Clado999	1	1	1	2	1	1	1	1	9
Clado1000	2	0	1	1	1	1	2	1	9
Clado1001	2	1	1	1	1	1	1	1	9
Clado1002	2	1	1	1	1	1	1	1	9
Clado1003	1	1	0	2	2	2	1	0	9
Clado1004	1	1	1	1	1	2	1	1	9
Clado1005	1	1	1	1	1	1	2	1	9
Clado1006	2	1	1	0	0	2	2	1	9
Clado1007	1	1	1	2	1	1	1	1	9
Clado1008	1	2	1	1	1	1	1	1	9
Clado1009	1	1	0	2	2	1	1	1	9
Clado1010	1	1	1	1	1	1	2	1	9
Clado1011	2	1	1	1	1	1	1	1	9
Clado1012	1	1	1	1	1	1	2	1	9
Clado1013	1	2	1	1	1	1	1	1	9
Clado1014	1	1	1	1	1	1	2	1	9
Clado1015	1	1	1	1	1	2	1	1	9
Clado1016	1	1	0	2	2	2	1	0	9
Clado1017	1	1	1	1	1	2	1	1	9
Clado1018	1	1	0	2	1	1	1	2	9
Clado1019	1	2	0	1	1	1	2	1	9
Clado1020	1	2	1	1	1	1	1	1	9
Clado1021	1	1	0	2	2	1	1	1	9
Clado1022	1	1	0	1	2	1	1	2	9
Clado1023	1	0	0	1	1	2	2	2	9
Clado1024	1	1	1	1	1	2	1	1	9
Clado1025	1	1	1	1	1	1	2	1	9
Clado1026	1	2	1	1	1	1	1	1	9
Clado1027	2	1	1	1	1	1	1	1	9
Clado1028	2	1	1	1	1	1	1	1	9
Clado1029	1	1	1	1	1	2	1	1	9
Clado1030	1	1	1	1	1	2	1	1	9
Clado1031	1	1	1	1	2	1	1	1	9
Clado1032	0	2	0	1	1	2	3	0	9
Clado1033	1	1	1	2	1	1	1	1	9
Clado1034	0	2	1	1	1	2	1	1	9
Clado1035	0	2	0	1	1	2	1	2	9
Clado1036	0	1	1	2	2	0	2	1	9
Clado1037	0	1	0	1	1	2	2	2	9
Clado1038	0	1	0	2	2	1	1	2	9
Clado1039	2	1	0	1	1	1	1	1	8
Clado1040	2	1	0	1	1	1	1	1	8
Clado1041	2	1	0	1	1	1	1	1	8
Clado1042	2	0	1	1	1	1	1	1	8
Clado1043	2	1	0	1	1	1	1	1	8
Clado1044	2	1	0	1	1	1	1	1	8
Clado1045	2	4	0	0	0	1	0	1	8
Clado1046	2	0	0	1	1	2	2	0	8
Clado1047	5	0	0	1	1	0	1	0	8
Clado1048	2	1	0	1	1	1	1	1	8
Clado1049	2	1	1	1	1	0	1	1	8
Clado1050	2	1	0	1	1	1	1	1	8
Clado1051	2	1	0	1	1	1	2	0	8
Clado1052	2	1	0	1	1	2	1	0	8
Clado1053	2	1	0	1	1	1	1	1	8
Clado1054	2	1	0	1	1	1	1	1	8
Clado1055	2	1	0	1	1	1	1	1	8
Clado1056	2	1	0	1	1	0	3	0	8
Clado1057	2	1	0	1	1	1	1	1	8
Clado1058	2	1	0	1	1	1	1	1	8
Clado1059	2	2	0	1	1	1	1	0	8
Clado1060	2	1	1	1	1	0	1	1	8
Clado1061	8	0	0	0	0	0	0	0	8
Clado1062	1	3	0	0	0	3	1	0	8
Clado1063	0	3	0	0	0	3	1	1	8
Clado1064	1	2	0	1	1	1	1	1	8
Clado1065	1	2	0	1	1	2	1	0	8
Clado1066	1	2	0	1	1	1	1	1	8
Clado1067	1	2	0	1	1	1	1	1	8
Clado1068	1	2	0	1	1	1	1	1	8
Clado1069	1	2	0	0	0	2	1	2	8
Clado1070	1	2	1	1	1	1	0	1	8
Clado1071	1	4	0	0	0	1	1	1	8
Clado1072	1	2	0	1	1	0	1	2	8
Clado1073	1	2	0	1	1	1	1	1	8
Clado1074	1	2	0	1	1	1	1	1	8
Clado1075	1	4	0	0	0	2	1	0	8
Clado1076	0	2	0	1	1	1	2	1	8
Clado1077	1	2	0	1	1	0	1	2	8
Clado1078	1	2	0	1	1	1	1	1	8
Clado1079	1	3	0	0	0	2	1	1	8
Clado1080	1	4	0	0	0	0	1	2	8
Clado1081	1	2	0	1	1	1	1	1	8
Clado1082	1	2	0	1	1	1	1	1	8
Clado1083	1	2	0	1	1	1	0	2	8
Clado1084	2	2	0	1	1	1	1	0	8
Clado1085	1	2	0	1	1	1	1	1	8
Clado1086	1	4	0	0	0	1	1	1	8
Clado1087	1	2	2	0	0	1	1	1	8
Clado1088	0	5	0	1	1	1	0	0	8
Clado1089	1	2	0	1	1	1	1	1	8
Clado1090	1	3	0	1	1	0	1	1	8
Clado1091	0	3	0	1	1	2	0	1	8
Clado1092	1	2	0	1	1	1	1	1	8
Clado1093	1	2	0	1	1	1	1	1	8
Clado1094	1	2	0	1	1	1	1	1	8
Clado1095	0	3	0	1	1	1	1	1	8
Clado1096	1	2	0	1	1	1	1	1	8
Clado1097	1	3	0	1	1	1	0	1	8
Clado1098	0	2	0	1	1	1	2	1	8
Clado1099	1	2	1	1	1	1	0	1	8
Clado1100	1	2	0	1	1	1	1	1	8
Clado1101	1	2	0	1	1	1	1	1	8
Clado1102	1	2	0	0	0	2	3	0	8
Clado1103	1	2	0	1	1	1	1	1	8
Clado1104	1	2	0	1	1	1	1	1	8
Clado1105	1	1	1	1	1	1	1	1	8
Clado1106	1	2	0	1	1	1	1	1	8
Clado1107	0	2	0	1	1	2	1	1	8
Clado1108	1	1	2	1	1	1	1	0	8
Clado1109	1	0	2	1	1	1	1	1	8
Clado1110	0	0	2	2	2	1	1	0	8
Clado1111	2	1	2	1	1	1	0	0	8
Clado1112	1	1	2	1	1	1	1	0	8
Clado1113	1	0	2	1	1	1	1	1	8
Clado1114	1	1	1	1	1	1	1	1	8
Clado1115	1	1	1	1	1	1	1	1	8
Clado1116	1	1	1	1	1	1	1	1	8
Clado1117	0	1	2	1	1	1	1	1	8
Clado1118	1	1	2	1	1	1	1	0	8
Clado1119	1	0	2	1	1	1	1	1	8
Clado1120	1	0	2	1	1	1	1	1	8
Clado1121	1	0	2	1	1	1	1	1	8
Clado1122	0	1	2	1	1	1	1	1	8
Clado1123	1	1	2	1	1	0	1	1	8
Clado1124	0	1	2	1	1	1	1	1	8
Clado1125	0	0	8	0	0	0	0	0	8
Clado1126	0	1	2	1	1	1	1	1	8
Clado1127	2	1	2	0	0	1	2	0	8
Clado1128	1	1	2	1	1	0	1	1	8
Clado1129	1	1	2	1	0	1	1	1	8
Clado1130	1	1	2	1	1	0	1	1	8
Clado1131	1	0	2	1	1	1	1	1	8
Clado1132	1	1	2	1	1	1	1	0	8
Clado1133	0	1	3	1	1	1	0	1	8
Clado1134	1	0	2	1	1	1	1	1	8
Clado1135	1	1	2	1	1	0	1	1	8
Clado1136	0	1	2	1	1	1	1	1	8
Clado1137	1	0	2	1	1	1	1	1	8
Clado1138	1	0	2	1	1	0	2	1	8
Clado1139	1	1	2	1	1	0	1	1	8
Clado1140	1	0	2	1	1	1	1	1	8
Clado1141	2	1	3	0	1	1	0	0	8
Clado1142	1	0	4	1	1	0	1	0	8
Clado1143	1	1	2	1	1	1	0	1	8
Clado1144	1	1	2	1	1	1	1	0	8
Clado1145	1	1	2	1	1	1	1	0	8
Clado1146	0	0	2	1	1	1	2	1	8
Clado1147	1	0	2	1	1	1	1	1	8
Clado1148	1	0	2	1	1	1	1	1	8
Clado1149	0	1	2	1	1	1	1	1	8
Clado1150	1	1	2	1	1	1	1	0	8
Clado1151	1	1	2	1	1	1	0	1	8
Clado1152	1	1	2	1	1	1	0	1	8
Clado1153	1	1	2	1	1	0	1	1	8
Clado1154	1	1	2	1	1	1	1	0	8
Clado1155	0	2	0	2	2	1	1	0	8
Clado1156	2	0	1	2	2	0	0	1	8
Clado1157	1	0	1	2	2	0	2	0	8
Clado1158	1	0	1	2	2	0	2	0	8
Clado1159	0	1	1	2	2	0	1	1	8
Clado1160	0	1	0	2	2	2	0	1	8
Clado1161	1	1	0	1	1	2	1	1	8
Clado1162	0	2	0	1	1	2	1	1	8
Clado1163	1	1	0	0	0	3	1	2	8
Clado1164	0	0	0	0	0	8	0	0	8
Clado1165	1	1	0	1	1	2	2	0	8
Clado1166	0	0	0	0	0	8	0	0	8
Clado1167	0	0	0	0	0	8	0	0	8
Clado1168	0	1	0	1	1	3	1	1	8
Clado1169	1	1	0	1	1	3	1	0	8
Clado1170	2	0	1	0	0	2	2	1	8
Clado1171	0	1	1	1	1	2	1	1	8
Clado1172	1	0	0	1	1	2	1	2	8
Clado1173	1	1	0	1	1	2	1	1	8
Clado1174	1	0	0	2	2	2	1	0	8
Clado1175	1	1	0	1	1	2	2	0	8
Clado1176	1	1	0	1	1	1	2	1	8
Clado1177	0	1	1	1	1	1	2	1	8
Clado1178	0	2	0	1	1	1	3	0	8
Clado1179	2	1	0	1	1	0	2	1	8
Clado1180	1	1	0	1	1	1	2	1	8
Clado1181	1	1	0	2	1	1	2	0	8
Clado1182	1	1	0	1	1	1	2	1	8
Clado1183	0	1	0	1	1	1	3	1	8
Clado1184	2	1	0	0	0	2	3	0	8
Clado1185	1	1	0	1	1	1	2	1	8
Clado1186	1	0	0	2	2	0	3	0	8
Clado1187	1	2	0	1	1	1	0	2	8
Clado1188	2	0	0	1	1	1	1	2	8
Clado1189	0	0	8	0	0	0	0	0	8
Clado1190	0	0	8	0	0	0	0	0	8
Clado1191	8	0	0	0	0	0	0	0	8
Clado1192	0	0	0	0	0	8	0	0	8
Clado1193	0	0	0	0	0	8	0	0	8
Clado1194	0	0	0	0	0	8	0	0	8
Clado1195	0	8	0	0	0	0	0	0	8
Clado1196	1	1	1	1	1	1	1	1	8
Clado1197	1	1	1	1	1	1	1	1	8
Clado1198	1	1	1	1	1	1	1	1	8
Clado1199	1	1	1	1	1	1	1	1	8
Clado1200	1	1	1	1	1	1	1	1	8
Clado1201	1	1	1	1	1	1	1	1	8
Clado1202	1	1	1	1	1	1	1	1	8
Clado1203	1	1	1	1	1	1	1	1	8
Clado1204	1	1	1	1	1	1	1	1	8
Clado1205	1	1	1	1	1	1	1	1	8
Clado1206	1	1	1	1	1	1	1	1	8
Clado1207	1	1	1	1	1	1	1	1	8
Clado1208	1	1	1	1	1	1	1	1	8
Clado1209	1	1	1	1	1	1	1	1	8
Clado1210	1	1	1	1	1	1	1	1	8
Clado1211	1	1	1	1	1	1	1	1	8
Clado1212	1	1	1	1	1	1	1	1	8
Clado1213	1	1	1	1	1	1	1	1	8
Clado1214	1	1	1	1	1	1	1	1	8
Clado1215	1	1	1	1	1	1	1	1	8
Clado1216	1	1	1	1	1	1	1	1	8
Clado1217	1	1	1	1	1	1	1	1	8
Clado1218	1	1	1	1	1	1	1	1	8
Clado1219	1	1	1	1	1	1	1	1	8
Clado1220	1	1	1	1	1	1	1	1	8
Clado1221	1	1	1	1	1	1	1	1	8
Clado1222	1	1	1	1	1	1	1	1	8
Clado1223	1	1	1	1	1	1	1	1	8
Clado1224	1	1	1	1	1	1	1	1	8
Clado1225	1	1	1	1	1	1	1	1	8
Clado1226	1	1	1	1	1	1	1	1	8
Clado1227	1	1	1	1	1	1	1	1	8
Clado1228	1	1	1	1	1	1	1	1	8
Clado1229	1	1	1	1	1	1	1	1	8
Clado1230	1	1	1	1	1	1	1	1	8
Clado1231	1	1	1	1	1	1	1	1	8
Clado1232	1	1	1	1	1	1	1	1	8
Clado1233	1	2	0	1	1	2	1	0	8
Clado1234	1	1	1	1	1	1	1	1	8
Clado1235	1	1	1	1	1	1	1	1	8
Clado1236	1	1	1	1	1	1	1	1	8
Clado1237	1	1	1	1	1	1	1	1	8
Clado1238	1	1	1	1	1	1	1	1	8
Clado1239	1	1	1	1	1	1	1	1	8
Clado1240	1	1	1	1	1	1	1	1	8
Clado1241	1	1	1	1	1	1	1	1	8
Clado1242	1	1	1	1	1	1	1	1	8
Clado1243	1	1	1	1	1	1	1	1	8
Clado1244	1	1	1	1	1	1	1	1	8
Clado1245	1	1	1	1	1	1	1	1	8
Clado1246	1	1	1	1	1	1	1	1	8
Clado1247	1	1	1	1	1	1	1	1	8
Clado1248	1	1	1	1	1	1	1	1	8
Clado1249	1	1	1	1	1	1	1	1	8
Clado1250	1	1	1	1	1	1	1	1	8
Clado1251	1	1	1	1	1	1	1	1	8
Clado1252	1	1	1	1	1	1	1	1	8
Clado1253	1	1	1	1	1	1	1	1	8
Clado1254	1	1	1	1	1	1	1	1	8
Clado1255	1	1	1	1	1	1	1	1	8
Clado1256	1	1	1	1	1	1	1	1	8
Clado1257	1	1	0	1	1	2	2	0	8
Clado1258	1	1	1	1	1	1	1	1	8
Clado1259	1	1	1	1	1	1	1	1	8
Clado1260	1	1	1	1	1	1	1	1	8
Clado1261	2	0	0	1	1	1	2	1	8
Clado1262	1	1	1	1	1	1	1	1	8
Clado1263	1	1	1	1	1	1	1	1	8
Clado1264	1	1	1	1	1	1	1	1	8
Clado1265	1	1	1	1	1	1	1	1	8
Clado1266	1	1	1	1	1	1	1	1	8
Clado1267	1	1	1	1	1	1	1	1	8
Clado1268	1	1	1	1	1	1	1	1	8
Clado1269	1	1	1	1	1	1	1	1	8
Clado1270	0	2	1	1	1	1	1	1	8
Clado1271	1	1	1	1	1	1	1	1	8
Clado1272	1	1	1	1	1	1	1	1	8
Clado1273	1	1	1	1	1	1	1	1	8
Clado1274	1	1	1	1	1	1	1	1	8
Clado1275	1	1	1	1	1	1	1	1	8
Clado1276	1	1	1	1	1	1	1	1	8
Clado1277	1	1	1	1	1	1	1	1	8
Clado1278	1	1	1	1	1	1	1	1	8
Clado1279	1	1	1	1	1	1	1	1	8
Clado1280	1	1	1	1	1	1	1	1	8
Clado1281	2	1	0	1	1	1	1	1	8
Clado1282	1	1	1	1	1	1	1	1	8
Clado1283	1	1	1	1	1	1	1	1	8
Clado1284	1	1	1	1	1	1	1	1	8
Clado1285	1	1	1	1	1	1	1	1	8
Clado1286	1	1	1	1	1	1	1	1	8
Clado1287	1	1	1	1	1	1	1	1	8
Clado1288	1	1	1	1	1	1	1	1	8
Clado1289	1	1	1	1	1	1	1	1	8
Clado1290	1	1	0	1	1	0	2	2	8
Clado1291	1	1	1	1	1	1	1	1	8
Clado1292	1	1	1	1	1	1	1	1	8
Clado1293	1	1	1	1	1	1	1	1	8
Clado1294	1	1	1	1	1	1	1	1	8
Clado1295	1	1	1	1	1	1	1	1	8
Clado1296	1	1	1	1	1	1	1	1	8
Clado1297	1	1	1	1	1	1	1	1	8
Clado1298	1	1	1	1	1	1	1	1	8
Clado1299	1	1	1	1	1	1	1	1	8
Clado1300	1	1	1	1	1	1	1	1	8
Clado1301	1	1	0	1	1	1	2	1	8
Clado1302	1	1	1	1	1	1	1	1	8
Clado1303	1	1	1	1	1	1	1	1	8
Clado1304	1	1	1	1	1	1	1	1	8
Clado1305	1	1	1	1	1	1	1	1	8
Clado1306	1	1	1	1	1	1	1	1	8
Clado1307	1	1	1	1	1	1	1	1	8
Clado1308	1	1	1	1	1	1	1	1	8
Clado1309	1	1	1	1	1	1	1	1	8
Clado1310	1	1	1	1	1	1	1	1	8
Clado1311	1	1	1	1	1	1	1	1	8
Clado1312	1	1	1	1	1	1	1	1	8
Clado1313	1	1	1	1	1	1	1	1	8
Clado1314	1	1	1	1	1	1	1	1	8
Clado1315	1	1	1	1	1	1	1	1	8
Clado1316	1	1	1	1	1	1	1	1	8
Clado1317	1	1	1	1	1	1	1	1	8
Clado1318	1	1	1	1	1	1	1	1	8
Clado1319	1	1	0	1	1	1	2	1	8
Clado1320	1	1	1	1	1	1	1	1	8
Clado1321	1	1	1	1	1	1	1	1	8
Clado1322	1	1	1	1	1	1	1	1	8
Clado1323	1	1	1	1	1	1	1	1	8
Clado1324	1	1	0	1	1	2	1	1	8
Clado1325	1	1	1	1	1	1	1	1	8
Clado1326	1	1	1	1	1	1	1	1	8
Clado1327	1	1	1	1	1	1	1	1	8
Clado1328	1	1	1	1	1	1	1	1	8
Clado1329	1	1	1	1	1	1	1	1	8
Clado1330	1	1	1	1	1	1	1	1	8
Clado1331	1	1	1	1	1	1	1	1	8
Clado1332	1	1	1	1	1	1	1	1	8
Clado1333	1	1	1	1	1	1	1	1	8
Clado1334	1	1	1	1	1	1	1	1	8
Clado1335	1	1	1	1	1	1	1	1	8
Clado1336	1	1	0	1	1	1	1	2	8
Clado1337	1	1	1	1	1	1	1	1	8
Clado1338	1	1	1	1	1	1	1	1	8
Clado1339	1	1	1	2	1	0	1	1	8
Clado1340	1	1	1	1	1	1	1	1	8
Clado1341	1	1	1	1	1	1	1	1	8
Clado1342	1	1	1	1	1	1	1	1	8
Clado1343	1	1	1	1	1	1	1	1	8
Clado1344	1	1	1	1	1	1	1	1	8
Clado1345	1	1	1	1	1	1	1	1	8
Clado1346	1	1	1	1	1	1	1	1	8
Clado1347	1	1	1	1	1	1	1	1	8
Clado1348	1	1	1	1	1	1	1	1	8
Clado1349	1	1	1	1	1	1	1	1	8
Clado1350	1	1	1	1	1	1	1	1	8
Clado1351	1	1	1	1	1	1	1	1	8
Clado1352	1	1	1	1	1	1	1	1	8
Clado1353	1	1	1	1	1	1	1	1	8
Clado1354	1	1	1	1	1	1	1	1	8
Clado1355	1	1	1	1	1	1	1	1	8
Clado1356	1	1	1	1	1	1	1	1	8
Clado1357	1	1	1	1	1	1	1	1	8
Clado1358	1	1	1	1	1	1	1	1	8
Clado1359	1	1	1	1	1	1	1	1	8
Clado1360	1	1	1	1	1	1	1	1	8
Clado1361	1	1	1	1	1	1	1	1	8
Clado1362	1	1	1	1	1	1	1	1	8
Clado1363	1	1	1	1	1	1	1	1	8
Clado1364	1	1	1	1	1	1	1	1	8
Clado1365	1	1	1	1	1	1	1	1	8
Clado1366	1	1	1	1	1	1	1	1	8
Clado1367	1	1	1	1	1	1	1	1	8
Clado1368	1	1	1	1	1	2	1	0	8
Clado1369	1	1	1	1	1	1	1	1	8
Clado1370	1	1	1	1	1	1	1	1	8
Clado1371	1	1	1	1	1	1	1	1	8
Clado1372	1	1	1	1	1	1	1	1	8
Clado1373	1	1	1	1	1	1	1	1	8
Clado1374	1	1	1	1	1	1	1	1	8
Clado1375	1	1	1	1	1	1	1	1	8
Clado1376	1	1	1	1	1	1	1	1	8
Clado1377	1	1	1	1	1	1	1	1	8
Clado1378	1	1	1	1	1	1	1	1	8
Clado1379	1	1	1	1	1	1	1	1	8
Clado1380	1	1	0	1	1	1	2	1	8
Clado1381	1	1	1	1	1	1	1	1	8
Clado1382	1	1	1	1	1	1	1	1	8
Clado1383	1	1	1	1	1	1	1	1	8
Clado1384	1	1	1	1	1	1	1	1	8
Clado1385	1	1	1	1	1	1	1	1	8
Clado1386	1	1	0	1	1	2	1	1	8
Clado1387	1	1	1	1	1	1	1	1	8
Clado1388	1	1	1	1	1	1	1	1	8
Clado1389	1	1	1	1	1	1	1	1	8
Clado1390	1	1	1	1	1	1	1	1	8
Clado1391	1	1	1	1	1	1	1	1	8
Clado1392	1	1	1	1	1	1	1	1	8
Clado1393	1	1	1	1	1	1	1	1	8
Clado1394	1	1	1	1	1	1	1	1	8
Clado1395	1	1	1	1	1	1	1	1	8
Clado1396	1	1	1	1	1	1	1	1	8
Clado1397	1	1	1	1	1	1	1	1	8
Clado1398	1	1	1	1	1	1	1	1	8
Clado1399	1	1	1	1	1	1	1	1	8
Clado1400	1	1	1	1	1	1	1	1	8
Clado1401	1	1	1	1	1	1	1	1	8
Clado1402	1	1	1	1	1	1	1	1	8
Clado1403	1	1	1	1	1	1	1	1	8
Clado1404	1	1	1	1	1	1	1	1	8
Clado1405	1	1	1	1	1	1	1	1	8
Clado1406	1	1	1	1	1	1	1	1	8
Clado1407	1	1	1	1	1	1	1	1	8
Clado1408	1	1	1	1	1	1	1	1	8
Clado1409	1	1	1	1	1	2	1	0	8
Clado1410	1	1	1	1	1	1	1	1	8
Clado1411	1	1	1	1	1	1	1	1	8
Clado1412	1	1	1	1	1	1	1	1	8
Clado1413	1	1	1	1	1	1	1	1	8
Clado1414	1	1	1	1	1	1	1	1	8
Clado1415	1	1	1	1	1	1	1	1	8
Clado1416	1	1	1	1	1	1	1	1	8
Clado1417	1	1	1	1	1	1	1	1	8
Clado1418	1	1	1	1	1	1	1	1	8
Clado1419	1	1	1	1	1	1	1	1	8
Clado1420	1	1	1	1	1	1	1	1	8
Clado1421	1	1	1	1	1	1	1	1	8
Clado1422	1	1	1	1	1	1	1	1	8
Clado1423	1	1	1	1	1	1	1	1	8
Clado1424	1	1	1	1	1	1	1	1	8
Clado1425	1	1	1	1	1	1	1	1	8
Clado1426	1	1	1	1	1	1	1	1	8
Clado1427	1	1	0	1	1	1	2	1	8
Clado1428	2	1	0	1	1	1	1	1	8
Clado1429	1	2	1	0	0	2	1	1	8
Clado1430	1	1	1	1	1	1	1	1	8
Clado1431	1	1	1	1	1	1	1	1	8
Clado1432	1	1	0	1	1	1	1	2	8
Clado1433	1	1	1	1	1	1	1	1	8
Clado1434	1	1	1	1	1	1	1	1	8
Clado1435	1	1	1	1	1	1	1	1	8
Clado1436	1	1	1	1	1	1	1	1	8
Clado1437	1	1	1	1	1	1	1	1	8
Clado1438	1	1	1	1	1	1	1	1	8
Clado1439	1	1	1	1	1	1	1	1	8
Clado1440	1	1	1	1	1	1	1	1	8
Clado1441	1	1	1	1	1	1	1	1	8
Clado1442	1	1	1	1	1	1	1	1	8
Clado1443	1	1	1	1	1	1	1	1	8
Clado1444	1	1	1	1	1	1	1	1	8
Clado1445	1	1	1	1	1	1	1	1	8
Clado1446	1	1	1	1	1	1	1	1	8
Clado1447	1	1	1	1	1	1	1	1	8
Clado1448	1	1	1	1	1	1	1	1	8
Clado1449	1	1	1	1	1	1	1	1	8
Clado1450	1	1	1	1	1	1	1	1	8
Clado1451	1	1	1	1	1	1	1	1	8
Clado1452	1	1	1	1	1	1	1	1	8
Clado1453	1	1	1	1	1	1	1	1	8
Clado1454	1	1	1	1	1	1	1	1	8
Clado1455	1	1	1	1	1	1	1	1	8
Clado1456	1	1	1	1	1	1	1	1	8
Clado1457	1	1	1	1	1	1	1	1	8
Clado1458	1	1	1	1	1	1	1	1	8
Clado1459	1	1	1	1	1	1	1	1	8
Clado1460	1	1	1	1	1	1	1	1	8
Clado1461	1	1	1	1	1	1	1	1	8
Clado1462	1	1	1	1	1	1	1	1	8
Clado1463	1	1	1	1	1	1	1	1	8
Clado1464	1	1	1	1	1	1	1	1	8
Clado1465	1	1	1	1	1	1	1	1	8
Clado1466	1	1	1	1	1	1	1	1	8
Clado1467	1	1	1	1	1	1	1	1	8
Clado1468	1	1	0	1	1	2	1	1	8
Clado1469	1	1	1	1	1	1	1	1	8
Clado1470	1	1	1	1	1	1	1	1	8
Clado1471	1	1	1	1	1	1	1	1	8
Clado1472	1	1	1	1	1	1	1	1	8
Clado1473	1	1	1	1	1	1	1	1	8
Clado1474	1	1	1	1	1	1	1	1	8
Clado1475	1	2	0	1	1	1	1	1	8
Clado1476	1	1	1	1	1	1	1	1	8
Clado1477	1	1	1	1	1	1	1	1	8
Clado1478	1	1	1	1	1	1	1	1	8
Clado1479	1	1	1	1	1	1	1	1	8
Clado1480	1	1	1	1	1	1	1	1	8
Clado1481	1	1	1	1	1	1	1	1	8
Clado1482	1	1	1	1	1	1	1	1	8
Clado1483	1	1	1	1	1	1	1	1	8
Clado1484	1	1	1	1	1	1	1	1	8
Clado1485	1	1	1	1	1	1	1	1	8
Clado1486	1	1	1	1	1	1	1	1	8
Clado1487	1	1	1	1	1	1	1	1	8
Clado1488	1	1	1	1	1	1	1	1	8
Clado1489	1	1	1	1	1	1	1	1	8
Clado1490	1	1	1	1	1	1	1	1	8
Clado1491	1	1	1	1	1	1	1	1	8
Clado1492	1	1	1	1	1	1	1	1	8
Clado1493	1	1	1	1	1	1	1	1	8
Clado1494	1	1	1	1	1	1	1	1	8
Clado1495	1	1	1	1	1	1	1	1	8
Clado1496	1	1	1	1	1	1	1	1	8
Clado1497	1	1	1	1	1	1	1	1	8
Clado1498	1	1	1	1	1	1	1	1	8
Clado1499	1	1	1	1	1	1	1	1	8
Clado1500	1	1	1	1	1	1	1	1	8
Clado1501	1	1	1	1	1	1	1	1	8
Clado1502	1	1	1	1	1	1	1	1	8
Clado1503	1	1	1	1	1	1	1	1	8
Clado1504	1	1	1	1	1	1	1	1	8
Clado1505	1	1	1	1	1	1	1	1	8
Clado1506	1	1	1	1	1	1	1	1	8
Clado1507	1	1	1	1	1	1	1	1	8
Clado1508	1	1	1	1	1	1	1	1	8
Clado1509	1	2	1	1	1	1	1	0	8
Clado1510	1	1	1	1	1	1	1	1	8
Clado1511	1	1	1	1	1	1	1	1	8
Clado1512	1	1	1	1	1	1	1	1	8
Clado1513	1	1	1	1	1	1	1	1	8
Clado1514	1	1	1	1	1	1	1	1	8
Clado1515	1	1	1	1	1	1	1	1	8
Clado1516	1	1	1	1	1	1	1	1	8
Clado1517	1	1	1	1	1	1	1	1	8
Clado1518	1	1	1	1	1	1	1	1	8
Clado1519	1	1	1	1	1	1	1	1	8
Clado1520	1	1	1	1	1	1	1	1	8
Clado1521	1	1	1	1	1	1	1	1	8
Clado1522	1	1	1	1	1	1	1	1	8
Clado1523	1	1	1	1	1	1	1	1	8
Clado1524	1	1	1	1	1	1	1	1	8
Clado1525	1	1	1	1	1	1	1	1	8
Clado1526	1	1	1	1	1	1	1	1	8
Clado1527	1	1	1	1	1	1	1	1	8
Clado1528	1	1	1	1	1	1	1	1	8
Clado1529	1	1	1	1	1	1	1	1	8
Clado1530	1	1	1	1	1	1	1	1	8
Clado1531	1	1	1	1	1	1	1	1	8
Clado1532	1	1	1	1	1	1	1	1	8
Clado1533	1	0	0	1	1	2	2	1	8
Clado1534	1	1	1	1	1	1	1	1	8
Clado1535	1	1	1	1	1	1	1	1	8
Clado1536	1	1	1	1	1	1	1	1	8
Clado1537	1	1	1	1	1	1	1	1	8
Clado1538	1	1	1	1	1	1	1	1	8
Clado1539	1	1	1	1	1	1	1	1	8
Clado1540	1	1	1	1	1	1	1	1	8
Clado1541	1	1	1	1	1	1	1	1	8
Clado1542	1	1	1	1	1	1	1	1	8
Clado1543	1	1	1	1	1	1	1	1	8
Clado1544	1	1	1	1	1	1	1	1	8
Clado1545	1	2	0	1	1	2	1	0	8
Clado1546	1	1	1	1	1	1	1	1	8
Clado1547	1	1	1	1	1	1	1	1	8
Clado1548	1	1	1	1	1	1	1	1	8
Clado1549	1	1	1	1	1	1	1	1	8
Clado1550	1	1	1	1	1	1	1	1	8
Clado1551	1	1	1	1	1	1	1	1	8
Clado1552	1	1	1	1	1	1	1	1	8
Clado1553	1	1	1	1	1	1	1	1	8
Clado1554	1	1	1	1	1	1	1	1	8
Clado1555	1	1	1	1	1	1	1	1	8
Clado1556	1	1	1	1	1	1	1	1	8
Clado1557	1	1	1	1	1	1	1	1	8
Clado1558	1	1	1	1	1	1	1	1	8
Clado1559	2	1	0	1	1	1	1	1	8
Clado1560	1	1	1	1	1	1	1	1	8
Clado1561	1	1	1	1	1	1	1	1	8
Clado1562	1	1	1	1	1	1	1	1	8
Clado1563	1	1	1	1	1	1	1	1	8
Clado1564	1	1	1	1	1	1	1	1	8
Clado1565	1	1	1	1	1	1	1	1	8
Clado1566	1	1	1	1	1	1	1	1	8
Clado1567	1	1	1	1	1	1	1	1	8
Clado1568	1	1	1	1	1	1	1	1	8
Clado1569	1	1	1	1	1	1	1	1	8
Clado1570	1	1	1	1	1	1	1	1	8
Clado1571	1	1	1	1	1	1	1	1	8
Clado1572	1	0	0	2	2	1	1	1	8
Clado1573	1	1	1	1	1	1	1	1	8
Clado1574	1	1	1	1	1	1	1	1	8
Clado1575	1	1	1	1	1	1	1	1	8
Clado1576	1	1	1	1	1	1	1	1	8
Clado1577	1	1	1	1	1	1	1	1	8
Clado1578	2	1	0	1	1	1	1	1	8
Clado1579	1	1	1	1	1	1	1	1	8
Clado1580	1	1	1	1	1	1	1	1	8
Clado1581	1	1	1	1	1	1	1	1	8
Clado1582	1	1	1	1	1	1	1	1	8
Clado1583	1	1	1	1	1	1	1	1	8
Clado1584	1	1	1	1	1	1	1	1	8
Clado1585	1	1	1	1	1	1	1	1	8
Clado1586	1	1	1	1	1	1	1	1	8
Clado1587	1	1	1	1	1	1	1	1	8
Clado1588	1	1	1	1	1	1	1	1	8
Clado1589	1	1	1	1	1	1	1	1	8
Clado1590	1	1	1	1	1	1	1	1	8
Clado1591	2	1	0	1	1	1	1	1	8
Clado1592	1	1	1	1	1	1	1	1	8
Clado1593	1	1	1	1	1	1	1	1	8
Clado1594	1	1	1	1	1	1	1	1	8
Clado1595	1	1	1	1	1	1	1	1	8
Clado1596	1	1	1	1	1	1	1	1	8
Clado1597	1	1	1	1	1	1	1	1	8
Clado1598	1	1	1	1	1	1	1	1	8
Clado1599	1	1	1	1	1	1	1	1	8
Clado1600	1	1	1	1	1	1	1	1	8
Clado1601	1	1	1	1	1	1	1	1	8
Clado1602	1	1	1	1	1	1	1	1	8
Clado1603	1	1	1	1	1	1	1	1	8
Clado1604	1	1	1	1	1	1	1	1	8
Clado1605	1	1	1	1	1	1	1	1	8
Clado1606	1	1	1	1	1	1	1	1	8
Clado1607	1	1	1	1	1	1	1	1	8
Clado1608	1	1	1	1	1	1	1	1	8
Clado1609	1	1	1	1	1	1	1	1	8
Clado1610	1	1	1	1	1	1	1	1	8
Clado1611	1	1	1	1	1	1	1	1	8
Clado1612	1	1	1	1	1	1	1	1	8
Clado1613	1	1	1	1	1	1	1	1	8
Clado1614	1	1	1	1	1	1	1	1	8
Clado1615	1	1	1	1	1	1	1	1	8
Clado1616	1	1	1	1	1	1	1	1	8
Clado1617	1	1	1	1	1	1	1	1	8
Clado1618	1	1	1	1	1	1	1	1	8
Clado1619	1	1	1	1	1	1	1	1	8
Clado1620	1	1	1	1	1	1	1	1	8
Clado1621	1	1	1	1	1	1	1	1	8
Clado1622	1	1	1	1	1	1	1	1	8
Clado1623	1	1	1	1	1	1	1	1	8
Clado1624	1	1	1	1	1	1	1	1	8
Clado1625	1	1	1	1	1	1	1	1	8
Clado1626	1	1	1	1	1	1	1	1	8
Clado1627	1	1	1	1	1	1	1	1	8
Clado1628	1	1	1	1	1	1	1	1	8
Clado1629	1	1	1	1	1	1	1	1	8
Clado1630	1	1	1	1	1	1	1	1	8
Clado1631	1	1	1	1	1	1	1	1	8
Clado1632	1	1	1	1	1	1	1	1	8
Clado1633	2	1	0	1	1	1	1	1	8
Clado1634	1	1	1	1	1	1	1	1	8
Clado1635	1	1	1	1	1	1	1	1	8
Clado1636	1	1	1	1	1	1	1	1	8
Clado1637	1	1	1	1	1	1	1	1	8
Clado1638	1	1	1	1	1	1	1	1	8
Clado1639	1	1	1	1	1	1	1	1	8
Clado1640	1	1	1	1	1	1	1	1	8
Clado1641	1	1	1	1	1	1	1	1	8
Clado1642	1	1	1	1	1	1	1	1	8
Clado1643	1	1	1	1	1	1	1	1	8
Clado1644	1	1	0	1	1	1	1	2	8
Clado1645	1	1	1	1	1	1	1	1	8
Clado1646	1	1	1	1	1	1	1	1	8
Clado1647	1	1	1	1	1	1	1	1	8
Clado1648	1	1	1	1	1	1	1	1	8
Clado1649	1	1	1	1	1	1	1	1	8
Clado1650	1	1	1	1	1	1	1	1	8
Clado1651	1	1	1	1	1	1	1	1	8
Clado1652	1	1	1	1	1	1	1	1	8
Clado1653	1	1	1	1	1	1	1	1	8
Clado1654	1	1	1	1	1	1	1	1	8
Clado1655	1	1	0	1	1	1	2	1	8
Clado1656	1	1	1	1	1	1	1	1	8
Clado1657	1	1	1	1	1	1	1	1	8
Clado1658	1	1	1	1	1	1	1	1	8
Clado1659	1	1	0	1	1	1	1	2	8
Clado1660	1	1	1	1	1	1	1	1	8
Clado1661	1	1	1	1	1	1	1	1	8
Clado1662	1	2	0	1	1	1	2	0	8
Clado1663	1	1	1	1	1	1	1	1	8
Clado1664	1	1	1	1	1	1	1	1	8
Clado1665	1	1	1	1	1	1	1	1	8
Clado1666	1	1	1	1	1	1	1	1	8
Clado1667	1	1	1	1	1	1	1	1	8
Clado1668	1	1	1	1	1	1	1	1	8
Clado1669	1	1	1	1	1	1	1	1	8
Clado1670	1	1	1	1	1	1	1	1	8
Clado1671	1	1	1	1	1	1	1	1	8
Clado1672	1	1	1	1	1	1	1	1	8
Clado1673	1	1	1	1	1	1	1	1	8
Clado1674	1	1	1	1	1	1	1	1	8
Clado1675	1	1	1	1	1	1	1	1	8
Clado1676	1	1	1	1	1	1	1	1	8
Clado1677	1	1	1	1	1	1	1	1	8
Clado1678	1	1	1	1	1	1	1	1	8
Clado1679	1	1	1	1	1	1	1	1	8
Clado1680	1	1	1	1	1	1	1	1	8
Clado1681	1	1	1	1	1	1	1	1	8
Clado1682	1	1	1	1	1	1	1	1	8
Clado1683	1	1	1	1	1	1	1	1	8
Clado1684	1	1	1	1	1	1	1	1	8
Clado1685	1	1	1	1	1	1	1	1	8
Clado1686	1	1	1	1	1	1	1	1	8
Clado1687	1	1	1	1	1	1	1	1	8
Clado1688	1	1	1	1	1	1	1	1	8
Clado1689	1	1	1	1	1	1	1	1	8
Clado1690	1	1	1	1	1	1	1	1	8
Clado1691	1	1	1	1	1	1	1	1	8
Clado1692	1	1	1	1	1	1	1	1	8
Clado1693	1	1	1	1	1	1	1	1	8
Clado1694	1	1	1	1	1	1	1	1	8
Clado1695	1	1	1	1	1	1	1	1	8
Clado1696	1	1	1	1	1	1	1	1	8
Clado1697	1	1	1	0	1	2	1	1	8
Clado1698	1	1	1	1	1	1	1	1	8
Clado1699	1	1	1	1	1	1	1	1	8
Clado1700	1	1	1	1	1	1	1	1	8
Clado1701	1	1	1	1	1	1	1	1	8
Clado1702	1	1	1	1	1	1	1	1	8
Clado1703	1	1	1	1	1	1	1	1	8
Clado1704	1	1	1	1	1	1	1	1	8
Clado1705	1	1	1	1	1	1	1	1	8
Clado1706	1	1	1	1	1	1	1	1	8
Clado1707	1	1	1	1	1	1	1	1	8
Clado1708	1	1	1	1	1	1	1	1	8
Clado1709	1	1	0	1	2	1	1	1	8
Clado1710	1	1	1	1	1	1	1	1	8
Clado1711	1	1	1	1	1	1	1	1	8
Clado1712	1	1	1	1	1	1	1	1	8
Clado1713	1	1	1	1	1	1	1	1	8
Clado1714	1	1	1	1	1	1	1	1	8
Clado1715	1	1	1	1	1	1	1	1	8
Clado1716	1	1	1	1	1	1	1	1	8
Clado1717	1	1	1	1	1	1	1	1	8
Clado1718	1	1	1	1	1	1	1	1	8
Clado1719	1	1	1	1	1	1	1	1	8
Clado1720	1	1	1	1	1	1	1	1	8
Clado1721	1	1	1	1	1	1	1	1	8
Clado1722	1	1	1	1	1	1	1	1	8
Clado1723	1	1	1	1	1	1	1	1	8
Clado1724	1	1	1	1	1	1	1	1	8
Clado1725	1	1	1	1	1	1	1	1	8
Clado1726	1	1	1	1	1	1	1	1	8
Clado1727	1	2	0	1	1	1	1	1	8
Clado1728	1	1	1	1	1	1	1	1	8
Clado1729	1	1	1	1	1	1	1	1	8
Clado1730	1	1	1	1	1	1	1	1	8
Clado1731	1	1	1	1	1	1	1	1	8
Clado1732	1	1	1	1	1	1	1	1	8
Clado1733	1	1	1	1	1	1	1	1	8
Clado1734	1	1	1	1	1	1	1	1	8
Clado1735	1	1	1	1	1	1	1	1	8
Clado1736	1	1	1	1	1	1	1	1	8
Clado1737	1	1	1	1	1	1	1	1	8
Clado1738	1	1	1	1	1	1	1	1	8
Clado1739	1	1	1	1	1	1	1	1	8
Clado1740	1	1	1	1	1	1	1	1	8
Clado1741	1	1	1	1	1	1	1	1	8
Clado1742	1	1	1	1	1	1	1	1	8
Clado1743	1	1	1	1	1	1	1	1	8
Clado1744	1	1	1	1	1	1	1	1	8
Clado1745	1	1	1	1	1	1	1	1	8
Clado1746	1	1	1	1	1	1	1	1	8
Clado1747	1	1	1	1	1	1	1	1	8
Clado1748	1	1	0	2	1	1	1	1	8
Clado1749	2	1	0	1	1	1	1	1	8
Clado1750	1	1	1	1	1	1	1	1	8
Clado1751	1	1	1	1	1	1	1	1	8
Clado1752	1	1	1	1	1	1	1	1	8
Clado1753	1	1	1	1	1	1	1	1	8
Clado1754	1	1	1	1	1	1	1	1	8
Clado1755	1	1	1	1	1	1	1	1	8
Clado1756	1	1	1	1	1	1	1	1	8
Clado1757	1	1	1	1	1	1	1	1	8
Clado1758	1	1	1	1	1	1	1	1	8
Clado1759	1	1	1	1	1	1	1	1	8
Clado1760	1	1	1	1	1	1	1	1	8
Clado1761	1	1	1	1	1	1	1	1	8
Clado1762	1	1	1	1	1	1	1	1	8
Clado1763	1	1	1	1	1	1	1	1	8
Clado1764	1	1	1	1	1	1	1	1	8
Clado1765	1	1	1	1	1	1	1	1	8
Clado1766	1	1	1	1	1	1	1	1	8
Clado1767	1	1	1	1	1	1	1	1	8
Clado1768	1	1	1	1	1	1	1	1	8
Clado1769	1	1	1	1	1	1	1	1	8
Clado1770	1	1	1	1	1	1	1	1	8
Clado1771	1	1	1	1	1	1	1	1	8
Clado1772	1	1	1	1	1	1	1	1	8
Clado1773	1	1	1	1	1	1	1	1	8
Clado1774	1	1	1	1	1	1	1	1	8
Clado1775	1	1	1	1	1	1	1	1	8
Clado1776	1	1	1	1	1	1	1	1	8
Clado1777	1	1	1	1	1	1	1	1	8
Clado1778	1	1	1	1	1	1	1	1	8
Clado1779	1	1	1	1	1	1	1	1	8
Clado1780	1	1	1	1	1	1	1	1	8
Clado1781	1	1	1	1	1	1	1	1	8
Clado1782	1	1	1	1	1	1	1	1	8
Clado1783	1	1	1	1	1	1	1	1	8
Clado1784	1	1	1	1	1	1	1	1	8
Clado1785	1	1	1	1	1	1	1	1	8
Clado1786	1	1	1	1	1	1	1	1	8
Clado1787	1	1	1	1	1	1	1	1	8
Clado1788	1	1	1	1	1	1	1	1	8
Clado1789	1	1	1	1	1	1	1	1	8
Clado1790	1	1	1	1	1	1	1	1	8
Clado1791	1	1	1	1	1	1	1	1	8
Clado1792	1	1	1	1	1	1	1	1	8
Clado1793	1	1	1	1	1	1	1	1	8
Clado1794	1	0	1	1	1	1	1	2	8
Clado1795	1	1	1	1	1	1	1	1	8
Clado1796	1	1	1	1	1	1	1	1	8
Clado1797	1	1	1	1	1	1	1	1	8
Clado1798	1	1	1	1	1	1	1	1	8
Clado1799	1	1	1	1	1	1	1	1	8
Clado1800	1	1	1	1	1	1	1	1	8
Clado1801	1	1	1	1	1	1	1	1	8
Clado1802	1	1	1	1	1	1	1	1	8
Clado1803	1	1	1	1	1	1	1	1	8
Clado1804	1	1	1	1	1	1	1	1	8
Clado1805	1	1	1	1	1	1	1	1	8
Clado1806	1	1	1	1	1	1	1	1	8
Clado1807	1	1	1	1	1	1	1	1	8
Clado1808	1	1	1	1	1	1	1	1	8
Clado1809	1	1	1	1	1	1	1	1	8
Clado1810	1	1	1	1	1	1	1	1	8
Clado1811	1	1	1	1	1	1	1	1	8
Clado1812	1	1	1	1	1	1	1	1	8
Clado1813	1	1	1	1	1	1	1	1	8
Clado1814	1	1	1	1	1	1	1	1	8
Clado1815	1	1	1	1	1	1	1	1	8
Clado1816	1	1	1	1	1	1	1	1	8
Clado1817	1	1	1	1	1	1	1	1	8
Clado1818	1	1	1	1	1	1	1	1	8
Clado1819	1	1	1	1	1	1	1	1	8
Clado1820	1	1	1	1	1	1	1	1	8
Clado1821	1	1	1	1	1	1	1	1	8
Clado1822	1	1	1	1	1	1	1	1	8
Clado1823	1	1	1	1	1	1	1	1	8
Clado1824	1	1	1	1	1	1	1	1	8
Clado1825	1	1	1	1	1	1	1	1	8
Clado1826	1	1	1	1	1	1	1	1	8
Clado1827	1	1	1	1	1	1	1	1	8
Clado1828	1	1	1	1	1	1	1	1	8
Clado1829	1	1	1	1	1	1	1	1	8
Clado1830	1	1	1	1	1	1	1	1	8
Clado1831	1	1	1	1	1	1	1	1	8
Clado1832	1	1	1	1	1	1	1	1	8
Clado1833	1	1	1	1	1	1	1	1	8
Clado1834	1	1	1	1	1	1	1	1	8
Clado1835	1	1	1	1	1	1	1	1	8
Clado1836	1	1	1	1	1	1	1	1	8
Clado1837	1	1	1	1	1	1	1	1	8
Clado1838	1	1	1	1	1	1	1	1	8
Clado1839	1	1	1	1	1	1	1	1	8
Clado1840	1	1	1	1	1	1	1	1	8
Clado1841	1	1	1	1	1	1	1	1	8
Clado1842	1	1	1	1	1	1	1	1	8
Clado1843	1	1	1	1	1	1	1	1	8
Clado1844	1	1	1	1	1	1	1	1	8
Clado1845	1	1	1	1	1	1	1	1	8
Clado1846	1	1	1	1	1	1	1	1	8
Clado1847	1	1	1	1	1	1	1	1	8
Clado1848	1	1	1	1	1	1	1	1	8
Clado1849	1	1	1	1	1	1	1	1	8
Clado1850	1	1	1	1	1	1	1	1	8
Clado1851	1	1	1	1	1	1	1	1	8
Clado1852	1	1	1	1	1	1	1	1	8
Clado1853	1	1	1	1	1	1	1	1	8
Clado1854	1	1	1	1	1	1	1	1	8
Clado1855	1	1	1	1	1	1	1	1	8
Clado1856	1	1	1	1	1	1	1	1	8
Clado1857	1	1	1	1	1	1	1	1	8
Clado1858	1	1	1	1	1	1	1	1	8
Clado1859	1	1	1	1	1	1	1	1	8
Clado1860	1	1	1	1	1	1	1	1	8
Clado1861	1	1	1	1	1	1	1	1	8
Clado1862	1	1	1	1	1	1	1	1	8
Clado1863	1	1	1	1	1	1	1	1	8
Clado1864	1	1	1	1	1	1	1	1	8
Clado1865	1	1	1	1	1	1	1	1	8
Clado1866	1	1	1	1	1	1	1	1	8
Clado1867	1	1	1	1	1	1	1	1	8
Clado1868	1	1	1	1	1	1	1	1	8
Clado1869	1	1	1	1	1	1	1	1	8
Clado1870	1	1	1	1	1	1	1	1	8
Clado1871	1	1	1	1	1	1	1	1	8
Clado1872	1	1	1	1	1	1	1	1	8
Clado1873	1	1	1	1	1	1	1	1	8
Clado1874	1	1	1	1	1	1	1	1	8
Clado1875	1	1	1	1	1	1	1	1	8
Clado1876	1	1	1	1	1	1	1	1	8
Clado1877	1	1	1	1	1	1	1	1	8
Clado1878	1	1	1	1	1	1	1	1	8
Clado1879	1	1	1	1	1	1	1	1	8
Clado1880	1	1	1	1	1	1	1	1	8
Clado1881	1	1	1	1	1	1	1	1	8
Clado1882	1	1	1	1	1	1	1	1	8
Clado1883	1	1	1	1	1	1	1	1	8
Clado1884	1	1	1	1	1	1	1	1	8
Clado1885	1	1	1	1	1	1	1	1	8
Clado1886	1	1	1	1	1	1	1	1	8
Clado1887	1	1	1	1	1	1	1	1	8
Clado1888	1	1	1	1	1	1	1	1	8
Clado1889	1	1	1	1	1	1	1	1	8
Clado1890	1	1	1	1	1	1	1	1	8
Clado1891	1	1	1	1	1	1	1	1	8
Clado1892	1	1	1	1	1	1	1	1	8
Clado1893	1	1	1	1	1	1	1	1	8
Clado1894	1	1	1	1	1	1	1	1	8
Clado1895	1	2	0	1	1	2	0	1	8
Clado1896	1	1	1	1	1	1	1	1	8
Clado1897	1	1	1	1	1	1	1	1	8
Clado1898	1	1	1	1	1	1	1	1	8
Clado1899	1	1	1	1	1	1	1	1	8
Clado1900	1	1	1	1	1	1	1	1	8
Clado1901	1	1	1	1	1	1	1	1	8
Clado1902	1	1	1	1	1	1	1	1	8
Clado1903	1	1	1	1	1	1	1	1	8
Clado1904	1	1	1	1	1	1	1	1	8
Clado1905	1	1	1	1	1	1	1	1	8
Clado1906	1	1	1	1	1	1	1	1	8
Clado1907	1	1	1	1	1	1	1	1	8
Clado1908	1	1	1	1	1	1	1	1	8
Clado1909	1	1	1	1	1	1	1	1	8
Clado1910	1	1	1	1	1	1	1	1	8
Clado1911	1	1	1	1	1	1	1	1	8
Clado1912	1	1	1	1	1	1	1	1	8
Clado1913	1	1	1	1	1	1	1	1	8
Clado1914	1	1	1	1	1	1	1	1	8
Clado1915	1	1	1	1	1	1	1	1	8
Clado1916	1	1	1	1	1	1	1	1	8
Clado1917	1	1	1	1	1	1	1	1	8
Clado1918	1	1	1	1	1	1	1	1	8
Clado1919	1	1	1	1	1	1	1	1	8
Clado1920	1	1	1	1	1	1	1	1	8
Clado1921	1	1	1	1	1	1	1	1	8
Clado1922	1	1	1	1	1	1	1	1	8
Clado1923	1	1	0	1	1	2	1	1	8
Clado1924	1	1	1	1	1	1	1	1	8
Clado1925	1	1	1	1	1	1	1	1	8
Clado1926	1	1	1	1	1	1	1	1	8
Clado1927	1	1	1	1	1	1	1	1	8
Clado1928	1	1	1	1	1	1	1	1	8
Clado1929	1	1	1	1	1	1	1	1	8
Clado1930	1	1	1	1	1	1	1	1	8
Clado1931	1	1	0	1	1	1	2	1	8
Clado1932	1	1	1	1	1	1	1	1	8
Clado1933	1	1	1	1	1	1	1	1	8
Clado1934	1	1	1	1	1	1	1	1	8
Clado1935	1	1	1	1	1	1	1	1	8
Clado1936	1	1	1	1	1	1	1	1	8
Clado1937	1	1	1	1	1	1	1	1	8
Clado1938	1	1	1	1	1	1	1	1	8
Clado1939	1	1	1	1	1	1	1	1	8
Clado1940	1	1	1	1	1	1	1	1	8
Clado1941	1	1	1	1	1	1	1	1	8
Clado1942	1	1	1	1	1	1	1	1	8
Clado1943	1	1	1	1	1	1	1	1	8
Clado1944	1	1	1	1	1	1	1	1	8
Clado1945	1	1	1	1	1	1	1	1	8
Clado1946	1	1	1	1	1	1	1	1	8
Clado1947	1	1	1	1	1	1	1	1	8
Clado1948	1	1	1	1	1	1	1	1	8
Clado1949	1	1	1	1	1	1	1	1	8
Clado1950	1	1	1	1	1	1	1	1	8
Clado1951	1	1	0	1	1	1	2	1	8
Clado1952	1	1	1	1	1	1	1	1	8
Clado1953	1	1	1	1	1	1	1	1	8
Clado1954	1	1	1	1	1	1	1	1	8
Clado1955	1	1	1	1	1	1	1	1	8
Clado1956	1	1	1	1	1	1	1	1	8
Clado1957	1	1	0	1	1	2	1	1	8
Clado1958	1	1	1	1	1	1	1	1	8
Clado1959	2	1	0	1	1	1	1	1	8
Clado1960	1	1	1	1	1	1	1	1	8
Clado1961	1	1	1	1	1	1	1	1	8
Clado1962	1	1	1	1	1	1	1	1	8
Clado1963	1	1	1	1	1	1	1	1	8
Clado1964	1	1	0	1	1	2	1	1	8
Clado1965	1	1	1	1	1	1	1	1	8
Clado1966	1	1	1	1	1	1	1	1	8
Clado1967	1	1	1	1	1	1	1	1	8
Clado1968	1	1	1	1	1	1	1	1	8
Clado1969	1	1	1	1	1	1	1	1	8
Clado1970	1	1	1	1	1	1	1	1	8
Clado1971	1	1	1	1	1	1	1	1	8
Clado1972	1	1	1	1	1	1	1	1	8
Clado1973	1	1	1	1	1	1	1	1	8
Clado1974	1	1	1	1	1	1	1	1	8
Clado1975	1	1	1	1	1	1	1	1	8
Clado1976	1	1	1	1	1	1	1	1	8
Clado1977	1	1	1	1	1	1	1	1	8
Clado1978	1	1	1	1	1	1	1	1	8
Clado1979	1	1	1	1	1	1	1	1	8
Clado1980	1	1	1	1	1	1	1	1	8
Clado1981	1	1	1	1	1	1	1	1	8
Clado1982	1	1	1	1	1	1	1	1	8
Clado1983	1	1	1	1	1	1	1	1	8
Clado1984	1	1	1	1	1	1	1	1	8
Clado1985	1	1	1	1	1	1	1	1	8
Clado1986	1	1	1	1	1	1	1	1	8
Clado1987	1	1	1	1	1	1	1	1	8
Clado1988	1	1	1	1	1	1	1	1	8
Clado1989	3	0	0	1	1	1	2	0	8
Clado1990	1	1	1	1	1	1	1	1	8
Clado1991	2	1	0	1	1	0	1	2	8
Clado1992	1	1	1	1	1	1	1	1	8
Clado1993	1	1	1	1	1	1	1	1	8
Clado1994	1	1	1	1	1	1	1	1	8
Clado1995	1	1	1	1	1	1	1	1	8
Clado1996	1	1	1	1	1	1	1	1	8
Clado1997	1	1	1	1	1	1	1	1	8
Clado1998	1	1	1	1	1	1	1	1	8
Clado1999	1	1	1	1	1	1	1	1	8
[truncated: 12,939 more rows]

## Sheet: Gene families annotation
Family ID	Annotation (Gene ID|Protein size|NR annotation|SwissProt annotation)	Interpro ID	Interpro descriptions	Annotation (Gene ID|NR annotation|SwissProt annotation|Protein size)	Interpro ID	Interpro descriptions	Annotation (Gene ID|NR annotation|SwissProt annotation|Protein size)	Interpro ID	Interpro descriptions	Annotation (Gene ID|NR annotation|SwissProt annotation|Protein size)	Interpro ID	Interpro descriptions	Annotation (Gene ID|NR annotation|SwissProt annotation|Protein size)	Interpro ID	Interpro descriptions	Annotation (Gene ID|NR annotation|SwissProt annotation|Protein size)	Interpro ID	Interpro descriptions	Annotation (Gene ID|NR annotation|SwissProt annotation|Protein size)	Interpro ID	Interpro descriptions	Annotation (Gene ID|NR annotation|SwissProt annotation|Protein size)	Interpro ID	Interpro descriptions	Annotation (Gene ID|NR annotation|SwissProt annotation|Protein size)	Interpro ID	Interpro descriptions	Annotation (Gene ID|NR annotation|SwissProt annotation|Protein size)	Interpro ID	Interpro descriptions	Annotation (Gene ID|NR annotation|SwissProt annotation|Protein size)	Interpro ID	Interpro descriptions	Annotation (Gene ID|NR annotation|SwissProt annotation|Protein size)	Interpro ID	Interpro descriptions	Annotation (Gene ID|NR annotation|SwissProt annotation|Protein size)	Interpro ID	Interpro descriptions	Annotation (Gene ID|NR annotation|SwissProt annotation|Protein size)	Interpro ID	Interpro descriptions	Annotation (Gene ID|NR annotation|SwissProt annotation|Protein size)	Interpro ID	Interpro descriptions	Annotation (Gene ID|NR annotation|SwissProt annotation|Protein size)	Interpro ID	Interpro descriptions	Annotation (Gene ID|NR annotation|SwissProt annotation|Protein size)
Clado1	UM956_gene_5458|2982|hypothetical protein|-	IPR001227|IPR001242|IPR009081|IPR013217|IPR013968|IPR014030|IPR014031|IPR014043|IPR016035|IPR016036|IPR016038|IPR016039|IPR016040|IPR018201|IPR020801|IPR020806|IPR020807|IPR020841|IPR020842|IPR029063	Acyl carrier protein-like|Acyl transferase|Acyl transferase domain|Acyl transferase/acyl hydrolase/lysophospholipase|Beta-ketoacyl synthase, C-terminal|Beta-ketoacyl synthase, N-terminal|Beta-ketoacyl synthase, active site|Condensation domain|Malonyl-CoA ACP transacylase, ACP-binding|Methyltransferase type 12|NAD(P)-binding domain|Polyketide synthase, KR|Polyketide synthase, acyl transferase doma…
Clado2	UM956_gene_10641|1565|ATPase|ABC transporter CDR4 [Candida albicans]	IPR003439|IPR003593|IPR010929|IPR013525|IPR017871|IPR027417|IPR029481	AAA+ ATPase domain|ABC transporter, conserved site|ABC transporter-like|ABC-2 type transporter|ABC-transporter extracellular N-terminal domain|CDR ABC transporter|P-loop containing nucleoside triphosphate hydrolase	UM956_gene_11556|1450|hypothetical protein|-	IPR003439|IPR003593|IPR010929|IPR013525|IPR027417	AAA+ ATPase domain|ABC transporter-like|ABC-2 type transporter|CDR ABC transporter|P-loop containing nucleoside triphosphate hydrolase	UM956_gene_11716|1564|hypothetical protein|-	IPR003439|IPR003593|IPR010929|IPR013525|IPR017871|IPR027417|IPR029481	AAA+ ATPase domain|ABC transporter, conserved site|ABC transporter-like|ABC-2 type transporter|ABC-transporter extracellular N-terminal domain|CDR ABC transporter|P-loop containing nucleoside triphosphate hydrolase	UM956_gene_12238|1512|ATPase|-	IPR003439|IPR003593|IPR010929|IPR013525|IPR017871|IPR027417|IPR029481	AAA+ ATPase domain|ABC transporter, conserved site|ABC transporter-like|ABC-2 type transporter|ABC-transporter extracellular N-terminal domain|CDR ABC transporter|P-loop containing nucleoside triphosphate hydrolase	UM956_gene_1683|1547|ATPase|-	IPR003439|IPR003593|IPR010929|IPR013525|IPR017871|IPR027417|IPR029481	AAA+ ATPase domain|ABC transporter, conserved site|ABC transporter-like|ABC-2 type transporter|ABC-transporter extracellular N-terminal domain|CDR ABC transporter|P-loop containing nucleoside triphosphate hydrolase	UM956_gene_2428|1497|hypothetical protein|-	IPR003439|IPR003593|IPR010929|IPR013525|IPR017871|IPR027417|IPR029481	AAA+ ATPase domain|ABC transporter, conserved site|ABC transporter-like|ABC-2 type transporter|ABC-transporter extracellular N-terminal domain|CDR ABC transporter|P-loop containing nucleoside triphosphate hydrolase	UM956_gene_2675|1589|ATP-binding cassette, subfamily G (WHITE), member 2, PDR|-	IPR003439|IPR003593|IPR010929|IPR013525|IPR017871|IPR027417|IPR029481	AAA+ ATPase domain|ABC transporter, conserved site|ABC transporter-like|ABC-2 type transporter|ABC-transporter extracellular N-terminal domain|CDR ABC transporter|P-loop containing nucleoside triphosphate hydrolase	UM956_gene_3078|1502|ATPase|-	IPR003439|IPR003593|IPR010929|IPR013525|IPR027417|IPR029481	AAA+ ATPase domain|ABC transporter-like|ABC-2 type transporter|ABC-transporter extracellular N-terminal domain|CDR ABC transporter|P-loop containing nucleoside triphosphate hydrolase	UM956_gene_466|1510|ATPase|-	IPR003439|IPR003593|IPR010929|IPR013525|IPR017871|IPR027417|IPR029481	AAA+ ATPase domain|ABC transporter, conserved site|ABC transporter-like|ABC-2 type transporter|ABC-transporter extracellular N-terminal domain|CDR ABC transporter|P-loop containing nucleoside triphosphate hydrolase	UM956_gene_5118|1421|ATPase|-	IPR003439|IPR003593|IPR010929|IPR013525|IPR017871|IPR027417	AAA+ ATPase domain|ABC transporter, conserved site|ABC transporter-like|ABC-2 type transporter|CDR ABC transporter|P-loop containing nucleoside triphosphate hydrolase	UM956_gene_594|1564|ATPase|-	IPR003439|IPR003593|IPR010929|IPR013525|IPR017871|IPR027417	AAA+ ATPase domain|ABC transporter, conserved site|ABC transporter-like|ABC-2 type transporter|CDR ABC transporter|P-loop containing nucleoside triphosphate hydrolase	UM956_gene_9990|1582|ATPase|-	IPR003439|IPR003593|IPR010929|IPR013525|IPR017871|IPR027417|IPR029481	AAA+ ATPase domain|ABC transporter, conserved site|ABC transporter-like|ABC-2 type transporter|ABC-transporter extracellular N-terminal domain|CDR ABC transporter|P-loop containing nucleoside triphosphate hydrolase
Clado3	UM956_gene_10979|1684|ATPase|-	IPR001140|IPR003439|IPR003593|IPR011527|IPR017871|IPR027417	AAA+ ATPase domain|ABC transporter type 1, transmembrane domain|ABC transporter, conserved site|ABC transporter, transmembrane domain|ABC transporter-like|P-loop containing nucleoside triphosphate hydrolase	UM956_gene_1919|1489|ATPase|-	IPR001140|IPR003439|IPR003593|IPR011527|IPR017871|IPR027417	AAA+ ATPase domain|ABC transporter type 1, transmembrane domain|ABC transporter, conserved site|ABC transporter, transmembrane domain|ABC transporter-like|P-loop containing nucleoside triphosphate hydrolase	UM956_gene_4892|1549|hypothetical protein|-	IPR001140|IPR003439|IPR003593|IPR011527|IPR017871|IPR027417	AAA+ ATPase domain|ABC transporter type 1, transmembrane domain|ABC transporter, conserved site|ABC transporter, transmembrane domain|ABC transporter-like|P-loop containing nucleoside triphosphate hydrolase	UM956_gene_6937|1668|hypothetical protein|-	IPR001140|IPR003439|IPR003593|IPR011527|IPR017871|IPR027417	AAA+ ATPase domain|ABC transporter type 1, transmembrane domain|ABC transporter, conserved site|ABC transporter, transmembrane domain|ABC transporter-like|P-loop containing nucleoside triphosphate hydrolase	UM956_gene_11146|636|glucokinase|Glucokinase	IPR001312|IPR019807|IPR022672|IPR022673	Hexokinase|Hexokinase, C-terminal|Hexokinase, N-terminal|Hexokinase, conserved site	UM956_gene_11686|1449|ATPase|-	IPR001140|IPR003439|IPR003593|IPR011527|IPR017871|IPR027417	AAA+ ATPase domain|ABC transporter type 1, transmembrane domain|ABC transporter, conserved site|ABC transporter, transmembrane domain|ABC transporter-like|P-loop containing nucleoside triphosphate hydrolase
Clado4	UM956_gene_4385|959|beta-glucosidase|Probable beta-glucosidase E	IPR001764|IPR002772|IPR017853|IPR026891|IPR026892	Fibronectin type III-like domain|Glycoside hydrolase family 3|Glycoside hydrolase family 3 C-terminal domain|Glycoside hydrolase, family 3, N-terminal|Glycoside hydrolase, superfamily	UM956_gene_10086|970|beta-glucosidase|Probable beta-glucosidase A	IPR000420|IPR001764|IPR002772|IPR017853|IPR019800|IPR026891|IPR026892	Fibronectin type III-like domain|Glycoside hydrolase family 3|Glycoside hydrolase family 3 C-terminal domain|Glycoside hydrolase, family 3, N-terminal|Glycoside hydrolase, family 3, active site|Glycoside hydrolase, superfamily|Yeast PIR protein repeat	UM956_gene_8154|825|beta-glucosidase|Probable beta-glucosidase G	IPR001764|IPR002772|IPR017853|IPR026891|IPR026892	Fibronectin type III-like domain|Glycoside hydrolase family 3|Glycoside hydrolase family 3 C-terminal domain|Glycoside hydrolase, family 3, N-terminal|Glycoside hydrolase, superfamily
Clado5	UM956_gene_10586|1308|hypothetical protein|-	IPR001140|IPR003439|IPR003593|IPR011527|IPR017871|IPR027417	AAA+ ATPase domain|ABC transporter type 1, transmembrane domain|ABC transporter, conserved site|ABC transporter, transmembrane domain|ABC transporter-like|P-loop containing nucleoside triphosphate hydrolase	UM956_gene_10997|1373|ATP-binding cassette, subfamily B (MDR/TAP), member 1|-	IPR001140|IPR003439|IPR003593|IPR011527|IPR017871|IPR027417	AAA+ ATPase domain|ABC transporter type 1, transmembrane domain|ABC transporter, conserved site|ABC transporter, transmembrane domain|ABC transporter-like|P-loop containing nucleoside triphosphate hydrolase	UM956_gene_2440|1274|hypothetical protein|-	IPR001140|IPR003439|IPR003593|IPR011527|IPR017871|IPR027417	AAA+ ATPase domain|ABC transporter type 1, transmembrane domain|ABC transporter, conserved site|ABC transporter, transmembrane domain|ABC transporter-like|P-loop containing nucleoside triphosphate hydrolase	UM956_gene_3776|1261|hypothetical protein|-	IPR001140|IPR003439|IPR003593|IPR011527|IPR017871|IPR027417	AAA+ ATPase domain|ABC transporter type 1, transmembrane domain|ABC transporter, conserved site|ABC transporter, transmembrane domain|ABC transporter-like|P-loop containing nucleoside triphosphate hydrolase	UM956_gene_7761|1278|hypothetical protein|-	IPR001140|IPR003439|IPR003593|IPR011527|IPR017871|IPR027417	AAA+ ATPase domain|ABC transporter type 1, transmembrane domain|ABC transporter, conserved site|ABC transporter, transmembrane domain|ABC transporter-like|P-loop containing nucleoside triphosphate hydrolase	UM956_gene_957|1321|ATPase|-	IPR001140|IPR003439|IPR003593|IPR011527|IPR017871|IPR027417	AAA+ ATPase domain|ABC transporter type 1, transmembrane domain|ABC transporter, conserved site|ABC transporter, transmembrane domain|ABC transporter-like|P-loop containing nucleoside triphosphate hydrolase
Clado6	UM956_gene_3450|990|adenosinetriphosphatase|Pre-mRNA-splicing factor ATP-dependent RNA helicase prp16 [Schizosaccharomyces pombe 972h-]	IPR001650|IPR002464|IPR007502|IPR011545|IPR011709|IPR014001|IPR027417	DNA/RNA helicase, ATP-dependent, DEAH-box type, conserved site|DNA/RNA helicase, DEAD/DEAH box type, N-terminal|Domain of unknown function DUF1605|Helicase, C-terminal|Helicase, superfamily 1/2, ATP-binding domain|Helicase-associated domain|P-loop containing nucleoside triphosphate hydrolase	UM956_gene_4216|977|adenosinetriphosphatase|Pre-mRNA-splicing factor ATP-dependent RNA helicase-like protein cdc28	IPR001650|IPR002464|IPR007502|IPR011545|IPR011709|IPR014001|IPR027417	DNA/RNA helicase, ATP-dependent, DEAH-box type, conserved site|DNA/RNA helicase, DEAD/DEAH box type, N-terminal|Domain of unknown function DUF1605|Helicase, C-terminal|Helicase, superfamily 1/2, ATP-binding domain|Helicase-associated domain|P-loop containing nucleoside triphosphate hydrolase	UM956_gene_7996|1228|adenosinetriphosphatase|Pre-mRNA-splicing factor ATP-dependent RNA helicase prp22 [Schizosaccharomyces pombe 972h-]	IPR001650|IPR002464|IPR003029|IPR007502|IPR011545|IPR011709|IPR012340|IPR014001|IPR022967|IPR027417	DNA/RNA helicase, ATP-dependent, DEAH-box type, conserved site|DNA/RNA helicase, DEAD/DEAH box type, N-terminal|Domain of unknown function DUF1605|Helicase, C-terminal|Helicase, superfamily 1/2, ATP-binding domain|Helicase-associated domain|Nucleic acid-binding, OB-fold|P-loop containing nucleoside triphosphate hydrolase|RNA-binding domain, S1|Ribosomal protein S1, RNA-binding domain	UM956_gene_8046|765|pre-mRNA-splicing factor ATP-dependent RNA helicase PRP43|Pre-mRNA-splicing factor ATP-dependent RNA helicase PRP43	IPR001650|IPR002464|IPR007502|IPR011545|IPR011709|IPR014001|IPR027417	DNA/RNA helicase, ATP-dependent, DEAH-box type, conserved site|DNA/RNA helicase, DEAD/DEAH box type, N-terminal|Domain of unknown function DUF1605|Helicase, C-terminal|Helicase, superfamily 1/2, ATP-binding domain|Helicase-associated domain|P-loop containing nucleoside triphosphate hydrolase	UM956_gene_6635|665|hypothetical protein|-	IPR001650|IPR002464|IPR007502|IPR011545|IPR011709|IPR014001|IPR027417	DNA/RNA helicase, ATP-dependent, DEAH-box type, conserved site|DNA/RNA helicase, DEAD/DEAH box type, N-terminal|Domain of unknown function DUF1605|Helicase, C-terminal|Helicase, superfamily 1/2, ATP-binding domain|Helicase-associated domain|P-loop containing nucleoside triphosphate hydrolase
Clado7	UM956_gene_1421|590|hypothetical protein|-	IPR011701|IPR016196	Major facilitator superfamily|Major facilitator superfamily domain, general substrate transporter	UM956_gene_5023|576|hypothetical protein|-	IPR011701|IPR016196|IPR020846	Major facilitator superfamily|Major facilitator superfamily domain|Major facilitator superfamily domain, general substrate transporter	UM956_gene_5398|530|hypothetical protein|-	IPR011701|IPR016196	Major facilitator superfamily|Major facilitator superfamily domain, general substrate transporter
Clado8	UM956_gene_3752|582|MFS transporter, SP family, general alpha glucoside:H+ symporter|-	IPR003663|IPR005828|IPR005829|IPR016196|IPR020846	General substrate transporter|Major facilitator superfamily domain|Major facilitator superfamily domain, general substrate transporter|Sugar transporter, conserved site|Sugar/inositol transporter	UM956_gene_4266|537|MFS transporter, SP family, general alpha glucoside:H+ symporter|-	IPR003663|IPR005828|IPR005829|IPR016196|IPR020846	General substrate transporter|Major facilitator superfamily domain|Major facilitator superfamily domain, general substrate transporter|Sugar transporter, conserved site|Sugar/inositol transporter	UM956_gene_9858|607|MFS transporter, SP family, general alpha glucoside:H+ symporter|-	IPR003663|IPR005828|IPR005829|IPR016196|IPR020846	General substrate transporter|Major facilitator superfamily domain|Major facilitator superfamily domain, general substrate transporter|Sugar transporter, conserved site|Sugar/inositol transporter	UM956_gene_5357|618|hypothetical protein|-	IPR003663|IPR005828|IPR005829|IPR016196|IPR020846	General substrate transporter|Major facilitator superfamily domain|Major facilitator superfamily domain, general substrate transporter|Sugar transporter, conserved site|Sugar/inositol transporter
Clado9	UM956_gene_2365|653|hsp70-like protein|Heat shock 70 kDa protein 2 [Paracoccidioides sp. 'lutzii' Pb01]	IPR013126|IPR018181|IPR029047|IPR029048	Heat shock protein 70 family|Heat shock protein 70, conserved site|Heat shock protein 70kD, C-terminal domain|Heat shock protein 70kD, peptide-binding domain	UM956_gene_3475|635|hsp75-like protein|Heat shock protein SSB1 [Candida albicans WO-1]	IPR013126|IPR018181|IPR029047|IPR029048	Heat shock protein 70 family|Heat shock protein 70, conserved site|Heat shock protein 70kD, C-terminal domain|Heat shock protein 70kD, peptide-binding domain	UM956_gene_8246|678|hsp70-like protein|Heat shock 70 kDa protein	IPR012725|IPR013126|IPR018181|IPR029047|IPR029048	Chaperone DnaK|Heat shock protein 70 family|Heat shock protein 70, conserved site|Heat shock protein 70kD, C-terminal domain|Heat shock protein 70kD, peptide-binding domain	UM956_gene_8544|687|glucose-regulated protein|78 kDa glucose-regulated protein homolog	IPR013126|IPR018181|IPR029047|IPR029048	Heat shock protein 70 family|Heat shock protein 70, conserved site|Heat shock protein 70kD, C-terminal domain|Heat shock protein 70kD, peptide-binding domain
Clado10	UM956_gene_3727|4858|hypothetical protein|-	IPR000873|IPR001242|IPR006162|IPR009081|IPR010071|IPR020806|IPR020845|IPR025110	AMP-binding enzyme C-terminal domain|AMP-binding, conserved site|AMP-dependent synthetase/ligase|Acyl carrier protein-like|Amino acid adenylation domain|Condensation domain|Phosphopantetheine attachment site|Polyketide synthase, phosphopantetheine-binding domain	UM956_gene_958|2104|hypothetical protein|Nonribosomal peptide synthetase 4	IPR000873|IPR001242|IPR006162|IPR009081|IPR010071|IPR020806|IPR020845	AMP-binding, conserved site|AMP-dependent synthetase/ligase|Acyl carrier protein-like|Amino acid adenylation domain|Condensation domain|Phosphopantetheine attachment site|Polyketide synthase, phosphopantetheine-binding domain
Clado11	UM956_gene_11720|587|AAT family amino acid transporter|Cationic amino acid transporter 1 [Schizosaccharomyces pombe 972h-]	IPR002293|IPR004762|IPR004840|IPR004841	Amino acid permease, conserved site|Amino acid permease, fungi|Amino acid permease /SLC12A domain|Amino acid/polyamine transporter I	UM956_gene_1307|608|AAT family amino acid transporter|General amino-acid permease GAP1 [Saccharomyces cerevisiae S288c]	IPR002293|IPR004762|IPR004840|IPR004841	Amino acid permease, conserved site|Amino acid permease, fungi|Amino acid permease /SLC12A domain|Amino acid/polyamine transporter I	UM956_gene_4319|564|hypothetical protein|-	IPR002293|IPR004841	Amino acid permease /SLC12A domain|Amino acid/polyamine transporter I	UM956_gene_7588|559|AAT family amino acid transporter|-	IPR002293|IPR004841	Amino acid permease /SLC12A domain|Amino acid/polyamine transporter I	UM956_gene_1892|570|hypothetical protein|Uncharacterized amino-acid permease P7G5.06 [Schizosaccharomyces pombe 972h-]	IPR002293|IPR004840|IPR004841	Amino acid permease, conserved site|Amino acid permease /SLC12A domain|Amino acid/polyamine transporter I	UM956_gene_2672|587|hypothetical protein|-	IPR002293|IPR004840|IPR004841	Amino acid permease, conserved site|Amino acid permease /SLC12A domain|Amino acid/polyamine transporter I	UM956_gene_5419|565|hypothetical protein|-	IPR002293|IPR004762|IPR004840|IPR004841	Amino acid permease, conserved site|Amino acid permease, fungi|Amino acid permease /SLC12A domain|Amino acid/polyamine transporter I	UM956_gene_9638|579|hypothetical protein|Uncharacterized amino-acid permease P7G5.06 [Schizosaccharomyces pombe 972h-]	IPR002293|IPR004840|IPR004841	Amino acid permease, conserved site|Amino acid permease /SLC12A domain|Amino acid/polyamine transporter I	UM956_gene_10287|578|hypothetical protein|Amino-acid permease inda1 [Trichoderma atroviride]	IPR002293|IPR004840|IPR004841	Amino acid permease, conserved site|Amino acid permease /SLC12A domain|Amino acid/polyamine transporter I
Clado12	UM956_gene_10644|1260|chitin synthase 3|Chitin synthase 3	IPR000608|IPR004834|IPR004835|IPR013616|IPR016040|IPR016135|IPR023313|IPR029044	Chitin synthase|Chitin synthase N-terminal|Fungal chitin synthase|NAD(P)-binding domain|Nucleotide-diphospho-sugar transferases|Ubiquitin-conjugating enzyme, E2|Ubiquitin-conjugating enzyme, active site|Ubiquitin-conjugating enzyme/RWD-like	UM956_gene_10930|921|chitin synthase 2|Chitin synthase 2	IPR004834|IPR004835|IPR013616|IPR029044	Chitin synthase|Chitin synthase N-terminal|Fungal chitin synthase|Nucleotide-diphospho-sugar transferases	UM956_gene_5038|981|chitin synthase 1|Chitin synthase 1	IPR004834|IPR004835|IPR013616	Chitin synthase|Chitin synthase N-terminal|Fungal chitin synthase
Clado13	UM956_gene_5145|1439|-|-	-	-	UM956_gene_5146|1049|-|-	IPR022099|IPR022105	Protein of unknown function DUF3638|Protein of unknown function DUF3645	UM956_gene_7487|2096|-|-	IPR022099|IPR027417	P-loop containing nucleoside triphosphate hydrolase|Protein of unknown function DUF3638
Clado14	UM956_gene_3134|605|hypothetical protein|-	IPR010839	Protein of unknown function DUF1446	UM956_gene_5677|604|hypothetical protein|-	IPR010839	Protein of unknown function DUF1446	UM956_gene_8643|942|hypothetical protein|-	IPR010839	Protein of unknown function DUF1446
Clado16	UM956_gene_2135|421|-|-	IPR001680|IPR015943|IPR017986|IPR019775	WD40 repeat|WD40 repeat, conserved site|WD40-repeat-containing domain|WD40/YVTN repeat-like-containing domain	UM956_gene_11320|366|-|-	IPR007111|IPR010730|IPR027417	Heterokaryon incompatibility|NACHT nucleoside triphosphatase|P-loop containing nucleoside triphosphate hydrolase
Clado17	UM956_gene_6145|1883|-|-	IPR001440|IPR002110|IPR002151|IPR002182|IPR010730|IPR011990|IPR013026|IPR019734|IPR020683|IPR027417	Ankyrin repeat|Ankyrin repeat-containing domain|Heterokaryon incompatibility|Kinesin light chain|NB-ARC|P-loop containing nucleoside triphosphate hydrolase|Tetratricopeptide TPR1|Tetratricopeptide repeat|Tetratricopeptide repeat-containing domain|Tetratricopeptide-like helical
Clado18	UM956_gene_775|504|-|-	IPR001128|IPR002401|IPR017972	Cytochrome P450|Cytochrome P450, E-class, group I|Cytochrome P450, conserved site
Clado19	UM956_gene_10849|907|hypothetical protein|-	IPR002213|IPR004276	Glycosyl transferase, family 28|UDP-glucuronosyl/UDP-glucosyltransferase	UM956_gene_1491|1424|hypothetical protein|Glutamine synthetase	IPR002213|IPR004276|IPR008146|IPR008147|IPR014746|IPR027302|IPR027303	Glutamine synthetase, N-terminal conserved site|Glutamine synthetase, beta-Grasp|Glutamine synthetase, catalytic domain|Glutamine synthetase, glycine-rich site|Glutamine synthetase/guanido kinase, catalytic domain|Glycosyl transferase, family 28|UDP-glucuronosyl/UDP-glucosyltransferase	UM956_gene_2531|1207|hypothetical protein|-	IPR002213|IPR003903|IPR004276	Glycosyl transferase, family 28|UDP-glucuronosyl/UDP-glucosyltransferase|Ubiquitin interacting motif	UM956_gene_4562|805|hypothetical protein|-	IPR002213|IPR004276	Glycosyl transferase, family 28|UDP-glucuronosyl/UDP-glucosyltransferase	UM956_gene_5617|1370|hypothetical protein|-	IPR002213|IPR003903|IPR004276	Glycosyl transferase, family 28|UDP-glucuronosyl/UDP-glucosyltransferase|Ubiquitin interacting motif	UM956_gene_9489|876|hypothetical protein|-	IPR002213|IPR004276	Glycosyl transferase, family 28|UDP-glucuronosyl/UDP-glucosyltransferase
Clado20	UM956_gene_2859|945|hypothetical protein|-	IPR000683|IPR016040	NAD(P)-binding domain|Oxidoreductase, N-terminal	UM956_gene_4424|586|hypothetical protein|-	-	-	UM956_gene_6764|577|hypothetical protein|-	-	-	UM956_gene_4009|576|hypothetical protein|-	-	-	UM956_gene_5524|568|hypothetical protein|-	-	-	UM956_gene_6925|570|hypothetical protein|-	-	-	UM956_gene_5213|540|hypothetical protein|-	-	-	UM956_gene_641|568|hypothetical protein|-	-	-	UM956_gene_7637|563|hypothetical protein|-	-	-	UM956_gene_9999|564|hypothetical protein|-	-	-	UM956_gene_6812|537|hypothetical protein|-	-	-	UM956_gene_10188|543|hypothetical protein|-	-	-
Clado21	UM956_gene_10201|1728|-|-	IPR002110|IPR007111|IPR020683|IPR027417	Ankyrin repeat|Ankyrin repeat-containing domain|NACHT nucleoside triphosphatase|P-loop containing nucleoside triphosphate hydrolase	UM956_gene_1586|561|Pc13g00650, partial|-	IPR004875|IPR006600	DDE superfamily endonuclease, CENP-B-like|HTH CenpB-type DNA-binding domain	UM956_gene_3586|476|hypothetical protein|-	IPR004875|IPR006600	DDE superfamily endonuclease, CENP-B-like|HTH CenpB-type DNA-binding domain	UM956_gene_4683|854|hypothetical protein|-	IPR002110|IPR007111|IPR020683|IPR027417	Ankyrin repeat|Ankyrin repeat-containing domain|NACHT nucleoside triphosphatase|P-loop containing nucleoside triphosphate hydrolase	UM956_gene_9010|1218|hypothetical protein|-	IPR002110|IPR007111|IPR020683|IPR027417	Ankyrin repeat|Ankyrin repeat-containing domain|NACHT nucleoside triphosphatase|P-loop containing nucleoside triphosphate hydrolase
Clado22	UM956_gene_5600|555|succinyl-CoA:3-ketoacid-coenzyme A transferase|-	IPR004165|IPR012791|IPR014388	3-oxoacid CoA-transferase|3-oxoacid CoA-transferase, subunit B|Coenzyme A transferase family I	UM956_gene_5904|582|3-oxoacid CoA-transferase subunit A|-	IPR004165|IPR012791|IPR014388	3-oxoacid CoA-transferase|3-oxoacid CoA-transferase, subunit B|Coenzyme A transferase family I	UM956_gene_5902|509|hypothetical protein|-	IPR011701|IPR016196|IPR020846	Major facilitator superfamily|Major facilitator superfamily domain|Major facilitator superfamily domain, general substrate transporter	UM956_gene_10680|529|succinyl-CoA:alpha-ketoacid-CoA transferase|Succinyl-CoA:3-ketoacid coenzyme A transferase 1, mitochondrial	IPR004164|IPR004165|IPR012791|IPR012792|IPR014388	3-oxoacid CoA-transferase|3-oxoacid CoA-transferase, subunit A|3-oxoacid CoA-transferase, subunit B|Coenzyme A transferase active site|Coenzyme A transferase family I
Clado23	UM956_gene_5868|1008|OPT family small oligopeptide transporter|-	IPR004648|IPR004813	Oligopeptide transporter, OPT superfamily|Tetrapeptide transporter, OPT1/isp4
Clado24	UM956_gene_4570|507|aldehyde dehydrogenase (NAD+)|Aldehyde dehydrogenase	IPR015590|IPR015657|IPR016161|IPR016162|IPR016163|IPR029510	Aldehyde dehydrogenase domain|Aldehyde dehydrogenase, C-terminal|Aldehyde dehydrogenase, N-terminal|Aldehyde dehydrogenase, glutamic acid active site|Aldehyde/histidinol dehydrogenase|Aminobutyraldehyde dehydrogenase	UM956_gene_7764|496|aldehyde dehydrogenase|Aldehyde dehydrogenase	IPR015590|IPR015657|IPR016160|IPR016161|IPR016162|IPR016163|IPR029510	Aldehyde dehydrogenase domain|Aldehyde dehydrogenase, C-terminal|Aldehyde dehydrogenase, N-terminal|Aldehyde dehydrogenase, cysteine active site|Aldehyde dehydrogenase, glutamic acid active site|Aldehyde/histidinol dehydrogenase|Aminobutyraldehyde dehydrogenase	UM956_gene_7136|501|aldehyde dehydrogenase (NAD+)|Aldehyde dehydrogenase	IPR015590|IPR016161|IPR016162|IPR016163|IPR029510	Aldehyde dehydrogenase domain|Aldehyde dehydrogenase, C-terminal|Aldehyde dehydrogenase, N-terminal|Aldehyde dehydrogenase, glutamic acid active site|Aldehyde/histidinol dehydrogenase
Clado25	UM956_gene_10726|604|hypothetical protein|-	IPR003663|IPR005828|IPR016196|IPR020846	General substrate transporter|Major facilitator superfamily domain|Major facilitator superfamily domain, general substrate transporter|Sugar/inositol transporter	UM956_gene_3126|645|hypothetical protein|-	IPR003663|IPR005828|IPR005829|IPR016196|IPR020846	General substrate transporter|Major facilitator superfamily domain|Major facilitator superfamily domain, general substrate transporter|Sugar transporter, conserved site|Sugar/inositol transporter	UM956_gene_4916|655|hypothetical protein|-	IPR003663|IPR005828|IPR005829|IPR016196|IPR020846	General substrate transporter|Major facilitator superfamily domain|Major facilitator superfamily domain, general substrate transporter|Sugar transporter, conserved site|Sugar/inositol transporter	UM956_gene_9646|639|hypothetical protein|-	IPR003663|IPR005828|IPR005829|IPR016196|IPR020846	General substrate transporter|Major facilitator superfamily domain|Major facilitator superfamily domain, general substrate transporter|Sugar transporter, conserved site|Sugar/inositol transporter	UM956_gene_1319|773|hypothetical protein|-	IPR003663|IPR005828|IPR005829|IPR016196|IPR020846	General substrate transporter|Major facilitator superfamily domain|Major facilitator superfamily domain, general substrate transporter|Sugar transporter, conserved site|Sugar/inositol transporter
Clado26	UM956_gene_11099|515|hypothetical protein|-	IPR011701|IPR016196|IPR020846	Major facilitator superfamily|Major facilitator superfamily domain|Major facilitator superfamily domain, general substrate transporter	UM956_gene_2287|579|hypothetical protein|-	IPR011701|IPR016196|IPR020846	Major facilitator superfamily|Major facilitator superfamily domain|Major facilitator superfamily domain, general substrate transporter	UM956_gene_2588|512|hypothetical protein|-	IPR011701|IPR016196|IPR020846	Major facilitator superfamily|Major facilitator superfamily domain|Major facilitator superfamily domain, general substrate transporter	UM956_gene_5654|734|hypothetical protein|-	IPR002198|IPR002347|IPR011701|IPR016040|IPR016196|IPR020846	Glucose/ribitol dehydrogenase|Major facilitator superfamily|Major facilitator superfamily domain|Major facilitator superfamily domain, general substrate transporter|NAD(P)-binding domain|Short-chain dehydrogenase/reductase SDR	UM956_gene_5729|498|hypothetical protein|-	IPR011701|IPR016196	Major facilitator superfamily|Major facilitator superfamily domain, general substrate transporter	UM956_gene_5993|514|hypothetical protein|-	IPR011701|IPR016196|IPR020846	Major facilitator superfamily|Major facilitator superfamily domain|Major facilitator superfamily domain, general substrate transporter	UM956_gene_11815|512|hypothetical protein|-	IPR011701|IPR016196|IPR020846	Major facilitator superfamily|Major facilitator superfamily domain|Major facilitator superfamily domain, general substrate transporter	UM956_gene_9871|438|hypothetical protein|-	IPR011701|IPR016196	Major facilitator superfamily|Major facilitator superfamily domain, general substrate transporter
Clado27	UM956_gene_33|1010|potassium/sodium efflux P-type ATPase, fungal-type|-	IPR001757|IPR004014|IPR006068|IPR006414|IPR008250|IPR018303|IPR023214|IPR023298|IPR023299	Cation-transporting P-type ATPase|Cation-transporting P-type ATPase, C-terminal|Cation-transporting P-type ATPase, N-terminal|Cation-transporting P-type ATPase, subfamily IID|HAD-like domain|P-type ATPase, transmembrane domain|P-type ATPase, A domain|P-type ATPase, cytoplasmic domain N|P-type ATPase, phosphorylation site	UM956_gene_3646|1131|hypothetical protein|Calcium-transporting ATPase 3 [Schizosaccharomyces pombe 972h-]	IPR001757|IPR004014|IPR006068|IPR006414|IPR008250|IPR018303|IPR023214|IPR023298|IPR023299	Cation-transporting P-type ATPase|Cation-transporting P-type ATPase, C-terminal|Cation-transporting P-type ATPase, N-terminal|Cation-transporting P-type ATPase, subfamily IID|HAD-like domain|P-type ATPase, transmembrane domain|P-type ATPase, A domain|P-type ATPase, cytoplasmic domain N|P-type ATPase, phosphorylation site	UM956_gene_5137|1093|potassium/sodium efflux P-type ATPase, fungal-type|-	IPR001757|IPR004014|IPR006068|IPR006414|IPR008250|IPR018303|IPR023214|IPR023298|IPR023299	Cation-transporting P-type ATPase|Cation-transporting P-type ATPase, C-terminal|Cation-transporting P-type ATPase, N-terminal|Cation-transporting P-type ATPase, subfamily IID|HAD-like domain|P-type ATPase, transmembrane domain|P-type ATPase, A domain|P-type ATPase, cytoplasmic domain N|P-type ATPase, phosphorylation site
Clado28	UM956_gene_4265|585|glucan 1,6-alpha-glucosidase|Alpha-glucosidase	IPR006047|IPR006589|IPR013781|IPR015902|IPR017853	Glycoside hydrolase, catalytic domain|Glycoside hydrolase, family 13|Glycoside hydrolase, superfamily|Glycosyl hydrolase, family 13, catalytic domain|Glycosyl hydrolase, family 13, subfamily, catalytic domain	UM956_gene_7359|777|glucan 1,6-alpha-glucosidase|Alpha-glucosidase	IPR006047|IPR006589|IPR013780|IPR013781|IPR015902|IPR017853|IPR022703	Domain of unknown function DUF3533|Glycoside hydrolase, catalytic domain|Glycoside hydrolase, family 13|Glycoside hydrolase, superfamily|Glycosyl hydrolase, family 13, all-beta|Glycosyl hydrolase, family 13, catalytic domain|Glycosyl hydrolase, family 13, subfamily, catalytic domain	UM956_gene_11666|635|trehalose-6-phosphate hydrolase|Alpha-glucosidase	IPR006047|IPR006589|IPR013780|IPR013781|IPR015902|IPR017853	Glycoside hydrolase, catalytic domain|Glycoside hydrolase, family 13|Glycoside hydrolase, superfamily|Glycosyl hydrolase, family 13, all-beta|Glycosyl hydrolase, family 13, catalytic domain|Glycosyl hydrolase, family 13, subfamily, catalytic domain	UM956_gene_5984|611|hypothetical protein|-	IPR006047|IPR006589|IPR013780|IPR013781|IPR015902|IPR017853	Glycoside hydrolase, catalytic domain|Glycoside hydrolase, family 13|Glycoside hydrolase, superfamily|Glycosyl hydrolase, family 13, all-beta|Glycosyl hydrolase, family 13, catalytic domain|Glycosyl hydrolase, family 13, subfamily, catalytic domain
Clado29	UM956_gene_1330|826|hypothetical protein|-	IPR001764|IPR002772|IPR017853|IPR019800|IPR026891|IPR026892	Fibronectin type III-like domain|Glycoside hydrolase family 3|Glycoside hydrolase family 3 C-terminal domain|Glycoside hydrolase, family 3, N-terminal|Glycoside hydrolase, family 3, active site|Glycoside hydrolase, superfamily	UM956_gene_5375|836|beta-glucosidase|Probable beta-glucosidase I	IPR001764|IPR002772|IPR011658|IPR017853|IPR019800|IPR026891|IPR026892	Fibronectin type III-like domain|Glycoside hydrolase family 3|Glycoside hydrolase family 3 C-terminal domain|Glycoside hydrolase, family 3, N-terminal|Glycoside hydrolase, family 3, active site|Glycoside hydrolase, superfamily|PA14
Clado30	UM956_gene_11278|969|hypothetical protein|-	IPR003864|IPR022257|IPR027815	Domain of unknown function DUF221|Domain of unknown function DUF4463|Protein of unknown function DUF3779, phosphate metabolism	UM956_gene_2958|889|hypothetical protein|-	IPR003864|IPR022257|IPR027815	Domain of unknown function DUF221|Domain of unknown function DUF4463|Protein of unknown function DUF3779, phosphate metabolism	UM956_gene_1262|855|hypothetical protein|-	IPR003864|IPR022257|IPR027815	Domain of unknown function DUF221|Domain of unknown function DUF4463|Protein of unknown function DUF3779, phosphate metabolism	UM956_gene_4039|891|hypothetical protein|-	IPR003864|IPR022257|IPR027815	Domain of unknown function DUF221|Domain of unknown function DUF4463|Protein of unknown function DUF3779, phosphate metabolism
Clado31	UM956_gene_1581|1074|-|-	IPR002182|IPR002641|IPR011717|IPR011990|IPR013026|IPR016035|IPR019734|IPR027417	Acyl transferase/acyl hydrolase/lysophospholipase|NB-ARC|P-loop containing nucleoside triphosphate hydrolase|Patatin/Phospholipase A2-related|Tetratricopeptide TPR-4|Tetratricopeptide repeat|Tetratricopeptide repeat-containing domain|Tetratricopeptide-like helical	UM956_gene_1584|874|hypothetical protein|-	IPR002182|IPR010730|IPR011990|IPR013026|IPR027417	Heterokaryon incompatibility|NB-ARC|P-loop containing nucleoside triphosphate hydrolase|Tetratricopeptide repeat-containing domain|Tetratricopeptide-like helical
Clado32	UM956_gene_3708|450|tubulin alpha-2 chain|Tubulin alpha chain	IPR000217|IPR002452|IPR003008|IPR008280|IPR017975|IPR018316|IPR023123	Alpha tubulin|Tubulin|Tubulin, C-terminal|Tubulin, conserved site|Tubulin/FtsZ, 2-layer sandwich domain|Tubulin/FtsZ, C-terminal|Tubulin/FtsZ, GTPase domain	UM956_gene_7227|450|tubulin alpha chain|Tubulin alpha chain [Zymoseptoria tritici]	IPR000217|IPR002452|IPR003008|IPR008280|IPR017975|IPR018316|IPR023123	Alpha tubulin|Tubulin|Tubulin, C-terminal|Tubulin, conserved site|Tubulin/FtsZ, 2-layer sandwich domain|Tubulin/FtsZ, C-terminal|Tubulin/FtsZ, GTPase domain	UM956_gene_3741|701|hypothetical protein|-	IPR006693|IPR029058	Alpha/Beta hydrolase fold|Partial AB-hydrolase lipase domain
Clado33	UM956_gene_8465|816|hypothetical protein|-	IPR011050|IPR012334|IPR024429	Endosialidase, N-terminal extension domain|Pectin lyase fold|Pectin lyase fold/virulence factor
Clado34	UM956_gene_8932|600|mannosyl-oligosaccharide alpha-1,2-mannosidase|-	IPR001382	Glycoside hydrolase, family 47	UM956_gene_3225|609|hypothetical protein|-	IPR001382	Glycoside hydrolase, family 47
Clado35	UM956_gene_184|691|hypothetical protein|Probable urea active transporter 1 [Schizosaccharomyces pombe 972h-]	IPR001734|IPR019900	Sodium/solute symporter|Sodium/solute symporter, subgroup	UM956_gene_5763|704|hypothetical protein|-	IPR001734|IPR019900	Sodium/solute symporter|Sodium/solute symporter, subgroup
Clado36	UM956_gene_10305|601|hypothetical protein|Siderophore iron transporter mirB	IPR011701|IPR016196|IPR020846	Major facilitator superfamily|Major facilitator superfamily domain|Major facilitator superfamily domain, general substrate transporter	UM956_gene_952|629|hypothetical protein|-	IPR011701|IPR016196|IPR020846	Major facilitator superfamily|Major facilitator superfamily domain|Major facilitator superfamily domain, general substrate transporter	UM956_gene_244|597|hypothetical protein|-	IPR011701|IPR016196	Major facilitator superfamily|Major facilitator superfamily domain, general substrate transporter	UM956_gene_6289|576|hypothetical protein|-	IPR011701|IPR016196|IPR020846	Major facilitator superfamily|Major facilitator superfamily domain|Major facilitator superfamily domain, general substrate transporter
Clado37	UM956_gene_1898|641|hypothetical protein|-	IPR001411|IPR011701|IPR016196|IPR020846	Major facilitator superfamily|Major facilitator superfamily domain|Major facilitator superfamily domain, general substrate transporter|Tetracycline resistance protein TetB/drug resistance transporter	UM956_gene_8637|592|hypothetical protein|-	IPR011701|IPR016196|IPR020846	Major facilitator superfamily|Major facilitator superfamily domain|Major facilitator superfamily domain, general substrate transporter	UM956_gene_3687|570|hypothetical protein|-	IPR011701|IPR016196|IPR020846	Major facilitator superfamily|Major facilitator superfamily domain|Major facilitator superfamily domain, general substrate transporter	UM956_gene_4197|554|hypothetical protein|-	IPR011701|IPR016196|IPR020846	Major facilitator superfamily|Major facilitator superfamily domain|Major facilitator superfamily domain, general substrate transporter
Clado38	UM956_gene_10775|1361|5-oxoprolinase (ATP-hydrolysing)|Uncharacterized protein C11D3.15 [Schizosaccharomyces pombe 972h-]	IPR002821|IPR003692|IPR008040	Hydantoinase B/oxoprolinase|Hydantoinase/oxoprolinase|Hydantoinaseoxoprolinase, N-terminal
Clado39	UM956_gene_2599|445|hypothetical protein|-	IPR011701|IPR016196	Major facilitator superfamily|Major facilitator superfamily domain, general substrate transporter
Clado41	UM956_gene_10582|525|hypothetical protein|-	IPR019236	Domain of unknown function DUF2183
Clado42	UM956_gene_3240|733|transketolase|Dihydroxyacetone synthase	IPR005474|IPR005475|IPR005476|IPR009014|IPR020826|IPR029061	Thiamin diphosphate-binding fold|Transketolase binding site|Transketolase, C-terminal|Transketolase, C-terminal/Pyruvate-ferredoxin oxidoreductase, domain II|Transketolase, N-terminal|Transketolase-like, pyrimidine-binding domain	UM956_gene_7721|684|transketolase|Probable transketolase	IPR005474|IPR005475|IPR005476|IPR005478|IPR009014|IPR029061	Thiamin diphosphate-binding fold|Transketolase, C-terminal|Transketolase, C-terminal/Pyruvate-ferredoxin oxidoreductase, domain II|Transketolase, N-terminal|Transketolase, bacterial-like|Transketolase-like, pyrimidine-binding domain
Clado43	UM956_gene_10186|518|hypothetical protein|-	IPR021858	Protein of unknown function DUF3468	UM956_gene_9250|511|hypothetical protein|-	IPR021858	Protein of unknown function DUF3468	UM956_gene_2914|495|hypothetical protein|-	IPR021858	Protein of unknown function DUF3468	UM956_gene_7225|479|hypothetical protein|-	-	-	UM956_gene_11494|519|hypothetical protein|-	-	-	UM956_gene_11052|564|hypothetical protein|-	IPR021858	Protein of unknown function DUF3468	UM956_gene_4322|575|hypothetical protein|-	IPR021858	Protein of unknown function DUF3468	UM956_gene_9030|342|hypothetical protein|-	IPR021858	Protein of unknown function DUF3468	UM956_gene_12068|499|hypothetical protein|-	IPR021858	Protein of unknown function DUF3468	UM956_gene_8934|491|hypothetical protein|-	-	-	UM956_gene_2337|642|hypothetical protein|-	IPR021858	Protein of unknown function DUF3468	UM956_gene_1560|526|hypothetical protein|-	-	-	UM956_gene_542|452|-|-	-	-	UM956_gene_9152|444|-|-	-	-	UM956_gene_3437|631|hypothetical protein|-	-	-	UM956_gene_1039|485|hypothetical protein|-	IPR021858	Protein of unknown function DUF3468	UM956_gene_4969|498|hypothetical protein|-
Clado44	UM956_gene_1419|610|arylsulfatase|-	IPR000917|IPR012083|IPR017849|IPR017850|IPR024607	Alkaline phosphatase-like, alpha/beta/alpha|Alkaline-phosphatase-like, core domain|Arylsulfatase|Sulfatase|Sulfatase, conserved site	UM956_gene_6351|583|arylsulfatase|-	IPR000917|IPR012083|IPR017849|IPR017850	Alkaline phosphatase-like, alpha/beta/alpha|Alkaline-phosphatase-like, core domain|Arylsulfatase|Sulfatase	UM956_gene_7234|613|hypothetical protein|-	IPR000917|IPR012083|IPR017849|IPR017850|IPR024607	Alkaline phosphatase-like, alpha/beta/alpha|Alkaline-phosphatase-like, core domain|Arylsulfatase|Sulfatase|Sulfatase, conserved site	UM956_gene_6410|582|hypothetical protein|-	IPR000917|IPR012083|IPR017849|IPR017850|IPR024607	Alkaline phosphatase-like, alpha/beta/alpha|Alkaline-phosphatase-like, core domain|Arylsulfatase|Sulfatase|Sulfatase, conserved site
Clado45	UM956_gene_12297|184|-|-	-	-
Clado47	UM956_gene_10622|810|hypothetical protein|-	IPR001902|IPR002645|IPR011547|IPR018045	STAS domain|Sulphate anion transporter|Sulphate anion transporter, conserved site|Sulphate transporter	UM956_gene_8731|844|SulP family sulfate permease|-	IPR001902|IPR002645|IPR011547|IPR018045	STAS domain|Sulphate anion transporter|Sulphate anion transporter, conserved site|Sulphate transporter
Clado48	UM956_gene_2591|2236|hypothetical protein|-	IPR001031|IPR001227|IPR006162|IPR009081|IPR014030|IPR014031|IPR014043|IPR016035|IPR016036|IPR016038|IPR016039|IPR018201|IPR020801|IPR020806|IPR020841|IPR029058	Acyl carrier protein-like|Acyl transferase|Acyl transferase domain|Acyl transferase/acyl hydrolase/lysophospholipase|Alpha/Beta hydrolase fold|Beta-ketoacyl synthase, C-terminal|Beta-ketoacyl synthase, N-terminal|Beta-ketoacyl synthase, active site|Malonyl-CoA ACP transacylase, ACP-binding|Phosphopantetheine attachment site|Polyketide synthase, acyl transferase domain|Polyketide synthase, beta-ke…	UM956_gene_7690|2180|hypothetical protein|-	IPR001031|IPR001227|IPR006162|IPR009081|IPR014030|IPR014031|IPR014043|IPR016035|IPR016036|IPR016038|IPR016039|IPR018201|IPR020801|IPR020806|IPR020841|IPR029058	Acyl carrier protein-like|Acyl transferase|Acyl transferase domain|Acyl transferase/acyl hydrolase/lysophospholipase|Alpha/Beta hydrolase fold|Beta-ketoacyl synthase, C-terminal|Beta-ketoacyl synthase, N-terminal|Beta-ketoacyl synthase, active site|Malonyl-CoA ACP transacylase, ACP-binding|Phosphopantetheine attachment site|Polyketide synthase, acyl transferase domain|Polyketide synthase, beta-ke…
Clado49	UM956_gene_1009|1283|hypothetical protein|-	IPR000014|IPR000700|IPR001610|IPR001789|IPR003594|IPR003661|IPR004358|IPR005467|IPR009082|IPR011006|IPR029016	CheY-like superfamily|GAF domain-like|Histidine kinase-like ATPase, ATP-binding domain|PAC motif|PAS domain|PAS-associated, C-terminal|Signal transduction histidine kinase EnvZ-like, dimerisation/phosphoacceptor domain|Signal transduction histidine kinase, core|Signal transduction histidine kinase, homodimeric domain|Signal transduction histidine kinase-related protein, C-terminal|Signal transduc…
Clado50	UM956_gene_10990|512|hypothetical protein|-	IPR011701|IPR016196|IPR020846	Major facilitator superfamily|Major facilitator superfamily domain|Major facilitator superfamily domain, general substrate transporter	UM956_gene_12003|535|hypothetical protein|-	IPR011701|IPR016196|IPR020846	Major facilitator superfamily|Major facilitator superfamily domain|Major facilitator superfamily domain, general substrate transporter	UM956_gene_4027|489|hypothetical protein|-	IPR011701|IPR016196|IPR020846	Major facilitator superfamily|Major facilitator superfamily domain|Major facilitator superfamily domain, general substrate transporter	UM956_gene_8951|487|hypothetical protein|-	IPR011701|IPR016196|IPR020846	Major facilitator superfamily|Major facilitator superfamily domain|Major facilitator superfamily domain, general substrate transporter	UM956_gene_5640|546|hypothetical protein|-	IPR011701|IPR016196|IPR020846	Major facilitator superfamily|Major facilitator superfamily domain|Major facilitator superfamily domain, general substrate transporter
Clado51	UM956_gene_2694|573|hypothetical protein|-	-	-	UM956_gene_3377|470|hypothetical protein|-	-	-	UM956_gene_8477|534|hypothetical protein|-	-	-	UM956_gene_3085|588|hypothetical protein|-	-	-	UM956_gene_2783|584|hypothetical protein|-	IPR021858	Protein of unknown function DUF3468	UM956_gene_9711|619|hypothetical protein|-	-	-	UM956_gene_8043|559|hypothetical protein|-	-	-	UM956_gene_3386|555|hypothetical protein|-	-	-	UM956_gene_7368|571|hypothetical protein|-	-	-	UM956_gene_2928|589|hypothetical protein|-	-	-	UM956_gene_9979|574|hypothetical protein|-	-	-	UM956_gene_5447|589|hypothetical protein|-	-	-	UM956_gene_4682|542|hypothetical protein|-	-	-	UM956_gene_9977|579|hypothetical protein|-	-	-	UM956_gene_8894|580|hypothetical protein|-	-	-	UM956_gene_151|611|hypothetical protein|-	-	-	UM956_gene_1642|617|hypothetical protein|-
Clado52	UM956_gene_6587|490|hypothetical protein|Ammonium transporter 1 [Schizosaccharomyces pombe 972h-]	IPR001905|IPR018047|IPR024041|IPR029020	Ammonium transporter|Ammonium transporter AmtB-like domain|Ammonium transporter, conserved site|Ammonium/urea transporter	UM956_gene_1490|555|hypothetical protein|-	IPR001905|IPR018047|IPR024041|IPR029020	Ammonium transporter|Ammonium transporter AmtB-like domain|Ammonium transporter, conserved site|Ammonium/urea transporter
Clado54	UM956_gene_4003|1164|carbamoyl-phosphate synthase arginine-specific large chain|Carbamoyl-phosphate synthase arginine-specific large chain	IPR005479|IPR005480|IPR005481|IPR005483|IPR006275|IPR011607|IPR011761|IPR013815|IPR013816|IPR016185	ATP-grasp fold|ATP-grasp fold, subdomain 1|ATP-grasp fold, subdomain 2|Carbamoyl-phosphate synthase large subunit, CPSase domain|Carbamoyl-phosphate synthase, large subunit|Carbamoyl-phosphate synthase, large subunit, N-terminal|Carbamoyl-phosphate synthetase large subunit-like, ATP-binding domain|Carbamoyl-phosphate synthetase, large subunit oligomerisation domain|Methylglyoxal synthase-like dom…	UM956_gene_7780|2298|protein pyrABCN|Protein pyrABCN	IPR002082|IPR002474|IPR005479|IPR005480|IPR005481|IPR005483|IPR006130|IPR006131|IPR006132|IPR006274|IPR006275|IPR011607|IPR011761|IPR013815|IPR013816|IPR016185|IPR017926|IPR029062	ATP-grasp fold|ATP-grasp fold, subdomain 1|ATP-grasp fold, subdomain 2|Aspartate carbamoyltransferase|Aspartate/ornithine carbamoyltransferase|Aspartate/ornithine carbamoyltransferase, Asp/Orn-binding domain|Aspartate/ornithine carbamoyltransferase, carbamoyl-P binding|Carbamoyl-phosphate synthase large subunit, CPSase domain|Carbamoyl-phosphate synthase, large subunit|Carbamoyl-phosphate synthas…
Clado55	UM956_gene_11204|689|hypothetical protein|-	IPR000109|IPR016196|IPR018456	Major facilitator superfamily domain, general substrate transporter|PTR2 family proton/oligopeptide symporter, conserved site|Proton-dependent oligopeptide transporter family	UM956_gene_6591|628|POT family proton-dependent oligopeptide transporter|-	IPR000109|IPR016196|IPR018456	Major facilitator superfamily domain, general substrate transporter|PTR2 family proton/oligopeptide symporter, conserved site|Proton-dependent oligopeptide transporter family	UM956_gene_9855|617|POT family proton-dependent oligopeptide transporter|-	IPR000109|IPR016196|IPR018456	Major facilitator superfamily domain, general substrate transporter|PTR2 family proton/oligopeptide symporter, conserved site|Proton-dependent oligopeptide transporter family
Clado56	UM956_gene_11151|1540|phospholipid-translocating ATPase|Phospholipid-transporting ATPase DNF1	IPR001757|IPR006539|IPR008250|IPR018303|IPR023214|IPR023299|IPR026871	Cation-transporting P-type ATPase, subfamily IV|Cation-transporting P-type ATPase|HAD-like domain|P-type ATPase, A domain|P-type ATPase, cytoplasmic domain N|P-type ATPase, phosphorylation site|Phospholipid-transporting P-type ATPase	UM956_gene_7390|1371|phospholipid-translocating ATPase|Probable phospholipid-transporting ATPase C887.12 [Schizosaccharomyces pombe 972h-]	IPR001757|IPR006539|IPR008250|IPR018303|IPR023214|IPR023299	Cation-transporting P-type ATPase, subfamily IV|Cation-transporting P-type ATPase|HAD-like domain|P-type ATPase, A domain|P-type ATPase, cytoplasmic domain N|P-type ATPase, phosphorylation site
Clado57	UM956_gene_10492|764|aconitate hydratase, mitochondrial|Aconitate hydratase, mitochondrial	IPR000573|IPR001030|IPR006248|IPR015928|IPR015931|IPR015932|IPR015937|IPR018136	Aconitase A/isopropylmalate dehydratase small subunit, swivel|Aconitase family, 4Fe-4S cluster binding site|Aconitase, mitochondrial-like|Aconitase/3-isopropylmalate dehydratase large subunit, alpha/beta/alpha|Aconitase/3-isopropylmalate dehydratase large subunit, alpha/beta/alpha, subdomain 1/3|Aconitase/3-isopropylmalate dehydratase large subunit, alpha/beta/alpha, subdomain 2|Aconitase/3-isopr…	UM956_gene_6084|808|aconitate hydratase, mitochondrial|Putative aconitate hydratase, mitochondrial	IPR000573|IPR001030|IPR006248|IPR015928|IPR015931|IPR015932|IPR015937|IPR018136	Aconitase A/isopropylmalate dehydratase small subunit, swivel|Aconitase family, 4Fe-4S cluster binding site|Aconitase, mitochondrial-like|Aconitase/3-isopropylmalate dehydratase large subunit, alpha/beta/alpha|Aconitase/3-isopropylmalate dehydratase large subunit, alpha/beta/alpha, subdomain 1/3|Aconitase/3-isopropylmalate dehydratase large subunit, alpha/beta/alpha, subdomain 2|Aconitase/3-isopr…
Clado58	UM956_gene_10842|1568|DNA-directed RNA polymerase III subunit RPC1|-	IPR000722|IPR006592|IPR007066|IPR007080|IPR007081|IPR007083|IPR015700	DNA-directed RNA polymerase III subunit RPC1|RNA polymerase Rpb1, domain 1|RNA polymerase Rpb1, domain 3|RNA polymerase Rpb1, domain 4|RNA polymerase Rpb1, domain 5|RNA polymerase, N-terminal|RNA polymerase, alpha subunit	UM956_gene_12220|1762|DNA-directed RNA polymerase II subunit RPB1|DNA-directed RNA polymerase II subunit rpb1	IPR000684|IPR000722|IPR006592|IPR007066|IPR007073|IPR007075|IPR007080|IPR007081|IPR007083	RNA polymerase II, heptapeptide repeat, eukaryotic|RNA polymerase Rpb1, domain 1|RNA polymerase Rpb1, domain 3|RNA polymerase Rpb1, domain 4|RNA polymerase Rpb1, domain 5|RNA polymerase Rpb1, domain 6|RNA polymerase Rpb1, domain 7|RNA polymerase, N-terminal|RNA polymerase, alpha subunit
Clado59	UM956_gene_5674|556|hypothetical protein|-	IPR002293|IPR004841	Amino acid permease /SLC12A domain|Amino acid/polyamine transporter I	UM956_gene_5879|567|hypothetical protein|-	IPR002293|IPR004841	Amino acid permease /SLC12A domain|Amino acid/polyamine transporter I	UM956_gene_6460|596|hypothetical protein|General amino acid permease AGP2 [Saccharomyces cerevisiae S288c]	IPR002293|IPR004840|IPR004841	Amino acid permease, conserved site|Amino acid permease /SLC12A domain|Amino acid/polyamine transporter I
Clado61	UM956_gene_6439|318|alcohol dehydrogenase|-	IPR002198|IPR002347|IPR016040	Glucose/ribitol dehydrogenase|NAD(P)-binding domain|Short-chain dehydrogenase/reductase SDR	UM956_gene_6892|337|hypothetical protein|-	IPR002198|IPR002347|IPR016040	Glucose/ribitol dehydrogenase|NAD(P)-binding domain|Short-chain dehydrogenase/reductase SDR	UM956_gene_8778|353|hypothetical protein|-	IPR002198|IPR002347|IPR016040	Glucose/ribitol dehydrogenase|NAD(P)-binding domain|Short-chain dehydrogenase/reductase SDR
Clado62	UM956_gene_668|531|hypothetical protein|-	-	-	UM956_gene_910|612|hypothetical protein|-	-	-	UM956_gene_7613|639|hypothetical protein|-	-	-	UM956_gene_6871|231|-|-	-	-	UM956_gene_815|556|hypothetical protein|-	-	-	UM956_gene_8284|509|hypothetical protein|-	-	-	UM956_gene_2056|575|hypothetical protein|-	-	-	UM956_gene_7474|557|hypothetical protein|-	-	-	UM956_gene_2118|531|hypothetical protein|-	-	-	UM956_gene_6382|576|hypothetical protein|-	-	-	UM956_gene_5485|547|hypothetical protein|-	-	-	UM956_gene_2258|308|-|-	-	-	UM956_gene_6265|657|hypothetical protein|-	-	-	UM956_gene_2257|168|-|-	-	-	UM956_gene_4218|553|hypothetical protein|-	-	-	UM956_gene_6872|151|-|-	-	-	UM956_gene_2359|432|hypothetical protein|-
Clado63	UM956_gene_91|344|hypothetical protein|-	IPR002035	von Willebrand factor, type A
Clado64	UM956_gene_10269|598|D-lactate dehydrogenase (cytochrome)|-	IPR004113|IPR006094|IPR016164|IPR016166|IPR016167|IPR016169|IPR016171	CO dehydrogenase flavoprotein-like, FAD-binding, subdomain 2|FAD linked oxidase, N-terminal|FAD-binding, type 2|FAD-binding, type 2, subdomain 1|FAD-linked oxidase, C-terminal|FAD-linked oxidase-like, C-terminal|Vanillyl-alcohol oxidase, C-terminal subdomain 2	UM956_gene_1214|603|D-lactate dehydrogenase (cytochrome)|D-lactate dehydrogenase [cytochrome], mitochondrial	IPR004113|IPR006094|IPR016164|IPR016166|IPR016167|IPR016169|IPR016171	CO dehydrogenase flavoprotein-like, FAD-binding, subdomain 2|FAD linked oxidase, N-terminal|FAD-binding, type 2|FAD-binding, type 2, subdomain 1|FAD-linked oxidase, C-terminal|FAD-linked oxidase-like, C-terminal|Vanillyl-alcohol oxidase, C-terminal subdomain 2
Clado65	UM956_gene_12168|759|glutamate carboxypeptidase II|-	IPR003137|IPR007365|IPR007484	Peptidase M28|Protease-associated domain, PA|Transferrin receptor-like, dimerisation domain	UM956_gene_546|1223|hypothetical protein|-	IPR007365|IPR007484	Peptidase M28|Transferrin receptor-like, dimerisation domain
Clado66	UM956_gene_12216|1257|DNA-directed RNA polymerase II subunit RPB2|DNA-directed RNA polymerase II subunit RPB2	IPR007120|IPR007121|IPR007641|IPR007642|IPR007644|IPR007645|IPR007646|IPR007647|IPR014724|IPR015712	DNA-directed RNA polymerase, subunit 2|DNA-directed RNA polymerase, subunit 2, domain 6|RNA polymerase Rpb2, OB-fold|RNA polymerase Rpb2, domain 2|RNA polymerase Rpb2, domain 3|RNA polymerase Rpb2, domain 4|RNA polymerase Rpb2, domain 5|RNA polymerase Rpb2, domain 7|RNA polymerase, beta subunit, conserved site|RNA polymerase, beta subunit, protrusion	UM956_gene_2499|1216|DNA-directed RNA polymerase III subunit RPC2|DNA-directed RNA polymerase III subunit RPC2	IPR007120|IPR007121|IPR007641|IPR007642|IPR007644|IPR007645|IPR007646|IPR007647|IPR014724|IPR015712	DNA-directed RNA polymerase, subunit 2|DNA-directed RNA polymerase, subunit 2, domain 6|RNA polymerase Rpb2, OB-fold|RNA polymerase Rpb2, domain 2|RNA polymerase Rpb2, domain 3|RNA polymerase Rpb2, domain 4|RNA polymerase Rpb2, domain 5|RNA polymerase Rpb2, domain 7|RNA polymerase, beta subunit, conserved site|RNA polymerase, beta subunit, protrusion
Clado67	UM956_gene_7245|809|hypothetical protein|-	IPR000375|IPR001401|IPR020850|IPR022812|IPR027417	Dynamin central domain|Dynamin superfamily|Dynamin, GTPase domain|GTPase effector domain, GED|P-loop containing nucleoside triphosphate hydrolase	UM956_gene_6107|761|hypothetical protein|-	IPR000375|IPR001401|IPR020850|IPR022812|IPR027417	Dynamin central domain|Dynamin superfamily|Dynamin, GTPase domain|GTPase effector domain, GED|P-loop containing nucleoside triphosphate hydrolase
Clado68	UM956_gene_11445|938|hypothetical protein|-	IPR029044	Nucleotide-diphospho-sugar transferases	UM956_gene_1945|877|hypothetical protein|-	IPR029044	Nucleotide-diphospho-sugar transferases	UM956_gene_483|888|hypothetical protein|-	IPR029044	Nucleotide-diphospho-sugar transferases
Clado69	UM956_gene_1399|1766|chitin synthase|Chitin synthase 6	IPR001199|IPR001609|IPR004835|IPR009057|IPR014876|IPR027417|IPR029044	Chitin synthase|Cytochrome b5-like heme/steroid binding domain|DEK, C-terminal|Homeodomain-like|Myosin head, motor domain|Nucleotide-diphospho-sugar transferases|P-loop containing nucleoside triphosphate hydrolase	UM956_gene_1400|1879|chitin synthase|-	IPR001199|IPR001609|IPR004835|IPR009057|IPR014876|IPR027417|IPR029044	Chitin synthase|Cytochrome b5-like heme/steroid binding domain|DEK, C-terminal|Homeodomain-like|Myosin head, motor domain|Nucleotide-diphospho-sugar transferases|P-loop containing nucleoside triphosphate hydrolase
Clado70	UM956_gene_282|531|hypothetical protein|-	IPR011701|IPR016196|IPR020846	Major facilitator superfamily|Major facilitator superfamily domain|Major facilitator superfamily domain, general substrate transporter
Clado71	UM956_gene_1064|496|hypothetical protein|Glutarate-semialdehyde dehydrogenase DavD [Pseudomonas putida KT2440]	IPR015590|IPR016161|IPR016162|IPR016163|IPR029510	Aldehyde dehydrogenase domain|Aldehyde dehydrogenase, C-terminal|Aldehyde dehydrogenase, N-terminal|Aldehyde dehydrogenase, glutamic acid active site|Aldehyde/histidinol dehydrogenase	UM956_gene_1745|497|succinate-semialdehyde dehydrogenase|Putative succinate-semialdehyde dehydrogenase C1002.12c [NADP(+)]	IPR010102|IPR015590|IPR016160|IPR016161|IPR016162|IPR016163|IPR029510	Aldehyde dehydrogenase domain|Aldehyde dehydrogenase, C-terminal|Aldehyde dehydrogenase, N-terminal|Aldehyde dehydrogenase, cysteine active site|Aldehyde dehydrogenase, glutamic acid active site|Aldehyde/histidinol dehydrogenase|Succinate semialdehyde dehydrogenase	UM956_gene_866|501|succinate-semialdehyde dehydrogenase (NADP+)|-	IPR015590|IPR016160|IPR016161|IPR016162|IPR016163|IPR029510	Aldehyde dehydrogenase domain|Aldehyde dehydrogenase, C-terminal|Aldehyde dehydrogenase, N-terminal|Aldehyde dehydrogenase, cysteine active site|Aldehyde dehydrogenase, glutamic acid active site|Aldehyde/histidinol dehydrogenase
Clado72	UM956_gene_11132|598|hypothetical protein|-	IPR011701|IPR016196|IPR020846	Major facilitator superfamily|Major facilitator superfamily domain|Major facilitator superfamily domain, general substrate transporter	UM956_gene_2402|557|hypothetical protein|-	IPR011701|IPR016196|IPR020846	Major facilitator superfamily|Major facilitator superfamily domain|Major facilitator superfamily domain, general substrate transporter	UM956_gene_6407|1209|hypothetical protein|-	IPR010839|IPR011701|IPR016196|IPR020846	Major facilitator superfamily|Major facilitator superfamily domain|Major facilitator superfamily domain, general substrate transporter|Protein of unknown function DUF1446	UM956_gene_430|621|hypothetical protein|-	IPR010839	Protein of unknown function DUF1446	UM956_gene_5678|1182|hypothetical protein|-	IPR007219|IPR010839	Protein of unknown function DUF1446|Transcription factor domain, fungi
Clado73	UM956_gene_1900|889|aminopeptidase|Aminopeptidase 2	IPR001930|IPR014782|IPR024571	ERAP1-like C-terminal domain|Peptidase M1, alanine aminopeptidase/leukotriene A4 hydrolase|Peptidase M1, membrane alanine aminopeptidase, N-terminal	UM956_gene_2369|1075|hypothetical protein|-	IPR001806|IPR001930|IPR002041|IPR003578|IPR003579|IPR005225|IPR014782|IPR020849|IPR024156|IPR024571|IPR027417	ERAP1-like C-terminal domain|P-loop containing nucleoside triphosphate hydrolase|Peptidase M1, alanine aminopeptidase/leukotriene A4 hydrolase|Peptidase M1, membrane alanine aminopeptidase, N-terminal|Ran GTPase|Small GTP-binding protein domain|Small GTPase superfamily|Small GTPase superfamily, ARF type|Small GTPase superfamily, Rab type|Small GTPase superfamily, Ras type|Small GTPase superfamily…	UM956_gene_5658|889|hypothetical protein|-	IPR001930|IPR014782|IPR024571	ERAP1-like C-terminal domain|Peptidase M1, alanine aminopeptidase/leukotriene A4 hydrolase|Peptidase M1, membrane alanine aminopeptidase, N-terminal
Clado74	UM956_gene_10817|809|phosphoketolase 1|Probable phosphoketolase [Synechocystis sp. PCC 6803 substr. Kazusa]	IPR005593|IPR018969|IPR018970|IPR019789|IPR019790|IPR023962|IPR029061	Probable phosphoketolase|Thiamin diphosphate-binding fold|Xylulose 5-phosphate/Fructose 6-phosphate phosphoketolase|Xylulose 5-phosphate/Fructose 6-phosphate phosphoketolase, C-terminal|Xylulose 5-phosphate/Fructose 6-phosphate phosphoketolase, N-terminal|Xylulose 5-phosphate/Fructose 6-phosphate phosphoketolase, conserved site|Xylulose 5-phosphate/Fructose 6-phosphate phosphoketolase, thiamine d…	UM956_gene_10838|562|hypothetical protein|-	IPR001199|IPR005804|IPR012171	Cytochrome b5-like heme/steroid binding domain|Fatty acid desaturase, type 1|Fatty acid/sphingolipid desaturase	UM956_gene_12170|836|hypothetical protein|-	IPR005593|IPR018969|IPR018970|IPR019789|IPR029061	Thiamin diphosphate-binding fold|Xylulose 5-phosphate/Fructose 6-phosphate phosphoketolase|Xylulose 5-phosphate/Fructose 6-phosphate phosphoketolase, C-terminal|Xylulose 5-phosphate/Fructose 6-phosphate phosphoketolase, N-terminal|Xylulose 5-phosphate/Fructose 6-phosphate phosphoketolase, thiamine diphosphate binding site
Clado75	UM956_gene_3478|982|elongation factor 2|116 kDa U5 small nuclear ribonucleoprotein component	IPR000640|IPR000795|IPR004161|IPR005225|IPR005517|IPR009000|IPR009022|IPR014721|IPR020568|IPR027417	Elongation factor G, III-V domain|Elongation factor, GTP-binding domain|P-loop containing nucleoside triphosphate hydrolase|Ribosomal protein S5 domain 2-type fold|Ribosomal protein S5 domain 2-type fold, subgroup|Small GTP-binding protein domain|Translation elongation factor EFG, V domain|Translation elongation factor EFG/EF2, domain IV|Translation elongation factor EFTu/EF1A, domain 2|Translati…	UM956_gene_9086|1295|elongation factor 2|Elongation factor 2	IPR000640|IPR000795|IPR004161|IPR005225|IPR005517|IPR009000|IPR009022|IPR013216|IPR013705|IPR014721|IPR020568|IPR027417|IPR029063	Elongation factor G, III-V domain|Elongation factor, GTP-binding domain|Methyltransferase type 11|P-loop containing nucleoside triphosphate hydrolase|Ribosomal protein S5 domain 2-type fold|Ribosomal protein S5 domain 2-type fold, subgroup|S-adenosyl-L-methionine-dependent methyltransferase-like|Small GTP-binding protein domain|Sterol methyltransferase C-terminal|Translation elongation factor EFG…
Clado76	UM956_gene_8484|655|NAD+ kinase|-	IPR002504|IPR016064|IPR017437|IPR017438	ATP-NAD kinase, PpnK-type, all-beta|ATP-NAD kinase-like domain|Inorganic polyphosphate/ATP-NAD kinase|Inorganic polyphosphate/ATP-NAD kinase, domain 1	UM956_gene_7935|513|serine/threonine protein kinase|-	IPR002504|IPR016064|IPR017437|IPR017438	ATP-NAD kinase, PpnK-type, all-beta|ATP-NAD kinase-like domain|Inorganic polyphosphate/ATP-NAD kinase|Inorganic polyphosphate/ATP-NAD kinase, domain 1
Clado77	UM956_gene_1562|1137|hypothetical protein|-	IPR001736|IPR006367|IPR015679|IPR016040|IPR025202|IPR028162|IPR028281	NAD(P)-binding domain|Phospholipase D family|Phospholipase D-like domain|Phospholipase D/Transphosphatidylase|Sirohaem synthase, N-terminal|Siroheme biosynthesis protein Met8, C-terminal|Siroheme synthase, central domain	UM956_gene_3172|1252|phospholipase D|-	IPR001736|IPR015679	Phospholipase D family|Phospholipase D/Transphosphatidylase	UM956_gene_3214|834|hypothetical protein|-	IPR001736|IPR015679|IPR025202	Phospholipase D family|Phospholipase D-like domain|Phospholipase D/Transphosphatidylase
Clado78	UM956_gene_1934|548|hypothetical protein|-	IPR003663|IPR005828|IPR016196|IPR020846	General substrate transporter|Major facilitator superfamily domain|Major facilitator superfamily domain, general substrate transporter|Sugar/inositol transporter	UM956_gene_9288|732|propionyl-CoA carboxylase beta chain|-	IPR000022|IPR011762|IPR011763|IPR029045	Acetyl-coenzyme A carboxyltransferase, C-terminal|Acetyl-coenzyme A carboxyltransferase, N-terminal|Carboxyl transferase|ClpP/crotonase-like domain	UM956_gene_2831|493|propionyl-CoA carboxylase beta chain|-	IPR000022|IPR011763|IPR029045	Acetyl-coenzyme A carboxyltransferase, C-terminal|Carboxyl transferase|ClpP/crotonase-like domain	UM956_gene_9807|1056|propionyl-CoA carboxylase beta chain|-	IPR000022|IPR002938|IPR011762|IPR011763|IPR029045	Acetyl-coenzyme A carboxyltransferase, C-terminal|Acetyl-coenzyme A carboxyltransferase, N-terminal|Carboxyl transferase|ClpP/crotonase-like domain|Monooxygenase, FAD-binding
Clado79	UM956_gene_12084|317|hypothetical protein|-	IPR029063	S-adenosyl-L-methionine-dependent methyltransferase-like	UM956_gene_8958|332|hypothetical protein|-	IPR029063	S-adenosyl-L-methionine-dependent methyltransferase-like
Clado80	UM956_gene_1488|1353|hypothetical protein|-	IPR002110|IPR020683|IPR027417|IPR029058	Alpha/Beta hydrolase fold|Ankyrin repeat|Ankyrin repeat-containing domain|P-loop containing nucleoside triphosphate hydrolase	UM956_gene_9972|1251|hypothetical protein|-	IPR000845|IPR002110|IPR018017|IPR020683|IPR027417	Ankyrin repeat|Ankyrin repeat-containing domain|Nucleoside phosphorylase|Nucleoside phosphorylase domain|P-loop containing nucleoside triphosphate hydrolase	UM956_gene_139|1627|hypothetical protein|-	IPR000845|IPR002110|IPR020683|IPR027417	Ankyrin repeat|Ankyrin repeat-containing domain|Nucleoside phosphorylase domain|P-loop containing nucleoside triphosphate hydrolase
Clado81	UM956_gene_3938|1000|H+-transporting ATPase|Plasma membrane ATPase	IPR001757|IPR004014|IPR006534|IPR008250|IPR018303|IPR023214|IPR023298|IPR023299	Cation-transporting P-type ATPase|Cation-transporting P-type ATPase, N-terminal|H+ transporting P-type ATPase, subfamily IIIA|HAD-like domain|P-type ATPase, transmembrane domain|P-type ATPase, A domain|P-type ATPase, cytoplasmic domain N|P-type ATPase, phosphorylation site	UM956_gene_5154|987|plasma membrane ATPase|Plasma membrane ATPase	IPR001757|IPR004014|IPR006534|IPR008250|IPR018303|IPR023214|IPR023298|IPR023299	Cation-transporting P-type ATPase|Cation-transporting P-type ATPase, N-terminal|H+ transporting P-type ATPase, subfamily IIIA|HAD-like domain|P-type ATPase, transmembrane domain|P-type ATPase, A domain|P-type ATPase, cytoplasmic domain N|P-type ATPase, phosphorylation site
Clado82	UM956_gene_10944|670|copper amine oxidase 1|Copper amine oxidase 1 [Aspergillus niger]	IPR000269|IPR015798|IPR015800|IPR015801|IPR015802|IPR016182	Copper amine oxidase|Copper amine oxidase, C-terminal|Copper amine oxidase, N-terminal|Copper amine oxidase, N2-terminal|Copper amine oxidase, N2/N3-terminal|Copper amine oxidase, N3-terminal	UM956_gene_10993|703|primary-amine oxidase|-	IPR000269|IPR015798|IPR015800|IPR015801|IPR015802|IPR016182	Copper amine oxidase|Copper amine oxidase, C-terminal|Copper amine oxidase, N-terminal|Copper amine oxidase, N2-terminal|Copper amine oxidase, N2/N3-terminal|Copper amine oxidase, N3-terminal	UM956_gene_2027|710|primary-amine oxidase|Copper amine oxidase 1 [Aspergillus niger]	IPR000269|IPR015798|IPR015800|IPR015801|IPR015802|IPR016182	Copper amine oxidase|Copper amine oxidase, C-terminal|Copper amine oxidase, N-terminal|Copper amine oxidase, N2-terminal|Copper amine oxidase, N2/N3-terminal|Copper amine oxidase, N3-terminal	UM956_gene_7346|702|hypothetical protein|-	IPR000269|IPR015798|IPR015800|IPR015801|IPR016182	Copper amine oxidase|Copper amine oxidase, C-terminal|Copper amine oxidase, N-terminal|Copper amine oxidase, N2-terminal|Copper amine oxidase, N2/N3-terminal	UM956_gene_7765|690|primary-amine oxidase|-	IPR000269|IPR015798|IPR015800|IPR015801|IPR015802|IPR016182	Copper amine oxidase|Copper amine oxidase, C-terminal|Copper amine oxidase, N-terminal|Copper amine oxidase, N2-terminal|Copper amine oxidase, N2/N3-terminal|Copper amine oxidase, N3-terminal
Clado83	UM956_gene_1941|1106|ATPase|[NU+] prion formation protein 1 [Saccharomyces cerevisiae S288c]	IPR000953|IPR003439|IPR003593|IPR011989|IPR016024|IPR016197|IPR017871|IPR023780|IPR027417	AAA+ ATPase domain|ABC transporter, conserved site|ABC transporter-like|Armadillo-like helical|Armadillo-type fold|Chromo domain|Chromo domain-like|Chromo domain/shadow|P-loop containing nucleoside triphosphate hydrolase	UM956_gene_9081|1062|elongation factor 3|Elongation factor 3	IPR003439|IPR003593|IPR011989|IPR015688|IPR016024|IPR017871|IPR021133|IPR027417	AAA+ ATPase domain|ABC transporter, conserved site|ABC transporter-like|Armadillo-like helical|Armadillo-type fold|Elongation Factor 3|HEAT, type 2|P-loop containing nucleoside triphosphate hydrolase
Clado84	UM956_gene_2061|1193|Ca2+-transporting ATPase|-	IPR001757|IPR004014|IPR006068|IPR006408|IPR008250|IPR018303|IPR023214|IPR023298|IPR023299	Calcium-transporting P-type ATPase, subfamily IIB|Cation-transporting P-type ATPase|Cation-transporting P-type ATPase, C-terminal|Cation-transporting P-type ATPase, N-terminal|HAD-like domain|P-type ATPase, transmembrane domain|P-type ATPase, A domain|P-type ATPase, cytoplasmic domain N|P-type ATPase, phosphorylation site	UM956_gene_6361|1430|Ca2+-transporting ATPase|Calcium-transporting ATPase 2 [Schizosaccharomyces pombe 972h-]	IPR001757|IPR004014|IPR006068|IPR006408|IPR008250|IPR018303|IPR023214|IPR023298|IPR023299	Calcium-transporting P-type ATPase, subfamily IIB|Cation-transporting P-type ATPase|Cation-transporting P-type ATPase, C-terminal|Cation-transporting P-type ATPase, N-terminal|HAD-like domain|P-type ATPase, transmembrane domain|P-type ATPase, A domain|P-type ATPase, cytoplasmic domain N|P-type ATPase, phosphorylation site	UM956_gene_10046|1227|Ca2+-transporting ATPase|-	IPR001757|IPR004014|IPR006068|IPR006408|IPR008250|IPR018303|IPR023214|IPR023298|IPR023299	Calcium-transporting P-type ATPase, subfamily IIB|Cation-transporting P-type ATPase|Cation-transporting P-type ATPase, C-terminal|Cation-transporting P-type ATPase, N-terminal|HAD-like domain|P-type ATPase, transmembrane domain|P-type ATPase, A domain|P-type ATPase, cytoplasmic domain N|P-type ATPase, phosphorylation site
Clado85	UM956_gene_10346|479|aldehyde dehydrogenase (NAD+)|-	IPR015590|IPR016160|IPR016161|IPR016162|IPR016163|IPR029510	Aldehyde dehydrogenase domain|Aldehyde dehydrogenase, C-terminal|Aldehyde dehydrogenase, N-terminal|Aldehyde dehydrogenase, cysteine active site|Aldehyde dehydrogenase, glutamic acid active site|Aldehyde/histidinol dehydrogenase	UM956_gene_4546|2501|hypothetical protein|-	IPR011989|IPR015590|IPR016024|IPR016160|IPR016161|IPR016162|IPR016163|IPR029510	Aldehyde dehydrogenase domain|Aldehyde dehydrogenase, C-terminal|Aldehyde dehydrogenase, N-terminal|Aldehyde dehydrogenase, cysteine active site|Aldehyde dehydrogenase, glutamic acid active site|Aldehyde/histidinol dehydrogenase|Armadillo-like helical|Armadillo-type fold
Clado86	UM956_gene_10503|515|hypothetical protein|-	IPR003663|IPR005828|IPR005829|IPR016196|IPR020846	General substrate transporter|Major facilitator superfamily domain|Major facilitator superfamily domain, general substrate transporter|Sugar transporter, conserved site|Sugar/inositol transporter	UM956_gene_1404|550|hypothetical protein|-	IPR003663|IPR005828|IPR005829|IPR016196|IPR020846	General substrate transporter|Major facilitator superfamily domain|Major facilitator superfamily domain, general substrate transporter|Sugar transporter, conserved site|Sugar/inositol transporter	UM956_gene_8068|562|hypothetical protein|-	IPR003663|IPR005828|IPR005829|IPR016196|IPR020846	General substrate transporter|Major facilitator superfamily domain|Major facilitator superfamily domain, general substrate transporter|Sugar transporter, conserved site|Sugar/inositol transporter	UM956_gene_9139|547|hypothetical protein|-	IPR003663|IPR005828|IPR005829|IPR016196|IPR020846	General substrate transporter|Major facilitator superfamily domain|Major facilitator superfamily domain, general substrate transporter|Sugar transporter, conserved site|Sugar/inositol transporter
Clado87	UM956_gene_1152|930|hsp98-like protein|Heat shock protein hsp98	IPR001270|IPR003593|IPR003959|IPR004176|IPR018368|IPR019489|IPR023150|IPR027417|IPR028299	AAA+ ATPase domain|ATPase, AAA-type, core|Clp ATPase, C-terminal|Clp, N-terminal|ClpA/B family|ClpA/B, conserved site 1|ClpA/B, conserved site 2|Double Clp-N motif|P-loop containing nucleoside triphosphate hydrolase	UM956_gene_6295|786|heat shock protein 78, mitochondrial|Heat shock protein 78, mitochondrial	IPR001270|IPR003593|IPR003959|IPR018368|IPR019489|IPR027417|IPR028299	AAA+ ATPase domain|ATPase, AAA-type, core|Clp ATPase, C-terminal|ClpA/B family|ClpA/B, conserved site 1|ClpA/B, conserved site 2|P-loop containing nucleoside triphosphate hydrolase
Clado88	UM956_gene_2506|829|dynamin GTPase|Vacuolar protein sorting-associated protein 1 [Schizosaccharomyces pombe 972h-]	IPR000375|IPR001401|IPR003130|IPR019762|IPR020850|IPR022812|IPR027417	Dynamin GTPase effector|Dynamin central domain|Dynamin superfamily|Dynamin, GTPase domain|Dynamin, GTPase region, conserved site|GTPase effector domain, GED|P-loop containing nucleoside triphosphate hydrolase	UM956_gene_8203|806|dynamin GTPase|Dynamin-related protein DNM1 [Saccharomyces cerevisiae S288c]	IPR000375|IPR001401|IPR003130|IPR019762|IPR020850|IPR022812|IPR027417	Dynamin GTPase effector|Dynamin central domain|Dynamin superfamily|Dynamin, GTPase domain|Dynamin, GTPase region, conserved site|GTPase effector domain, GED|P-loop containing nucleoside triphosphate hydrolase
Clado89	UM956_gene_5428|415|ATP-dependent RNA helicase eIF4A|ATP-dependent RNA helicase eIF4A	IPR000629|IPR001650|IPR011545|IPR014001|IPR014014|IPR027417	DNA/RNA helicase, DEAD/DEAH box type, N-terminal|Helicase, C-terminal|Helicase, superfamily 1/2, ATP-binding domain|P-loop containing nucleoside triphosphate hydrolase|RNA helicase, ATP-dependent, DEAD-box, conserved site|RNA helicase, DEAD-box type, Q motif	UM956_gene_8482|399|ATP-dependent RNA helicase fal1|ATP-dependent RNA helicase fal1 [Sclerotinia sclerotiorum 1980 UF-70]	IPR000629|IPR001650|IPR011545|IPR014001|IPR014014|IPR027417	DNA/RNA helicase, DEAD/DEAH box type, N-terminal|Helicase, C-terminal|Helicase, superfamily 1/2, ATP-binding domain|P-loop containing nucleoside triphosphate hydrolase|RNA helicase, ATP-dependent, DEAD-box, conserved site|RNA helicase, DEAD-box type, Q motif
Clado90	UM956_gene_10571|747|hypothetical protein|-	IPR002553|IPR011989|IPR016024|IPR016342|IPR026739	AP complex subunit beta|AP-1, 2,4 complex subunit beta|Armadillo-like helical|Armadillo-type fold|Clathrin/coatomer adaptor, adaptin-like, N-terminal	UM956_gene_5348|700|hypothetical protein|-	IPR002553|IPR011989|IPR016024|IPR016342|IPR026739	AP complex subunit beta|AP-1, 2,4 complex subunit beta|Armadillo-like helical|Armadillo-type fold|Clathrin/coatomer adaptor, adaptin-like, N-terminal
Clado91	UM956_gene_8846|103|-|Histone H4.2 [Talaromyces funiculosus]	IPR001951|IPR007125|IPR009072|IPR019809	Histone H4|Histone H4, conserved site|Histone core|Histone-fold	UM956_gene_3380|103|histone H4, partial|Histone H4.1 [Aspergillus nidulans FGSC A4]	IPR001951|IPR007125|IPR009072|IPR019809	Histone H4|Histone H4, conserved site|Histone core|Histone-fold
Clado92	UM956_gene_9091|601|hypothetical protein|-	IPR001117|IPR002355|IPR008972|IPR011706|IPR011707	Cupredoxin|Multicopper oxidase, copper-binding site|Multicopper oxidase, type 1|Multicopper oxidase, type 2|Multicopper oxidase, type 3
Clado93	UM956_gene_11031|576|MFS transporter, PHS family, inorganic phosphate transporter|Repressible high-affinity phosphate permease [Neurospora crassa OR74A]	IPR004738|IPR005828|IPR005829|IPR016196|IPR020846	General substrate transporter|Major facilitator superfamily domain|Major facilitator superfamily domain, general substrate transporter|Phosphate permease|Sugar transporter, conserved site	UM956_gene_657|678|MFS transporter, PHS family, inorganic phosphate transporter|-	IPR005828|IPR005829|IPR016196|IPR020846	General substrate transporter|Major facilitator superfamily domain|Major facilitator superfamily domain, general substrate transporter|Sugar transporter, conserved site
Clado94	UM956_gene_4136|593|MFS transporter, AGZA family, xanthine/uracil permease|Putative xanthine/uracil permease C887.17 [Schizosaccharomyces pombe 972h-]	IPR006043	Xanthine/uracil/vitamin C permease
Clado95	UM956_gene_4964|1980|hypothetical protein|Pre-mRNA-splicing factor brr2	IPR000008|IPR001650|IPR003593|IPR004179|IPR011545|IPR014001|IPR014756|IPR027417	AAA+ ATPase domain|C2 domain|DNA/RNA helicase, DEAD/DEAH box type, N-terminal|Helicase, C-terminal|Helicase, superfamily 1/2, ATP-binding domain|Immunoglobulin E-set|P-loop containing nucleoside triphosphate hydrolase|Sec63 domain	UM956_gene_5680|2028|hypothetical protein|Antiviral helicase SLH1	IPR000008|IPR001650|IPR003593|IPR004179|IPR011545|IPR014001|IPR014756|IPR027417	AAA+ ATPase domain|C2 domain|DNA/RNA helicase, DEAD/DEAH box type, N-terminal|Helicase, C-terminal|Helicase, superfamily 1/2, ATP-binding domain|Immunoglobulin E-set|P-loop containing nucleoside triphosphate hydrolase|Sec63 domain
Clado96	UM956_gene_9576|533|hypothetical protein|-	IPR003663|IPR005828|IPR005829|IPR016196|IPR020846	General substrate transporter|Major facilitator superfamily domain|Major facilitator superfamily domain, general substrate transporter|Sugar transporter, conserved site|Sugar/inositol transporter	UM956_gene_9910|531|hypothetical protein|-	IPR003663|IPR005828|IPR016196|IPR020846	General substrate transporter|Major facilitator superfamily domain|Major facilitator superfamily domain, general substrate transporter|Sugar/inositol transporter
Clado97	UM956_gene_520|684|choline dehydrogenase|-	IPR000172|IPR007867|IPR012132	Glucose-methanol-choline oxidoreductase|Glucose-methanol-choline oxidoreductase, C-terminal|Glucose-methanol-choline oxidoreductase, N-terminal
Clado98	UM956_gene_3597|902|beta-mannosidase|-	IPR006102|IPR006104|IPR008979|IPR013781|IPR013812|IPR017853|IPR028369	Beta mannosidase|Galactose-binding domain-like|Glycoside hydrolase, catalytic domain|Glycoside hydrolase, family 2, immunoglobulin-like beta-sandwich|Glycoside hydrolase, family 2/20, immunoglobulin-like beta-sandwich domain|Glycoside hydrolase, superfamily|Glycosyl hydrolases family 2, sugar binding domain	UM956_gene_3633|862|beta-mannosidase B|Beta-mannosidase B	IPR006102|IPR006104|IPR008979|IPR013781|IPR013812|IPR017853|IPR028369	Beta mannosidase|Galactose-binding domain-like|Glycoside hydrolase, catalytic domain|Glycoside hydrolase, family 2, immunoglobulin-like beta-sandwich|Glycoside hydrolase, family 2/20, immunoglobulin-like beta-sandwich domain|Glycoside hydrolase, superfamily|Glycosyl hydrolases family 2, sugar binding domain	UM956_gene_6946|899|hypothetical protein|-	IPR006102|IPR006104|IPR008979|IPR013781|IPR013812|IPR017853|IPR028369	Beta mannosidase|Galactose-binding domain-like|Glycoside hydrolase, catalytic domain|Glycoside hydrolase, family 2, immunoglobulin-like beta-sandwich|Glycoside hydrolase, family 2/20, immunoglobulin-like beta-sandwich domain|Glycoside hydrolase, superfamily|Glycosyl hydrolases family 2, sugar binding domain
Clado99	UM956_gene_5712|489|alkanesulfonate monooxygenase|-	IPR011251|IPR016215	Luciferase-like domain|Nitrilotriacetate monooxygenase component A/pristinamycin IIA synthase subunit A	UM956_gene_5249|487|hypothetical protein|-	IPR011251|IPR016215	Luciferase-like domain|Nitrilotriacetate monooxygenase component A/pristinamycin IIA synthase subunit A
Clado100	UM956_gene_4357|459|mannan endo-1,6-alpha-mannosidase|-	IPR005198|IPR008928|IPR012341|IPR014480	Glycoside hydrolase, family 76|Mannan endo-1,6-alpha-mannosidase|Six-hairpin glycosidase|Six-hairpin glycosidase-like
Clado101	UM956_gene_1044|560|hypothetical protein|-	IPR010730	Heterokaryon incompatibility	UM956_gene_5384|632|hypothetical protein|-	IPR010730	Heterokaryon incompatibility
Clado103	UM956_gene_10273|583|MFS transporter, SP family, sugar:H+ symporter|-	IPR003663|IPR005828|IPR005829|IPR016196|IPR020846	General substrate transporter|Major facilitator superfamily domain|Major facilitator superfamily domain, general substrate transporter|Sugar transporter, conserved site|Sugar/inositol transporter	UM956_gene_2199|524|MFS transporter, SP family, sugar:H+ symporter|-	IPR003663|IPR005828|IPR005829|IPR016196|IPR020846	General substrate transporter|Major facilitator superfamily domain|Major facilitator superfamily domain, general substrate transporter|Sugar transporter, conserved site|Sugar/inositol transporter
Clado104	UM956_gene_10792|491|serine hydroxymethyltransferase, cytosolic|Serine hydroxymethyltransferase, cytosolic	IPR001085|IPR015421|IPR015422|IPR015424|IPR019798	Pyridoxal phosphate-dependent transferase|Pyridoxal phosphate-dependent transferase, major region, subdomain 1|Pyridoxal phosphate-dependent transferase, major region, subdomain 2|Serine hydroxymethyltransferase|Serine hydroxymethyltransferase, pyridoxal phosphate binding site	UM956_gene_6751|531|serine hydroxymethyltransferase, mitochondrial|Putative serine hydroxymethyltransferase, mitochondrial	IPR001085|IPR015421|IPR015422|IPR015424|IPR019798	Pyridoxal phosphate-dependent transferase|Pyridoxal phosphate-dependent transferase, major region, subdomain 1|Pyridoxal phosphate-dependent transferase, major region, subdomain 2|Serine hydroxymethyltransferase|Serine hydroxymethyltransferase, pyridoxal phosphate binding site
Clado105	UM956_gene_11010|1167|prostaglandin-endoperoxide synthase 1|Linoleate 10R-lipoxygenase	IPR001128|IPR002007|IPR010255|IPR019791	Cytochrome P450|Haem peroxidase|Haem peroxidase, animal|Haem peroxidase, animal, subgroup	UM956_gene_376|1141|hypothetical protein|-	IPR001128|IPR002007|IPR010255|IPR019791	Cytochrome P450|Haem peroxidase|Haem peroxidase, animal|Haem peroxidase, animal, subgroup	UM956_gene_9279|1067|hypothetical protein|-	IPR001128|IPR002007|IPR010255|IPR019791	Cytochrome P450|Haem peroxidase|Haem peroxidase, animal|Haem peroxidase, animal, subgroup
Clado106	UM956_gene_12012|403|aryl-alcohol dehydrogenase AAD14|Putative aryl-alcohol dehydrogenase AAD14 [Saccharomyces cerevisiae S288c]	IPR001395|IPR023210	Aldo/keto reductase|NADP-dependent oxidoreductase domain	UM956_gene_20|379|hypothetical protein|Putative aryl-alcohol dehydrogenase AAD14 [Saccharomyces cerevisiae S288c]	IPR001395|IPR023210	Aldo/keto reductase|NADP-dependent oxidoreductase domain	UM956_gene_7544|404|alcohol dehydrogenase|Norsolorinic acid reductase A	IPR001395|IPR023210	Aldo/keto reductase|NADP-dependent oxidoreductase domain
Clado107	UM956_gene_4293|621|hypothetical protein|-	IPR000172|IPR007867|IPR012132	Glucose-methanol-choline oxidoreductase|Glucose-methanol-choline oxidoreductase, C-terminal|Glucose-methanol-choline oxidoreductase, N-terminal	UM956_gene_5064|623|hypothetical protein|-	IPR000172|IPR007867|IPR012132	Glucose-methanol-choline oxidoreductase|Glucose-methanol-choline oxidoreductase, C-terminal|Glucose-methanol-choline oxidoreductase, N-terminal	UM956_gene_7149|619|hypothetical protein|-	IPR000172|IPR007867|IPR012132	Glucose-methanol-choline oxidoreductase|Glucose-methanol-choline oxidoreductase, C-terminal|Glucose-methanol-choline oxidoreductase, N-terminal
Clado108	UM956_gene_9547|1237|hypothetical protein|-	IPR000008	C2 domain	UM956_gene_1641|1338|hypothetical protein|-	IPR000008	C2 domain
Clado109	UM956_gene_6803|936|trehalose 6-phosphate synthase|-	IPR001830|IPR003337|IPR006379|IPR023214	Glycosyl transferase, family 20|HAD-like domain|HAD-superfamily hydrolase, subfamily IIB|Trehalose-phosphatase	UM956_gene_7091|1103|DNA mismatch repair protein MSH3|DNA mismatch repair protein msh3	IPR000432|IPR007695|IPR007696|IPR007860|IPR007861|IPR016151|IPR027417	DNA mismatch repair protein MutS, C-terminal|DNA mismatch repair protein MutS, N-terminal|DNA mismatch repair protein MutS, clamp|DNA mismatch repair protein MutS, connector domain|DNA mismatch repair protein MutS, core|DNA mismatch repair protein MutS-like, N-terminal|P-loop containing nucleoside triphosphate hydrolase
Clado110	UM956_gene_5152|468|citrate synthase, mitochondrial|Citrate synthase, mitochondrial	IPR002020|IPR010109|IPR016141|IPR016142|IPR019810	Citrate synthase active site|Citrate synthase, eukaryotic|Citrate synthase-like|Citrate synthase-like, core|Citrate synthase-like, large alpha subdomain	UM956_gene_1943|468|2-methylcitrate synthase, mitochondrial|2-methylcitrate synthase, mitochondrial	IPR002020|IPR016141|IPR016142|IPR019810	Citrate synthase active site|Citrate synthase-like|Citrate synthase-like, core|Citrate synthase-like, large alpha subdomain
Clado112	UM956_gene_12040|1923|alpha amylase|-	IPR006218|IPR006219|IPR008928|IPR010401|IPR013781|IPR013785|IPR017853|IPR029436	Aldolase-type TIM barrel|DAHP synthetase I/KDSA|DHAP synthase, class 1|Eukaryotic glycogen debranching enzyme, N-terminal domain|Glycogen debranching enzyme|Glycoside hydrolase, catalytic domain|Glycoside hydrolase, superfamily|Six-hairpin glycosidase-like
Clado113	UM956_gene_1335|554|hypothetical protein|Pre-mRNA-splicing factor slu7 [Aspergillus fumigatus Af293]	IPR021715	Pre-mRNA splicing Prp18-interacting factor	UM956_gene_11867|1059|hypothetical protein|-	IPR002558|IPR008942|IPR011417|IPR013809	AP180 N-terminal homology (ANTH) domain|ENTH/VHS|Epsin-like, N-terminal|I/LWEQ domain
Clado114	UM956_gene_8018|690|ATP-citrate synthase subunit 1|Probable ATP-citrate synthase subunit 1	IPR002020|IPR003781|IPR005810|IPR005811|IPR016040|IPR016102|IPR016141|IPR016142|IPR016143|IPR017440|IPR017866	ATP-citrate lyase/succinyl-CoA ligase|ATP-citrate lyase/succinyl-CoA ligase, active site|Citrate synthase-like|Citrate synthase-like, core|Citrate synthase-like, large alpha subdomain|Citrate synthase-like, small alpha subdomain|CoA-binding|NAD(P)-binding domain|Succinyl-CoA ligase, alpha subunit|Succinyl-CoA synthetase, beta subunit, conserved site|Succinyl-CoA synthetase-like	UM956_gene_8017|484|ATP-citrate synthase subunit 2|Probable ATP-citrate synthase subunit 2	IPR013650|IPR013816|IPR016102	ATP-grasp fold, subdomain 2|ATP-grasp fold, succinyl-CoA synthetase-type|Succinyl-CoA synthetase-like
Clado115	UM956_gene_10489|839|DNA repair and recombination protein RAD54 and RAD54-like protein|DNA repair protein rhp54	IPR000330|IPR001650|IPR013967|IPR014001|IPR027417	Helicase, C-terminal|Helicase, superfamily 1/2, ATP-binding domain|P-loop containing nucleoside triphosphate hydrolase|Rad54, N-terminal|SNF2-related	UM956_gene_7260|789|hypothetical protein|-	IPR013167	Conserved oligomeric Golgi complex, subunit 4
Clado116	UM956_gene_10009|738|tryptophan synthase|Tryptophan synthase [Neurospora crassa OR74A]	IPR001926|IPR002028|IPR006653|IPR006654|IPR011060|IPR013785|IPR018204|IPR023026	Aldolase-type TIM barrel|Ribulose-phosphate binding barrel|Tryptophan synthase beta chain/beta chain-like|Tryptophan synthase beta subunit-like PLP-dependent enzymes superfamily|Tryptophan synthase, alpha chain|Tryptophan synthase, alpha chain, active site|Tryptophan synthase, beta chain|Tryptophan synthase, beta chain, conserved site	UM956_gene_1276|946|hypothetical protein|Uncharacterized transporter C3B8.04c [Schizosaccharomyces pombe 972h-]	IPR001898|IPR004331	SPX, N-terminal|Sodium/sulphate symporter
Clado117	UM956_gene_5698|574|protein kinase C substrate 80K-H|-	IPR002172|IPR009011|IPR026874|IPR028146	Glucosidase 2 subunit beta|Glucosidase II beta subunit, N-terminal|Low-density lipoprotein (LDL) receptor class A repeat|Mannose-6-phosphate receptor binding domain	UM956_gene_9992|516|hypothetical protein|-	IPR027372	Phytase-like domain
Clado118	UM956_gene_3895|572|hypothetical protein|-	IPR011701|IPR016196	Major facilitator superfamily|Major facilitator superfamily domain, general substrate transporter	UM956_gene_7571|593|hypothetical protein|-	IPR011701|IPR016196|IPR020846	Major facilitator superfamily|Major facilitator superfamily domain|Major facilitator superfamily domain, general substrate transporter
Clado119	UM956_gene_11506|602|dihydroxy-acid dehydratase|Putative dihydroxy-acid dehydratase, mitochondrial	IPR000581|IPR004404|IPR015928|IPR020558	Aconitase/3-isopropylmalate dehydratase, swivel|Dihydroxy-acid dehydratase|Dihydroxy-acid/6-phosphogluconate dehydratase|Dihydroxy-acid/6-phosphogluconate dehydratase, conserved site	UM956_gene_6838|614|dihydroxy-acid dehydratase, mitochondrial|Putative dihydroxy-acid dehydratase, mitochondrial	IPR000581|IPR004404|IPR015928|IPR020558	Aconitase/3-isopropylmalate dehydratase, swivel|Dihydroxy-acid dehydratase|Dihydroxy-acid/6-phosphogluconate dehydratase|Dihydroxy-acid/6-phosphogluconate dehydratase, conserved site
Clado120	UM956_gene_12239|539|phosphate-repressible phosphate permease|Phosphate-repressible phosphate permease pho-4 [Neurospora crassa OR74A]	IPR001204	Phosphate transporter	UM956_gene_32|562|PiT family inorganic phosphate transporter|Phosphate-repressible phosphate permease pho-4 [Neurospora crassa OR74A]	IPR000048|IPR001204	IQ motif, EF-hand binding site|Phosphate transporter	UM956_gene_1766|571|PiT family inorganic phosphate transporter|-	IPR001204	Phosphate transporter
Clado121	UM956_gene_11806|599|hypothetical protein|-	IPR000873|IPR020845|IPR025110	AMP-binding enzyme C-terminal domain|AMP-binding, conserved site|AMP-dependent synthetase/ligase	UM956_gene_6793|599|hypothetical protein|-	IPR000873|IPR020845|IPR025110	AMP-binding enzyme C-terminal domain|AMP-binding, conserved site|AMP-dependent synthetase/ligase	UM956_gene_8977|547|hypothetical protein|-	IPR000873|IPR020845|IPR025110	AMP-binding enzyme C-terminal domain|AMP-binding, conserved site|AMP-dependent synthetase/ligase	UM956_gene_12048|539|hypothetical protein|-	IPR000873|IPR020845|IPR025110	AMP-binding enzyme C-terminal domain|AMP-binding, conserved site|AMP-dependent synthetase/ligase
Clado122	UM956_gene_2288|459|acetyl-CoA acyltransferase|Non-specific lipid-transfer protein	IPR016038|IPR016039|IPR020613|IPR020615|IPR020616|IPR020617	Thiolase, C-terminal|Thiolase, N-terminal|Thiolase, acyl-enzyme intermediate active site|Thiolase, conserved site|Thiolase-like|Thiolase-like, subgroup	UM956_gene_265|459|acetyl-CoA acyltransferase|Non-specific lipid-transfer protein	IPR013751|IPR016038|IPR016039|IPR020613|IPR020617	3-Oxoacyl-[acyl-carrier-protein (ACP)] synthase III|Thiolase, C-terminal|Thiolase, conserved site|Thiolase-like|Thiolase-like, subgroup	UM956_gene_5737|472|sterol carrier protein 2|Non-specific lipid-transfer protein	IPR016038|IPR016039|IPR020613|IPR020615|IPR020616|IPR020617	Thiolase, C-terminal|Thiolase, N-terminal|Thiolase, acyl-enzyme intermediate active site|Thiolase, conserved site|Thiolase-like|Thiolase-like, subgroup	UM956_gene_6493|460|acetyl-CoA acyltransferase|Non-specific lipid-transfer protein	IPR016038|IPR016039|IPR020613|IPR020617	Thiolase, C-terminal|Thiolase, conserved site|Thiolase-like|Thiolase-like, subgroup	UM956_gene_9683|457|sterol carrier protein 2|Non-specific lipid-transfer protein	IPR016038|IPR016039|IPR020613|IPR020615|IPR020616|IPR020617	Thiolase, C-terminal|Thiolase, N-terminal|Thiolase, acyl-enzyme intermediate active site|Thiolase, conserved site|Thiolase-like|Thiolase-like, subgroup
Clado123	UM956_gene_1041|567|hypothetical protein|-	-	-	UM956_gene_2682|585|hypothetical protein|-	-	-	UM956_gene_319|568|hypothetical protein|-	IPR000960	Flavin monooxygenase FMO	UM956_gene_3347|568|hypothetical protein|-	-	-	UM956_gene_8950|571|hypothetical protein|-	IPR000960	Flavin monooxygenase FMO
Clado124	UM956_gene_10260|1099|hypothetical protein|-	IPR001128|IPR002401|IPR017972	Cytochrome P450|Cytochrome P450, E-class, group I|Cytochrome P450, conserved site	UM956_gene_11409|583|hypothetical protein|-	IPR000960	Flavin monooxygenase FMO	UM956_gene_2215|580|hypothetical protein|-	IPR000960	Flavin monooxygenase FMO	UM956_gene_240|668|hypothetical protein|-	-	-	UM956_gene_3659|623|hypothetical protein|-	-	-
Clado125	UM956_gene_10073|852|hypothetical protein|-	IPR019154	Arb2 domain
Clado126	UM956_gene_9586|366|aspartate-semialdehyde dehydrogenase|Probable aspartate-semialdehyde dehydrogenase	IPR000534|IPR005676|IPR012080|IPR012280|IPR016040	Aspartate-semialdehyde dehydrogenase|Aspartate-semialdehyde dehydrogenase, peptidoglycan lacking|NAD(P)-binding domain|Semialdehyde dehydrogenase, NAD-binding|Semialdehyde dehydrogenase, dimerisation domain	UM956_gene_4360|891|protein Arg-6, mitochondrial|Protein arg-6, mitochondrial	IPR000534|IPR000706|IPR001048|IPR004662|IPR006855|IPR011241|IPR016040|IPR023013	Acetylglutamate kinase|Aspartate/glutamate/uridylate kinase|Domain of unknown function DUF619|N-acetyl-gamma-glutamyl-phosphate reductase, active site|N-acetyl-gamma-glutamyl-phosphate reductase, type 1|NAD(P)-binding domain|NAGK-NAGSA, bifunctional|Semialdehyde dehydrogenase, NAD-binding
Clado127	UM956_gene_3541|322|hypothetical protein|-	IPR007568	RTA-like protein	UM956_gene_4499|349|hypothetical protein|-	IPR007568	RTA-like protein	UM956_gene_7110|307|hypothetical protein|-	IPR007568	RTA-like protein
Clado128	UM956_gene_7824|1060|hypothetical protein|-	IPR000873|IPR009081|IPR013120|IPR016040|IPR020806|IPR020845	AMP-binding, conserved site|AMP-dependent synthetase/ligase|Acyl carrier protein-like|Male sterility, NAD-binding|NAD(P)-binding domain|Polyketide synthase, phosphopantetheine-binding domain
Clado129	UM956_gene_8333|257|-|-	IPR001944|IPR008979|IPR025300	Beta-galactosidase jelly roll domain|Galactose-binding domain-like|Glycoside hydrolase, family 35
Clado130	UM956_gene_10400|1445|hypothetical protein|-	IPR001140|IPR003439|IPR003593|IPR011527|IPR017871|IPR027417	AAA+ ATPase domain|ABC transporter type 1, transmembrane domain|ABC transporter, conserved site|ABC transporter, transmembrane domain|ABC transporter-like|P-loop containing nucleoside triphosphate hydrolase
Clado131	UM956_gene_9681|447|oxidoreductase|-	IPR001155|IPR013785	Aldolase-type TIM barrel|NADH:flavin oxidoreductase/NADH oxidase, N-terminal	UM956_gene_2210|366|hypothetical protein|-	IPR001155|IPR013785	Aldolase-type TIM barrel|NADH:flavin oxidoreductase/NADH oxidase, N-terminal
Clado132	UM956_gene_8621|263|hypothetical protein|-	IPR001087|IPR013831	Lipase, GDSL|SGNH hydrolase-type esterase domain	UM956_gene_5767|542|hypothetical protein|-	IPR005123	Oxoglutarate/iron-dependent dioxygenase
Clado133	UM956_gene_9781|1597|hypothetical protein|-	IPR001394|IPR006615|IPR018200|IPR028889	Peptidase C19, ubiquitin carboxyl-terminal hydrolase|Peptidase C19, ubiquitin carboxyl-terminal hydrolase, conserved site|Peptidase C19, ubiquitin-specific peptidase, DUSP domain|Ubiquitin carboxyl-terminal hydrolase-like domain	UM956_gene_3291|1100|insulysin|-	IPR007863|IPR011237|IPR011249|IPR011765	Metalloenzyme, LuxS/M16 peptidase-like|Peptidase M16 domain|Peptidase M16, C-terminal domain|Peptidase M16, N-terminal
Clado134	UM956_gene_10519|2024|hypothetical protein|-	IPR024990	Anaphase-promoting complex subunit 1	UM956_gene_10025|592|hypothetical protein|-	IPR004299	Membrane bound O-acyl transferase, MBOAT
Clado135	UM956_gene_8110|1126|conserved hypothetical protein|-	IPR003663|IPR005828|IPR005829|IPR016196|IPR016624|IPR020846	General substrate transporter|Major facilitator superfamily domain|Major facilitator superfamily domain, general substrate transporter|Sugar transporter, conserved site|Sugar/inositol transporter|Uncharacterised conserved protein UCP014753	UM956_gene_6603|535|hypothetical protein|-	IPR003663|IPR005828|IPR005829|IPR016196|IPR020846	General substrate transporter|Major facilitator superfamily domain|Major facilitator superfamily domain, general substrate transporter|Sugar transporter, conserved site|Sugar/inositol transporter
Clado136	UM956_gene_8422|1401|hypothetical protein|Heat shock protein hsp88 [Neurospora crassa OR74A]	IPR013126|IPR018181|IPR029044|IPR029047|IPR029048	Heat shock protein 70 family|Heat shock protein 70, conserved site|Heat shock protein 70kD, C-terminal domain|Heat shock protein 70kD, peptide-binding domain|Nucleotide-diphospho-sugar transferases
Clado137	UM956_gene_415|575|NAD-dependent aldehyde dehydrogenase|-	IPR015590|IPR016161|IPR016162|IPR016163|IPR029510	Aldehyde dehydrogenase domain|Aldehyde dehydrogenase, C-terminal|Aldehyde dehydrogenase, N-terminal|Aldehyde dehydrogenase, glutamic acid active site|Aldehyde/histidinol dehydrogenase	UM956_gene_9230|1036|hypothetical protein|-	IPR002099|IPR003594|IPR013507|IPR014721|IPR014762|IPR014790|IPR020568|IPR028831	DNA mismatch repair protein Pms1/Pms2|DNA mismatch repair protein family|DNA mismatch repair protein, C-terminal|DNA mismatch repair, conserved site|Histidine kinase-like ATPase, ATP-binding domain|MutL, C-terminal, dimerisation|Ribosomal protein S5 domain 2-type fold|Ribosomal protein S5 domain 2-type fold, subgroup
Clado138	UM956_gene_873|1280|hypothetical protein|-	-	-	UM956_gene_8656|439|hypothetical protein|-	IPR001327|IPR013027|IPR023753	FAD-dependent pyridine nucleotide-disulphide oxidoreductase|Pyridine nucleotide-disulphide oxidoreductase, FAD/NAD(P)-binding domain|Pyridine nucleotide-disulphide oxidoreductase, NAD-binding domain
Clado139	UM956_gene_3569|409|argininosuccinate synthase|Argininosuccinate synthase	IPR001518|IPR014729|IPR018223|IPR023434|IPR024074	Argininosuccinate synthase|Argininosuccinate synthase, conserved site|Argininosuccinate synthase, type 1 subfamily|Argininosuccinate synthetase, catalytic/multimerisation domain body|Rossmann-like alpha/beta/alpha sandwich fold	UM956_gene_8551|1102|hypothetical protein|-	IPR001394|IPR001763|IPR028889	Peptidase C19, ubiquitin carboxyl-terminal hydrolase|Rhodanese-like domain|Ubiquitin carboxyl-terminal hydrolase-like domain
Clado140	UM956_gene_10940|1049|hypothetical protein|-	IPR001128|IPR001433|IPR002401|IPR003097|IPR008254|IPR017927|IPR017938|IPR017972|IPR023173|IPR023206|IPR029039	Bifunctional cytochrome P450/NADPH--cytochrome P450 reductase|Cytochrome P450|Cytochrome P450, E-class, group I|Cytochrome P450, conserved site|FAD-binding, type 1|Ferredoxin reductase-type FAD-binding domain|Flavodoxin/nitric oxide synthase|Flavoprotein-like|NADPH-cytochrome p450 reductase, FAD-binding, alpha-helical domain-3|Oxidoreductase FAD/NAD(P)-binding|Riboflavin synthase-like beta-barrel
Clado141	UM956_gene_1958|690|hypothetical protein|-	IPR002655|IPR006091|IPR009075|IPR009100|IPR012258|IPR013786|IPR029320	Acyl-CoA dehydrogenase/oxidase C-terminal|Acyl-CoA dehydrogenase/oxidase, N-terminal|Acyl-CoA dehydrogenase/oxidase, N-terminal and middle domain|Acyl-CoA oxidase|Acyl-CoA oxidase, C-terminal|Acyl-CoA oxidase/dehydrogenase, central domain|Acyl-coenzyme A oxidase, N-terminal	UM956_gene_6590|698|acyl-CoA oxidase|-	IPR002655|IPR006091|IPR009075|IPR009100|IPR012258|IPR013786|IPR029320	Acyl-CoA dehydrogenase/oxidase C-terminal|Acyl-CoA dehydrogenase/oxidase, N-terminal|Acyl-CoA dehydrogenase/oxidase, N-terminal and middle domain|Acyl-CoA oxidase|Acyl-CoA oxidase, C-terminal|Acyl-CoA oxidase/dehydrogenase, central domain|Acyl-coenzyme A oxidase, N-terminal	UM956_gene_9183|707|hypothetical protein|-	IPR002655|IPR006091|IPR009075|IPR009100|IPR012258|IPR013786|IPR029320	Acyl-CoA dehydrogenase/oxidase C-terminal|Acyl-CoA dehydrogenase/oxidase, N-terminal|Acyl-CoA dehydrogenase/oxidase, N-terminal and middle domain|Acyl-CoA oxidase|Acyl-CoA oxidase, C-terminal|Acyl-CoA oxidase/dehydrogenase, central domain|Acyl-coenzyme A oxidase, N-terminal	UM956_gene_8875|764|acyl-CoA oxidase|-	IPR002655|IPR006091|IPR009075|IPR009100|IPR012258|IPR013786|IPR016038|IPR016039|IPR020613|IPR020617|IPR029320	Acyl-CoA dehydrogenase/oxidase C-terminal|Acyl-CoA dehydrogenase/oxidase, N-terminal|Acyl-CoA dehydrogenase/oxidase, N-terminal and middle domain|Acyl-CoA oxidase|Acyl-CoA oxidase, C-terminal|Acyl-CoA oxidase/dehydrogenase, central domain|Acyl-coenzyme A oxidase, N-terminal|Thiolase, C-terminal|Thiolase, conserved site|Thiolase-like|Thiolase-like, subgroup
Clado143	UM956_gene_190|536|hypothetical protein|Probable glucose transporter rco-3 [Neurospora crassa OR74A]	IPR003663|IPR005828|IPR005829|IPR016196|IPR020846	General substrate transporter|Major facilitator superfamily domain|Major facilitator superfamily domain, general substrate transporter|Sugar transporter, conserved site|Sugar/inositol transporter
Clado144	UM956_gene_808|769|hypothetical protein|Probable exo-1,4-beta-xylosidase bxlB	IPR001764|IPR002772|IPR017853|IPR026892	Glycoside hydrolase family 3|Glycoside hydrolase family 3 C-terminal domain|Glycoside hydrolase, family 3, N-terminal|Glycoside hydrolase, superfamily
Clado145	UM956_gene_11706|564|hypothetical protein|-	IPR000873|IPR020845|IPR025110	AMP-binding enzyme C-terminal domain|AMP-binding, conserved site|AMP-dependent synthetase/ligase	UM956_gene_4118|1728|hypothetical protein|-	IPR000873|IPR003395|IPR020845|IPR025110|IPR027131|IPR027417	AMP-binding enzyme C-terminal domain|AMP-binding, conserved site|AMP-dependent synthetase/ligase|P-loop containing nucleoside triphosphate hydrolase|RecF/RecN/SMC, N-terminal|Structural maintenance of chromosomes protein 5
Clado146	UM956_gene_1440|596|hypothetical protein|-	IPR003663|IPR005828|IPR005829|IPR016196|IPR020846	General substrate transporter|Major facilitator superfamily domain|Major facilitator superfamily domain, general substrate transporter|Sugar transporter, conserved site|Sugar/inositol transporter	UM956_gene_9422|527|hypothetical protein|-	IPR003663|IPR005828|IPR005829|IPR016196|IPR020846	General substrate transporter|Major facilitator superfamily domain|Major facilitator superfamily domain, general substrate transporter|Sugar transporter, conserved site|Sugar/inositol transporter	UM956_gene_4940|529|hypothetical protein|-	IPR003663|IPR005828|IPR005829|IPR016196|IPR020846	General substrate transporter|Major facilitator superfamily domain|Major facilitator superfamily domain, general substrate transporter|Sugar transporter, conserved site|Sugar/inositol transporter
Clado147	UM956_gene_2284|860|hypothetical protein|-	IPR001757|IPR006121|IPR008250|IPR017969|IPR018303|IPR023214|IPR023299|IPR027256	Cation-transporting P-type ATPase|Cation-transporting P-type ATPase, subfamily IB|HAD-like domain|Heavy metal-associated domain, HMA|Heavy-metal-associated, conserved site|P-type ATPase, A domain|P-type ATPase, cytoplasmic domain N|P-type ATPase, phosphorylation site	UM956_gene_2579|1091|hypothetical protein|-	IPR001757|IPR006121|IPR008250|IPR017969|IPR018303|IPR023214|IPR023299|IPR027256	Cation-transporting P-type ATPase|Cation-transporting P-type ATPase, subfamily IB|HAD-like domain|Heavy metal-associated domain, HMA|Heavy-metal-associated, conserved site|P-type ATPase, A domain|P-type ATPase, cytoplasmic domain N|P-type ATPase, phosphorylation site	UM956_gene_6131|1081|hypothetical protein|-	IPR001757|IPR006121|IPR008250|IPR017969|IPR018303|IPR023214|IPR023299|IPR027256	Cation-transporting P-type ATPase|Cation-transporting P-type ATPase, subfamily IB|HAD-like domain|Heavy metal-associated domain, HMA|Heavy-metal-associated, conserved site|P-type ATPase, A domain|P-type ATPase, cytoplasmic domain N|P-type ATPase, phosphorylation site	UM956_gene_6138|898|Cu2+-exporting ATPase, variant|-	IPR001757|IPR006121|IPR008250|IPR018303|IPR023214|IPR023299|IPR027256	Cation-transporting P-type ATPase|Cation-transporting P-type ATPase, subfamily IB|HAD-like domain|Heavy metal-associated domain, HMA|P-type ATPase, A domain|P-type ATPase, cytoplasmic domain N|P-type ATPase, phosphorylation site	UM956_gene_7298|803|-|-	IPR001757|IPR006121|IPR008250|IPR018303|IPR023214|IPR023299|IPR027256	Cation-transporting P-type ATPase|Cation-transporting P-type ATPase, subfamily IB|HAD-like domain|Heavy metal-associated domain, HMA|P-type ATPase, A domain|P-type ATPase, cytoplasmic domain N|P-type ATPase, phosphorylation site
Clado148	UM956_gene_2291|900|peroxisomal hydratase-dehydrogenase-epimerase|Peroxisomal hydratase-dehydrogenase-epimerase	IPR002198|IPR002347|IPR002539|IPR016040|IPR020842|IPR020904|IPR029069	Glucose/ribitol dehydrogenase|HotDog domain|MaoC-like domain|NAD(P)-binding domain|Polyketide synthase/Fatty acid synthase, KR|Short-chain dehydrogenase/reductase SDR|Short-chain dehydrogenase/reductase, conserved site	UM956_gene_5270|902|peroxisomal hydratase-dehydrogenase-epimerase|Peroxisomal hydratase-dehydrogenase-epimerase	IPR002198|IPR002347|IPR002539|IPR016040|IPR020842|IPR020904|IPR029069	Glucose/ribitol dehydrogenase|HotDog domain|MaoC-like domain|NAD(P)-binding domain|Polyketide synthase/Fatty acid synthase, KR|Short-chain dehydrogenase/reductase SDR|Short-chain dehydrogenase/reductase, conserved site	UM956_gene_8497|907|hypothetical protein|Peroxisomal hydratase-dehydrogenase-epimerase	IPR002198|IPR002347|IPR002539|IPR016040|IPR020842|IPR020904|IPR029069	Glucose/ribitol dehydrogenase|HotDog domain|MaoC-like domain|NAD(P)-binding domain|Polyketide synthase/Fatty acid synthase, KR|Short-chain dehydrogenase/reductase SDR|Short-chain dehydrogenase/reductase, conserved site	UM956_gene_8872|883|hypothetical protein|-	IPR002198|IPR002347|IPR002539|IPR016040|IPR020842|IPR020904|IPR029069	Glucose/ribitol dehydrogenase|HotDog domain|MaoC-like domain|NAD(P)-binding domain|Polyketide synthase/Fatty acid synthase, KR|Short-chain dehydrogenase/reductase SDR|Short-chain dehydrogenase/reductase, conserved site
Clado149	UM956_gene_4036|1231|hypothetical protein|-	IPR001757|IPR006121|IPR008250|IPR017969|IPR018303|IPR023214|IPR023299|IPR027256	Cation-transporting P-type ATPase|Cation-transporting P-type ATPase, subfamily IB|HAD-like domain|Heavy metal-associated domain, HMA|Heavy-metal-associated, conserved site|P-type ATPase, A domain|P-type ATPase, cytoplasmic domain N|P-type ATPase, phosphorylation site	UM956_gene_6139|1105|Cu2+-exporting ATPase|-	IPR001757|IPR006121|IPR008250|IPR017969|IPR018303|IPR023214|IPR023299|IPR027256	Cation-transporting P-type ATPase|Cation-transporting P-type ATPase, subfamily IB|HAD-like domain|Heavy metal-associated domain, HMA|Heavy-metal-associated, conserved site|P-type ATPase, A domain|P-type ATPase, cytoplasmic domain N|P-type ATPase, phosphorylation site	UM956_gene_7294|1191|hypothetical protein|-	IPR001757|IPR006121|IPR006122|IPR008250|IPR017969|IPR018303|IPR023214|IPR023299|IPR027256	Cation-transporting P-type ATPase|Cation-transporting P-type ATPase, subfamily IB|HAD-like domain|Heavy metal-associated domain, HMA|Heavy metal-associated domain, copper ion-binding|Heavy-metal-associated, conserved site|P-type ATPase, A domain|P-type ATPase, cytoplasmic domain N|P-type ATPase, phosphorylation site
Clado150	UM956_gene_4211|371|arsenical-resistance protein|-	IPR002657|IPR004706	Arsenical-resistance protein ACR3|Bile acid:sodium symporter	UM956_gene_9523|385|arsenical-resistance protein|-	IPR002657|IPR004706	Arsenical-resistance protein ACR3|Bile acid:sodium symporter	UM956_gene_10150|382|arsenical-resistance protein|-	IPR002657|IPR004706	Arsenical-resistance protein ACR3|Bile acid:sodium symporter
Clado151	UM956_gene_4337|295|hypothetical protein|-	IPR002198|IPR002347|IPR016040	Glucose/ribitol dehydrogenase|NAD(P)-binding domain|Short-chain dehydrogenase/reductase SDR	UM956_gene_5597|313|hypothetical protein|-	IPR002198|IPR002347|IPR016040	Glucose/ribitol dehydrogenase|NAD(P)-binding domain|Short-chain dehydrogenase/reductase SDR	UM956_gene_7825|294|hypothetical protein|-	IPR002198|IPR002347|IPR016040	Glucose/ribitol dehydrogenase|NAD(P)-binding domain|Short-chain dehydrogenase/reductase SDR
Clado152	UM956_gene_10664|532|carboxypeptidase D|-	IPR001563|IPR018202|IPR029058	Alpha/Beta hydrolase fold|Peptidase S10, serine carboxypeptidase|Peptidase S10, serine carboxypeptidase, active site
Clado153	UM956_gene_3698|375|hypothetical protein|-	IPR006140|IPR016040	D-isomer specific 2-hydroxyacid dehydrogenase, NAD-binding|NAD(P)-binding domain
Clado154	UM956_gene_8251|650|acetyltransferase|-	IPR005629|IPR008985|IPR013320	Beta-glucan synthesis-associated, SKN1|Concanavalin A-like lectin/glucanase, subgroup|Concanavalin A-like lectin/glucanases superfamily
Clado155	UM956_gene_2658|363|D-amino-acid oxidase|D-amino-acid oxidase	IPR006076|IPR016040|IPR023209	D-amino-acid oxidase|FAD dependent oxidoreductase|NAD(P)-binding domain
Clado156	UM956_gene_843|288|alcohol dehydrogenase|-	IPR001395|IPR018170|IPR020471|IPR023210	Aldo/keto reductase|Aldo/keto reductase subgroup|Aldo/keto reductase, conserved site|NADP-dependent oxidoreductase domain	UM956_gene_4780|283|alcohol dehydrogenase|-	IPR001395|IPR018170|IPR020471|IPR023210	Aldo/keto reductase|Aldo/keto reductase subgroup|Aldo/keto reductase, conserved site|NADP-dependent oxidoreductase domain
Clado157	UM956_gene_960|535|hypothetical protein|-	IPR011701|IPR016196|IPR020846	Major facilitator superfamily|Major facilitator superfamily domain|Major facilitator superfamily domain, general substrate transporter
Clado158	UM956_gene_5416|516|hypothetical protein|UNC93-like protein C922.05c [Schizosaccharomyces pombe 972h-]	IPR011701|IPR016196	Major facilitator superfamily|Major facilitator superfamily domain, general substrate transporter
Clado159	UM956_gene_7258|489|hexokinase|Hexokinase [Aspergillus nidulans FGSC A4]	IPR001312|IPR019807|IPR022672|IPR022673	Hexokinase|Hexokinase, C-terminal|Hexokinase, N-terminal|Hexokinase, conserved site	UM956_gene_7644|551|hexokinase|-	IPR001312|IPR022672|IPR022673	Hexokinase|Hexokinase, C-terminal|Hexokinase, N-terminal
Clado160	UM956_gene_12131|489|hypothetical protein|-	-	-	UM956_gene_5817|490|hypothetical protein|-	-	-
Clado163	UM956_gene_6474|252|hypothetical protein|-	IPR002198|IPR002347|IPR016040	Glucose/ribitol dehydrogenase|NAD(P)-binding domain|Short-chain dehydrogenase/reductase SDR
Clado165	UM956_gene_6916|1096|hypothetical protein|-	IPR000679|IPR001164|IPR001849|IPR011993|IPR027267	Arf GTPase activating protein|Arfaptin homology (AH) domain/BAR domain|Pleckstrin homology domain|Pleckstrin homology-like domain|Zinc finger, GATA-type	UM956_gene_12024|745|eukaryotic translation initiation factor 3 subunit B|Eukaryotic translation initiation factor 3 subunit B	IPR000504|IPR011400|IPR012677|IPR013979|IPR015943	Eukaryotic translation initiation factor 3 subunit B|Nucleotide-binding, alpha-beta plait|RNA recognition motif domain|Translation initiation factor, beta propellor-like domain|WD40/YVTN repeat-like-containing domain
Clado166	UM956_gene_9042|344|alternative oxidase, mitochondrial|Alternative oxidase, mitochondrial	IPR002680	Alternative oxidase	UM956_gene_10856|394|alternative oxidase, mitochondrial|Alternative oxidase, mitochondrial	IPR002680	Alternative oxidase
Clado167	UM956_gene_720|326|alcohol dehydrogenase|-	IPR001509|IPR016040	NAD(P)-binding domain|NAD-dependent epimerase/dehydratase	UM956_gene_6632|320|alcohol dehydrogenase|-	IPR001509|IPR016040	NAD(P)-binding domain|NAD-dependent epimerase/dehydratase
Clado168	UM956_gene_228|304|hypothetical protein|-	IPR008030|IPR016040	NAD(P)-binding domain|NmrA-like
Clado169	UM956_gene_5114|1322|hypothetical protein|-	IPR006093|IPR006094|IPR007219|IPR012951|IPR016166|IPR016167|IPR016169	Berberine/berberine-like|CO dehydrogenase flavoprotein-like, FAD-binding, subdomain 2|FAD linked oxidase, N-terminal|FAD-binding, type 2|FAD-binding, type 2, subdomain 1|Oxygen oxidoreductase covalent FAD-binding site|Transcription factor domain, fungi	UM956_gene_7860|721|hypothetical protein|-	IPR006094|IPR007741|IPR012336|IPR012951|IPR016166|IPR016167|IPR016169	Berberine/berberine-like|CO dehydrogenase flavoprotein-like, FAD-binding, subdomain 2|FAD linked oxidase, N-terminal|FAD-binding, type 2|FAD-binding, type 2, subdomain 1|Ribosomal protein/NADH dehydrogenase domain|Thioredoxin-like fold
Clado170	UM956_gene_10663|620|gamma-glutamyltranspeptidase|-	IPR000101|IPR029055	Gamma-glutamyltranspeptidase|Nucleophile aminohydrolases, N-terminal	UM956_gene_4849|595|gamma-glutamyltranspeptidase|-	IPR000101|IPR029055	Gamma-glutamyltranspeptidase|Nucleophile aminohydrolases, N-terminal
Clado171	UM956_gene_8832|491|hypothetical protein|-	IPR001461|IPR001969|IPR021109	Aspartic peptidase|Aspartic peptidase domain|Aspartic peptidase, active site
Clado172	UM956_gene_3756|821|hypothetical protein|-	IPR005151|IPR029045	ClpP/crotonase-like domain|Tail specific protease	UM956_gene_7948|955|hypothetical protein|-	IPR005151|IPR029045	ClpP/crotonase-like domain|Tail specific protease
Clado173	UM956_gene_807|571|hypothetical protein|-	IPR003663|IPR005828|IPR005829|IPR016196|IPR020846	General substrate transporter|Major facilitator superfamily domain|Major facilitator superfamily domain, general substrate transporter|Sugar transporter, conserved site|Sugar/inositol transporter
Clado174	UM956_gene_10894|447|isocitrate dehydrogenase|Isocitrate dehydrogenase [NADP], mitochondrial	IPR004790|IPR019818|IPR024084	Isocitrate dehydrogenase NADP-dependent|Isocitrate/isopropylmalate dehydrogenase, conserved site|Isopropylmalate dehydrogenase-like domain	UM956_gene_11862|906|hypothetical protein|-	IPR002035|IPR013694	VIT domain|von Willebrand factor, type A
Clado175	UM956_gene_10619|512|cytochrome P450, family 51 (sterol 14-demethylase)|Eburicol 14-alpha-demethylase	IPR001128|IPR002403|IPR017972	Cytochrome P450|Cytochrome P450, E-class, group IV|Cytochrome P450, conserved site	UM956_gene_1899|533|cytochrome P450, family 51 (sterol 14-demethylase)|Eburicol 14-alpha-demethylase	IPR001128|IPR002403|IPR017972	Cytochrome P450|Cytochrome P450, E-class, group IV|Cytochrome P450, conserved site
Clado176	UM956_gene_1081|633|alkaline phosphatase|-	IPR018946|IPR029052	Alkaline phosphatase D-related|Metallo-dependent phosphatase-like
Clado177	UM956_gene_1028|624|hypothetical protein|-	IPR011701|IPR016196|IPR020846	Major facilitator superfamily|Major facilitator superfamily domain|Major facilitator superfamily domain, general substrate transporter	UM956_gene_10705|617|hypothetical protein|-	IPR011701|IPR016196|IPR020846	Major facilitator superfamily|Major facilitator superfamily domain|Major facilitator superfamily domain, general substrate transporter	UM956_gene_4746|616|hypothetical protein|-	IPR011701|IPR016196|IPR020846	Major facilitator superfamily|Major facilitator superfamily domain|Major facilitator superfamily domain, general substrate transporter
Clado178	UM956_gene_2526|660|succinate dehydrogenase|Succinate dehydrogenase [ubiquinone] flavoprotein subunit, mitochondrial	IPR003952|IPR003953|IPR011281|IPR014006|IPR015939|IPR027477	FAD binding domain|Fumarate reductase/succinate dehydrogenase flavoprotein-like, C-terminal|Fumarate reductase/succinate dehydrogenase, FAD-binding site|Succinate dehydrogenase, flavoprotein subunit|Succinate dehydrogenase/fumarate reductase flavoprotein, catalytic domain|Succinate dehydrogenase/fumarate reductase, flavoprotein subunit	UM956_gene_4103|649|succinate dehydrogenase|Probable succinate dehydrogenase [ubiquinone] flavoprotein subunit, mitochondrial	IPR003952|IPR003953|IPR011281|IPR014006|IPR015939|IPR027477	FAD binding domain|Fumarate reductase/succinate dehydrogenase flavoprotein-like, C-terminal|Fumarate reductase/succinate dehydrogenase, FAD-binding site|Succinate dehydrogenase, flavoprotein subunit|Succinate dehydrogenase/fumarate reductase flavoprotein, catalytic domain|Succinate dehydrogenase/fumarate reductase, flavoprotein subunit
Clado179	UM956_gene_10353|606|hypothetical protein|-	IPR004113|IPR006094|IPR016164|IPR016166|IPR016167|IPR016169|IPR016170|IPR016171	CO dehydrogenase flavoprotein-like, FAD-binding, subdomain 2|FAD linked oxidase, N-terminal|FAD-binding, type 2|FAD-binding, type 2, subdomain 1|FAD-linked oxidase, C-terminal|FAD-linked oxidase-like, C-terminal|Vanillyl-alcohol oxidase, C-terminal subdomain 2|Vanillyl-alcohol oxidase/Cytokinin dehydrogenase C-terminal domain	UM956_gene_11605|607|hypothetical protein|-	IPR004113|IPR006094|IPR016164|IPR016166|IPR016167|IPR016169|IPR016170|IPR016171	CO dehydrogenase flavoprotein-like, FAD-binding, subdomain 2|FAD linked oxidase, N-terminal|FAD-binding, type 2|FAD-binding, type 2, subdomain 1|FAD-linked oxidase, C-terminal|FAD-linked oxidase-like, C-terminal|Vanillyl-alcohol oxidase, C-terminal subdomain 2|Vanillyl-alcohol oxidase/Cytokinin dehydrogenase C-terminal domain	UM956_gene_10562|570|vanillyl-alcohol oxidase|Vanillyl-alcohol oxidase	IPR004113|IPR006094|IPR016164|IPR016166|IPR016167|IPR016169|IPR016170|IPR016171	CO dehydrogenase flavoprotein-like, FAD-binding, subdomain 2|FAD linked oxidase, N-terminal|FAD-binding, type 2|FAD-binding, type 2, subdomain 1|FAD-linked oxidase, C-terminal|FAD-linked oxidase-like, C-terminal|Vanillyl-alcohol oxidase, C-terminal subdomain 2|Vanillyl-alcohol oxidase/Cytokinin dehydrogenase C-terminal domain	UM956_gene_7408|621|hypothetical protein|Vanillyl-alcohol oxidase	IPR004113|IPR006094|IPR016164|IPR016166|IPR016167|IPR016169|IPR016170|IPR016171	CO dehydrogenase flavoprotein-like, FAD-binding, subdomain 2|FAD linked oxidase, N-terminal|FAD-binding, type 2|FAD-binding, type 2, subdomain 1|FAD-linked oxidase, C-terminal|FAD-linked oxidase-like, C-terminal|Vanillyl-alcohol oxidase, C-terminal subdomain 2|Vanillyl-alcohol oxidase/Cytokinin dehydrogenase C-terminal domain	UM956_gene_8506|581|hypothetical protein|Vanillyl-alcohol oxidase	IPR004113|IPR006094|IPR016164|IPR016166|IPR016167|IPR016169|IPR016170|IPR016171	CO dehydrogenase flavoprotein-like, FAD-binding, subdomain 2|FAD linked oxidase, N-terminal|FAD-binding, type 2|FAD-binding, type 2, subdomain 1|FAD-linked oxidase, C-terminal|FAD-linked oxidase-like, C-terminal|Vanillyl-alcohol oxidase, C-terminal subdomain 2|Vanillyl-alcohol oxidase/Cytokinin dehydrogenase C-terminal domain
Clado180	UM956_gene_10685|549|hypothetical protein|-	IPR000873|IPR025110	AMP-binding enzyme C-terminal domain|AMP-dependent synthetase/ligase	UM956_gene_4558|602|hypothetical protein|-	IPR000873|IPR020845|IPR025110	AMP-binding enzyme C-terminal domain|AMP-binding, conserved site|AMP-dependent synthetase/ligase	UM956_gene_5994|551|hypothetical protein|-	IPR000873|IPR025110	AMP-binding enzyme C-terminal domain|AMP-dependent synthetase/ligase	UM956_gene_8186|546|hypothetical protein|-	IPR000873|IPR025110	AMP-binding enzyme C-terminal domain|AMP-dependent synthetase/ligase	UM956_gene_1142|943|hypothetical protein|-	IPR000873|IPR020845|IPR025110	AMP-binding enzyme C-terminal domain|AMP-binding, conserved site|AMP-dependent synthetase/ligase	UM956_gene_9736|861|hypothetical protein|-	IPR000873|IPR002539|IPR025110|IPR029069	AMP-binding enzyme C-terminal domain|AMP-dependent synthetase/ligase|HotDog domain|MaoC-like domain
Clado181	UM956_gene_11097|511|hypothetical protein|-	IPR003663|IPR005828|IPR005829|IPR016196|IPR020846	General substrate transporter|Major facilitator superfamily domain|Major facilitator superfamily domain, general substrate transporter|Sugar transporter, conserved site|Sugar/inositol transporter	UM956_gene_8330|559|hypothetical protein|-	IPR003663|IPR005828|IPR005829|IPR016196|IPR020846	General substrate transporter|Major facilitator superfamily domain|Major facilitator superfamily domain, general substrate transporter|Sugar transporter, conserved site|Sugar/inositol transporter	UM956_gene_5075|515|hypothetical protein|-	IPR003663|IPR005828|IPR016196|IPR020846	General substrate transporter|Major facilitator superfamily domain|Major facilitator superfamily domain, general substrate transporter|Sugar/inositol transporter	UM956_gene_1966|505|hypothetical protein|-	IPR003663|IPR005828|IPR005829|IPR016196|IPR020846	General substrate transporter|Major facilitator superfamily domain|Major facilitator superfamily domain, general substrate transporter|Sugar transporter, conserved site|Sugar/inositol transporter	UM956_gene_2849|529|-|-	IPR003663|IPR005828|IPR016196|IPR020846	General substrate transporter|Major facilitator superfamily domain|Major facilitator superfamily domain, general substrate transporter|Sugar/inositol transporter	UM956_gene_3672|520|hypothetical protein|-	IPR003663|IPR005828|IPR005829|IPR016196|IPR020846	General substrate transporter|Major facilitator superfamily domain|Major facilitator superfamily domain, general substrate transporter|Sugar transporter, conserved site|Sugar/inositol transporter	UM956_gene_5550|533|hypothetical protein|-	IPR003663|IPR005828|IPR005829|IPR016196|IPR020846	General substrate transporter|Major facilitator superfamily domain|Major facilitator superfamily domain, general substrate transporter|Sugar transporter, conserved site|Sugar/inositol transporter	UM956_gene_864|516|hypothetical protein|-	IPR003663|IPR005828|IPR005829|IPR016196|IPR020846	General substrate transporter|Major facilitator superfamily domain|Major facilitator superfamily domain, general substrate transporter|Sugar transporter, conserved site|Sugar/inositol transporter
Clado182	UM956_gene_11105|251|hypothetical protein|-	IPR002198|IPR002347|IPR016040|IPR020904	Glucose/ribitol dehydrogenase|NAD(P)-binding domain|Short-chain dehydrogenase/reductase SDR|Short-chain dehydrogenase/reductase, conserved site	UM956_gene_25|263|hypothetical protein|-	IPR002198|IPR002347|IPR016040|IPR020842|IPR020904	Glucose/ribitol dehydrogenase|NAD(P)-binding domain|Polyketide synthase/Fatty acid synthase, KR|Short-chain dehydrogenase/reductase SDR|Short-chain dehydrogenase/reductase, conserved site	UM956_gene_2735|252|hypothetical protein|-	IPR002198|IPR002347|IPR016040	Glucose/ribitol dehydrogenase|NAD(P)-binding domain|Short-chain dehydrogenase/reductase SDR
Clado183	UM956_gene_11108|602|hypothetical protein|-	-	-	UM956_gene_11114|605|hypothetical protein|-	-	-	UM956_gene_1484|613|hypothetical protein|-	-	-	UM956_gene_2803|615|hypothetical protein|-	-	-	UM956_gene_2952|616|hypothetical protein|-	-	-	UM956_gene_5548|642|hypothetical protein|-	IPR020946	Flavin monooxygenase-like	UM956_gene_5736|632|hypothetical protein|-	-	-	UM956_gene_7495|583|hypothetical protein|-	IPR013027	FAD-dependent pyridine nucleotide-disulphide oxidoreductase	UM956_gene_8631|625|hypothetical protein|-	IPR020946	Flavin monooxygenase-like	UM956_gene_2865|658|hypothetical protein|-	IPR016040	NAD(P)-binding domain
Clado184	UM956_gene_11727|523|hypothetical protein|-	IPR011701|IPR016196|IPR020846	Major facilitator superfamily|Major facilitator superfamily domain|Major facilitator superfamily domain, general substrate transporter	UM956_gene_923|514|hypothetical protein|-	IPR011701|IPR016196|IPR020846	Major facilitator superfamily|Major facilitator superfamily domain|Major facilitator superfamily domain, general substrate transporter
Clado185	UM956_gene_11774|914|aspartate-tRNA(Asn) ligase|-	IPR002312|IPR004364|IPR004365|IPR004523|IPR006195|IPR012340|IPR018150|IPR024320	Aminoacyl-tRNA synthetase, class II|Aminoacyl-tRNA synthetase, class II (D/K/N)|Aminoacyl-tRNA synthetase, class II (D/K/N)-like|Aspartyl-tRNA synthetases|Aspartyl/Asparaginyl-tRNA synthetase, class IIb|Lysylphosphatidylglycerol synthetase, domain of unknown function DUF2156|Nucleic acid-binding, OB-fold|OB-fold nucleic acid binding domain, AA-tRNA synthetase-type	UM956_gene_3935|955|aspartyl-tRNA synthetase|-	IPR002312|IPR004364|IPR004523|IPR006195|IPR012340|IPR018150|IPR024320	Aminoacyl-tRNA synthetase, class II|Aminoacyl-tRNA synthetase, class II (D/K/N)|Aminoacyl-tRNA synthetase, class II (D/K/N)-like|Aspartyl-tRNA synthetases|Aspartyl/Asparaginyl-tRNA synthetase, class IIb|Lysylphosphatidylglycerol synthetase, domain of unknown function DUF2156|Nucleic acid-binding, OB-fold
Clado186	UM956_gene_12282|146|-|-	-	-	UM956_gene_2972|238|-|-	IPR005162	Retrotransposon gag domain	UM956_gene_793|481|-|-	IPR005162	Retrotransposon gag domain	UM956_gene_628|118|-|-	-	-	UM956_gene_786|101|-|-	-	-	UM956_gene_3195|93|-|-	-	-	UM956_gene_12381|52|-|-	-	-	UM956_gene_12379|70|-|-	-	-	UM956_gene_7582|70|-|-	-	-	UM956_gene_10280|84|-|-	-	-	UM956_gene_11193|45|-|-	-	-	UM956_gene_12320|45|-|-	-	-
Clado187	UM956_gene_1351|535|hypothetical protein|-	IPR002293|IPR004840	Amino acid permease, conserved site|Amino acid/polyamine transporter I	UM956_gene_5619|538|hypothetical protein|-	IPR002293|IPR004840	Amino acid permease, conserved site|Amino acid/polyamine transporter I	UM956_gene_3340|539|hypothetical protein|-	IPR002293|IPR004840	Amino acid permease, conserved site|Amino acid/polyamine transporter I	UM956_gene_4085|528|hypothetical protein|-	IPR002293	Amino acid/polyamine transporter I
Clado188	UM956_gene_2772|446|hypothetical protein|-	IPR001214	SET domain	UM956_gene_4551|429|hypothetical protein|-	IPR001214	SET domain	UM956_gene_9993|438|hypothetical protein|-	IPR001214	SET domain
Clado189	UM956_gene_3160|585|arylsulfatase|Arylsulfatase	IPR000917|IPR017849|IPR017850|IPR024607	Alkaline phosphatase-like, alpha/beta/alpha|Alkaline-phosphatase-like, core domain|Sulfatase|Sulfatase, conserved site	UM956_gene_7376|617|arylsulfatase|Arylsulfatase	IPR000917|IPR017849|IPR017850|IPR024607	Alkaline phosphatase-like, alpha/beta/alpha|Alkaline-phosphatase-like, core domain|Sulfatase|Sulfatase, conserved site	UM956_gene_2238|621|hypothetical protein|-	IPR000917|IPR017849|IPR017850|IPR024607	Alkaline phosphatase-like, alpha/beta/alpha|Alkaline-phosphatase-like, core domain|Sulfatase|Sulfatase, conserved site
Clado190	UM956_gene_46|653|hypothetical protein|-	IPR001117|IPR002355|IPR008972|IPR011706|IPR011707	Cupredoxin|Multicopper oxidase, copper-binding site|Multicopper oxidase, type 1|Multicopper oxidase, type 2|Multicopper oxidase, type 3	UM956_gene_3628|646|hypothetical protein|-	IPR001117|IPR002355|IPR008972|IPR011706|IPR011707	Cupredoxin|Multicopper oxidase, copper-binding site|Multicopper oxidase, type 1|Multicopper oxidase, type 2|Multicopper oxidase, type 3	UM956_gene_979|642|hypothetical protein|-	IPR001117|IPR002355|IPR008972|IPR011706|IPR011707	Cupredoxin|Multicopper oxidase, copper-binding site|Multicopper oxidase, type 1|Multicopper oxidase, type 2|Multicopper oxidase, type 3
Clado191	UM956_gene_3689|1016|hypothetical protein|-	IPR002821|IPR008040|IPR010318|IPR024071|IPR027479	Hydantoinase/oxoprolinase|Hydantoinaseoxoprolinase, N-terminal|Protein of unknown function DUF917|Protein of unknown function DUF917, C-terminal|Protein of unknown function DUF917, N-terminal	UM956_gene_5660|988|hypothetical protein|-	IPR002821|IPR008040|IPR010318|IPR024071|IPR027479	Hydantoinase/oxoprolinase|Hydantoinaseoxoprolinase, N-terminal|Protein of unknown function DUF917|Protein of unknown function DUF917, C-terminal|Protein of unknown function DUF917, N-terminal	UM956_gene_8060|1004|hypothetical protein|-	IPR002821|IPR008040|IPR010318|IPR024071|IPR027479	Hydantoinase/oxoprolinase|Hydantoinaseoxoprolinase, N-terminal|Protein of unknown function DUF917|Protein of unknown function DUF917, C-terminal|Protein of unknown function DUF917, N-terminal	UM956_gene_9619|1010|hypothetical protein|-	IPR002821|IPR008040|IPR010318|IPR024071|IPR027479	Hydantoinase/oxoprolinase|Hydantoinaseoxoprolinase, N-terminal|Protein of unknown function DUF917|Protein of unknown function DUF917, C-terminal|Protein of unknown function DUF917, N-terminal
Clado192	UM956_gene_4893|854|hypothetical protein|-	IPR000169|IPR001300|IPR022684	Cysteine peptidase, cysteine active site|Peptidase C2, calpain family|Peptidase C2, calpain, catalytic domain	UM956_gene_9859|1170|hypothetical protein|-	IPR001300|IPR022684	Peptidase C2, calpain family|Peptidase C2, calpain, catalytic domain
Clado193	UM956_gene_4951|334|dihydroflavonol-4-reductase|-	IPR001509|IPR016040	NAD(P)-binding domain|NAD-dependent epimerase/dehydratase	UM956_gene_7628|333|dihydroflavonol-4-reductase|-	IPR001509|IPR016040	NAD(P)-binding domain|NAD-dependent epimerase/dehydratase
Clado194	UM956_gene_5599|625|Ca2+:H+ antiporter|-	IPR004837	Sodium/calcium exchanger membrane region	UM956_gene_8991|686|hypothetical protein|-	IPR004837	Sodium/calcium exchanger membrane region	UM956_gene_1008|799|Ca2+:H+ antiporter|-	IPR004837	Sodium/calcium exchanger membrane region
Clado195	UM956_gene_824|313|hypothetical protein|-	IPR002563|IPR012349	FMN-binding split barrel|Flavin reductase-like, FMN-binding	UM956_gene_525|268|hypothetical protein|-	IPR002563|IPR012349	FMN-binding split barrel|Flavin reductase-like, FMN-binding
Clado196	UM956_gene_11581|721|hypothetical protein|-	IPR001138	Zn(2)-C6 fungal-type DNA-binding domain
Clado197	UM956_gene_179|801|hypothetical protein|-	IPR008902|IPR008928|IPR008979|IPR013737	Bacterial alpha-L-rhamnosidase|Bacterial alpha-L-rhamnosidase N-terminal|Galactose-binding domain-like|Six-hairpin glycosidase-like	UM956_gene_1329|903|hypothetical protein|-	IPR008902|IPR008928|IPR008979|IPR013737|IPR016007	Alpha-L-rhamnosidase|Bacterial alpha-L-rhamnosidase|Bacterial alpha-L-rhamnosidase N-terminal|Galactose-binding domain-like|Six-hairpin glycosidase-like
Clado198	UM956_gene_5963|297|hypothetical protein|-	IPR013022	Xylose isomerase-like, TIM barrel domain
Clado199	UM956_gene_1437|390|myo-inositol 2-dehydrogenase|-	IPR000683|IPR004104|IPR016040	NAD(P)-binding domain|Oxidoreductase, C-terminal|Oxidoreductase, N-terminal
Clado200	UM956_gene_1509|566|AAT family amino acid transporter|-	IPR002293|IPR004840|IPR004841	Amino acid permease, conserved site|Amino acid permease /SLC12A domain|Amino acid/polyamine transporter I	UM956_gene_835|557|hypothetical protein|-	IPR002293|IPR004840|IPR004841	Amino acid permease, conserved site|Amino acid permease /SLC12A domain|Amino acid/polyamine transporter I
Clado201	UM956_gene_7344|515|retrograde regulation protein 2|-	IPR011701|IPR016196	Major facilitator superfamily|Major facilitator superfamily domain, general substrate transporter	UM956_gene_9877|547|hypothetical protein|-	IPR011701|IPR016196	Major facilitator superfamily|Major facilitator superfamily domain, general substrate transporter
Clado202	UM956_gene_2925|519|hypothetical protein|-	IPR013057	Amino acid transporter, transmembrane	UM956_gene_8074|510|hypothetical protein|-	IPR013057	Amino acid transporter, transmembrane
Clado203	UM956_gene_242|1134|hypothetical protein|-	IPR011701|IPR016196	Major facilitator superfamily|Major facilitator superfamily domain, general substrate transporter
Clado204	UM956_gene_12198|434|hypothetical protein|-	IPR005097|IPR016040	NAD(P)-binding domain|Saccharopine dehydrogenase /Homospermidine synthase	UM956_gene_10244|441|hypothetical protein|-	IPR005097|IPR016040	NAD(P)-binding domain|Saccharopine dehydrogenase /Homospermidine synthase
Clado205	UM956_gene_6016|319|ADP,ATP carrier protein|ADP,ATP carrier protein	IPR002067|IPR002113|IPR018108|IPR023395	Adenine nucleotide translocator 1|Mitochondrial carrier domain|Mitochondrial carrier protein|Mitochondrial substrate/solute carrier
Clado207	UM956_gene_1830|1186|pyruvate carboxylase|Pyruvate carboxylase	IPR000089|IPR000891|IPR001882|IPR003379|IPR005479|IPR005481|IPR005482|IPR005930|IPR009057|IPR011053|IPR011054|IPR011761|IPR011764|IPR013785|IPR013815|IPR013816|IPR016185	ATP-grasp fold|ATP-grasp fold, subdomain 1|ATP-grasp fold, subdomain 2|Aldolase-type TIM barrel|Biotin carboxylase, C-terminal|Biotin carboxylation domain|Biotin-binding site|Biotin/lipoyl attachment|Carbamoyl-phosphate synthase, large subunit, N-terminal|Carbamoyl-phosphate synthetase large subunit-like, ATP-binding domain|Carboxylase, conserved domain|Homeodomain-like|Pre-ATP-grasp domain|Pyruv…
Clado208	UM956_gene_2427|1618|ATPase|-	IPR003439|IPR003593|IPR017871|IPR026082|IPR027417	AAA+ ATPase domain|ABC transporter A, ABCA|ABC transporter, conserved site|ABC transporter-like|P-loop containing nucleoside triphosphate hydrolase
Clado210	UM956_gene_6251|335|hypothetical protein|-	IPR007568	RTA-like protein	UM956_gene_5231|947|hypothetical protein|-	IPR007568|IPR021858	Protein of unknown function DUF3468|RTA-like protein
Clado211	UM956_gene_11643|457|hypothetical protein|-	IPR000782	FAS1 domain
Clado212	UM956_gene_10215|528|hypothetical protein|-	IPR003370	Chromate transporter	UM956_gene_949|443|hypothetical protein|-	IPR003370	Chromate transporter
Clado213	UM956_gene_5293|473|hypothetical protein|-	-	-
Clado214	UM956_gene_9873|637|hypothetical protein|-	IPR010730	Heterokaryon incompatibility
Clado215	UM956_gene_6070|711|hypothetical protein|-	IPR003020|IPR011531	Bicarbonate transporter, C-terminal|Bicarbonate transporter, eukaryotic	UM956_gene_8784|672|hypothetical protein|Putative transporter C543.05c [Schizosaccharomyces pombe 972h-]	IPR003020|IPR011531	Bicarbonate transporter, C-terminal|Bicarbonate transporter, eukaryotic
Clado216	UM956_gene_684|624|hypothetical protein|-	IPR001248|IPR012681	Nucleobase cation symporter-1, NCS1|Permease, cytosine/purines, uracil, thiamine, allantoin
Clado217	UM956_gene_9911|590|uric acid-xanthine permease|Uric acid-xanthine permease	IPR006042|IPR006043	Xanthine/uracil permease|Xanthine/uracil/vitamin C permease
Clado218	UM956_gene_4580|1297|homoaconitase, mitochondrial|Homoaconitase, mitochondrial	IPR000573|IPR001030|IPR004418|IPR011701|IPR015928|IPR015931|IPR015932|IPR015937|IPR016196|IPR018136|IPR020846	Aconitase A/isopropylmalate dehydratase small subunit, swivel|Aconitase family, 4Fe-4S cluster binding site|Aconitase/3-isopropylmalate dehydratase large subunit, alpha/beta/alpha|Aconitase/3-isopropylmalate dehydratase large subunit, alpha/beta/alpha, subdomain 1/3|Aconitase/3-isopropylmalate dehydratase large subunit, alpha/beta/alpha, subdomain 2|Aconitase/3-isopropylmalate dehydratase, swivel…
Clado219	UM956_gene_10470|236|hypothetical protein|-	IPR011333|IPR013069	BTB/POZ|BTB/POZ fold
Clado220	UM956_gene_11887|423|hypothetical protein|-	IPR001077|IPR011991|IPR029063	O-methyltransferase, family 2|S-adenosyl-L-methionine-dependent methyltransferase-like|Winged helix-turn-helix DNA-binding domain
Clado221	UM956_gene_9171|1032|hypothetical protein|-	IPR000330|IPR001650|IPR014001|IPR027417	Helicase, C-terminal|Helicase, superfamily 1/2, ATP-binding domain|P-loop containing nucleoside triphosphate hydrolase|SNF2-related
Clado222	UM956_gene_2475|330|enoyl-[acyl-carrier protein] reductase I|Nitronate monooxygenase	IPR004136|IPR013785	2-nitropropane dioxygenase, NPD|Aldolase-type TIM barrel	UM956_gene_12050|336|enoyl-[acyl-carrier protein] reductase I|Nitronate monooxygenase	IPR004136|IPR013785	2-nitropropane dioxygenase, NPD|Aldolase-type TIM barrel	UM956_gene_1818|334|nitronate monooxygenase|Nitronate monooxygenase	IPR004136|IPR013785	2-nitropropane dioxygenase, NPD|Aldolase-type TIM barrel
Clado223	UM956_gene_7611|297|alcohol dehydrogenase|-	IPR001395|IPR018170|IPR020471|IPR023210	Aldo/keto reductase|Aldo/keto reductase subgroup|Aldo/keto reductase, conserved site|NADP-dependent oxidoreductase domain
Clado224	UM956_gene_9280|2415|-|-	IPR010309|IPR010314|IPR011989|IPR016024	Armadillo-like helical|Armadillo-type fold|E3 ubiquitin ligase, domain of unknown function DUF908|E3 ubiquitin ligase, domain of unknown function DUF913	UM956_gene_9282|1249|-|-	IPR000569|IPR011989|IPR025527	Armadillo-like helical|Domain of unknown function DUF4414|HECT
Clado225	UM956_gene_10138|1358|hypothetical protein|-	IPR003439|IPR003593|IPR004843|IPR017871|IPR027417|IPR029052	AAA+ ATPase domain|ABC transporter, conserved site|ABC transporter-like|Calcineurin-like phosphoesterase domain, apaH type|Metallo-dependent phosphatase-like|P-loop containing nucleoside triphosphate hydrolase
Clado226	UM956_gene_5841|542|hypothetical protein|-	IPR003663|IPR005828|IPR016196|IPR020846	General substrate transporter|Major facilitator superfamily domain|Major facilitator superfamily domain, general substrate transporter|Sugar/inositol transporter
Clado227	UM956_gene_2232|522|hypothetical protein|-	IPR001128|IPR002401	Cytochrome P450|Cytochrome P450, E-class, group I
Clado228	UM956_gene_4114|294|hypothetical protein|-	IPR007568	RTA-like protein
Clado230	UM956_gene_1567|1058|endo-1,3(4)-beta-glucanase|-	IPR005200	Glycoside hydrolase, family 81
Clado232	UM956_gene_10253|404|beta-lactamase|-	IPR001466|IPR012338	Beta-lactamase-related|Beta-lactamase/transpeptidase-like	UM956_gene_897|410|beta-lactamase|-	IPR001466|IPR012338	Beta-lactamase-related|Beta-lactamase/transpeptidase-like	UM956_gene_12169|546|beta-lactamase|-	IPR001466|IPR006913|IPR011057|IPR012338	Beta-lactamase-related|Beta-lactamase/transpeptidase-like|Glutathione-dependent formaldehyde-activating enzyme/centromere protein V|Mss4-like
Clado234	UM956_gene_10345|522|hypothetical protein|-	IPR002293	Amino acid/polyamine transporter I	UM956_gene_7852|524|hypothetical protein|-	IPR002293	Amino acid/polyamine transporter I
Clado235	UM956_gene_5399|353|taurine dioxygenase|-	IPR003819	Taurine catabolism dioxygenase TauD/TfdA
Clado237	UM956_gene_5615|889|alpha/beta-glucosidase agdC|Probable alpha/beta-glucosidase agdC	IPR000322|IPR011013|IPR017853|IPR025887	Galactose mutarotase-like domain|Glycoside hydrolase family 31, N-terminal domain|Glycoside hydrolase, family 31|Glycoside hydrolase, superfamily
Clado238	UM956_gene_9563|1363|xanthine dehydrogenase|Xanthine dehydrogenase	IPR000674|IPR001041|IPR002346|IPR002888|IPR005107|IPR006058|IPR008274|IPR012675|IPR016166|IPR016167|IPR016169|IPR016208|IPR022407	2Fe-2S ferredoxin, iron-sulphur binding site|2Fe-2S ferredoxin-type domain|Aldehyde oxidase/xanthine dehydrogenase|Aldehyde oxidase/xanthine dehydrogenase, a/b hammerhead|Aldehyde oxidase/xanthine dehydrogenase, molybdopterin binding|Beta-grasp domain|CO dehydrogenase flavoprotein, C-terminal|CO dehydrogenase flavoprotein-like, FAD-binding, subdomain 2|FAD-binding, type 2|FAD-binding, type 2, sub…
Clado239	UM956_gene_10106|581|hypothetical protein|-	IPR001138	Zn(2)-C6 fungal-type DNA-binding domain	UM956_gene_10556|625|hypothetical protein|-	IPR001138	Zn(2)-C6 fungal-type DNA-binding domain	UM956_gene_5071|574|hypothetical protein|-	-	-
Clado240	UM956_gene_10146|384|acyl-CoA dehydrogenase|-	IPR006091|IPR009075|IPR009100|IPR013786	Acyl-CoA dehydrogenase/oxidase C-terminal|Acyl-CoA dehydrogenase/oxidase, N-terminal|Acyl-CoA dehydrogenase/oxidase, N-terminal and middle domain|Acyl-CoA oxidase/dehydrogenase, central domain	UM956_gene_4889|454|acyl-CoA dehydrogenase|-	IPR006091|IPR009075|IPR009100|IPR013786	Acyl-CoA dehydrogenase/oxidase C-terminal|Acyl-CoA dehydrogenase/oxidase, N-terminal|Acyl-CoA dehydrogenase/oxidase, N-terminal and middle domain|Acyl-CoA oxidase/dehydrogenase, central domain
Clado241	UM956_gene_10332|532|hypothetical protein|-	IPR002018|IPR002168|IPR019826|IPR029058	Alpha/Beta hydrolase fold|Carboxylesterase type B, active site|Carboxylesterase, type B|Lipase, GDXG, active site	UM956_gene_6302|542|hypothetical protein|-	IPR002018|IPR029058	Alpha/Beta hydrolase fold|Carboxylesterase, type B	UM956_gene_3642|545|hypothetical protein|-	IPR002018|IPR019826|IPR029058	Alpha/Beta hydrolase fold|Carboxylesterase type B, active site|Carboxylesterase, type B
Clado242	UM956_gene_10853|627|cyclohexanone monooxygenase|-	-	-	UM956_gene_2851|652|cyclohexanone monooxygenase|-	-	-	UM956_gene_4422|652|cyclohexanone monooxygenase|-	-	-	UM956_gene_5212|622|hypothetical protein|-	-	-	UM956_gene_5493|638|cyclohexanone monooxygenase|-	-	-	UM956_gene_764|625|cyclohexanone monooxygenase|Pentalenolactone D synthase	IPR016040	NAD(P)-binding domain	UM956_gene_9642|631|cyclohexanone monooxygenase|-	-	-
Clado243	UM956_gene_11202|607|hypothetical protein|-	IPR002938|IPR003042	Aromatic-ring hydroxylase-like|Monooxygenase, FAD-binding	UM956_gene_3981|607|hypothetical protein|-	IPR002938|IPR003042	Aromatic-ring hydroxylase-like|Monooxygenase, FAD-binding	UM956_gene_6326|601|hypothetical protein|-	IPR002938|IPR003042	Aromatic-ring hydroxylase-like|Monooxygenase, FAD-binding	UM956_gene_7420|698|hypothetical protein|-	IPR002938|IPR003042	Aromatic-ring hydroxylase-like|Monooxygenase, FAD-binding
Clado244	UM956_gene_11276|528|hypothetical protein|-	IPR003663|IPR005828|IPR005829|IPR016196|IPR020846	General substrate transporter|Major facilitator superfamily domain|Major facilitator superfamily domain, general substrate transporter|Sugar transporter, conserved site|Sugar/inositol transporter	UM956_gene_2846|550|putative mfs monosaccharide transporter protein|-	IPR003663|IPR005828|IPR005829|IPR016196|IPR020846	General substrate transporter|Major facilitator superfamily domain|Major facilitator superfamily domain, general substrate transporter|Sugar transporter, conserved site|Sugar/inositol transporter
Clado245	UM956_gene_1210|479|hypothetical protein|-	IPR015590|IPR016161|IPR016162|IPR016163|IPR029510	Aldehyde dehydrogenase domain|Aldehyde dehydrogenase, C-terminal|Aldehyde dehydrogenase, N-terminal|Aldehyde dehydrogenase, glutamic acid active site|Aldehyde/histidinol dehydrogenase	UM956_gene_23|1211|hypothetical protein|-	IPR007219|IPR015590|IPR016160|IPR016161|IPR016162|IPR016163|IPR029510	Aldehyde dehydrogenase domain|Aldehyde dehydrogenase, C-terminal|Aldehyde dehydrogenase, N-terminal|Aldehyde dehydrogenase, cysteine active site|Aldehyde dehydrogenase, glutamic acid active site|Aldehyde/histidinol dehydrogenase|Transcription factor domain, fungi	UM956_gene_8507|476|hypothetical protein|-	IPR015590|IPR016161|IPR016162|IPR016163	Aldehyde dehydrogenase domain|Aldehyde dehydrogenase, C-terminal|Aldehyde dehydrogenase, N-terminal|Aldehyde/histidinol dehydrogenase
Clado246	UM956_gene_11946|106|hypothetical protein|-	IPR009799|IPR011008	Dimeric alpha-beta barrel|EthD domain	UM956_gene_4419|105|hypothetical protein|-	IPR009799|IPR011008	Dimeric alpha-beta barrel|EthD domain	UM956_gene_4332|107|hypothetical protein|-	IPR009799|IPR011008	Dimeric alpha-beta barrel|EthD domain	UM956_gene_5593|109|hypothetical protein|-	IPR009799|IPR011008	Dimeric alpha-beta barrel|EthD domain	UM956_gene_2743|114|-|-	IPR009799|IPR011008	Dimeric alpha-beta barrel|EthD domain	UM956_gene_6984|106|hypothetical protein|-	IPR009799|IPR011008	Dimeric alpha-beta barrel|EthD domain	UM956_gene_2730|116|-|-	IPR009799|IPR011008	Dimeric alpha-beta barrel|EthD domain
Clado247	UM956_gene_1368|322|hypothetical protein|-	IPR003819	Taurine catabolism dioxygenase TauD/TfdA	UM956_gene_6720|316|hypothetical protein|-	IPR003819	Taurine catabolism dioxygenase TauD/TfdA	UM956_gene_4652|332|alpha-ketoglutarate-dependent 2,4-dichlorophenoxyacetate dioxygenase|-	IPR003819	Taurine catabolism dioxygenase TauD/TfdA	UM956_gene_9608|346|alpha-ketoglutarate-dependent 2,4-dichlorophenoxyacetate dioxygenase|-	IPR003819	Taurine catabolism dioxygenase TauD/TfdA
Clado248	UM956_gene_1760|257|hypothetical protein|-	IPR008914	Phosphatidylethanolamine-binding protein PEBP	UM956_gene_5553|344|-|-	IPR008914	Phosphatidylethanolamine-binding protein PEBP
Clado249	UM956_gene_2829|505|hypothetical protein|-	IPR003663|IPR005828|IPR005829|IPR016196|IPR020846	General substrate transporter|Major facilitator superfamily domain|Major facilitator superfamily domain, general substrate transporter|Sugar transporter, conserved site|Sugar/inositol transporter	UM956_gene_978|505|hypothetical protein|-	IPR003663|IPR005828|IPR005829|IPR016196|IPR020846	General substrate transporter|Major facilitator superfamily domain|Major facilitator superfamily domain, general substrate transporter|Sugar transporter, conserved site|Sugar/inositol transporter	UM956_gene_929|507|hypothetical protein|-	IPR003663|IPR005828|IPR005829|IPR016196|IPR020846	General substrate transporter|Major facilitator superfamily domain|Major facilitator superfamily domain, general substrate transporter|Sugar transporter, conserved site|Sugar/inositol transporter	UM956_gene_9464|488|hypothetical protein|-	IPR003663|IPR005828|IPR005829|IPR016196|IPR020846	General substrate transporter|Major facilitator superfamily domain|Major facilitator superfamily domain, general substrate transporter|Sugar transporter, conserved site|Sugar/inositol transporter	UM956_gene_10854|496|hypothetical protein|-	IPR005828|IPR005829|IPR016196|IPR020846	General substrate transporter|Major facilitator superfamily domain|Major facilitator superfamily domain, general substrate transporter|Sugar transporter, conserved site	UM956_gene_2836|514|hypothetical protein|-	IPR003663|IPR005828|IPR005829|IPR016196|IPR020846	General substrate transporter|Major facilitator superfamily domain|Major facilitator superfamily domain, general substrate transporter|Sugar transporter, conserved site|Sugar/inositol transporter
Clado250	UM956_gene_3423|500|Ca2+:H+ antiporter|-	IPR004798|IPR004837	Calcium/proton exchanger CAX|Sodium/calcium exchanger membrane region	UM956_gene_6060|499|Ca2+:H+ antiporter|-	IPR004837	Sodium/calcium exchanger membrane region
Clado251	UM956_gene_4087|558|hypothetical protein|-	IPR006094|IPR016166|IPR016169	CO dehydrogenase flavoprotein-like, FAD-binding, subdomain 2|FAD linked oxidase, N-terminal|FAD-binding, type 2	UM956_gene_4526|541|hypothetical protein|-	IPR006094|IPR016166|IPR016167|IPR016169	CO dehydrogenase flavoprotein-like, FAD-binding, subdomain 2|FAD linked oxidase, N-terminal|FAD-binding, type 2|FAD-binding, type 2, subdomain 1
Clado252	UM956_gene_5747|1858|H+/K+-exchanging ATPase|-	IPR001757|IPR004014|IPR006068|IPR008250|IPR010730|IPR018303|IPR023214|IPR023298|IPR023299	Cation-transporting P-type ATPase|Cation-transporting P-type ATPase, C-terminal|Cation-transporting P-type ATPase, N-terminal|HAD-like domain|Heterokaryon incompatibility|P-type ATPase, transmembrane domain|P-type ATPase, A domain|P-type ATPase, cytoplasmic domain N|P-type ATPase, phosphorylation site	UM956_gene_7654|1095|sodium/potassium-transporting ATPase subunit alpha|-	IPR001757|IPR004014|IPR006068|IPR008250|IPR018303|IPR023214|IPR023298|IPR023299	Cation-transporting P-type ATPase|Cation-transporting P-type ATPase, C-terminal|Cation-transporting P-type ATPase, N-terminal|HAD-like domain|P-type ATPase, transmembrane domain|P-type ATPase, A domain|P-type ATPase, cytoplasmic domain N|P-type ATPase, phosphorylation site
Clado253	UM956_gene_6164|302|hypothetical protein|-	IPR013781|IPR017853|IPR024655	Glycoside hydrolase, catalytic domain|Glycoside hydrolase, superfamily|Uncharacterised protein family, glycosyl hydrolase catalytic domain	UM956_gene_7312|546|-|-	IPR013781|IPR017853|IPR024655	Glycoside hydrolase, catalytic domain|Glycoside hydrolase, superfamily|Uncharacterised protein family, glycosyl hydrolase catalytic domain
Clado254	UM956_gene_6606|586|hypothetical protein|-	-	-	UM956_gene_9621|2021|hypothetical protein|-	IPR003169	GYF
Clado255	UM956_gene_6843|515|glycerol kinase|Glycerol kinase	IPR005999|IPR018483|IPR018484|IPR018485	Carbohydrate kinase, FGGY, C-terminal|Carbohydrate kinase, FGGY, N-terminal|Carbohydrate kinase, FGGY, conserved site|Glycerol kinase	UM956_gene_8594|512|glycerol kinase|Glycerol kinase 1	IPR005999|IPR018483|IPR018484|IPR018485	Carbohydrate kinase, FGGY, C-terminal|Carbohydrate kinase, FGGY, N-terminal|Carbohydrate kinase, FGGY, conserved site|Glycerol kinase
Clado256	UM956_gene_7676|493|hypothetical protein|-	IPR011701|IPR016196|IPR020846	Major facilitator superfamily|Major facilitator superfamily domain|Major facilitator superfamily domain, general substrate transporter	UM956_gene_9692|511|hypothetical protein|Uncharacterized transporter C1039.04 [Schizosaccharomyces pombe 972h-]	IPR011701|IPR016196|IPR020846	Major facilitator superfamily|Major facilitator superfamily domain|Major facilitator superfamily domain, general substrate transporter
Clado257	UM956_gene_8170|540|hypothetical protein|-	IPR001128|IPR002401|IPR017972	Cytochrome P450|Cytochrome P450, E-class, group I|Cytochrome P450, conserved site	UM956_gene_9350|517|hypothetical protein|-	IPR001128|IPR002401|IPR017972	Cytochrome P450|Cytochrome P450, E-class, group I|Cytochrome P450, conserved site
Clado258	UM956_gene_8589|352|hypothetical protein|-	IPR000639|IPR029058	Alpha/Beta hydrolase fold|Epoxide hydrolase-like	UM956_gene_8883|359|hypothetical protein|-	IPR000639|IPR029058	Alpha/Beta hydrolase fold|Epoxide hydrolase-like
Clado259	UM956_gene_8596|698|glycerol-3-phosphate dehydrogenase|Glycerol-3-phosphate dehydrogenase, mitochondrial	IPR000447|IPR006076	FAD dependent oxidoreductase|FAD-dependent glycerol-3-phosphate dehydrogenase	UM956_gene_9982|745|glycerol-3-phosphate dehydrogenase|Glycerol-3-phosphate dehydrogenase, mitochondrial	IPR000447|IPR006076	FAD dependent oxidoreductase|FAD-dependent glycerol-3-phosphate dehydrogenase
Clado260	UM956_gene_7448|1909|hypothetical protein|-	IPR000571|IPR001841|IPR003954|IPR012677|IPR013083	Nucleotide-binding, alpha-beta plait|RNA recognition motif domain, eukaryote|Zinc finger, CCCH-type|Zinc finger, RING-type|Zinc finger, RING/FYVE/PHD-type
Clado262	UM956_gene_47|373|high-affinity iron transporter|Plasma membrane iron permease [Saccharomyces cerevisiae S288c]	IPR004923	Iron permease FTR1	UM956_gene_980|376|high-affinity iron transporter|Plasma membrane iron permease [Saccharomyces cerevisiae S288c]	IPR004923|IPR016196	Iron permease FTR1|Major facilitator superfamily domain, general substrate transporter
Clado263	UM956_gene_2007|398|hypothetical protein|-	IPR000683|IPR016040	NAD(P)-binding domain|Oxidoreductase, N-terminal
Clado264	UM956_gene_6708|459|NAD+ kinase|-	IPR002504|IPR016064|IPR017437|IPR017438	ATP-NAD kinase, PpnK-type, all-beta|ATP-NAD kinase-like domain|Inorganic polyphosphate/ATP-NAD kinase|Inorganic polyphosphate/ATP-NAD kinase, domain 1
Clado265	UM956_gene_9207|552|hypothetical protein|-	IPR001261|IPR002933|IPR011650|IPR017141	ArgE/DapE/ACY1/CPG2/YscS, conserved site|Peptidase M20|Peptidase M20, carboxypeptidase S|Peptidase M20, dimerisation domain
Clado266	UM956_gene_4779|467|initiator tRNA phosphoribosyl transferase|-	IPR007306	Initiator tRNA phosphoribosyl transferase
Clado267	UM956_gene_9177|743|glucan 1,3-beta-glucosidase|-	IPR001547|IPR013781|IPR017853	Glycoside hydrolase, catalytic domain|Glycoside hydrolase, family 5|Glycoside hydrolase, superfamily
Clado268	UM956_gene_7175|299|hypothetical protein|Acetate permease A	IPR000791	GPR1/FUN34/yaaH
Clado269	UM956_gene_9974|608|hypothetical protein|-	IPR013112|IPR013121|IPR013130|IPR017927|IPR017938	FAD-binding 8|Ferredoxin reductase-type FAD-binding domain|Ferric reductase transmembrane component-like domain|Ferric reductase, NAD binding|Riboflavin synthase-like beta-barrel
Clado270	UM956_gene_12028|480|hypothetical protein|-	IPR011701|IPR016196	Major facilitator superfamily|Major facilitator superfamily domain, general substrate transporter
Clado271	UM956_gene_6575|1263|hypothetical protein|-	IPR011047|IPR015943|IPR019775|IPR021717	Nucleoporin Nup120/160|Quinonprotein alcohol dehydrogenase-like superfamily|WD40 repeat, conserved site|WD40/YVTN repeat-like-containing domain	UM956_gene_5891|332|ubiquitin-conjugating enzyme E2 S|-	IPR000608|IPR016135|IPR023313	Ubiquitin-conjugating enzyme, E2|Ubiquitin-conjugating enzyme, active site|Ubiquitin-conjugating enzyme/RWD-like
Clado272	UM956_gene_8372|374|hypothetical protein|-	IPR011611|IPR029056	Carbohydrate kinase PfkB|Ribokinase-like
Clado273	UM956_gene_11388|284|hypothetical protein|-	IPR001753|IPR014748|IPR029045	ClpP/crotonase-like domain|Crontonase, C-terminal|Crotonase superfamily
Clado274	UM956_gene_6023|290|2,4-dihydroxyhept-2-ene-1,7-dioic acid aldolase|-	IPR005000|IPR015813	Aldehyde-lyase domain|Pyruvate/Phosphoenolpyruvate kinase-like domain
Clado275	UM956_gene_10953|224|hypothetical protein|-	IPR007274	Ctr copper transporter
Clado276	UM956_gene_9713|530|hypothetical protein|Drug resistance protein YOR378W [Saccharomyces cerevisiae S288c]	IPR011701|IPR016196|IPR020846	Major facilitator superfamily|Major facilitator superfamily domain|Major facilitator superfamily domain, general substrate transporter
Clado277	UM956_gene_12129|289|hypothetical protein|-	IPR002198|IPR002347|IPR016040|IPR020842|IPR020904	Glucose/ribitol dehydrogenase|NAD(P)-binding domain|Polyketide synthase/Fatty acid synthase, KR|Short-chain dehydrogenase/reductase SDR|Short-chain dehydrogenase/reductase, conserved site
Clado278	UM956_gene_5684|146|methylated-DNA-protein-cysteine methyltransferase like protein|-	IPR011991|IPR014048	Methylated-DNA-[protein]-cysteine S-methyltransferase, DNA binding|Winged helix-turn-helix DNA-binding domain
Clado279	UM956_gene_4660|296|glucosamine-phosphate N-acetyltransferase|Glucosamine 6-phosphate N-acetyltransferase	IPR000182|IPR016181	Acyl-CoA N-acyltransferase|GNAT domain
Clado280	UM956_gene_4271|340|hypothetical protein|Protein TOXD [Bipolaris zeicola]	IPR002085|IPR011032|IPR013149|IPR016040|IPR020843	Alcohol dehydrogenase superfamily, zinc-type|Alcohol dehydrogenase, C-terminal|GroES (chaperonin 10)-like|NAD(P)-binding domain|Polyketide synthase, enoylreductase	UM956_gene_8342|347|hypothetical protein|Protein TOXD [Bipolaris zeicola]	IPR002085|IPR011032|IPR013149|IPR013154|IPR016040|IPR020843	Alcohol dehydrogenase GroES-like|Alcohol dehydrogenase superfamily, zinc-type|Alcohol dehydrogenase, C-terminal|GroES (chaperonin 10)-like|NAD(P)-binding domain|Polyketide synthase, enoylreductase
Clado281	UM956_gene_1963|574|hypothetical protein|-	IPR011990|IPR019734	Tetratricopeptide repeat|Tetratricopeptide-like helical
Clado282	UM956_gene_10387|533|aldehyde dehydrogenase (NAD(P)+)|Beta-apo-4'-carotenal oxygenase	IPR012394|IPR015590|IPR016161|IPR016162|IPR016163	Aldehyde dehydrogenase NAD(P)-dependent|Aldehyde dehydrogenase domain|Aldehyde dehydrogenase, C-terminal|Aldehyde dehydrogenase, N-terminal|Aldehyde/histidinol dehydrogenase
Clado283	UM956_gene_6096|112|hypothetical protein|-	IPR005545|IPR011008	Dimeric alpha-beta barrel|YCII-related
Clado284	UM956_gene_5022|369|hypothetical protein|-	IPR003819	Taurine catabolism dioxygenase TauD/TfdA
Clado285	UM956_gene_8965|324|hypothetical protein|-	IPR000326	Phosphatidic acid phosphatase type 2/haloperoxidase
Clado286	UM956_gene_1113|398|hypothetical protein|-	IPR001214|IPR007728	Pre-SET domain|SET domain
Clado287	UM956_gene_1178|251|hypothetical protein|-	IPR021706|IPR021851	Protein of unknown function DUF2990|Protein of unknown function DUF3455
Clado288	UM956_gene_1431|559|hypothetical protein|-	IPR001680|IPR012952|IPR015943|IPR017986	BING4, C-terminal domain|WD40 repeat|WD40-repeat-containing domain|WD40/YVTN repeat-like-containing domain
Clado289	UM956_gene_245|1094|hypothetical protein|-	IPR000048|IPR000330|IPR001650|IPR001841|IPR013083|IPR014001|IPR017907|IPR018957|IPR027417	Helicase, C-terminal|Helicase, superfamily 1/2, ATP-binding domain|IQ motif, EF-hand binding site|P-loop containing nucleoside triphosphate hydrolase|SNF2-related|Zinc finger, C3HC4 RING-type|Zinc finger, RING-type|Zinc finger, RING-type, conserved site|Zinc finger, RING/FYVE/PHD-type
Clado290	UM956_gene_12157|186|peptidylprolyl isomerase|-	IPR002130|IPR020892|IPR024936|IPR029000	Cyclophilin-like domain|Cyclophilin-type peptidyl-prolyl cis-trans isomerase|Cyclophilin-type peptidyl-prolyl cis-trans isomerase domain|Cyclophilin-type peptidyl-prolyl cis-trans isomerase, conserved site
Clado292	UM956_gene_985|530|hypothetical protein|-	IPR001411|IPR011701|IPR016196|IPR020846	Major facilitator superfamily|Major facilitator superfamily domain|Major facilitator superfamily domain, general substrate transporter|Tetracycline resistance protein TetB/drug resistance transporter
Clado293	UM956_gene_11125|606|hypothetical protein|-	IPR000172|IPR007867|IPR012132	Glucose-methanol-choline oxidoreductase|Glucose-methanol-choline oxidoreductase, C-terminal|Glucose-methanol-choline oxidoreductase, N-terminal	UM956_gene_1739|1188|hypothetical protein|-	IPR000172|IPR007867|IPR010730	Glucose-methanol-choline oxidoreductase, C-terminal|Glucose-methanol-choline oxidoreductase, N-terminal|Heterokaryon incompatibility	UM956_gene_7254|614|hypothetical protein|-	IPR000172|IPR007867|IPR012132	Glucose-methanol-choline oxidoreductase|Glucose-methanol-choline oxidoreductase, C-terminal|Glucose-methanol-choline oxidoreductase, N-terminal
Clado295	UM956_gene_11584|771|alkaline ceramidase|-	IPR006823	Neutral/alkaline nonlysosomal ceramidase
Clado296	UM956_gene_8464|700|long-chain acyl-CoA synthetase|-	IPR000873|IPR020845	AMP-binding, conserved site|AMP-dependent synthetase/ligase
Clado297	UM956_gene_6554|559|hypothetical protein|-	-	-
Clado299	UM956_gene_10063|586|hypothetical protein|-	IPR010573|IPR016196|IPR020846	Fungal trichothecene efflux pump|Major facilitator superfamily domain|Major facilitator superfamily domain, general substrate transporter
Clado300	UM956_gene_6611|562|hypothetical protein|-	IPR000120|IPR015830|IPR020556|IPR023631	Amidase|Amidase signature domain|Amidase, conserved site|Amidase, fungi type
Clado302	UM956_gene_11000|544|hypothetical protein|-	IPR002509|IPR011330	Glycoside hydrolase/deacetylase, beta/alpha-barrel|Polysaccharide deacetylase
Clado303	UM956_gene_10668|566|triacylglycerol lipase|-	IPR002018|IPR019819|IPR029058	Alpha/Beta hydrolase fold|Carboxylesterase type B, conserved site|Carboxylesterase, type B
Clado304	UM956_gene_6368|550|delta-1-pyrroline-5-carboxylate dehydrogenase, mitochondrial|Delta-1-pyrroline-5-carboxylate dehydrogenase, mitochondrial	IPR005931|IPR015590|IPR016160|IPR016161|IPR016162|IPR016163|IPR029510	1-pyrroline-5-carboxylate dehydrogenase|Aldehyde dehydrogenase domain|Aldehyde dehydrogenase, C-terminal|Aldehyde dehydrogenase, N-terminal|Aldehyde dehydrogenase, cysteine active site|Aldehyde dehydrogenase, glutamic acid active site|Aldehyde/histidinol dehydrogenase	UM956_gene_9539|484|1-pyrroline-5-carboxylate dehydrogenase|-	IPR015590|IPR016161|IPR016162|IPR016163	Aldehyde dehydrogenase domain|Aldehyde dehydrogenase, C-terminal|Aldehyde dehydrogenase, N-terminal|Aldehyde/histidinol dehydrogenase
Clado305	UM956_gene_8080|752|hypothetical protein|-	-	-	UM956_gene_2426|585|hypothetical protein|-	IPR001128|IPR002403|IPR017972	Cytochrome P450|Cytochrome P450, E-class, group IV|Cytochrome P450, conserved site
Clado306	UM956_gene_3396|469|mandelate racemase|L-galactonate dehydratase [Trichoderma reesei]	IPR001354|IPR013342|IPR018110|IPR029017|IPR029065	Enolase C-terminal domain-like|Enolase N-terminal domain-like|Mandelate racemase/muconate lactonizing enzyme|Mandelate racemase/muconate lactonizing enzyme, C-terminal|Mandelate racemase/muconate lactonizing enzyme, conserved site
Clado307	UM956_gene_2690|244|7-alpha-hydroxysteroid dehydrogenase|-	IPR002198|IPR016040	NAD(P)-binding domain|Short-chain dehydrogenase/reductase SDR	UM956_gene_7896|251|7-alpha-hydroxysteroid dehydrogenase|-	IPR002198|IPR016040	NAD(P)-binding domain|Short-chain dehydrogenase/reductase SDR
Clado308	UM956_gene_648|384|hypothetical protein|-	IPR003673|IPR023606	CoA-transferase family III|CoA-transferase family III domain
Clado309	UM956_gene_996|273|hypothetical protein|-	IPR008030|IPR016040	NAD(P)-binding domain|NmrA-like
Clado310	UM956_gene_6839|585|hypothetical protein|-	IPR011701|IPR016196|IPR020846	Major facilitator superfamily|Major facilitator superfamily domain|Major facilitator superfamily domain, general substrate transporter
Clado313	UM956_gene_7218|491|hypothetical protein|-	IPR001128|IPR002401	Cytochrome P450|Cytochrome P450, E-class, group I
Clado314	UM956_gene_4669|472|hypothetical protein|-	IPR001613|IPR002937	Amine oxidase|Flavin amine oxidase	UM956_gene_5108|587|hypothetical protein|-	IPR001613|IPR002937|IPR006175|IPR013813|IPR016040	Amine oxidase|Endoribonuclease L-PSP/chorismate mutase-like|Flavin amine oxidase|NAD(P)-binding domain|YjgF/Yer057p/UK114 family	UM956_gene_5111|494|hypothetical protein|-	IPR001613|IPR002937	Amine oxidase|Flavin amine oxidase
Clado315	UM956_gene_6655|375|hypothetical protein|-	IPR001086|IPR002912	ACT domain|Prephenate dehydratase	UM956_gene_3299|595|hypothetical protein|-	-	-
Clado316	UM956_gene_2172|486|hypothetical protein|-	IPR013927	Transcription factor Opi1	UM956_gene_5648|1437|hypothetical protein|-	IPR002110|IPR020683|IPR027417|IPR029058	Alpha/Beta hydrolase fold|Ankyrin repeat|Ankyrin repeat-containing domain|P-loop containing nucleoside triphosphate hydrolase
Clado317	UM956_gene_400|554|hypothetical protein|-	IPR010730	Heterokaryon incompatibility	UM956_gene_7282|526|-|-	IPR010730	Heterokaryon incompatibility
Clado318	UM956_gene_7080|319|hypothetical protein|-	IPR002198|IPR002347|IPR016040	Glucose/ribitol dehydrogenase|NAD(P)-binding domain|Short-chain dehydrogenase/reductase SDR	UM956_gene_834|308|hypothetical protein|-	IPR002198|IPR002347|IPR016040	Glucose/ribitol dehydrogenase|NAD(P)-binding domain|Short-chain dehydrogenase/reductase SDR
Clado319	UM956_gene_1315|262|20S proteasome subunit beta 7|Probable proteasome subunit beta type-7 [Schizosaccharomyces pombe 972h-]	IPR001353|IPR016050|IPR016295|IPR023333|IPR029055	Nucleophile aminohydrolases, N-terminal|Proteasome B-type subunit|Proteasome beta-type subunit, conserved site|Proteasome endopeptidase complex, beta subunit|Proteasome, subunit alpha/beta	UM956_gene_2822|301|hypothetical protein|-	IPR001509|IPR016040	NAD(P)-binding domain|NAD-dependent epimerase/dehydratase
Clado320	UM956_gene_8218|310|hypothetical protein|-	IPR021460	Protein of unknown function DUF3112
Clado321	UM956_gene_10449|495|hypothetical protein|-	IPR011701|IPR016196|IPR020846	Major facilitator superfamily|Major facilitator superfamily domain|Major facilitator superfamily domain, general substrate transporter	UM956_gene_8295|461|hypothetical protein|-	IPR011701|IPR016196|IPR020846	Major facilitator superfamily|Major facilitator superfamily domain|Major facilitator superfamily domain, general substrate transporter
Clado322	UM956_gene_11722|1682|hypothetical protein|-	IPR000651|IPR001895|IPR023578	Guanine-nucleotide dissociation stimulator CDC25|Ras guanine nucleotide exchange factor, domain|Ras-like guanine nucleotide exchange factor, N-terminal	UM956_gene_4134|699|hypothetical protein|-	IPR002523	Mg2+ transporter protein, CorA-like/Zinc transport protein ZntB
Clado323	UM956_gene_7692|331|hypothetical protein|-	IPR024737|IPR029071	Cell-cycle control medial ring component|Ubiquitin-related domain	UM956_gene_2127|190|cofilin|-	IPR002108|IPR017904|IPR029006	ADF-H/Gelsolin-like domain|ADF/Cofilin/Destrin|Actin-depolymerising factor homology domain
Clado324	UM956_gene_1689|319|hypothetical protein|-	IPR003830|IPR013785|IPR015500	(2R)-phospho-3-sulpholactate synthase, ComA|Aldolase-type TIM barrel|Peptidase S8, subtilisin-related	UM956_gene_4440|341|homoserine kinase|Homoserine kinase	IPR000870|IPR006203|IPR006204|IPR013750|IPR014721|IPR020568	GHMP kinase N-terminal domain|GHMP kinase, ATP-binding, conserved site|GHMP kinase, C-terminal domain|Homoserine kinase|Ribosomal protein S5 domain 2-type fold|Ribosomal protein S5 domain 2-type fold, subgroup
Clado325	UM956_gene_3725|529|hypothetical protein|-	IPR011701|IPR016196|IPR020846	Major facilitator superfamily|Major facilitator superfamily domain|Major facilitator superfamily domain, general substrate transporter
Clado326	UM956_gene_1348|703|hypothetical protein|-	IPR001138|IPR007219	Transcription factor domain, fungi|Zn(2)-C6 fungal-type DNA-binding domain	UM956_gene_10538|739|hypothetical protein|-	IPR001138|IPR007219	Transcription factor domain, fungi|Zn(2)-C6 fungal-type DNA-binding domain
Clado327	UM956_gene_798|878|hypothetical protein|-	IPR011701|IPR016196|IPR020846	Major facilitator superfamily|Major facilitator superfamily domain|Major facilitator superfamily domain, general substrate transporter
Clado328	UM956_gene_230|335|D-3-phosphoglycerate dehydrogenase|Putative 2-hydroxyacid dehydrogenase UNK4.10 [Schizosaccharomyces pombe 972h-]	IPR006139|IPR006140|IPR016040	D-isomer specific 2-hydroxyacid dehydrogenase, NAD-binding|D-isomer specific 2-hydroxyacid dehydrogenase, catalytic domain|NAD(P)-binding domain	UM956_gene_5927|337|D-3-phosphoglycerate dehydrogenase|-	IPR006139|IPR006140|IPR016040	D-isomer specific 2-hydroxyacid dehydrogenase, NAD-binding|D-isomer specific 2-hydroxyacid dehydrogenase, catalytic domain|NAD(P)-binding domain
Clado329	UM956_gene_10526|167|40S ribosomal protein S19|40S ribosomal protein S19	IPR001266	Ribosomal protein S19e
Clado330	UM956_gene_7392|1157|hypothetical protein|-	IPR006973|IPR010619|IPR024528	Domain of unknown function DUF1212|Domain of unknown function DUF3815|Pre-mRNA-splicing factor Cwf15/Cwc15
Clado331	UM956_gene_5821|493|hypothetical protein|-	IPR005814|IPR015421|IPR015422|IPR015424	Aminotransferase class-III|Pyridoxal phosphate-dependent transferase|Pyridoxal phosphate-dependent transferase, major region, subdomain 1|Pyridoxal phosphate-dependent transferase, major region, subdomain 2
Clado332	UM956_gene_1545|244|hypothetical protein|-	IPR005493	Ribonuclease E inhibitor RraA/Dimethylmenaquinone methyltransferase	UM956_gene_9879|226|hypothetical protein|-	IPR005493	Ribonuclease E inhibitor RraA/Dimethylmenaquinone methyltransferase
Clado333	UM956_gene_3012|482|hypothetical protein|-	IPR000192|IPR015421|IPR015424	Aminotransferase, class V/Cysteine desulfurase|Pyridoxal phosphate-dependent transferase|Pyridoxal phosphate-dependent transferase, major region, subdomain 1
Clado334	UM956_gene_3285|246|ubiquitin carboxyl-terminal hydrolase L3|-	IPR001578	Peptidase C12, ubiquitin carboxyl-terminal hydrolase
Clado335	UM956_gene_7616|350|hypothetical protein|-	IPR002085|IPR011032|IPR013149|IPR016040|IPR020843	Alcohol dehydrogenase superfamily, zinc-type|Alcohol dehydrogenase, C-terminal|GroES (chaperonin 10)-like|NAD(P)-binding domain|Polyketide synthase, enoylreductase
Clado336	UM956_gene_12205|365|hypothetical protein|-	IPR002085|IPR002328|IPR011032|IPR013149|IPR013154|IPR016040|IPR020843	Alcohol dehydrogenase GroES-like|Alcohol dehydrogenase superfamily, zinc-type|Alcohol dehydrogenase, C-terminal|Alcohol dehydrogenase, zinc-type, conserved site|GroES (chaperonin 10)-like|NAD(P)-binding domain|Polyketide synthase, enoylreductase
Clado337	UM956_gene_10784|262|-|-	IPR015915	Kelch-type beta propeller	UM956_gene_8391|1072|exportin-1|Exportin-1	IPR001494|IPR011989|IPR013598|IPR014877|IPR016024	Armadillo-like helical|Armadillo-type fold|CRM1 C-terminal domain|Exportin-1/Importin-beta-like|Importin-beta, N-terminal domain
Clado338	UM956_gene_2097|463|membrane dipeptidase|-	IPR008257	Renal dipeptidase family	UM956_gene_6059|779|hypothetical protein|-	IPR002283|IPR005123|IPR008257|IPR026992|IPR027443	Isopenicillin N synthase|Isopenicillin N synthase-like|Non-haem dioxygenase N-terminal domain|Oxoglutarate/iron-dependent dioxygenase|Renal dipeptidase family
Clado339	UM956_gene_11957|421|hypothetical protein|-	-	-
Clado340	UM956_gene_9821|397|-|-	IPR016040	NAD(P)-binding domain	UM956_gene_10591|618|hypothetical protein|-	IPR000103	Pyridine nucleotide-disulphide oxidoreductase, class-II
Clado341	UM956_gene_9881|233|hypothetical protein|-	IPR025628|IPR029062	Class I glutamine amidotransferase-like|DJ-1 domain, InhA-type
Clado342	UM956_gene_6899|529|dolichyl pyrophosphate Glc1Man9GlcNAc2 alpha-1,3-glucosyltransferase|Dolichyl pyrophosphate Glc1Man9GlcNAc2 alpha-1,3-glucosyltransferase	IPR004856	Glycosyl transferase, ALG6/ALG8	UM956_gene_6898|1073|hypothetical protein|-	IPR004022|IPR013136|IPR018501|IPR028935|IPR028941	DDT domain|DDT domain superfamily|WHIM2 domain|WHIM3 domain|WSTF/Acf1/Cbp146
Clado343	UM956_gene_4537|683|primary-amine oxidase|Copper amine oxidase 1 [Schizosaccharomyces pombe 972h-]	IPR000269|IPR015798|IPR015800|IPR015801|IPR015802|IPR016182	Copper amine oxidase|Copper amine oxidase, C-terminal|Copper amine oxidase, N-terminal|Copper amine oxidase, N2-terminal|Copper amine oxidase, N2/N3-terminal|Copper amine oxidase, N3-terminal
Clado344	UM956_gene_4111|426|glutaryl-CoA dehydrogenase|Glutaryl-CoA dehydrogenase, mitochondrial	IPR006091|IPR009075|IPR009100|IPR013786	Acyl-CoA dehydrogenase/oxidase C-terminal|Acyl-CoA dehydrogenase/oxidase, N-terminal|Acyl-CoA dehydrogenase/oxidase, N-terminal and middle domain|Acyl-CoA oxidase/dehydrogenase, central domain
Clado345	UM956_gene_1688|646|lysophospholipase|Lysophospholipase 1	IPR002642|IPR016035	Acyl transferase/acyl hydrolase/lysophospholipase|Lysophospholipase, catalytic domain	UM956_gene_1953|654|-|Lysophospholipase 2	IPR002642|IPR016035	Acyl transferase/acyl hydrolase/lysophospholipase|Lysophospholipase, catalytic domain
Clado346	UM956_gene_643|105|-|-	IPR005135	Endonuclease/exonuclease/phosphatase
Clado347	UM956_gene_8710|256|-|-	IPR001452	SH3 domain	UM956_gene_5650|1217|hypothetical protein|-	-	-
Clado348	UM956_gene_9267|864|hypothetical protein|-	IPR000623|IPR001381|IPR006151|IPR013708|IPR013785|IPR016040|IPR027417	Aldolase-type TIM barrel|Dehydroquinase class I|NAD(P)-binding domain|P-loop containing nucleoside triphosphate hydrolase|Quinate/shikimate 5-dehydrogenase/glutamyl-tRNA reductase|Shikimate dehydrogenase substrate binding, N-terminal|Shikimate kinase/Threonine synthase-like 1
Clado349	UM956_gene_3890|1304|hypothetical protein|-	IPR002110|IPR020683|IPR027417	Ankyrin repeat|Ankyrin repeat-containing domain|P-loop containing nucleoside triphosphate hydrolase
Clado350	UM956_gene_3573|969|hypothetical protein|-	IPR003864|IPR027815	Domain of unknown function DUF221|Domain of unknown function DUF4463
Clado351	UM956_gene_10335|132|histone H2A|Histone H2A [Phaeosphaeria nodorum SN15]	IPR002119|IPR007125|IPR009072	Histone H2A|Histone core|Histone-fold
Clado352	UM956_gene_5534|1231|hypothetical protein|-	-	-	UM956_gene_632|1427|hypothetical protein|-	IPR000845|IPR011990|IPR013026|IPR019734|IPR027417	Nucleoside phosphorylase domain|P-loop containing nucleoside triphosphate hydrolase|Tetratricopeptide repeat|Tetratricopeptide repeat-containing domain|Tetratricopeptide-like helical
Clado353	UM956_gene_3248|553|MFS transporter, SP family, general alpha glucoside:H+ symporter|-	IPR003663|IPR005828|IPR005829|IPR016196|IPR020846	General substrate transporter|Major facilitator superfamily domain|Major facilitator superfamily domain, general substrate transporter|Sugar transporter, conserved site|Sugar/inositol transporter
Clado354	UM956_gene_108|559|hypothetical protein|-	IPR006073|IPR014813|IPR023179|IPR027417	GTP binding domain|GTP-binding protein, orthogonal bundle domain|Guanine nucleotide-binding protein-like 3, N-terminal domain|P-loop containing nucleoside triphosphate hydrolase
Clado355	UM956_gene_3002|336|hypothetical protein|-	IPR006992	Amidohydrolase 2	UM956_gene_3966|324|hypothetical protein|-	IPR006992	Amidohydrolase 2
Clado356	UM956_gene_6953|414|hypothetical protein|-	IPR001330|IPR008930	Prenyltransferase/squalene oxidase|Terpenoid cyclases/protein prenyltransferase alpha-alpha toroid
Clado357	UM956_gene_1997|600|hypothetical protein|-	-	-
Clado359	UM956_gene_11999|544|hypothetical protein|-	IPR002293|IPR004840	Amino acid permease, conserved site|Amino acid/polyamine transporter I
Clado360	UM956_gene_10560|625|hypothetical protein|-	IPR013027	FAD-dependent pyridine nucleotide-disulphide oxidoreductase	UM956_gene_9080|1461|hypothetical protein|-	IPR000269|IPR015328|IPR015798|IPR015801|IPR016182	Copper amine oxidase|Copper amine oxidase, C-terminal|Copper amine oxidase, N-terminal|Copper amine oxidase, N2/N3-terminal|Domain of unknown function DUF1965
Clado361	UM956_gene_5016|480|acyl-CoA desaturase|Acyl-CoA desaturase	IPR001199|IPR001522|IPR005804|IPR009160|IPR015876|IPR018506	Cytochrome b5, heme-binding site|Cytochrome b5-like heme/steroid binding domain|Delta-9 acyl-CoA desaturase, haem/steroid binding domain-containing|Fatty acid desaturase, type 1|Fatty acid desaturase, type 1, C-terminal|Fatty acid desaturase, type 1, core
Clado362	UM956_gene_5170|585|carboxypeptidase D|-	IPR001563|IPR018202|IPR029058	Alpha/Beta hydrolase fold|Peptidase S10, serine carboxypeptidase|Peptidase S10, serine carboxypeptidase, active site
Clado363	UM956_gene_10164|513|hypothetical protein|-	IPR007219	Transcription factor domain, fungi	UM956_gene_7537|512|hypothetical protein|-	IPR007219	Transcription factor domain, fungi	UM956_gene_9865|504|hypothetical protein|-	IPR007219	Transcription factor domain, fungi	UM956_gene_1000|651|hypothetical protein|-	IPR007219	Transcription factor domain, fungi	UM956_gene_7536|616|hypothetical protein|-	IPR007219	Transcription factor domain, fungi	UM956_gene_6991|703|hypothetical protein|-	IPR007219	Transcription factor domain, fungi	UM956_gene_7001|759|hypothetical protein|-	IPR001138|IPR007219	Transcription factor domain, fungi|Zn(2)-C6 fungal-type DNA-binding domain	UM956_gene_5665|462|-|-	IPR007219	Transcription factor domain, fungi	UM956_gene_1672|394|-|-	-	-	UM956_gene_7884|734|-|-	IPR001138	Zn(2)-C6 fungal-type DNA-binding domain
Clado364	UM956_gene_10258|245|hypothetical protein|-	IPR002198|IPR002347|IPR016040	Glucose/ribitol dehydrogenase|NAD(P)-binding domain|Short-chain dehydrogenase/reductase SDR	UM956_gene_3102|306|hypothetical protein|-	IPR002198|IPR002347|IPR016040|IPR020904	Glucose/ribitol dehydrogenase|NAD(P)-binding domain|Short-chain dehydrogenase/reductase SDR|Short-chain dehydrogenase/reductase, conserved site
Clado365	UM956_gene_10527|545|hypothetical protein|-	IPR000103	Pyridine nucleotide-disulphide oxidoreductase, class-II	UM956_gene_10951|555|hypothetical protein|-	-	-	UM956_gene_1662|538|hypothetical protein|-	-	-	UM956_gene_4022|534|hypothetical protein|-	-	-
Clado366	UM956_gene_10590|641|hypothetical protein|-	IPR002938|IPR003042	Aromatic-ring hydroxylase-like|Monooxygenase, FAD-binding	UM956_gene_5091|567|hypothetical protein|-	IPR002938|IPR003042	Aromatic-ring hydroxylase-like|Monooxygenase, FAD-binding	UM956_gene_7822|627|hypothetical protein|-	IPR002938|IPR003042	Aromatic-ring hydroxylase-like|Monooxygenase, FAD-binding	UM956_gene_7880|628|hypothetical protein|-	IPR002938|IPR003042	Aromatic-ring hydroxylase-like|Monooxygenase, FAD-binding	UM956_gene_9866|622|hypothetical protein|-	IPR002938|IPR003042	Aromatic-ring hydroxylase-like|Monooxygenase, FAD-binding	UM956_gene_7004|467|hypothetical protein|-	IPR002938|IPR003042	Aromatic-ring hydroxylase-like|Monooxygenase, FAD-binding
Clado367	UM956_gene_10634|597|hypothetical protein|-	IPR011701|IPR016196|IPR020846	Major facilitator superfamily|Major facilitator superfamily domain|Major facilitator superfamily domain, general substrate transporter	UM956_gene_913|652|MFS transporter, DHA1 family, multidrug resistance protein|-	IPR011701|IPR016196|IPR020846	Major facilitator superfamily|Major facilitator superfamily domain|Major facilitator superfamily domain, general substrate transporter
Clado368	UM956_gene_10754|408|hypothetical protein|-	IPR000073|IPR000639|IPR010497|IPR016292|IPR029058	Alpha/Beta hydrolase fold|Alpha/beta hydrolase fold-1|Epoxide hydrolase|Epoxide hydrolase, N-terminal|Epoxide hydrolase-like	UM956_gene_11913|413|microsomal epoxide hydrolase|-	IPR000073|IPR000639|IPR010497|IPR016292|IPR029058	Alpha/Beta hydrolase fold|Alpha/beta hydrolase fold-1|Epoxide hydrolase|Epoxide hydrolase, N-terminal|Epoxide hydrolase-like	UM956_gene_7411|412|microsomal epoxide hydrolase|-	IPR000639|IPR010497|IPR016292|IPR029058	Alpha/Beta hydrolase fold|Epoxide hydrolase|Epoxide hydrolase, N-terminal|Epoxide hydrolase-like
Clado369	UM956_gene_10823|1060|hypothetical protein|-	IPR000873|IPR006162|IPR009081|IPR013120|IPR016040|IPR020845	AMP-binding, conserved site|AMP-dependent synthetase/ligase|Acyl carrier protein-like|Male sterility, NAD-binding|NAD(P)-binding domain|Phosphopantetheine attachment site	UM956_gene_5716|1252|hypothetical protein|-	IPR000873|IPR006001|IPR006162|IPR009081|IPR013120|IPR016040|IPR020806|IPR020845|IPR027417	AMP-binding, conserved site|AMP-dependent synthetase/ligase|Acyl carrier protein-like|Carbohydrate kinase, thermoresistant glucokinase|Male sterility, NAD-binding|NAD(P)-binding domain|P-loop containing nucleoside triphosphate hydrolase|Phosphopantetheine attachment site|Polyketide synthase, phosphopantetheine-binding domain
Clado370	UM956_gene_11136|530|hypothetical protein|-	IPR003663|IPR005828|IPR005829|IPR016196|IPR020846	General substrate transporter|Major facilitator superfamily domain|Major facilitator superfamily domain, general substrate transporter|Sugar transporter, conserved site|Sugar/inositol transporter	UM956_gene_10014|553|hypothetical protein|-	IPR003663|IPR005828|IPR005829|IPR016196|IPR020846	General substrate transporter|Major facilitator superfamily domain|Major facilitator superfamily domain, general substrate transporter|Sugar transporter, conserved site|Sugar/inositol transporter	UM956_gene_9731|531|hypothetical protein|-	IPR003663|IPR005828|IPR005829|IPR016196|IPR020846	General substrate transporter|Major facilitator superfamily domain|Major facilitator superfamily domain, general substrate transporter|Sugar transporter, conserved site|Sugar/inositol transporter	UM956_gene_9813|540|hypothetical protein|-	IPR003663|IPR005828|IPR005829|IPR016196|IPR020846	General substrate transporter|Major facilitator superfamily domain|Major facilitator superfamily domain, general substrate transporter|Sugar transporter, conserved site|Sugar/inositol transporter
Clado371	UM956_gene_12207|876|hypothetical protein|-	IPR001138	Zn(2)-C6 fungal-type DNA-binding domain	UM956_gene_3680|723|hypothetical protein|-	IPR001138	Zn(2)-C6 fungal-type DNA-binding domain
Clado372	UM956_gene_1251|343|hypothetical protein|-	IPR013094|IPR029058	Alpha/Beta hydrolase fold|Alpha/beta hydrolase fold-3	UM956_gene_353|352|hypothetical protein|-	IPR013094|IPR029058	Alpha/Beta hydrolase fold|Alpha/beta hydrolase fold-3
Clado373	UM956_gene_1269|524|hypothetical protein|-	IPR011701|IPR016196	Major facilitator superfamily|Major facilitator superfamily domain, general substrate transporter	UM956_gene_2941|493|hypothetical protein|-	IPR011701|IPR016196	Major facilitator superfamily|Major facilitator superfamily domain, general substrate transporter
Clado374	UM956_gene_1362|646|hypothetical protein|-	-	-	UM956_gene_5543|871|hypothetical protein|-	-	-
Clado375	UM956_gene_1520|517|hypothetical protein|-	IPR001128|IPR002401|IPR017972	Cytochrome P450|Cytochrome P450, E-class, group I|Cytochrome P450, conserved site	UM956_gene_1534|509|hypothetical protein|-	IPR001128|IPR002401|IPR017972	Cytochrome P450|Cytochrome P450, E-class, group I|Cytochrome P450, conserved site	UM956_gene_583|516|hypothetical protein|-	IPR001128|IPR002401|IPR017972	Cytochrome P450|Cytochrome P450, E-class, group I|Cytochrome P450, conserved site	UM956_gene_7647|508|hypothetical protein|-	IPR001128|IPR002401|IPR017972	Cytochrome P450|Cytochrome P450, E-class, group I|Cytochrome P450, conserved site	UM956_gene_9584|515|hypothetical protein|-	IPR001128|IPR002401|IPR017972	Cytochrome P450|Cytochrome P450, E-class, group I|Cytochrome P450, conserved site
Clado376	UM956_gene_1929|418|hypothetical protein|-	-	-	UM956_gene_7888|378|hypothetical protein|-	-	-	UM956_gene_10272|414|hypothetical protein|-	-	-
Clado377	UM956_gene_1961|494|hypothetical protein|-	IPR003663|IPR005828|IPR005829|IPR016196|IPR020846	General substrate transporter|Major facilitator superfamily domain|Major facilitator superfamily domain, general substrate transporter|Sugar transporter, conserved site|Sugar/inositol transporter	UM956_gene_2693|535|hypothetical protein|-	IPR003663|IPR005828|IPR005829|IPR016196|IPR020846	General substrate transporter|Major facilitator superfamily domain|Major facilitator superfamily domain, general substrate transporter|Sugar transporter, conserved site|Sugar/inositol transporter	UM956_gene_8870|530|hypothetical protein|-	IPR003663|IPR005828|IPR005829|IPR016196|IPR020846	General substrate transporter|Major facilitator superfamily domain|Major facilitator superfamily domain, general substrate transporter|Sugar transporter, conserved site|Sugar/inositol transporter	UM956_gene_3500|534|hypothetical protein|-	IPR005828|IPR005829|IPR016196|IPR020846	General substrate transporter|Major facilitator superfamily domain|Major facilitator superfamily domain, general substrate transporter|Sugar transporter, conserved site
Clado378	UM956_gene_2379|478|hypothetical protein|-	IPR006680|IPR011059	Amidohydrolase 1|Metal-dependent hydrolase, composite domain	UM956_gene_5134|475|hypothetical protein|-	IPR006680|IPR011059	Amidohydrolase 1|Metal-dependent hydrolase, composite domain	UM956_gene_8511|483|hypothetical protein|-	IPR006680|IPR011059	Amidohydrolase 1|Metal-dependent hydrolase, composite domain	UM956_gene_919|1162|hypothetical protein|-	IPR001138|IPR006680|IPR007219|IPR011059	Amidohydrolase 1|Metal-dependent hydrolase, composite domain|Transcription factor domain, fungi|Zn(2)-C6 fungal-type DNA-binding domain	UM956_gene_2380|600|-|-	IPR007219	Transcription factor domain, fungi	UM956_gene_736|634|-|-	IPR007219	Transcription factor domain, fungi	UM956_gene_8512|585|hypothetical protein|-	IPR007219	Transcription factor domain, fungi
Clado379	UM956_gene_2438|444|hypothetical protein|-	IPR002933|IPR010158|IPR011650	Amidase, hydantoinase/carbamoylase|Peptidase M20|Peptidase M20, dimerisation domain	UM956_gene_9915|471|hypothetical protein|-	IPR002933|IPR010158|IPR011650	Amidase, hydantoinase/carbamoylase|Peptidase M20|Peptidase M20, dimerisation domain	UM956_gene_9275|464|hypothetical protein|-	IPR002933|IPR010158|IPR011650	Amidase, hydantoinase/carbamoylase|Peptidase M20|Peptidase M20, dimerisation domain
Clado380	UM956_gene_3362|537|hypothetical protein|-	IPR011701|IPR016196|IPR020846	Major facilitator superfamily|Major facilitator superfamily domain|Major facilitator superfamily domain, general substrate transporter	UM956_gene_5766|493|hypothetical protein|-	IPR011701|IPR016196|IPR020846	Major facilitator superfamily|Major facilitator superfamily domain|Major facilitator superfamily domain, general substrate transporter
Clado381	UM956_gene_3494|228|hypothetical protein|-	-	-	UM956_gene_8679|231|hypothetical protein|-	-	-
Clado382	UM956_gene_3686|559|hypothetical protein|-	IPR004294|IPR011047	Carotenoid oxygenase|Quinonprotein alcohol dehydrogenase-like superfamily	UM956_gene_7621|583|hypothetical protein|-	IPR004294|IPR011047	Carotenoid oxygenase|Quinonprotein alcohol dehydrogenase-like superfamily	UM956_gene_9260|559|hypothetical protein|-	IPR004294|IPR011047	Carotenoid oxygenase|Quinonprotein alcohol dehydrogenase-like superfamily
Clado383	UM956_gene_380|801|hypothetical protein|-	IPR001138|IPR007219	Transcription factor domain, fungi|Zn(2)-C6 fungal-type DNA-binding domain	UM956_gene_8603|769|hypothetical protein|-	IPR001138|IPR007219	Transcription factor domain, fungi|Zn(2)-C6 fungal-type DNA-binding domain
Clado384	UM956_gene_5522|500|hypothetical protein|-	IPR005828|IPR016196|IPR020846	General substrate transporter|Major facilitator superfamily domain|Major facilitator superfamily domain, general substrate transporter	UM956_gene_8976|502|hypothetical protein|-	IPR005828|IPR016196|IPR020846	General substrate transporter|Major facilitator superfamily domain|Major facilitator superfamily domain, general substrate transporter
Clado385	UM956_gene_5874|338|hypothetical protein|-	IPR008030|IPR016040	NAD(P)-binding domain|NmrA-like	UM956_gene_8439|333|hypothetical protein|-	IPR008030|IPR016040	NAD(P)-binding domain|NmrA-like
Clado386	UM956_gene_6842|379|aquaglyceroporin like protein, other eukaryote|-	IPR000425|IPR022357|IPR023271	Aquaporin-like|Major intrinsic protein|Major intrinsic protein, conserved site	UM956_gene_8595|338|aquaglyceroporin like protein, other eukaryote|-	IPR000425|IPR022357|IPR023271	Aquaporin-like|Major intrinsic protein|Major intrinsic protein, conserved site	UM956_gene_6704|385|aquaglyceroporin like protein, other eukaryote|-	IPR000425|IPR023271	Aquaporin-like|Major intrinsic protein
Clado387	UM956_gene_8055|1046|hypothetical protein|-	IPR001117|IPR002355|IPR008972|IPR011706|IPR011707	Cupredoxin|Multicopper oxidase, copper-binding site|Multicopper oxidase, type 1|Multicopper oxidase, type 2|Multicopper oxidase, type 3	UM956_gene_8697|706|hypothetical protein|-	IPR001117|IPR002355|IPR008972|IPR011706|IPR011707	Cupredoxin|Multicopper oxidase, copper-binding site|Multicopper oxidase, type 1|Multicopper oxidase, type 2|Multicopper oxidase, type 3
Clado388	UM956_gene_3602|404|hypothetical protein|-	IPR004853	Triose-phosphate transporter domain
Clado389	UM956_gene_7653|261|hypothetical protein|-	-	-
Clado390	UM956_gene_1215|357|D-xylulose reductase A|Probable D-xylulose reductase A	IPR002085|IPR002328|IPR011032|IPR013149|IPR013154|IPR016040|IPR020843	Alcohol dehydrogenase GroES-like|Alcohol dehydrogenase superfamily, zinc-type|Alcohol dehydrogenase, C-terminal|Alcohol dehydrogenase, zinc-type, conserved site|GroES (chaperonin 10)-like|NAD(P)-binding domain|Polyketide synthase, enoylreductase
Clado391	UM956_gene_8579|349|hypothetical protein|-	IPR013781|IPR017853|IPR024655	Glycoside hydrolase, catalytic domain|Glycoside hydrolase, superfamily|Uncharacterised protein family, glycosyl hydrolase catalytic domain
Clado392	UM956_gene_667|516|galactokinase|-	IPR000705|IPR006203|IPR006204|IPR006206|IPR013750|IPR014721|IPR019539|IPR019741|IPR020568	GHMP kinase N-terminal domain|GHMP kinase, ATP-binding, conserved site|GHMP kinase, C-terminal domain|Galactokinase|Galactokinase galactose-binding domain|Galactokinase, conserved site|Mevalonate/galactokinase|Ribosomal protein S5 domain 2-type fold|Ribosomal protein S5 domain 2-type fold, subgroup
Clado393	UM956_gene_2638|714|hypothetical protein|-	IPR000795|IPR001163|IPR004160|IPR004161|IPR006649|IPR009000|IPR009001|IPR010920|IPR027417	Elongation factor, GTP-binding domain|Like-Sm (LSM) domain|P-loop containing nucleoside triphosphate hydrolase|Ribonucleoprotein LSM domain|Ribonucleoprotein LSM domain, eukaryotic/archaea-type|Translation elongation factor EF1A/initiation factor IF2gamma, C-terminal|Translation elongation factor EFTu/EF1A, C-terminal|Translation elongation factor EFTu/EF1A, domain 2|Translation protein, beta-bar…
Clado394	UM956_gene_9269|538|hypothetical protein|Probable quinate permease	IPR003663|IPR005828|IPR005829|IPR016196|IPR020846	General substrate transporter|Major facilitator superfamily domain|Major facilitator superfamily domain, general substrate transporter|Sugar transporter, conserved site|Sugar/inositol transporter
Clado395	UM956_gene_4193|1976|AGC protein kinase|-	IPR000014|IPR000719|IPR000961|IPR001789|IPR002290|IPR008271|IPR011006|IPR011009	AGC-kinase, C-terminal|CheY-like superfamily|PAS domain|Protein kinase domain|Protein kinase-like domain|Serine/threonine- /dual specificity protein kinase, catalytic domain|Serine/threonine-protein kinase, active site|Signal transduction response regulator, receiver domain
Clado396	UM956_gene_9007|520|hypothetical protein|-	IPR001128|IPR002401|IPR017972	Cytochrome P450|Cytochrome P450, E-class, group I|Cytochrome P450, conserved site
Clado397	UM956_gene_8638|310|hypothetical protein|-	IPR006439|IPR023214	HAD hydrolase, subfamily IA|HAD-like domain	UM956_gene_418|354|hypothetical protein|-	IPR006439|IPR023214	HAD hydrolase, subfamily IA|HAD-like domain
Clado398	UM956_gene_9083|578|hypothetical protein|-	IPR011701|IPR016196|IPR020846	Major facilitator superfamily|Major facilitator superfamily domain|Major facilitator superfamily domain, general substrate transporter
Clado399	UM956_gene_8373|346|hypothetical protein|-	IPR000634|IPR001926	Serine/threonine dehydratase, pyridoxal-phosphate-binding site|Tryptophan synthase beta subunit-like PLP-dependent enzymes superfamily
Clado400	UM956_gene_10458|780|IQ domain-containing protein containing GTPase activating protein|-	IPR000593|IPR001936|IPR008936|IPR023152	Ras GTPase-activating protein|Ras GTPase-activating protein, conserved site|RasGAP protein, C-terminal|Rho GTPase activation protein
Clado403	UM956_gene_8741|451|hypothetical protein|-	IPR004689|IPR007271|IPR021189	Nucleotide-sugar transporter|UDP-galactose transporter|UDP/CMP-sugar transporter	UM956_gene_4116|432|hypothetical protein|UDP-N-acetylglucosamine transporter	IPR004689|IPR007271|IPR021189	Nucleotide-sugar transporter|UDP-galactose transporter|UDP/CMP-sugar transporter
Clado404	UM956_gene_10755|397|hypothetical protein|-	IPR008928|IPR010905|IPR012341	Glycosyl hydrolase, family 88|Six-hairpin glycosidase|Six-hairpin glycosidase-like
Clado405	UM956_gene_8130|1447|hypothetical protein|Nitrogen assimilation transcription factor nirA [Aspergillus nidulans FGSC A4]	IPR001138|IPR005024|IPR007219	Snf7|Transcription factor domain, fungi|Zn(2)-C6 fungal-type DNA-binding domain	UM956_gene_705|804|hypothetical protein|-	IPR001138|IPR007219	Transcription factor domain, fungi|Zn(2)-C6 fungal-type DNA-binding domain
Clado406	UM956_gene_4284|433|hypothetical protein|-	IPR007065	HPP
Clado407	UM956_gene_6516|335|hypothetical protein|Vacuolar protein sorting-associated protein 26 [Schizosaccharomyces pombe 972h-]	IPR028934	Vacuolar protein sorting protein 26 related
Clado408	UM956_gene_6083|286|hypothetical protein|Nuclease S1	IPR003154|IPR008947	Phospholipase C/P1 nuclease domain|S1/P1 nuclease
Clado409	UM956_gene_3173|160|cyanate hydratase|Cyanate hydratase	IPR003712|IPR008076|IPR010982	Cyanate hydratase|Cyanate lyase, C-terminal|Lambda repressor-like, DNA-binding domain
Clado410	UM956_gene_10858|621|hypothetical protein|-	IPR003663|IPR005828|IPR005829|IPR016196|IPR020846	General substrate transporter|Major facilitator superfamily domain|Major facilitator superfamily domain, general substrate transporter|Sugar transporter, conserved site|Sugar/inositol transporter
Clado411	UM956_gene_6204|240|phosphopantothenoylcysteine decarboxylase|-	IPR003382	Flavoprotein
Clado412	UM956_gene_1802|1422|hypothetical protein|-	IPR000330|IPR001650|IPR001841|IPR013083|IPR014001|IPR027417	Helicase, C-terminal|Helicase, superfamily 1/2, ATP-binding domain|P-loop containing nucleoside triphosphate hydrolase|SNF2-related|Zinc finger, RING-type|Zinc finger, RING/FYVE/PHD-type
Clado413	UM956_gene_8770|486|hypothetical protein|-	IPR007751|IPR029058	Alpha/Beta hydrolase fold|Domain of unknown function DUF676, lipase-like
Clado414	UM956_gene_11678|321|hypothetical protein|-	IPR008775	Phytanoyl-CoA dioxygenase	UM956_gene_4830|360|hypothetical protein|-	IPR008775	Phytanoyl-CoA dioxygenase
Clado415	UM956_gene_7959|624|hypothetical protein|-	IPR003495|IPR011629|IPR027417	CobW/HypB/UreG domain|Cobalamin (vitamin B12) biosynthesis CobW-like, C-terminal|P-loop containing nucleoside triphosphate hydrolase
Clado416	UM956_gene_1174|260|-|-	IPR001938	Thaumatin
Clado417	UM956_gene_2842|816|hypothetical protein|-	IPR007219	Transcription factor domain, fungi
Clado418	UM956_gene_3165|428|hypothetical protein|-	IPR021889	Protein of unknown function DUF3500
Clado420	UM956_gene_2495|521|signal recognition particle protein|Signal recognition particle 54 kDa protein homolog [Aspergillus niger]	IPR000897|IPR003593|IPR004125|IPR006325|IPR013822|IPR022941|IPR027417	AAA+ ATPase domain|P-loop containing nucleoside triphosphate hydrolase|Signal recognition particle, SRP54 subunit|Signal recognition particle, SRP54 subunit, GTPase domain|Signal recognition particle, SRP54 subunit, M-domain|Signal recognition particle, SRP54 subunit, eukaryotic|Signal recognition particle, SRP54 subunit, helical bundle
Clado421	UM956_gene_9706|321|hypothetical protein|-	IPR002639	Urease accessory protein UreF
Clado422	UM956_gene_3328|137|hypothetical protein|-	IPR006175|IPR013813	Endoribonuclease L-PSP/chorismate mutase-like|YjgF/Yer057p/UK114 family
Clado423	UM956_gene_7916|2916|hypothetical protein|-	IPR000403|IPR003152|IPR011009|IPR014009|IPR016024|IPR018936|IPR021668	Armadillo-type fold|PIK-related kinase|PIK-related kinase, FATC|Phosphatidylinositol 3-/4-kinase, catalytic domain|Phosphatidylinositol 3/4-kinase, conserved site|Protein kinase-like domain|Telomere-length maintenance and DNA damage repair
Clado424	UM956_gene_11932|965|hypothetical protein|-	IPR006153	Cation/H+ exchanger
Clado425	UM956_gene_7672|214|secondary thiamine-phosphate synthase enzyme|UPF0047 protein C4A8.02c [Schizosaccharomyces pombe 972h-]	IPR001602	Uncharacterised protein family UPF0047
Clado426	UM956_gene_10720|361|hypothetical protein|Sec14 cytosolic factor	IPR001071|IPR001251|IPR011074	CRAL-TRIO domain|CRAL/TRIO, N-terminal domain|Cellular retinaldehyde binding/alpha-tocopherol transport
Clado427	UM956_gene_9472|110|hypothetical protein|-	IPR004910	Yippee/Mis18
Clado428	UM956_gene_5477|315|hypothetical protein|-	IPR000760|IPR020550|IPR020583	Inositol monophosphatase|Inositol monophosphatase, conserved site|Inositol monophosphatase, metal-binding site
Clado429	UM956_gene_3901|166|hypothetical protein|-	IPR000504|IPR012677	Nucleotide-binding, alpha-beta plait|RNA recognition motif domain
Clado430	UM956_gene_5898|648|hypothetical protein|-	IPR001117|IPR002355|IPR008972|IPR011706|IPR011707	Cupredoxin|Multicopper oxidase, copper-binding site|Multicopper oxidase, type 1|Multicopper oxidase, type 2|Multicopper oxidase, type 3
Clado431	UM956_gene_138|391|L-iditol 2-dehydrogenase|L-arabinitol 4-dehydrogenase	IPR002085|IPR011032|IPR013149|IPR013154|IPR016040	Alcohol dehydrogenase GroES-like|Alcohol dehydrogenase superfamily, zinc-type|Alcohol dehydrogenase, C-terminal|GroES (chaperonin 10)-like|NAD(P)-binding domain
Clado432	UM956_gene_11612|225|hypothetical protein|-	IPR000253|IPR008984	Forkhead-associated (FHA) domain|SMAD/FHA domain
Clado433	UM956_gene_5271|314|hypothetical protein|-	IPR027417	P-loop containing nucleoside triphosphate hydrolase
Clado434	UM956_gene_4130|211|hypothetical protein|-	IPR003397	Mitochondrial inner membrane translocase subunit Tim17/Tim22/Tim23/peroxisomal protein PMP24
Clado435	UM956_gene_2416|567|hypothetical protein|Dicarboxylic amino acid permease [Saccharomyces cerevisiae S288c]	IPR002293|IPR004840|IPR004841	Amino acid permease, conserved site|Amino acid permease /SLC12A domain|Amino acid/polyamine transporter I
Clado436	UM956_gene_6254|537|CK1/CK1/CK1-G protein kinase|Casein kinase I homolog 1 [Schizosaccharomyces pombe 972h-]	IPR000719|IPR002290|IPR008271|IPR011009|IPR017441	Protein kinase domain|Protein kinase, ATP binding site|Protein kinase-like domain|Serine/threonine- /dual specificity protein kinase, catalytic domain|Serine/threonine-protein kinase, active site
Clado437	UM956_gene_11674|700|esterase/lipase|-	IPR002018|IPR019826|IPR029058	Alpha/Beta hydrolase fold|Carboxylesterase type B, active site|Carboxylesterase, type B
Clado438	UM956_gene_5131|359|hypothetical protein|-	IPR013078|IPR029033	Histidine phosphatase superfamily|Histidine phosphatase superfamily, clade-1
Clado439	UM956_gene_6506|272|dihydrofolate reductase|-	IPR005645|IPR029058	Alpha/Beta hydrolase fold|Serine hydrolase FSH
Clado440	UM956_gene_719|314|tagatose 1,6-diphosphate aldolase|Putative fructose-bisphosphate aldolase	IPR000771|IPR013785	Aldolase-type TIM barrel|Ketose-bisphosphate aldolase, class-II
Clado441	UM956_gene_109|241|glycerol 3-phosphatase 1|-	IPR006439|IPR023198|IPR023214	HAD hydrolase, subfamily IA|HAD-like domain|Phosphoglycolate phosphatase, domain 2
Clado442	UM956_gene_8723|430|aspartate aminotransferase|Aspartate aminotransferase, mitochondrial	IPR000796|IPR004838|IPR004839|IPR015421|IPR015424	Aminotransferase, class I/classII|Aminotransferases, class-I, pyridoxal-phosphate-binding site|Aspartate/other aminotransferase|Pyridoxal phosphate-dependent transferase|Pyridoxal phosphate-dependent transferase, major region, subdomain 1
Clado443	UM956_gene_8078|373|UDP-glucose 4-epimerase|UDP-glucose 4-epimerase uge1	IPR001509|IPR005886|IPR016040|IPR025308	NAD(P)-binding domain|NAD-dependent epimerase/dehydratase|UDP-glucose 4-epimerase C-terminal domain|UDP-glucose 4-epimerase GalE
Clado444	UM956_gene_5250|606|hypothetical protein|-	IPR000014|IPR013655	PAS domain|PAS fold-3
Clado445	UM956_gene_10211|487|hypothetical protein|-	IPR003663|IPR005828|IPR005829|IPR016196|IPR020846	General substrate transporter|Major facilitator superfamily domain|Major facilitator superfamily domain, general substrate transporter|Sugar transporter, conserved site|Sugar/inositol transporter
Clado446	UM956_gene_10212|510|alpha-N-arabinofuranosidase C|Probable alpha-L-arabinofuranosidase C	IPR010720|IPR013781|IPR017853	Alpha-L-arabinofuranosidase, C-terminal|Glycoside hydrolase, catalytic domain|Glycoside hydrolase, superfamily
Clado447	UM956_gene_2597|382|hypothetical protein|-	IPR002815|IPR011991|IPR013049	Spo11/DNA topoisomerase VI, subunit A|Spo11/DNA topoisomerase VI, subunit A, N-terminal|Winged helix-turn-helix DNA-binding domain
Clado448	UM956_gene_11232|1018|phosphatidylinositol glycan, class O|-	IPR002591|IPR017849|IPR017850	Alkaline phosphatase-like, alpha/beta/alpha|Alkaline-phosphatase-like, core domain|Type I phosphodiesterase/nucleotide pyrophosphatase/phosphate transferase
Clado449	UM956_gene_5169|1586|hypothetical protein|-	IPR022124	Protein of unknown function DUF3659
Clado450	UM956_gene_4093|415|hypothetical protein|-	IPR001077|IPR011991|IPR029063	O-methyltransferase, family 2|S-adenosyl-L-methionine-dependent methyltransferase-like|Winged helix-turn-helix DNA-binding domain
Clado451	UM956_gene_1265|534|hypothetical protein|-	IPR005828|IPR005829|IPR016196|IPR020846	General substrate transporter|Major facilitator superfamily domain|Major facilitator superfamily domain, general substrate transporter|Sugar transporter, conserved site
Clado452	UM956_gene_5644|2089|fatty acid synthase subunit beta, fungi type|Fatty acid synthase subunit beta	IPR001227|IPR002539|IPR003965|IPR013565|IPR013785|IPR014043|IPR016035|IPR016452|IPR020801|IPR029069	Acyl transferase|Acyl transferase domain|Acyl transferase/acyl hydrolase/lysophospholipase|Aldolase-type TIM barrel|Domain of unknown function DUF1729|Fatty acid synthase|Fatty acid synthase, beta subunit, fungi|HotDog domain|MaoC-like domain|Polyketide synthase, acyl transferase domain
Clado453	UM956_gene_1926|750|hypothetical protein|-	IPR001382	Glycoside hydrolase, family 47
Clado454	UM956_gene_5643|1864|fatty acid synthase subunit alpha|Fatty acid synthase subunit alpha	IPR001227|IPR002582|IPR004568|IPR008278|IPR014030|IPR014031|IPR016035|IPR016038|IPR016039|IPR016040|IPR018201|IPR026025	4'-phosphopantetheinyl transferase superfamily|Acyl transferase domain|Acyl transferase/acyl hydrolase/lysophospholipase|Beta-ketoacyl synthase, C-terminal|Beta-ketoacyl synthase, N-terminal|Beta-ketoacyl synthase, active site|Fatty acid synthase alpha subunit, yeast|Holo-[acyl carrier protein] synthase|NAD(P)-binding domain|Phosphopantethiene-protein transferase domain|Thiolase-like|Thiolase-lik…
Clado455	UM956_gene_10826|775|hypothetical protein|-	IPR010308	TRP-like family
Clado458	UM956_gene_12004|571|gamma-glutamyltransferase|-	IPR000101|IPR029055	Gamma-glutamyltranspeptidase|Nucleophile aminohydrolases, N-terminal
Clado459	UM956_gene_7066|405|methionyl aminopeptidase|Methionine aminopeptidase 1	IPR000994|IPR001714|IPR002467|IPR002893	Peptidase M24, methionine aminopeptidase|Peptidase M24, structural domain|Peptidase M24A, methionine aminopeptidase, subfamily 1|Zinc finger, MYND-type
Clado460	UM956_gene_11085|315|alcohol dehydrogenase|D-galacturonate reductase	IPR001395|IPR018170|IPR020471|IPR023210	Aldo/keto reductase|Aldo/keto reductase subgroup|Aldo/keto reductase, conserved site|NADP-dependent oxidoreductase domain
Clado461	UM956_gene_3433|554|hypothetical protein|-	IPR001138	Zn(2)-C6 fungal-type DNA-binding domain
Clado463	UM956_gene_1172|486|hypothetical protein|-	IPR011701|IPR016196	Major facilitator superfamily|Major facilitator superfamily domain, general substrate transporter	UM956_gene_8871|525|hypothetical protein|-	IPR011701|IPR016196|IPR020846	Major facilitator superfamily|Major facilitator superfamily domain|Major facilitator superfamily domain, general substrate transporter
Clado464	UM956_gene_10653|524|hypothetical protein|-	IPR003663|IPR005828|IPR005829|IPR016196|IPR020846	General substrate transporter|Major facilitator superfamily domain|Major facilitator superfamily domain, general substrate transporter|Sugar transporter, conserved site|Sugar/inositol transporter	UM956_gene_2821|524|hypothetical protein|-	IPR005828|IPR016196|IPR020846	General substrate transporter|Major facilitator superfamily domain|Major facilitator superfamily domain, general substrate transporter	UM956_gene_2159|546|hypothetical protein|-	IPR005828|IPR005829|IPR016196|IPR020846	General substrate transporter|Major facilitator superfamily domain|Major facilitator superfamily domain, general substrate transporter|Sugar transporter, conserved site	UM956_gene_3244|512|hypothetical protein|-	IPR005828|IPR016196	General substrate transporter|Major facilitator superfamily domain, general substrate transporter
Clado465	UM956_gene_6870|250|hypothetical protein|-	IPR029058	Alpha/Beta hydrolase fold
Clado466	UM956_gene_6539|434|hypothetical protein|-	IPR006598	Lipopolysaccharide-modifying protein
Clado467	UM956_gene_9949|540|hypothetical protein|-	IPR003663|IPR005828|IPR005829|IPR016196|IPR020846	General substrate transporter|Major facilitator superfamily domain|Major facilitator superfamily domain, general substrate transporter|Sugar transporter, conserved site|Sugar/inositol transporter
Clado468	UM956_gene_2154|235|-|-	IPR006680|IPR011059	Amidohydrolase 1|Metal-dependent hydrolase, composite domain	UM956_gene_3411|499|hypothetical protein|-	IPR006680|IPR011059	Amidohydrolase 1|Metal-dependent hydrolase, composite domain
Clado469	UM956_gene_3546|1259|hypothetical protein|-	IPR001789|IPR003594|IPR003661|IPR004358|IPR005467|IPR009082|IPR011006|IPR029016	CheY-like superfamily|GAF domain-like|Histidine kinase-like ATPase, ATP-binding domain|Signal transduction histidine kinase EnvZ-like, dimerisation/phosphoacceptor domain|Signal transduction histidine kinase, core|Signal transduction histidine kinase, homodimeric domain|Signal transduction histidine kinase-related protein, C-terminal|Signal transduction response regulator, receiver domain
Clado470	UM956_gene_5483|525|hypothetical protein|-	IPR011701|IPR016196|IPR020846	Major facilitator superfamily|Major facilitator superfamily domain|Major facilitator superfamily domain, general substrate transporter
Clado471	UM956_gene_2818|515|hypothetical protein|-	IPR002018|IPR019826|IPR029058	Alpha/Beta hydrolase fold|Carboxylesterase type B, active site|Carboxylesterase, type B
Clado472	UM956_gene_126|271|hypothetical protein|-	IPR025714|IPR029063	Methyltransferase domain|S-adenosyl-L-methionine-dependent methyltransferase-like	UM956_gene_11245|209|-|-	IPR029063	S-adenosyl-L-methionine-dependent methyltransferase-like	UM956_gene_11942|275|hypothetical protein|-	IPR025714|IPR029063	Methyltransferase domain|S-adenosyl-L-methionine-dependent methyltransferase-like
Clado473	UM956_gene_2648|473|hypothetical protein|60S ribosomal protein L32	IPR000683|IPR001515|IPR004104|IPR016040	NAD(P)-binding domain|Oxidoreductase, C-terminal|Oxidoreductase, N-terminal|Ribosomal protein L32e
Clado474	UM956_gene_609|1087|isoleucyl-tRNA synthetase|Isoleucine--tRNA ligase, cytoplasmic	IPR001412|IPR002300|IPR002301|IPR009008|IPR009080|IPR013155|IPR014729|IPR023586	Aminoacyl-tRNA synthetase, class 1a, anticodon-binding|Aminoacyl-tRNA synthetase, class I, conserved site|Aminoacyl-tRNA synthetase, class Ia|Isoleucine-tRNA ligase|Isoleucine-tRNA ligase, type 2|Rossmann-like alpha/beta/alpha sandwich fold|Valyl/Leucyl/Isoleucyl-tRNA synthetase, anticodon-binding|Valyl/Leucyl/Isoleucyl-tRNA synthetase, editing domain
Clado475	UM956_gene_7546|382|hypothetical protein|-	IPR000683|IPR016040	NAD(P)-binding domain|Oxidoreductase, N-terminal	UM956_gene_1460|369|hypothetical protein|-	IPR000683|IPR016040	NAD(P)-binding domain|Oxidoreductase, N-terminal
Clado478	UM956_gene_3517|555|ATP synthase subunit alpha, mitochondrial|ATP synthase subunit alpha, mitochondrial	IPR000194|IPR000793|IPR004100|IPR005294|IPR020003|IPR023366|IPR027417	ATP synthase subunit alpha-like domain|ATPase, F1 complex alpha/beta subunit, N-terminal domain|ATPase, F1 complex, alpha subunit|ATPase, F1/V1/A1 complex, alpha/beta subunit, C-terminal|ATPase, F1/V1/A1 complex, alpha/beta subunit, nucleotide-binding domain|ATPase, alpha/beta subunit, nucleotide-binding domain, active site|P-loop containing nucleoside triphosphate hydrolase
Clado479	UM956_gene_9599|375|aquaporin rerated protein, other eukaryote|-	IPR000425|IPR023271	Aquaporin-like|Major intrinsic protein
Clado480	UM956_gene_11337|185|Pc12g14060|-	IPR011051|IPR013096|IPR014710	Cupin 2, conserved barrel|RmlC-like cupin domain|RmlC-like jelly roll fold
Clado481	UM956_gene_5391|296|oxidoreductase|-	IPR002198|IPR002347|IPR016040|IPR020904	Glucose/ribitol dehydrogenase|NAD(P)-binding domain|Short-chain dehydrogenase/reductase SDR|Short-chain dehydrogenase/reductase, conserved site
Clado482	UM956_gene_10464|626|hypothetical protein|-	IPR001394|IPR018200|IPR028889	Peptidase C19, ubiquitin carboxyl-terminal hydrolase|Peptidase C19, ubiquitin carboxyl-terminal hydrolase, conserved site|Ubiquitin carboxyl-terminal hydrolase-like domain
Clado483	UM956_gene_3115|704|-|-	IPR027417	P-loop containing nucleoside triphosphate hydrolase	UM956_gene_5649|954|hypothetical protein|-	IPR027417	P-loop containing nucleoside triphosphate hydrolase
Clado484	UM956_gene_1048|192|hypothetical protein|-	IPR000182|IPR016181	Acyl-CoA N-acyltransferase|GNAT domain
Clado485	UM956_gene_560|614|hypothetical protein|-	IPR000209|IPR009020|IPR015366	Peptidase S53, propeptide|Peptidase S8/S53 domain|Proteinase inhibitor, propeptide
Clado486	UM956_gene_11466|497|NAD-dependent aldehyde dehydrogenase|-	IPR015590|IPR016160|IPR016161|IPR016162|IPR016163|IPR029510	Aldehyde dehydrogenase domain|Aldehyde dehydrogenase, C-terminal|Aldehyde dehydrogenase, N-terminal|Aldehyde dehydrogenase, cysteine active site|Aldehyde dehydrogenase, glutamic acid active site|Aldehyde/histidinol dehydrogenase	UM956_gene_1512|474|hypothetical protein|-	IPR015590|IPR016160|IPR016161|IPR016162|IPR016163	Aldehyde dehydrogenase domain|Aldehyde dehydrogenase, C-terminal|Aldehyde dehydrogenase, N-terminal|Aldehyde dehydrogenase, cysteine active site|Aldehyde/histidinol dehydrogenase
Clado487	UM956_gene_5778|459|hypothetical protein|-	IPR011701|IPR016196|IPR020846	Major facilitator superfamily|Major facilitator superfamily domain|Major facilitator superfamily domain, general substrate transporter
Clado488	UM956_gene_5052|253|60S ribosomal protein L7|60S ribosomal protein L7 [Neurospora crassa OR74A]	IPR005998|IPR012988|IPR016082|IPR018038	Ribosomal protein L30, N-terminal|Ribosomal protein L30, conserved site|Ribosomal protein L30, ferredoxin-like fold domain|Ribosomal protein L7, eukaryotic
Clado489	UM956_gene_1624|467|hypothetical protein|Probable carboxypeptidase CPSG_08841	IPR001261|IPR002933|IPR011650	ArgE/DapE/ACY1/CPG2/YscS, conserved site|Peptidase M20|Peptidase M20, dimerisation domain
Clado490	UM956_gene_6321|530|hypothetical protein|Glucoamylase P	IPR000165|IPR002044|IPR008928|IPR011613|IPR012341|IPR013783|IPR013784	Carbohydrate binding module family 20|Carbohydrate-binding-like fold|Glucoamylase|Glycoside hydrolase family 15|Immunoglobulin-like fold|Six-hairpin glycosidase|Six-hairpin glycosidase-like
Clado491	UM956_gene_6373|1067|CAMK/CAMKL/KIN1 protein kinase|-	IPR000719|IPR001772|IPR002290|IPR008271|IPR011009|IPR017441|IPR028375	KA1 domain/Ssp2 C-terminal domain|Kinase associated domain 1 (KA1)|Protein kinase domain|Protein kinase, ATP binding site|Protein kinase-like domain|Serine/threonine- /dual specificity protein kinase, catalytic domain|Serine/threonine-protein kinase, active site
Clado492	UM956_gene_521|425|hypothetical protein|-	IPR008427	Extracellular membrane protein, CFEM domain
Clado493	UM956_gene_292|374|hypothetical protein|-	IPR002198|IPR002347|IPR016040	Glucose/ribitol dehydrogenase|NAD(P)-binding domain|Short-chain dehydrogenase/reductase SDR
Clado494	UM956_gene_6501|358|hypothetical protein|-	IPR002085|IPR011032|IPR013149|IPR013154|IPR016040|IPR020843	Alcohol dehydrogenase GroES-like|Alcohol dehydrogenase superfamily, zinc-type|Alcohol dehydrogenase, C-terminal|GroES (chaperonin 10)-like|NAD(P)-binding domain|Polyketide synthase, enoylreductase	UM956_gene_9603|353|alcohol dehydrogenase|-	IPR002085|IPR011032|IPR013149|IPR013154|IPR016040|IPR020843	Alcohol dehydrogenase GroES-like|Alcohol dehydrogenase superfamily, zinc-type|Alcohol dehydrogenase, C-terminal|GroES (chaperonin 10)-like|NAD(P)-binding domain|Polyketide synthase, enoylreductase
Clado495	UM956_gene_12080|1328|IKS protein kinase|-	IPR000719|IPR002290|IPR008271|IPR008942|IPR011009|IPR011417|IPR013809|IPR014712	AP180 N-terminal homology (ANTH) domain|Clathrin adaptor, phosphoinositide-binding, GAT-like|ENTH/VHS|Epsin-like, N-terminal|Protein kinase domain|Protein kinase-like domain|Serine/threonine- /dual specificity protein kinase, catalytic domain|Serine/threonine-protein kinase, active site
Clado496	UM956_gene_968|342|hypothetical protein|-	IPR002085|IPR011032|IPR016040|IPR020843	Alcohol dehydrogenase superfamily, zinc-type|GroES (chaperonin 10)-like|NAD(P)-binding domain|Polyketide synthase, enoylreductase
Clado497	UM956_gene_8399|632|hypothetical protein|-	IPR001362|IPR008985|IPR013148|IPR013189|IPR023296	Concanavalin A-like lectin/glucanases superfamily|Glycoside hydrolase, family 32|Glycosyl hydrolase family 32, C-terminal|Glycosyl hydrolase family 32, N-terminal|Glycosyl hydrolase, five-bladed beta-propellor domain	UM956_gene_5206|545|hypothetical protein|-	IPR001362|IPR008985|IPR013148|IPR013189|IPR023296	Concanavalin A-like lectin/glucanases superfamily|Glycoside hydrolase, family 32|Glycosyl hydrolase family 32, C-terminal|Glycosyl hydrolase family 32, N-terminal|Glycosyl hydrolase, five-bladed beta-propellor domain
Clado498	UM956_gene_3669|471|hypothetical protein|-	IPR002656	Acyltransferase 3
Clado499	UM956_gene_6674|661|-|-	IPR014767|IPR015425	Formin, FH2 domain|Formin, diaphanous autoregulatory (DAD) domain	UM956_gene_6675|1011|-|-	IPR010472|IPR010473|IPR014768|IPR016024	Armadillo-type fold|Formin, FH3 domain|Formin, GTPase-binding and FH3 domain|Formin, GTPase-binding domain
Clado500	UM956_gene_6810|354|hypothetical protein|-	IPR004136|IPR013785	2-nitropropane dioxygenase, NPD|Aldolase-type TIM barrel	UM956_gene_10192|365|hypothetical protein|-	IPR004136|IPR013785	2-nitropropane dioxygenase, NPD|Aldolase-type TIM barrel
Clado501	UM956_gene_4852|539|hypothetical protein|-	IPR005828|IPR016196|IPR020846	General substrate transporter|Major facilitator superfamily domain|Major facilitator superfamily domain, general substrate transporter
Clado502	UM956_gene_8083|327|hypothetical protein|-	IPR003719	Phenazine biosynthesis PhzF protein
Clado503	UM956_gene_6921|392|hypothetical protein|-	IPR003689|IPR004698	Zinc/iron permease|Zinc/iron permease, fungal/plant	UM956_gene_4049|381|hypothetical protein|Zinc-regulated transporter 1	IPR003689|IPR004698	Zinc/iron permease|Zinc/iron permease, fungal/plant
Clado504	UM956_gene_11417|134|endoribonuclease L-PSP|-	IPR006056|IPR006175|IPR013813	Enamine/imine deaminase YjgF-like|Endoribonuclease L-PSP/chorismate mutase-like|YjgF/Yer057p/UK114 family	UM956_gene_10643|128|endoribonuclease L-PSP|RutC family protein PYRAB12510 [Pyrococcus abyssi GE5]	IPR006056|IPR006175|IPR013813|IPR019897	Enamine/imine deaminase YjgF-like|Endoribonuclease L-PSP/chorismate mutase-like|YjgF-like protein, conserved site|YjgF/Yer057p/UK114 family
Clado505	UM956_gene_9663|364|hypothetical protein|-	IPR002085|IPR002364|IPR011032|IPR013149|IPR013154|IPR016040|IPR020843	Alcohol dehydrogenase GroES-like|Alcohol dehydrogenase superfamily, zinc-type|Alcohol dehydrogenase, C-terminal|GroES (chaperonin 10)-like|NAD(P)-binding domain|Polyketide synthase, enoylreductase|Quinone oxidoreductase/zeta-crystallin, conserved site
Clado506	UM956_gene_9036|1488|hypothetical protein|-	IPR001849|IPR011993|IPR012966	Domain of unknown function DUF1709|Pleckstrin homology domain|Pleckstrin homology-like domain
Clado507	UM956_gene_7785|1793|hypothetical protein|-	IPR003029|IPR003107|IPR011990|IPR012340|IPR013026|IPR019734|IPR022967	Nucleic acid-binding, OB-fold|RNA-binding domain, S1|RNA-processing protein, HAT helix|Ribosomal protein S1, RNA-binding domain|Tetratricopeptide repeat|Tetratricopeptide repeat-containing domain|Tetratricopeptide-like helical
Clado508	UM956_gene_9457|445|hypothetical protein|-	IPR002938|IPR003042	Aromatic-ring hydroxylase-like|Monooxygenase, FAD-binding	UM956_gene_9980|479|hypothetical protein|-	IPR002938|IPR003042	Aromatic-ring hydroxylase-like|Monooxygenase, FAD-binding
Clado509	UM956_gene_7326|376|NADPH2 dehydrogenase|Probable inactive dehydrogenase EasA	IPR001155|IPR013785	Aldolase-type TIM barrel|NADH:flavin oxidoreductase/NADH oxidase, N-terminal
Clado510	UM956_gene_4255|991|hypothetical protein|-	IPR000330|IPR001650|IPR014001|IPR027417	Helicase, C-terminal|Helicase, superfamily 1/2, ATP-binding domain|P-loop containing nucleoside triphosphate hydrolase|SNF2-related
Clado511	UM956_gene_10873|334|hypothetical protein|-	IPR013022	Xylose isomerase-like, TIM barrel domain	UM956_gene_9272|391|hypothetical protein|3-dehydroshikimate dehydratase	IPR013022	Xylose isomerase-like, TIM barrel domain
Clado512	UM956_gene_9702|507|hypothetical protein|-	IPR001214|IPR011383|IPR015353	RuBisCO-cytochrome methylase, RMS1|Rubisco LSMT, substrate-binding domain|SET domain
Clado513	UM956_gene_2903|366|alcohol dehydrogenase (NADP+)|-	IPR002085|IPR002328|IPR011032|IPR013149|IPR013154|IPR016040	Alcohol dehydrogenase GroES-like|Alcohol dehydrogenase superfamily, zinc-type|Alcohol dehydrogenase, C-terminal|Alcohol dehydrogenase, zinc-type, conserved site|GroES (chaperonin 10)-like|NAD(P)-binding domain
Clado514	UM956_gene_671|331|-|-	IPR025279	Stress response protein NST1	UM956_gene_673|714|-|-	-	-
Clado515	UM956_gene_2964|610|carboxypeptidase D|Pheromone-processing carboxypeptidase KEX1	IPR001563|IPR018202|IPR029058	Alpha/Beta hydrolase fold|Peptidase S10, serine carboxypeptidase|Peptidase S10, serine carboxypeptidase, active site
Clado516	UM956_gene_1793|248|esterase/lipase|-	IPR002925|IPR029058	Alpha/Beta hydrolase fold|Dienelactone hydrolase	UM956_gene_12122|279|esterase/lipase|-	IPR002925|IPR029058	Alpha/Beta hydrolase fold|Dienelactone hydrolase
Clado517	UM956_gene_1233|427|hypothetical protein|-	IPR019410|IPR029063	Nicotinamide N-methyltransferase-like|S-adenosyl-L-methionine-dependent methyltransferase-like
Clado518	UM956_gene_1054|540|hypothetical protein|-	-	-	UM956_gene_1193|576|hypothetical protein|-	IPR004152|IPR008942	ENTH/VHS|GAT
Clado519	UM956_gene_9810|492|L-lactate dehydrogenase (cytochrome)|-	IPR000262|IPR001199|IPR012133|IPR013785	Aldolase-type TIM barrel|Alpha-hydroxy acid dehydrogenase, FMN-dependent|Cytochrome b5-like heme/steroid binding domain|FMN-dependent dehydrogenase	UM956_gene_4402|522|L-lactate dehydrogenase (cytochrome)|-	IPR000262|IPR001199|IPR012133|IPR013785	Aldolase-type TIM barrel|Alpha-hydroxy acid dehydrogenase, FMN-dependent|Cytochrome b5-like heme/steroid binding domain|FMN-dependent dehydrogenase
Clado520	UM956_gene_2401|389|hypothetical protein|-	IPR013744|IPR029058	Alpha/Beta hydrolase fold|Protein of unknown function DUF1749
Clado521	UM956_gene_555|443|acetyl-CoA C-acetyltransferase|Acetyl-CoA acetyltransferase	IPR002155|IPR016038|IPR016039|IPR020615|IPR020616|IPR020617	Thiolase|Thiolase, C-terminal|Thiolase, N-terminal|Thiolase, acyl-enzyme intermediate active site|Thiolase-like|Thiolase-like, subgroup
Clado522	UM956_gene_3017|992|phosphatidylethanolamine N-methyltransferase|Phosphatidylethanolamine N-methyltransferase	IPR007318|IPR016219	Phosphatidylethanolamine N-methyltransferase, fungi|Phospholipid methyltransferase
Clado523	UM956_gene_11712|263|hypothetical protein|-	IPR002198|IPR002347|IPR016040	Glucose/ribitol dehydrogenase|NAD(P)-binding domain|Short-chain dehydrogenase/reductase SDR	UM956_gene_2530|250|hypothetical protein|-	IPR002198|IPR002347|IPR016040	Glucose/ribitol dehydrogenase|NAD(P)-binding domain|Short-chain dehydrogenase/reductase SDR	UM956_gene_5074|267|hypothetical protein|-	IPR002198|IPR002347|IPR016040	Glucose/ribitol dehydrogenase|NAD(P)-binding domain|Short-chain dehydrogenase/reductase SDR
Clado524	UM956_gene_9672|2011|hypothetical protein|Uncharacterized protein C56F8.02 [Schizosaccharomyces pombe 972h-]	IPR000873|IPR007110|IPR010506	AMP-dependent synthetase/ligase|DMAP1-binding|Immunoglobulin-like domain
Clado525	UM956_gene_2039|537|hypothetical protein|-	-	-
Clado526	UM956_gene_5577|204|hypothetical protein|-	-	-
Clado527	UM956_gene_3936|521|hypothetical protein|-	IPR013094|IPR029058	Alpha/Beta hydrolase fold|Alpha/beta hydrolase fold-3
Clado528	UM956_gene_9220|460|calcium/proton exchanger|Vacuolar calcium ion transporter	IPR004713|IPR004798|IPR004837	Calcium/proton exchanger|Calcium/proton exchanger CAX|Sodium/calcium exchanger membrane region
Clado529	UM956_gene_9983|1239|2-isopropylmalate synthase|2-isopropylmalate synthase	IPR000891|IPR002034|IPR005668|IPR013709|IPR013785	2-isopropylmalate synthase|2-isopropylmalate synthase LeuA, allosteric (dimerisation) domain|Aldolase-type TIM barrel|Alpha-isopropylmalate/homocitrate synthase, conserved site|Pyruvate carboxyltransferase
Clado530	UM956_gene_7598|506|hypothetical protein|-	IPR012469	Protein of unknown function DUF1688
Clado531	UM956_gene_7599|911|hypothetical protein|-	IPR000449|IPR001623|IPR009060|IPR011990|IPR015940|IPR019734	DnaJ domain|Tetratricopeptide repeat|Tetratricopeptide-like helical|UBA-like|Ubiquitin-associated domain/translation elongation factor EF-Ts, N-terminal|Ubiquitin-associated/translation elongation factor EF1B, N-terminal, eukaryote
Clado532	UM956_gene_10264|624|hypothetical protein|-	IPR002523	Mg2+ transporter protein, CorA-like/Zinc transport protein ZntB
Clado533	UM956_gene_4057|254|hypothetical protein|mRNA 3'-end-processing protein yth1 [Aspergillus fumigatus Af293]	IPR000571	Zinc finger, CCCH-type
Clado534	UM956_gene_1403|330|hypothetical protein|-	IPR002198|IPR002347|IPR016040	Glucose/ribitol dehydrogenase|NAD(P)-binding domain|Short-chain dehydrogenase/reductase SDR
Clado535	UM956_gene_6828|516|hypothetical protein|-	IPR001128|IPR002403|IPR017972	Cytochrome P450|Cytochrome P450, E-class, group IV|Cytochrome P450, conserved site
Clado536	UM956_gene_1596|513|eukaryotic translation initiation factor 2 subunit gamma|Eukaryotic translation initiation factor 2 subunit gamma	IPR000795|IPR004161|IPR009000|IPR009001|IPR015256|IPR027417	Elongation factor, GTP-binding domain|P-loop containing nucleoside triphosphate hydrolase|Translation elongation factor EF1A/initiation factor IF2gamma, C-terminal|Translation elongation factor EFTu/EF1A, domain 2|Translation initiation factor 2, gamma subunit, C-terminal|Translation protein, beta-barrel domain
Clado537	UM956_gene_2795|361|hypothetical protein|-	IPR008901	Ceramidase
Clado538	UM956_gene_5568|124|V-type proton ATPase subunit F|V-type proton ATPase subunit F	IPR005772|IPR008218	ATPase, V1 complex, subunit F|ATPase, V1 complex, subunit F, eukaryotic
Clado539	UM956_gene_4026|1984|hypothetical protein|-	IPR002938|IPR003042|IPR027417	Aromatic-ring hydroxylase-like|Monooxygenase, FAD-binding|P-loop containing nucleoside triphosphate hydrolase
Clado541	UM956_gene_9235|119|hypothetical protein|-	-	-
Clado542	UM956_gene_7912|116|small nuclear ribonucleoprotein D3|Small nuclear ribonucleoprotein Sm D3	IPR001163|IPR006649|IPR010920|IPR027141	Like-Sm (LSM) domain|Ribonucleoprotein LSM domain|Ribonucleoprotein LSM domain, eukaryotic/archaea-type|U6 snRNA-associated Sm-like protein LSm4/Small nuclear ribonucleoprotein Sm D1/D3
Clado543	UM956_gene_9107|390|hypothetical protein|-	IPR001130	TatD family
Clado544	UM956_gene_8529|384|S-(hydroxymethyl)glutathione dehydrogenase|S-(hydroxymethyl)glutathione dehydrogenase	IPR002085|IPR002328|IPR011032|IPR013149|IPR013154|IPR014183|IPR016040|IPR020843	Alcohol dehydrogenase GroES-like|Alcohol dehydrogenase class III/S-(hydroxymethyl)glutathione dehydrogenase|Alcohol dehydrogenase superfamily, zinc-type|Alcohol dehydrogenase, C-terminal|Alcohol dehydrogenase, zinc-type, conserved site|GroES (chaperonin 10)-like|NAD(P)-binding domain|Polyketide synthase, enoylreductase
Clado545	UM956_gene_6533|624|DNA topoisomerase III|DNA topoisomerase 3	IPR000380|IPR003601|IPR003602|IPR006171|IPR013497|IPR013824|IPR013826|IPR023405|IPR023406	DNA topoisomerase, type IA|DNA topoisomerase, type IA, DNA-binding|DNA topoisomerase, type IA, active site|DNA topoisomerase, type IA, central|DNA topoisomerase, type IA, central region, subdomain 1|DNA topoisomerase, type IA, central region, subdomain 3|DNA topoisomerase, type IA, core domain|DNA topoisomerase, type IA, domain 2|Toprim domain
Clado547	UM956_gene_6519|958|hypothetical protein|Coatomer subunit beta	IPR002553|IPR011710|IPR011989|IPR016024|IPR016460|IPR029446	Armadillo-like helical|Armadillo-type fold|Clathrin/coatomer adaptor, adaptin-like, N-terminal|Coatomer beta subunit (COPB1)|Coatomer beta subunit, C-terminal|Coatomer beta subunit, appendage platform domain
Clado548	UM956_gene_11216|801|mannosyl-oligosaccharide glucosidase|-	IPR004888|IPR008928	Glycoside hydrolase, family 63|Six-hairpin glycosidase-like
Clado549	UM956_gene_1241|403|tyrosinase|-	IPR002227|IPR008922	Tyrosinase copper-binding domain|Uncharacterised domain, di-copper centre
Clado550	UM956_gene_4398|631|hypothetical protein|-	IPR000873|IPR020845|IPR025110	AMP-binding enzyme C-terminal domain|AMP-binding, conserved site|AMP-dependent synthetase/ligase
Clado551	UM956_gene_5843|619|hypothetical protein|-	IPR006003|IPR018484|IPR018485	Carbohydrate kinase, FGGY, C-terminal|Carbohydrate kinase, FGGY, N-terminal|Carbohydrate kinase, FGGY-related
Clado552	UM956_gene_1316|963|hypothetical protein|-	IPR019411	Domain of unknown function DUF2404
Clado553	UM956_gene_12164|1160|hypothetical protein|-	IPR001789|IPR003594|IPR003661|IPR004358|IPR005467|IPR009082|IPR011006	CheY-like superfamily|Histidine kinase-like ATPase, ATP-binding domain|Signal transduction histidine kinase EnvZ-like, dimerisation/phosphoacceptor domain|Signal transduction histidine kinase, core|Signal transduction histidine kinase, homodimeric domain|Signal transduction histidine kinase-related protein, C-terminal|Signal transduction response regulator, receiver domain	UM956_gene_7958|1144|hypothetical protein|-	IPR001789|IPR003594|IPR003661|IPR004358|IPR005467|IPR009082|IPR011006	CheY-like superfamily|Histidine kinase-like ATPase, ATP-binding domain|Signal transduction histidine kinase EnvZ-like, dimerisation/phosphoacceptor domain|Signal transduction histidine kinase, core|Signal transduction histidine kinase, homodimeric domain|Signal transduction histidine kinase-related protein, C-terminal|Signal transduction response regulator, receiver domain
Clado554	UM956_gene_7862|627|vacuolar protein 8|Vacuolar protein 8 [Aspergillus fumigatus Af293]	IPR000225|IPR011989|IPR016024	Armadillo|Armadillo-like helical|Armadillo-type fold
Clado555	UM956_gene_10109|547|succinate-semialdehyde dehydrogenase|-	IPR015590|IPR016161|IPR016162|IPR016163	Aldehyde dehydrogenase domain|Aldehyde dehydrogenase, C-terminal|Aldehyde dehydrogenase, N-terminal|Aldehyde/histidinol dehydrogenase
Clado556	UM956_gene_10127|838|hypothetical protein|-	IPR000573|IPR001030|IPR015928|IPR015931|IPR015932|IPR015937	Aconitase A/isopropylmalate dehydratase small subunit, swivel|Aconitase/3-isopropylmalate dehydratase large subunit, alpha/beta/alpha|Aconitase/3-isopropylmalate dehydratase large subunit, alpha/beta/alpha, subdomain 1/3|Aconitase/3-isopropylmalate dehydratase large subunit, alpha/beta/alpha, subdomain 2|Aconitase/3-isopropylmalate dehydratase, swivel|Aconitase/isopropylmalate dehydratase	UM956_gene_1960|696|hypothetical protein|-	IPR000573|IPR001030|IPR011827|IPR015928|IPR015931|IPR015932|IPR015937	3-isopropylmalate dehydratase, small subunit, subgroup|Aconitase A/isopropylmalate dehydratase small subunit, swivel|Aconitase/3-isopropylmalate dehydratase large subunit, alpha/beta/alpha|Aconitase/3-isopropylmalate dehydratase large subunit, alpha/beta/alpha, subdomain 1/3|Aconitase/3-isopropylmalate dehydratase large subunit, alpha/beta/alpha, subdomain 2|Aconitase/3-isopropylmalate dehydratas…	UM956_gene_8647|655|hypothetical protein|-	IPR001138|IPR007219	Transcription factor domain, fungi|Zn(2)-C6 fungal-type DNA-binding domain
Clado557	UM956_gene_10187|740|hypothetical protein|-	IPR013099	Two pore domain potassium channel domain	UM956_gene_8058|722|hypothetical protein|-	IPR013099	Two pore domain potassium channel domain
Clado558	UM956_gene_10243|310|hypothetical protein|-	IPR001303	Class II aldolase/adducin N-terminal	UM956_gene_11656|303|hypothetical protein|-	IPR001303	Class II aldolase/adducin N-terminal	UM956_gene_11325|303|hypothetical protein|-	IPR001303	Class II aldolase/adducin N-terminal
Clado559	UM956_gene_10320|595|hypothetical protein|-	-	-	UM956_gene_2862|631|hypothetical protein|-	-	-	UM956_gene_4432|603|hypothetical protein|-	-	-	UM956_gene_5266|616|hypothetical protein|-	-	-	UM956_gene_7656|601|hypothetical protein|-	-	-
Clado560	UM956_gene_10347|960|hypothetical protein|-	IPR007087|IPR007219|IPR013087|IPR015880	Transcription factor domain, fungi|Zinc finger C2H2-type/integrase DNA-binding domain|Zinc finger, C2H2|Zinc finger, C2H2-like	UM956_gene_2773|990|hypothetical protein|-	IPR007219	Transcription factor domain, fungi
Clado561	UM956_gene_10364|470|hypothetical protein|-	IPR001841|IPR004331|IPR013083|IPR017907	SPX, N-terminal|Zinc finger, RING-type|Zinc finger, RING-type, conserved site|Zinc finger, RING/FYVE/PHD-type	UM956_gene_484|452|hypothetical protein|-	IPR001841|IPR004331|IPR013083|IPR017907	SPX, N-terminal|Zinc finger, RING-type|Zinc finger, RING-type, conserved site|Zinc finger, RING/FYVE/PHD-type
Clado562	UM956_gene_10608|597|hypothetical protein|-	IPR010573|IPR016196|IPR020846	Fungal trichothecene efflux pump|Major facilitator superfamily domain|Major facilitator superfamily domain, general substrate transporter	UM956_gene_2684|575|hypothetical protein|-	IPR010573|IPR016196|IPR020846	Fungal trichothecene efflux pump|Major facilitator superfamily domain|Major facilitator superfamily domain, general substrate transporter	UM956_gene_2825|577|hypothetical protein|-	IPR010573|IPR016196|IPR020846	Fungal trichothecene efflux pump|Major facilitator superfamily domain|Major facilitator superfamily domain, general substrate transporter	UM956_gene_3327|607|hypothetical protein|-	IPR010573|IPR016196|IPR020846	Fungal trichothecene efflux pump|Major facilitator superfamily domain|Major facilitator superfamily domain, general substrate transporter	UM956_gene_4557|579|hypothetical protein|-	IPR010573|IPR016196|IPR020846	Fungal trichothecene efflux pump|Major facilitator superfamily domain|Major facilitator superfamily domain, general substrate transporter
Clado563	UM956_gene_1091|673|hypothetical protein|-	IPR001138|IPR021858	Protein of unknown function DUF3468|Zn(2)-C6 fungal-type DNA-binding domain	UM956_gene_3641|608|hypothetical protein|-	-	-	UM956_gene_1438|694|hypothetical protein|-	IPR021858	Protein of unknown function DUF3468	UM956_gene_11680|498|hypothetical protein|-	IPR001138|IPR021858	Protein of unknown function DUF3468|Zn(2)-C6 fungal-type DNA-binding domain
Clado564	UM956_gene_10923|482|hypothetical protein|-	IPR021047	Mannosyltransferase 1, CMT1	UM956_gene_9021|530|hypothetical protein|-	IPR021047	Mannosyltransferase 1, CMT1	UM956_gene_1723|503|hypothetical protein|-	IPR021047	Mannosyltransferase 1, CMT1
Clado565	UM956_gene_1122|446|hypothetical protein|-	IPR002938|IPR003042	Aromatic-ring hydroxylase-like|Monooxygenase, FAD-binding	UM956_gene_6451|440|hypothetical protein|-	IPR002938|IPR003042	Aromatic-ring hydroxylase-like|Monooxygenase, FAD-binding	UM956_gene_5462|444|hypothetical protein|-	IPR002938|IPR003042	Aromatic-ring hydroxylase-like|Monooxygenase, FAD-binding	UM956_gene_9163|450|hypothetical protein|-	IPR002938|IPR003042|IPR003953|IPR016040	Aromatic-ring hydroxylase-like|FAD binding domain|Monooxygenase, FAD-binding|NAD(P)-binding domain
Clado566	UM956_gene_11138|182|hypothetical protein|-	IPR006683|IPR029069	HotDog domain|Thioesterase superfamily	UM956_gene_2951|190|hypothetical protein|-	IPR006683|IPR029069	HotDog domain|Thioesterase superfamily	UM956_gene_855|175|hypothetical protein|-	IPR006683|IPR029069	HotDog domain|Thioesterase superfamily	UM956_gene_9637|191|hypothetical protein|-	IPR006683|IPR029069	HotDog domain|Thioesterase superfamily
Clado567	UM956_gene_11160|410|formate dehydrogenase|Probable formate dehydrogenase	IPR006139|IPR006140|IPR016040	D-isomer specific 2-hydroxyacid dehydrogenase, NAD-binding|D-isomer specific 2-hydroxyacid dehydrogenase, catalytic domain|NAD(P)-binding domain	UM956_gene_6286|411|formate dehydrogenase|Probable formate dehydrogenase	IPR006139|IPR006140|IPR016040	D-isomer specific 2-hydroxyacid dehydrogenase, NAD-binding|D-isomer specific 2-hydroxyacid dehydrogenase, catalytic domain|NAD(P)-binding domain
Clado568	UM956_gene_11180|509|hypothetical protein|-	IPR001128|IPR002401|IPR017972	Cytochrome P450|Cytochrome P450, E-class, group I|Cytochrome P450, conserved site	UM956_gene_7532|872|hypothetical protein|-	IPR001128|IPR002401|IPR011059|IPR017972	Cytochrome P450|Cytochrome P450, E-class, group I|Cytochrome P450, conserved site|Metal-dependent hydrolase, composite domain	UM956_gene_5855|485|hypothetical protein|-	IPR001128|IPR002401|IPR017972	Cytochrome P450|Cytochrome P450, E-class, group I|Cytochrome P450, conserved site	UM956_gene_286|495|hypothetical protein|-	IPR001128|IPR002401	Cytochrome P450|Cytochrome P450, E-class, group I
Clado569	UM956_gene_11185|1072|hypothetical protein|-	IPR000073|IPR002529|IPR011059|IPR011234|IPR029058	Alpha/Beta hydrolase fold|Alpha/beta hydrolase fold-1|Fumarylacetoacetase, C-terminal|Fumarylacetoacetase, C-terminal-related|Metal-dependent hydrolase, composite domain	UM956_gene_10042|489|hypothetical protein|-	IPR006680|IPR011059	Amidohydrolase 1|Metal-dependent hydrolase, composite domain	UM956_gene_10039|600|hypothetical protein|-	IPR000073|IPR002529|IPR011234|IPR029058	Alpha/Beta hydrolase fold|Alpha/beta hydrolase fold-1|Fumarylacetoacetase, C-terminal|Fumarylacetoacetase, C-terminal-related
Clado570	UM956_gene_11236|501|hypothetical protein|-	IPR003691	Putative fluoride ion transporter CrcB	UM956_gene_2989|460|hypothetical protein|-	IPR003691	Putative fluoride ion transporter CrcB
Clado571	UM956_gene_11315|258|hypothetical protein|-	IPR012349|IPR024747	FMN-binding split barrel|Pyridoxamine 5'-phosphate oxidase-related	UM956_gene_9179|259|hypothetical protein|-	IPR012349|IPR024747	FMN-binding split barrel|Pyridoxamine 5'-phosphate oxidase-related
Clado572	UM956_gene_11451|504|hypothetical protein|-	IPR011701|IPR016196|IPR020846	Major facilitator superfamily|Major facilitator superfamily domain|Major facilitator superfamily domain, general substrate transporter	UM956_gene_289|515|hypothetical protein|-	IPR011701|IPR016196|IPR020846	Major facilitator superfamily|Major facilitator superfamily domain|Major facilitator superfamily domain, general substrate transporter	UM956_gene_6524|504|hypothetical protein|-	IPR011701|IPR016196|IPR020846	Major facilitator superfamily|Major facilitator superfamily domain|Major facilitator superfamily domain, general substrate transporter	UM956_gene_160|504|hypothetical protein|-	IPR011701|IPR016196|IPR020846	Major facilitator superfamily|Major facilitator superfamily domain|Major facilitator superfamily domain, general substrate transporter
Clado573	UM956_gene_11624|787|hypothetical protein|-	IPR007219	Transcription factor domain, fungi	UM956_gene_6521|762|hypothetical protein|-	IPR007219	Transcription factor domain, fungi	UM956_gene_159|637|hypothetical protein|-	IPR007219	Transcription factor domain, fungi	UM956_gene_9666|701|hypothetical protein|-	IPR001138|IPR007219	Transcription factor domain, fungi|Zn(2)-C6 fungal-type DNA-binding domain	UM956_gene_2736|636|-|-	IPR007219	Transcription factor domain, fungi	UM956_gene_1517|695|hypothetical protein|-	IPR007219	Transcription factor domain, fungi	UM956_gene_2747|552|hypothetical protein|-	IPR007219	Transcription factor domain, fungi
Clado574	UM956_gene_11635|983|hypothetical protein|-	IPR011701|IPR016196|IPR020846	Major facilitator superfamily|Major facilitator superfamily domain|Major facilitator superfamily domain, general substrate transporter	UM956_gene_7901|551|hypothetical protein|-	IPR011701|IPR016196|IPR020846	Major facilitator superfamily|Major facilitator superfamily domain|Major facilitator superfamily domain, general substrate transporter
Clado575	UM956_gene_12033|513|hypothetical protein|-	IPR000262|IPR001199|IPR008259|IPR012133|IPR013785|IPR018506	Aldolase-type TIM barrel|Alpha-hydroxy acid dehydrogenase, FMN-dependent|Cytochrome b5, heme-binding site|Cytochrome b5-like heme/steroid binding domain|FMN-dependent alpha-hydroxy acid dehydrogenase, active site|FMN-dependent dehydrogenase	UM956_gene_7491|505|hypothetical protein|-	IPR000262|IPR001199|IPR008259|IPR012133|IPR013785|IPR018506	Aldolase-type TIM barrel|Alpha-hydroxy acid dehydrogenase, FMN-dependent|Cytochrome b5, heme-binding site|Cytochrome b5-like heme/steroid binding domain|FMN-dependent alpha-hydroxy acid dehydrogenase, active site|FMN-dependent dehydrogenase
Clado576	UM956_gene_12051|713|acyl-CoA dehydrogenase|-	IPR001199|IPR006089|IPR006091|IPR009075|IPR009100|IPR013786	Acyl-CoA dehydrogenase, conserved site|Acyl-CoA dehydrogenase/oxidase C-terminal|Acyl-CoA dehydrogenase/oxidase, N-terminal|Acyl-CoA dehydrogenase/oxidase, N-terminal and middle domain|Acyl-CoA oxidase/dehydrogenase, central domain|Cytochrome b5-like heme/steroid binding domain	UM956_gene_7128|519|acyl-CoA dehydrogenase|-	IPR001199|IPR006089|IPR006091|IPR009075|IPR009100|IPR013786|IPR018506	Acyl-CoA dehydrogenase, conserved site|Acyl-CoA dehydrogenase/oxidase C-terminal|Acyl-CoA dehydrogenase/oxidase, N-terminal|Acyl-CoA dehydrogenase/oxidase, N-terminal and middle domain|Acyl-CoA oxidase/dehydrogenase, central domain|Cytochrome b5, heme-binding site|Cytochrome b5-like heme/steroid binding domain
Clado577	UM956_gene_12111|560|hypothetical protein|-	-	-	UM956_gene_7740|562|hypothetical protein|-	-	-
Clado578	UM956_gene_12135|692|hypothetical protein|-	IPR001296	Glycosyl transferase, family 1	UM956_gene_963|695|hypothetical protein|-	IPR001296	Glycosyl transferase, family 1
Clado579	UM956_gene_1364|811|potassium uptake protein|-	IPR003855	K+ potassium transporter	UM956_gene_7152|828|hypothetical protein|-	IPR003855	K+ potassium transporter	UM956_gene_7701|812|potassium uptake protein|-	IPR003855	K+ potassium transporter
Clado580	UM956_gene_1687|565|hypothetical protein|-	IPR011701|IPR016196|IPR020846	Major facilitator superfamily|Major facilitator superfamily domain|Major facilitator superfamily domain, general substrate transporter	UM956_gene_2236|568|hypothetical protein|-	IPR011701|IPR016196|IPR020846	Major facilitator superfamily|Major facilitator superfamily domain|Major facilitator superfamily domain, general substrate transporter
Clado581	UM956_gene_1737|795|6-phosphofructokinase subunit alpha|ATP-dependent 6-phosphofructokinase 1	IPR000023|IPR009161|IPR015912|IPR022953	6-phosphofructokinase, eukaryotic type|Phosphofructokinase|Phosphofructokinase domain|Phosphofructokinase, conserved site	UM956_gene_5499|807|6-phosphofructokinase|ATP-dependent 6-phosphofructokinase	IPR000023|IPR009161|IPR015912|IPR022953	6-phosphofructokinase, eukaryotic type|Phosphofructokinase|Phosphofructokinase domain|Phosphofructokinase, conserved site
Clado582	UM956_gene_2024|135|hypothetical protein|-	IPR006913|IPR011057	Glutathione-dependent formaldehyde-activating enzyme/centromere protein V|Mss4-like	UM956_gene_9014|138|hypothetical protein|-	IPR006913|IPR011057	Glutathione-dependent formaldehyde-activating enzyme/centromere protein V|Mss4-like
Clado583	UM956_gene_2261|610|retrograde regulation protein 2|-	IPR003695	Ppx/GppA phosphatase	UM956_gene_7351|572|hypothetical protein|-	IPR003695	Ppx/GppA phosphatase
Clado584	UM956_gene_2292|343|alcohol dehydrogenase|-	IPR001395|IPR023210	Aldo/keto reductase|NADP-dependent oxidoreductase domain	UM956_gene_10016|344|alcohol dehydrogenase|Aldo-keto reductase yakc [Schizosaccharomyces pombe 972h-]	IPR001395|IPR023210	Aldo/keto reductase|NADP-dependent oxidoreductase domain
Clado585	UM956_gene_3156|1074|beta-galactosidase|-	IPR004199|IPR006101|IPR006102|IPR006103|IPR006104|IPR008979|IPR011013|IPR013781|IPR013812|IPR014718|IPR017853|IPR023230|IPR023232	Beta galactosidase small chain /domain 5|Galactose mutarotase-like domain|Galactose-binding domain-like|Glycoside hydrolase, catalytic domain|Glycoside hydrolase, family 2|Glycoside hydrolase, family 2, TIM barrel|Glycoside hydrolase, family 2, active site|Glycoside hydrolase, family 2, conserved site|Glycoside hydrolase, family 2, immunoglobulin-like beta-sandwich|Glycoside hydrolase, family 2/2…	UM956_gene_8494|1191|hypothetical protein|-	IPR004199|IPR006101|IPR006102|IPR006103|IPR006104|IPR008979|IPR011013|IPR013781|IPR013812|IPR014718|IPR017853|IPR023232	Beta galactosidase small chain /domain 5|Galactose mutarotase-like domain|Galactose-binding domain-like|Glycoside hydrolase, catalytic domain|Glycoside hydrolase, family 2|Glycoside hydrolase, family 2, TIM barrel|Glycoside hydrolase, family 2, active site|Glycoside hydrolase, family 2, immunoglobulin-like beta-sandwich|Glycoside hydrolase, family 2/20, immunoglobulin-like beta-sandwich domain|Gl…
Clado586	UM956_gene_3331|2194|hypothetical protein|-	IPR011701|IPR016196|IPR020846	Major facilitator superfamily|Major facilitator superfamily domain|Major facilitator superfamily domain, general substrate transporter	UM956_gene_9783|824|hypothetical protein|Malate dehydrogenase, mitochondrial	IPR001236|IPR001252|IPR001557|IPR010097|IPR011701|IPR015955|IPR016040|IPR016196|IPR022383	L-lactate/malate dehydrogenase|Lactate dehydrogenase/glycoside hydrolase, family 4, C-terminal|Lactate/malate dehydrogenase, C-terminal|Lactate/malate dehydrogenase, N-terminal|Major facilitator superfamily|Major facilitator superfamily domain, general substrate transporter|Malate dehydrogenase, active site|Malate dehydrogenase, type 1|NAD(P)-binding domain
Clado587	UM956_gene_3521|356|hypothetical protein|-	IPR002085|IPR011032|IPR013154|IPR016040|IPR020843	Alcohol dehydrogenase GroES-like|Alcohol dehydrogenase superfamily, zinc-type|GroES (chaperonin 10)-like|NAD(P)-binding domain|Polyketide synthase, enoylreductase	UM956_gene_5595|355|hypothetical protein|-	IPR002085|IPR011032|IPR013154|IPR016040|IPR020843	Alcohol dehydrogenase GroES-like|Alcohol dehydrogenase superfamily, zinc-type|GroES (chaperonin 10)-like|NAD(P)-binding domain|Polyketide synthase, enoylreductase
Clado588	UM956_gene_3651|436|fumarylacetoacetase|Fumarylacetoacetase	IPR002529|IPR005959|IPR011234|IPR015377	Fumarylacetoacetase|Fumarylacetoacetase, C-terminal|Fumarylacetoacetase, C-terminal-related|Fumarylacetoacetase, N-terminal	UM956_gene_5985|429|fumarylacetoacetase|Fumarylacetoacetase	IPR002529|IPR005959|IPR011234|IPR015377	Fumarylacetoacetase|Fumarylacetoacetase, C-terminal|Fumarylacetoacetase, C-terminal-related|Fumarylacetoacetase, N-terminal
Clado589	UM956_gene_3750|497|hypothetical protein|-	IPR003663|IPR005828|IPR005829|IPR016196|IPR020846	General substrate transporter|Major facilitator superfamily domain|Major facilitator superfamily domain, general substrate transporter|Sugar transporter, conserved site|Sugar/inositol transporter	UM956_gene_7377|531|hypothetical protein|-	IPR003663|IPR005828|IPR005829|IPR016196|IPR020846	General substrate transporter|Major facilitator superfamily domain|Major facilitator superfamily domain, general substrate transporter|Sugar transporter, conserved site|Sugar/inositol transporter
Clado590	UM956_gene_3759|1184|-|-	IPR018946|IPR029052	Alkaline phosphatase D-related|Metallo-dependent phosphatase-like	UM956_gene_3885|673|hypothetical protein|-	IPR029052	Metallo-dependent phosphatase-like
Clado591	UM956_gene_4168|545|endo-1,3(4)-beta-glucanase|-	IPR000757|IPR008985|IPR013320	Concanavalin A-like lectin/glucanase, subgroup|Concanavalin A-like lectin/glucanases superfamily|Glycoside hydrolase, family 16	UM956_gene_6841|468|-|-	IPR008985|IPR013320	Concanavalin A-like lectin/glucanase, subgroup|Concanavalin A-like lectin/glucanases superfamily
Clado592	UM956_gene_4520|468|fumarate hydratase, mitochondrial|Fumarate hydratase, mitochondrial	IPR000362|IPR005677|IPR008948|IPR018951|IPR020557|IPR022761|IPR024083	Fumarase C, C-terminal|Fumarase/histidase, N-terminal|Fumarate hydratase, class II|Fumarate lyase family|Fumarate lyase, N-terminal|Fumarate lyase, conserved site|L-Aspartase-like	UM956_gene_535|1222|hypothetical protein|Fumarate hydratase, mitochondrial	IPR000362|IPR005677|IPR007219|IPR008948|IPR018951|IPR020557|IPR022761|IPR024083	Fumarase C, C-terminal|Fumarase/histidase, N-terminal|Fumarate hydratase, class II|Fumarate lyase family|Fumarate lyase, N-terminal|Fumarate lyase, conserved site|L-Aspartase-like|Transcription factor domain, fungi
Clado593	UM956_gene_4897|439|hypothetical protein|-	IPR002938|IPR003042	Aromatic-ring hydroxylase-like|Monooxygenase, FAD-binding	UM956_gene_9809|438|hypothetical protein|-	IPR002938|IPR003042	Aromatic-ring hydroxylase-like|Monooxygenase, FAD-binding	UM956_gene_10941|425|hypothetical protein|-	IPR002938|IPR003042	Aromatic-ring hydroxylase-like|Monooxygenase, FAD-binding
Clado594	UM956_gene_4947|493|hypothetical protein|-	IPR015590|IPR016160|IPR016161|IPR016162|IPR016163|IPR029510	Aldehyde dehydrogenase domain|Aldehyde dehydrogenase, C-terminal|Aldehyde dehydrogenase, N-terminal|Aldehyde dehydrogenase, cysteine active site|Aldehyde dehydrogenase, glutamic acid active site|Aldehyde/histidinol dehydrogenase	UM956_gene_7006|494|hypothetical protein|-	IPR015590|IPR016160|IPR016161|IPR016162|IPR016163|IPR029510	Aldehyde dehydrogenase domain|Aldehyde dehydrogenase, C-terminal|Aldehyde dehydrogenase, N-terminal|Aldehyde dehydrogenase, cysteine active site|Aldehyde dehydrogenase, glutamic acid active site|Aldehyde/histidinol dehydrogenase	UM956_gene_7620|487|hypothetical protein|-	IPR015590|IPR016161|IPR016162|IPR016163|IPR029510	Aldehyde dehydrogenase domain|Aldehyde dehydrogenase, C-terminal|Aldehyde dehydrogenase, N-terminal|Aldehyde dehydrogenase, glutamic acid active site|Aldehyde/histidinol dehydrogenase
Clado595	UM956_gene_5085|582|murein transglycosylase|-	IPR006710|IPR008985|IPR013320|IPR023296	Concanavalin A-like lectin/glucanase, subgroup|Concanavalin A-like lectin/glucanases superfamily|Glycoside hydrolase, family 43|Glycosyl hydrolase, five-bladed beta-propellor domain	UM956_gene_7446|529|murein transglycosylase|-	IPR006710|IPR008985|IPR013320|IPR023296	Concanavalin A-like lectin/glucanase, subgroup|Concanavalin A-like lectin/glucanases superfamily|Glycoside hydrolase, family 43|Glycosyl hydrolase, five-bladed beta-propellor domain
Clado596	UM956_gene_5227|772|3-isopropylmalate dehydratase|3-isopropylmalate dehydratase	IPR000573|IPR001030|IPR004430|IPR004431|IPR012235|IPR015928|IPR015931|IPR015932|IPR015937|IPR018136	3-isopropylmalate dehydratase, fused small/large subunit|3-isopropylmalate dehydratase, large subunit|3-isopropylmalate dehydratase, small subunit|Aconitase A/isopropylmalate dehydratase small subunit, swivel|Aconitase family, 4Fe-4S cluster binding site|Aconitase/3-isopropylmalate dehydratase large subunit, alpha/beta/alpha|Aconitase/3-isopropylmalate dehydratase large subunit, alpha/beta/alpha,…	UM956_gene_676|760|3-isopropylmalate dehydratase|3-isopropylmalate dehydratase	IPR000573|IPR001030|IPR004430|IPR004431|IPR015928|IPR015931|IPR015932|IPR015937|IPR018136	3-isopropylmalate dehydratase, large subunit|3-isopropylmalate dehydratase, small subunit|Aconitase A/isopropylmalate dehydratase small subunit, swivel|Aconitase family, 4Fe-4S cluster binding site|Aconitase/3-isopropylmalate dehydratase large subunit, alpha/beta/alpha|Aconitase/3-isopropylmalate dehydratase large subunit, alpha/beta/alpha, subdomain 1/3|Aconitase/3-isopropylmalate dehydratase la…
Clado597	UM956_gene_5514|436|nitric oxide dioxygenase|Flavohemoprotein	IPR000971|IPR001433|IPR001709|IPR001834|IPR008333|IPR009050|IPR012292|IPR017927|IPR017938|IPR023950	Ferredoxin reductase-type FAD-binding domain|Flavohemoprotein|Flavoprotein pyridine nucleotide cytochrome reductase|Globin|Globin, structural domain|Globin-like|NADH:cytochrome b5 reductase (CBR)|Oxidoreductase FAD/NAD(P)-binding|Oxidoreductase, FAD-binding domain|Riboflavin synthase-like beta-barrel	UM956_gene_8207|456|nitric oxide dioxygenase|Flavohemoprotein	IPR000971|IPR001221|IPR001433|IPR008333|IPR009050|IPR012292|IPR017927|IPR017938|IPR023950	Ferredoxin reductase-type FAD-binding domain|Flavohemoprotein|Globin|Globin, structural domain|Globin-like|Oxidoreductase FAD/NAD(P)-binding|Oxidoreductase, FAD-binding domain|Phenol hydroxylase reductase|Riboflavin synthase-like beta-barrel
Clado598	UM956_gene_5646|255|hypothetical protein|-	IPR029058	Alpha/Beta hydrolase fold	UM956_gene_8383|289|hypothetical protein|-	IPR029058	Alpha/Beta hydrolase fold	UM956_gene_5974|264|hypothetical protein|-	IPR029058	Alpha/Beta hydrolase fold	UM956_gene_3598|262|hypothetical protein|-	IPR029058	Alpha/Beta hydrolase fold
Clado599	UM956_gene_6429|527|catalase|-	IPR010582|IPR011614|IPR018028|IPR020835|IPR024708|IPR024711	Catalase active site|Catalase core domain|Catalase immune-responsive domain|Catalase, mono-functional, haem-containing|Catalase, mono-functional, haem-containing, clades 1 and 3|Catalase-like domain	UM956_gene_7993|496|catalase|-	IPR010582|IPR011614|IPR018028|IPR020835|IPR024708|IPR024711	Catalase active site|Catalase core domain|Catalase immune-responsive domain|Catalase, mono-functional, haem-containing|Catalase, mono-functional, haem-containing, clades 1 and 3|Catalase-like domain	UM956_gene_4627|494|catalase|Catalase [Schizosaccharomyces pombe 972h-]	IPR002226|IPR010582|IPR011614|IPR018028|IPR020835|IPR024708|IPR024711	Catalase active site|Catalase core domain|Catalase haem-binding site|Catalase immune-responsive domain|Catalase, mono-functional, haem-containing|Catalase, mono-functional, haem-containing, clades 1 and 3|Catalase-like domain
Clado600	UM956_gene_8208|532|cytochrome P450 oxidoreductase|-	IPR001128|IPR002401|IPR017972	Cytochrome P450|Cytochrome P450, E-class, group I|Cytochrome P450, conserved site	UM956_gene_9867|547|hypothetical protein|-	IPR001128|IPR002401	Cytochrome P450|Cytochrome P450, E-class, group I
Clado601	UM956_gene_7655|551|alcohol dehydrogenase|Putative D-lactate dehydrogenase C713.03, mitochondrial	IPR004113|IPR006094|IPR016164|IPR016166|IPR016167|IPR016169|IPR016171	CO dehydrogenase flavoprotein-like, FAD-binding, subdomain 2|FAD linked oxidase, N-terminal|FAD-binding, type 2|FAD-binding, type 2, subdomain 1|FAD-linked oxidase, C-terminal|FAD-linked oxidase-like, C-terminal|Vanillyl-alcohol oxidase, C-terminal subdomain 2
Clado602	UM956_gene_9076|807|ABC transport system ATP-binding protein|ATP-dependent permease MDL1, mitochondrial	IPR001140|IPR003439|IPR003593|IPR011527|IPR017871|IPR027417	AAA+ ATPase domain|ABC transporter type 1, transmembrane domain|ABC transporter, conserved site|ABC transporter, transmembrane domain|ABC transporter-like|P-loop containing nucleoside triphosphate hydrolase
Clado603	UM956_gene_2037|279|hypothetical protein|-	IPR000626|IPR000938|IPR029071	CAP Gly-rich domain|Ubiquitin-like|Ubiquitin-related domain
Clado605	UM956_gene_9831|795|hypothetical protein|-	IPR001567|IPR024077|IPR024079	Metallopeptidase, catalytic domain|Neurolysin/Thimet oligopeptidase, domain 2|Peptidase M3A/M3B
Clado606	UM956_gene_10424|174|D-tyrosyl-tRNA(Tyr) deacylase|D-tyrosyl-tRNA(Tyr) deacylase [Yarrowia lipolytica CLIB122]	IPR003732|IPR023509	D-Tyr tRNAtyr deacylase-like domain|D-tyrosyl-tRNA(Tyr) deacylase
Clado608	UM956_gene_6378|1254|hypothetical protein|-	IPR012880|IPR021773	Domain of unknown function DUF1683, C-terminal|Foie gras liver health family 1
Clado609	UM956_gene_4007|565|aromatic amino acid aminotransferase I|-	IPR004839|IPR015421|IPR015422|IPR015424	Aminotransferase, class I/classII|Pyridoxal phosphate-dependent transferase|Pyridoxal phosphate-dependent transferase, major region, subdomain 1|Pyridoxal phosphate-dependent transferase, major region, subdomain 2
Clado611	UM956_gene_11724|356|protein arginine N-methyltransferase 1|Protein arginine N-methyltransferase 1	IPR025714|IPR025799|IPR029063	Methyltransferase domain|Protein arginine N-methyltransferase|S-adenosyl-L-methionine-dependent methyltransferase-like
Clado612	UM956_gene_4980|409|galactose-1-phosphate uridylyltransferase|Galactose-1-phosphate uridylyltransferase	IPR001937|IPR005849|IPR005850|IPR011146|IPR019779	Galactose-1-phosphate uridyl transferase, C-terminal|Galactose-1-phosphate uridyl transferase, N-terminal|Galactose-1-phosphate uridyl transferase, class I|Galactose-1-phosphate uridyl transferase, class I His-active site|HIT-like domain
Clado613	UM956_gene_10904|553|hypothetical protein|-	IPR001392|IPR008968|IPR011012|IPR028565	Clathrin adaptor, mu subunit|Clathrin adaptor, mu subunit, C-terminal|Longin-like domain|Mu homology domain
Clado614	UM956_gene_12053|1013|hypothetical protein|Glycerol-3-phosphate dehydrogenase [Colletotrichum gloeosporioides]	IPR000594|IPR001763|IPR006109|IPR006168|IPR007901|IPR008927|IPR009036|IPR011128|IPR013328|IPR016040	6-phosphogluconate dehydrogenase, C-terminal-like|Dehydrogenase, multihelical|Glycerol-3-phosphate dehydrogenase, NAD-dependent|Glycerol-3-phosphate dehydrogenase, NAD-dependent, C-terminal|Glycerol-3-phosphate dehydrogenase, NAD-dependent, N-terminal|MoeZ/MoeB|Molybdenum cofactor biosynthesis, MoeB|NAD(P)-binding domain|Rhodanese-like domain|UBA/THIF-type NAD/FAD binding fold
Clado615	UM956_gene_9739|204|NAD(P)H:quinone oxidoreductase, type IV|Minor allergen Alt a 7	IPR008254|IPR010089|IPR029039	Flavodoxin/nitric oxide synthase|Flavoprotein WrbA|Flavoprotein-like
Clado616	UM956_gene_11001|532|hypothetical protein|-	IPR018825|IPR018827	Domain of unknown function DUF2427|Uncharacterised domain YCR061W, C-terminal
Clado617	UM956_gene_3903|310|hypothetical protein|-	IPR002048|IPR011992|IPR018247	EF-Hand 1, calcium-binding site|EF-hand domain|EF-hand domain pair
Clado618	UM956_gene_4437|310|4-nitrophenyl phosphatase|-	IPR006349|IPR006357|IPR023214|IPR023215	2-phosphoglycolate phosphatase, eukaryotic|HAD-like domain|HAD-superfamily hydrolase, subfamily IIA|Nitrophenylphosphatase-like domain
Clado619	UM956_gene_8549|537|hypothetical protein|-	IPR005145|IPR006070|IPR010923|IPR017945	DHBP synthase RibB-like alpha/beta domain|Putative GTP-binding controlling metal-binding domain|YrdC-like domain|tRNA threonylcarbamoyladenosine biosynthesis protein SUA5
Clado620	UM956_gene_6902|856|hypothetical protein|Negative regulator of differentiation 1	IPR000504|IPR012677|IPR018835	Nucleotide-binding, alpha-beta plait|RNA recognition motif domain|RNA-binding domain, putative
Clado621	UM956_gene_7386|546|hypothetical protein|-	IPR001128|IPR002401	Cytochrome P450|Cytochrome P450, E-class, group I
Clado622	UM956_gene_2886|636|AGC/RSK/RSK-UNCLASSIFIED protein kinase|Serine/threonine-protein kinase nrc-2	IPR000719|IPR002290|IPR008271|IPR011009	Protein kinase domain|Protein kinase-like domain|Serine/threonine- /dual specificity protein kinase, catalytic domain|Serine/threonine-protein kinase, active site
Clado623	UM956_gene_8269|182|hypothetical protein|-	IPR008462	CsbD-like
Clado624	UM956_gene_7382|235|hypothetical protein|-	IPR003607|IPR006674	HD domain|HD/PDEase domain
Clado625	UM956_gene_1204|620|hypothetical protein|-	IPR011042	Six-bladed beta-propeller, TolB-like
Clado626	UM956_gene_3280|212|DnaJ like subfamily C member 8|-	IPR001623	DnaJ domain
Clado627	UM956_gene_11144|407|hypothetical protein|-	IPR029069	HotDog domain
Clado628	UM956_gene_4690|1425|hypothetical protein|-	IPR000331|IPR003913|IPR018515|IPR024584	Rap GTPase activating protein domain|Tuberin|Tuberin, N-terminal|Tuberin-type domain
Clado629	UM956_gene_4131|907|hypothetical protein|-	IPR001849|IPR011993	Pleckstrin homology domain|Pleckstrin homology-like domain
Clado630	UM956_gene_7103|322|hypothetical protein|-	IPR019402	Frag1/DRAM/Sfk1
Clado631	UM956_gene_8120|282|oxidoreductase|Uncharacterized oxidoreductase C521.03 [Schizosaccharomyces pombe 972h-]	IPR002198|IPR002347|IPR016040|IPR020904	Glucose/ribitol dehydrogenase|NAD(P)-binding domain|Short-chain dehydrogenase/reductase SDR|Short-chain dehydrogenase/reductase, conserved site
Clado632	UM956_gene_3103|468|hydroxymethylglutaryl-CoA synthase|Hydroxymethylglutaryl-CoA synthase	IPR000590|IPR010122|IPR013528|IPR013746|IPR016038|IPR016039	Hydroxymethylglutaryl-CoA synthase, eukaryotic|Hydroxymethylglutaryl-coenzyme A synthase C-terminal|Hydroxymethylglutaryl-coenzyme A synthase, N-terminal|Hydroxymethylglutaryl-coenzyme A synthase, active site|Thiolase-like|Thiolase-like, subgroup
Clado633	UM956_gene_6237|510|hypothetical protein|-	IPR001461|IPR001969|IPR021109	Aspartic peptidase|Aspartic peptidase domain|Aspartic peptidase, active site
Clado634	UM956_gene_5349|731|glycine cleavage system T protein|-	IPR006222|IPR006223|IPR013977|IPR027266|IPR027538|IPR028945|IPR029043	GTP-binding protein TrmE/Glycine cleavage system T protein, domain 1|Get 1, fungi|Glycine cleavage T-protein, C-terminal barrel domain|Glycine cleavage T-protein, N-terminal|Glycine cleavage T-protein/YgfZ, C-terminal domain|Glycine cleavage system T protein|WRB/Get1 family
Clado635	UM956_gene_3892|735|hypothetical protein|-	IPR002524|IPR027469	Cation efflux protein|Cation efflux protein transmembrane domain
Clado636	UM956_gene_3696|319|hypothetical protein|L-threo-3-deoxy-hexylosonate aldolase	IPR002220|IPR013785	Aldolase-type TIM barrel|DapA-like
Clado637	UM956_gene_10379|689|cytosolic nonspecific dipeptidase|Cys-Gly metallodipeptidase dug1	IPR002933|IPR011650|IPR024388	Peptidase M20|Peptidase M20, dimerisation domain|Ribosomal protein L20, mitochondrial
Clado638	UM956_gene_8640|298|gluconate 5-dehydrogenase|-	IPR002198|IPR002347|IPR016040|IPR020904	Glucose/ribitol dehydrogenase|NAD(P)-binding domain|Short-chain dehydrogenase/reductase SDR|Short-chain dehydrogenase/reductase, conserved site
Clado639	UM956_gene_3266|1561|hypothetical protein|-	IPR000999|IPR001650|IPR005034|IPR011545|IPR014001|IPR027417	DNA/RNA helicase, DEAD/DEAH box type, N-terminal|Dicer dimerisation domain|Helicase, C-terminal|Helicase, superfamily 1/2, ATP-binding domain|P-loop containing nucleoside triphosphate hydrolase|Ribonuclease III domain
Clado640	UM956_gene_1414|340|alcohol dehydrogenase|Versiconal hemiacetal acetate reductase	IPR001395|IPR023210	Aldo/keto reductase|NADP-dependent oxidoreductase domain
Clado641	UM956_gene_7726|790|hypothetical protein|-	IPR004000|IPR027664	Actin-related protein|Actin-related protein 5 (Arp5)
Clado642	UM956_gene_3109|338|hypothetical protein|-	IPR006073|IPR016478|IPR023179|IPR027417	GTP binding domain|GTP-binding protein, orthogonal bundle domain|GTPase, MTG1|P-loop containing nucleoside triphosphate hydrolase
Clado643	UM956_gene_7783|1084|hypothetical protein|-	IPR000977|IPR001357|IPR012308|IPR012309|IPR012310|IPR012340|IPR016059	BRCT domain|DNA ligase, ATP-dependent|DNA ligase, ATP-dependent, C-terminal|DNA ligase, ATP-dependent, N-terminal|DNA ligase, ATP-dependent, central|DNA ligase, ATP-dependent, conserved site|Nucleic acid-binding, OB-fold
Clado644	UM956_gene_4527|492|hypothetical protein|-	IPR000300|IPR005135	Endonuclease/exonuclease/phosphatase|Inositol polyphosphate-related phosphatase
Clado645	UM956_gene_4473|465|hypothetical protein|-	IPR012020|IPR029058	AB-hydrolase YheT, putative|Alpha/Beta hydrolase fold
Clado646	UM956_gene_6088|987|hypothetical protein|-	IPR008928|IPR010905|IPR011059|IPR012341|IPR013108	Amidohydrolase 3|Glycosyl hydrolase, family 88|Metal-dependent hydrolase, composite domain|Six-hairpin glycosidase|Six-hairpin glycosidase-like
Clado647	UM956_gene_6369|448|tubulin beta chain|Tubulin beta chain	IPR000217|IPR002453|IPR003008|IPR008280|IPR013838|IPR017975|IPR018316|IPR023123	Beta tubulin|Beta tubulin, autoregulation binding site|Tubulin|Tubulin, C-terminal|Tubulin, conserved site|Tubulin/FtsZ, 2-layer sandwich domain|Tubulin/FtsZ, C-terminal|Tubulin/FtsZ, GTPase domain
Clado648	UM956_gene_7113|176|hypothetical protein|Prenylated Rab acceptor 1 [Saccharomyces cerevisiae S288c]	IPR004895	Prenylated rab acceptor PRA1
Clado649	UM956_gene_8082|744|catalase A|Catalase A	IPR002226|IPR002818|IPR010582|IPR011614|IPR018028|IPR020835|IPR024708|IPR024712|IPR029062	Catalase active site|Catalase core domain|Catalase haem-binding site|Catalase immune-responsive domain|Catalase, mono-functional, haem-containing|Catalase, mono-functional, haem-containing, clade 2|Catalase-like domain|Class I glutamine amidotransferase-like|ThiJ/PfpI
Clado650	UM956_gene_3025|586|hypothetical protein|-	IPR002293	Amino acid/polyamine transporter I
Clado651	UM956_gene_9143|229|acetyltransferase|-	IPR001451|IPR011004|IPR024688	Bacterial transferase hexapeptide repeat|Maltose/galactoside acetyltransferase|Trimeric LpxA-like
Clado652	UM956_gene_5449|226|hypothetical protein|-	IPR001214	SET domain
Clado653	UM956_gene_9098|673|NAD-dependent aldehyde dehydrogenase|Putative aldehyde dehydrogenase-like protein C21C3 [Schizosaccharomyces pombe 972h-]	IPR015590|IPR016160|IPR016161|IPR016162|IPR016163|IPR029510	Aldehyde dehydrogenase domain|Aldehyde dehydrogenase, C-terminal|Aldehyde dehydrogenase, N-terminal|Aldehyde dehydrogenase, cysteine active site|Aldehyde dehydrogenase, glutamic acid active site|Aldehyde/histidinol dehydrogenase
Clado654	UM956_gene_1872|678|hypothetical protein|-	IPR000270|IPR000644	CBS domain|Phox/Bem1p
Clado655	UM956_gene_9710|176|hypothetical protein|1,2-dihydroxy-3-keto-5-methylthiopentene dioxygenase	IPR004313|IPR011051|IPR014710|IPR027496	1,2-dihydroxy-3-keto-5-methylthiopentene dioxygenase, eukaryotes|Acireductone dioxygenase ARD family|RmlC-like cupin domain|RmlC-like jelly roll fold
Clado656	UM956_gene_4359|114|vesicle-associated membrane protein 4|Synaptobrevin homolog 2 [Saccharomyces cerevisiae S288c]	IPR001388|IPR016444	Synaptobrevin|Synaptobrevin/Vesicle-associated membrane protein
Clado657	UM956_gene_12276|923|hypothetical protein|-	IPR007042|IPR007087|IPR021933|IPR025239	Arsenite-resistance protein 2|Domain of unknown function DUF4187|Protein of unknown function DUF3546|Zinc finger, C2H2
Clado658	UM956_gene_4242|966|hypothetical protein|-	IPR000651|IPR001895|IPR013684|IPR023578|IPR027417	Guanine-nucleotide dissociation stimulator CDC25|Mitochondrial Rho-like|P-loop containing nucleoside triphosphate hydrolase|Ras guanine nucleotide exchange factor, domain|Ras-like guanine nucleotide exchange factor, N-terminal
Clado659	UM956_gene_3014|104|transcription elongation factor B, polypeptide 1|-	IPR001232|IPR011333|IPR016073	BTB/POZ fold|SKP1 component|SKP1 component, POZ domain
Clado660	UM956_gene_10326|1844|hypothetical protein|-	IPR001683|IPR001736|IPR015679|IPR016555|IPR025202	Phospholipase D family|Phospholipase D, eukaryota|Phospholipase D-like domain|Phospholipase D/Transphosphatidylase|Phox homologous domain
Clado661	UM956_gene_11290|884|STE/STE20/PAKA protein kinase|-	IPR000095|IPR000719|IPR001849|IPR002290|IPR008271|IPR011009|IPR011993	CRIB domain|Pleckstrin homology domain|Pleckstrin homology-like domain|Protein kinase domain|Protein kinase-like domain|Serine/threonine- /dual specificity protein kinase, catalytic domain|Serine/threonine-protein kinase, active site
Clado662	UM956_gene_7071|528|hypothetical protein|Ribosome assembly protein 4	IPR001632|IPR001680|IPR015943|IPR017986|IPR019775|IPR020472	G-protein beta WD-40 repeat|G-protein, beta subunit|WD40 repeat|WD40 repeat, conserved site|WD40-repeat-containing domain|WD40/YVTN repeat-like-containing domain
Clado663	UM956_gene_5967|306|hypothetical protein|-	IPR027417	P-loop containing nucleoside triphosphate hydrolase
Clado664	UM956_gene_8470|821|hypothetical protein|-	IPR001680|IPR015943|IPR017986	WD40 repeat|WD40-repeat-containing domain|WD40/YVTN repeat-like-containing domain
Clado666	UM956_gene_4164|265|6-phosphogluconolactonase|-	IPR005900|IPR006148	6-phosphogluconolactonase, DevB-type|Glucosamine/galactosamine-6-phosphate isomerase
Clado667	UM956_gene_6697|363|alpha 1,6-mannosyltransferase|-	IPR007577|IPR029044	Glycosyltransferase, DXD sugar-binding motif|Nucleotide-diphospho-sugar transferases
Clado668	UM956_gene_9246|240|40S ribosomal protein S6-B|40S ribosomal protein S6-B [Schizosaccharomyces pombe 972h-]	IPR001377|IPR014401|IPR018282	Ribosomal protein S6, eukaryotic|Ribosomal protein S6e|Ribosomal protein S6e, conserved site
Clado669	UM956_gene_2702|671|Ca2+:H+ antiporter|-	IPR004798|IPR004837	Calcium/proton exchanger CAX|Sodium/calcium exchanger membrane region
Clado670	UM956_gene_4737|521|4-aminobutyrate aminotransferase|4-aminobutyrate aminotransferase	IPR004631|IPR005814|IPR015421|IPR015422|IPR015424	4-aminobutyrate aminotransferase, eukaryotic|Aminotransferase class-III|Pyridoxal phosphate-dependent transferase|Pyridoxal phosphate-dependent transferase, major region, subdomain 1|Pyridoxal phosphate-dependent transferase, major region, subdomain 2
Clado671	UM956_gene_9538|537|methylmalonate-semialdehyde dehydrogenase (acylating)|Probable methylmalonate-semialdehyde dehydrogenase [acylating], mitochondrial	IPR010061|IPR015590|IPR016160|IPR016161|IPR016162|IPR016163	Aldehyde dehydrogenase domain|Aldehyde dehydrogenase, C-terminal|Aldehyde dehydrogenase, N-terminal|Aldehyde dehydrogenase, cysteine active site|Aldehyde/histidinol dehydrogenase|Methylmalonate-semialdehyde dehydrogenase
Clado672	UM956_gene_2377|352|hypothetical protein|-	IPR001498|IPR006575|IPR016135|IPR020568|IPR020569|IPR023582	Impact family|Impact, N-terminal|RWD domain|Ribosomal protein S5 domain 2-type fold|Ubiquitin-conjugating enzyme/RWD-like|Uncharacterised protein family UPF0029, Impact, conserved site
Clado673	UM956_gene_9545|372|hypothetical protein|-	IPR004839|IPR015421|IPR015422|IPR015424	Aminotransferase, class I/classII|Pyridoxal phosphate-dependent transferase|Pyridoxal phosphate-dependent transferase, major region, subdomain 1|Pyridoxal phosphate-dependent transferase, major region, subdomain 2
Clado674	UM956_gene_9342|231|hypothetical protein|-	IPR005123|IPR027450	Alpha-ketoglutarate-dependent dioxygenase AlkB-like|Oxoglutarate/iron-dependent dioxygenase
Clado675	UM956_gene_9631|326|hypothetical protein|-	IPR013538|IPR015310|IPR023393	Activator of Hsp90 ATPase homologue 1-like|Activator of Hsp90 ATPase, N-terminal|START-like domain
Clado676	UM956_gene_5519|258|adenylate kinase|-	IPR000850|IPR007862|IPR027417|IPR028586	Adenylate kinase 3/4, mitochondrial|Adenylate kinase, active site lid domain|Adenylate kinase/UMP-CMP kinase|P-loop containing nucleoside triphosphate hydrolase
Clado677	UM956_gene_328|179|glutathione peroxidase|Glutathione peroxidase [Schizosaccharomyces pombe 972h-]	IPR000889|IPR012336	Glutathione peroxidase|Thioredoxin-like fold
Clado678	UM956_gene_11465|357|alcohol dehydrogenase 3|Alcohol dehydrogenase 1	IPR002085|IPR002328|IPR011032|IPR013149|IPR013154|IPR016040|IPR020843	Alcohol dehydrogenase GroES-like|Alcohol dehydrogenase superfamily, zinc-type|Alcohol dehydrogenase, C-terminal|Alcohol dehydrogenase, zinc-type, conserved site|GroES (chaperonin 10)-like|NAD(P)-binding domain|Polyketide synthase, enoylreductase
Clado679	UM956_gene_4945|188|hypothetical protein|Protein RER1 [Mus musculus]	IPR004932	Retrieval of early ER protein Rer1
Clado681	UM956_gene_5320|774|hypothetical protein|-	IPR021829|IPR025714|IPR029063	Methyltransferase domain|Protein of unknown function DUF3419|S-adenosyl-L-methionine-dependent methyltransferase-like
Clado682	UM956_gene_5354|529|hypothetical protein|-	IPR011701|IPR016196|IPR020846	Major facilitator superfamily|Major facilitator superfamily domain|Major facilitator superfamily domain, general substrate transporter
Clado683	UM956_gene_1824|363|hypothetical protein|-	IPR002088	Protein prenyltransferase, alpha subunit
Clado684	UM956_gene_4006|216|nuclear transcription Y subunit beta|-	IPR003956|IPR003958|IPR009072	Histone-fold|Transcription factor CBF/NF-Y/archaeal histone|Transcription factor, NFYB/HAP3, conserved site
Clado685	UM956_gene_6826|1101|hypothetical protein|-	IPR001494|IPR011989|IPR016024	Armadillo-like helical|Armadillo-type fold|Importin-beta, N-terminal domain
Clado686	UM956_gene_4869|97|-|-	IPR000608|IPR016135|IPR023313	Ubiquitin-conjugating enzyme, E2|Ubiquitin-conjugating enzyme, active site|Ubiquitin-conjugating enzyme/RWD-like
Clado687	UM956_gene_7804|431|hypothetical protein|-	IPR006634|IPR013599|IPR016439	Longevity assurance, LAG1/LAC1|TRAM/LAG1/CLN8 homology domain|TRAM1-like protein
Clado688	UM956_gene_2031|528|hypothetical protein|-	IPR002156|IPR009027|IPR011320|IPR012337	Ribonuclease H domain|Ribonuclease H-like domain|Ribonuclease H1, N-terminal|Ribosomal protein L9/RNase H1, N-terminal
Clado689	UM956_gene_11218|470|hypothetical protein|-	IPR002627|IPR003604|IPR018022|IPR027417	P-loop containing nucleoside triphosphate hydrolase|Zinc finger, U1-type|tRNA delta(2)-isopentenylpyrophosphate transferase|tRNA isopentenyltransferase
Clado690	UM956_gene_7940|423|hypothetical protein|-	IPR000644	CBS domain
Clado691	UM956_gene_4457|654|dihydroxy-acid dehydratase|-	IPR000581|IPR015928|IPR020558	Aconitase/3-isopropylmalate dehydratase, swivel|Dihydroxy-acid/6-phosphogluconate dehydratase|Dihydroxy-acid/6-phosphogluconate dehydratase, conserved site	UM956_gene_7442|630|dihydroxy-acid dehydratase|-	IPR000581|IPR015928|IPR020558	Aconitase/3-isopropylmalate dehydratase, swivel|Dihydroxy-acid/6-phosphogluconate dehydratase|Dihydroxy-acid/6-phosphogluconate dehydratase, conserved site
Clado692	UM956_gene_7696|258|hypothetical protein|-	IPR007667	Hypoxia induced protein, domain
Clado693	UM956_gene_11633|1675|DNA topoisomerase II|DNA topoisomerase 2	IPR001154|IPR001241|IPR002205|IPR003594|IPR006171|IPR013506|IPR013757|IPR013758|IPR013759|IPR013760|IPR014721|IPR018522|IPR020568|IPR024946	Arginine repressor C-terminal-like domain|DNA topoisomerase II, eukaryotic-type|DNA topoisomerase, type IIA|DNA topoisomerase, type IIA, central domain|DNA topoisomerase, type IIA, conserved site|DNA topoisomerase, type IIA, subunit A /C-terminal, alpha-beta|DNA topoisomerase, type IIA, subunit A/C-terminal|DNA topoisomerase, type IIA, subunit B, domain 2|DNA topoisomerase, type IIA-like domain|H…
Clado694	UM956_gene_3770|846|TTK protein kinase|-	IPR000719|IPR002290|IPR008271|IPR011009|IPR017441	Protein kinase domain|Protein kinase, ATP binding site|Protein kinase-like domain|Serine/threonine- /dual specificity protein kinase, catalytic domain|Serine/threonine-protein kinase, active site
Clado695	UM956_gene_8738|1028|hypothetical protein|GPI inositol-deacylase [Aspergillus fumigatus Af293]	IPR012908|IPR029058	Alpha/Beta hydrolase fold|GPI inositol-deacylase PGAP1-like
Clado696	UM956_gene_10497|459|protein farnesyltransferase subunit beta|-	IPR001330|IPR008930|IPR026872	Prenyltransferase/squalene oxidase|Protein farnesyltransferase subunit beta|Terpenoid cyclases/protein prenyltransferase alpha-alpha toroid
Clado697	UM956_gene_3733|1101|hypothetical protein|-	IPR001965|IPR011011|IPR013083|IPR019542|IPR019786|IPR019787	Enhancer of polycomb-like, N-terminal|Zinc finger, FYVE/PHD-type|Zinc finger, PHD-finger|Zinc finger, PHD-type|Zinc finger, PHD-type, conserved site|Zinc finger, RING/FYVE/PHD-type
Clado698	UM956_gene_4862|386|GDP-mannose transporter|GDP-mannose transporter	IPR004689|IPR013657	UAA transporter|UDP-galactose transporter
Clado699	UM956_gene_10321|420|hypothetical protein|-	IPR013929|IPR013930	RNA polymerase II-associated protein 1, C-terminal|RNA polymerase II-associated protein 1, N-terminal
Clado700	UM956_gene_1476|95|cytochrome c oxidase subunit 6b|Cytochrome c oxidase subunit 6B	IPR003213	Cytochrome c oxidase, subunit VIb
Clado701	UM956_gene_6464|633|DNA excision repair protein ERCC-1|Mating-type switching protein swi10 [Schizosaccharomyces pombe 972h-]	IPR004579|IPR010994|IPR011335	DNA repair protein rad10|Restriction endonuclease type II-like|RuvA domain 2-like
Clado702	UM956_gene_8898|656|signal transducing adaptor molecule|-	IPR001452|IPR002014|IPR008942|IPR018205	ENTH/VHS|SH3 domain|VHS|VHS subgroup
Clado703	UM956_gene_1496|269|nicotinate (nicotinamide) nucleotide adenylyltransferase|-	IPR004821|IPR005248|IPR014729	Cytidyltransferase-like domain|Probable nicotinate-nucleotide adenylyltransferase|Rossmann-like alpha/beta/alpha sandwich fold
Clado704	UM956_gene_4178|1232|chitin synthase 4|Chitin synthase D	IPR001199|IPR004835|IPR029044	Chitin synthase|Cytochrome b5-like heme/steroid binding domain|Nucleotide-diphospho-sugar transferases
Clado705	UM956_gene_3742|930|hypothetical protein|-	IPR001279|IPR011084	Beta-lactamase-like|DNA repair metallo-beta-lactamase
Clado707	UM956_gene_9401|464|hypothetical protein|-	IPR002466	Adenosine deaminase/editase
Clado708	UM956_gene_6299|1354|hypothetical protein|-	IPR012340	Nucleic acid-binding, OB-fold
Clado709	UM956_gene_9284|963|hypothetical protein|-	IPR011989|IPR016024	Armadillo-like helical|Armadillo-type fold
Clado710	UM956_gene_7572|446|hypothetical protein|-	IPR014881|IPR017117	D-site 20S pre-rRNA nuclease|Nin one binding (NOB1) Zn-ribbon-like
Clado711	UM956_gene_11726|1217|hypothetical protein|-	IPR003663|IPR005828|IPR005829|IPR016196|IPR020846|IPR021988	General substrate transporter|Major facilitator superfamily domain|Major facilitator superfamily domain, general substrate transporter|Protein of unknown function DUF3589|Sugar transporter, conserved site|Sugar/inositol transporter
Clado712	UM956_gene_8973|492|alanine transaminase|Probable alanine aminotransferase, mitochondrial	IPR004839|IPR015421|IPR015422|IPR015424	Aminotransferase, class I/classII|Pyridoxal phosphate-dependent transferase|Pyridoxal phosphate-dependent transferase, major region, subdomain 1|Pyridoxal phosphate-dependent transferase, major region, subdomain 2
Clado713	UM956_gene_7236|363|DNA-repair protein complementing XP-A cells|-	IPR000465|IPR009061|IPR022656|IPR022658	DNA binding domain, putative|XPA|XPA C- terminal|XPA, conserved site
Clado714	UM956_gene_2780|330|solute carrier family 25 member 38|Solute carrier family 25 member 38 homolog [Aspergillus terreus NIH2624]	IPR018108|IPR023395	Mitochondrial carrier domain|Mitochondrial substrate/solute carrier
Clado715	UM956_gene_4631|857|hypothetical protein|-	IPR002889|IPR013994|IPR018535	Carbohydrate-binding WSC|Carbohydrate-binding WSC, subgroup|Domain of unknown function DUF1996
Clado716	UM956_gene_3332|412|hypothetical protein|-	IPR002938|IPR003042	Aromatic-ring hydroxylase-like|Monooxygenase, FAD-binding	UM956_gene_8646|390|hypothetical protein|-	IPR002938|IPR003042	Aromatic-ring hydroxylase-like|Monooxygenase, FAD-binding
Clado717	UM956_gene_164|263|hypothetical protein|-	IPR001199	Cytochrome b5-like heme/steroid binding domain
Clado718	UM956_gene_8237|425|pyruvate dehydrogenase kinase|[Pyruvate dehydrogenase (acetyl-transferring)] kinase, mitochondrial	IPR003594|IPR004358|IPR005467|IPR018955	Branched-chain alpha-ketoacid dehydrogenase kinase/Pyruvate dehydrogenase kinase, N-terminal|Histidine kinase-like ATPase, ATP-binding domain|Signal transduction histidine kinase, core|Signal transduction histidine kinase-related protein, C-terminal
Clado719	UM956_gene_11217|447|hypothetical protein|Pre-mRNA-splicing factor cwc2 [Aspergillus nidulans FGSC A4]	IPR000504|IPR000571|IPR012677	Nucleotide-binding, alpha-beta plait|RNA recognition motif domain|Zinc finger, CCCH-type
Clado720	UM956_gene_1026|332|hypothetical protein|-	-	-
Clado721	UM956_gene_7443|324|lactoylglutathione lyase|-	IPR004360|IPR004361|IPR018146|IPR029068	Glyoxalase I|Glyoxalase I, conserved site|Glyoxalase/Bleomycin resistance protein/Dihydroxybiphenyl dioxygenase|Glyoxalase/fosfomycin resistance/dioxygenase domain
Clado722	UM956_gene_4644|468|hypothetical protein|-	IPR010856|IPR027443	Isopenicillin N synthase-like|Protein of unknown function DUF1479
Clado723	UM956_gene_8724|668|hypothetical protein|-	IPR005011	SART-1 protein
Clado724	UM956_gene_8726|1456|hypothetical protein|-	IPR001452|IPR026791|IPR027007	DHR-1 domain|Dedicator of cytokinesis|SH3 domain
Clado725	UM956_gene_8580|714|hypothetical protein|-	IPR003172|IPR010308	MD-2-related lipid-recognition domain|TRP-like family
Clado726	UM956_gene_2035|339|ribonuclease H2 subunit A|Ribonuclease H2 subunit A	IPR001352|IPR004649|IPR012337|IPR023160|IPR024567	Ribonuclease H-like domain|Ribonuclease H2, subunit A|Ribonuclease HII, helix-loop-helix cap domain|Ribonuclease HII/HIII|Ribonuclease HII/HIII domain
Clado727	UM956_gene_150|454|hypothetical protein|-	IPR002524|IPR027469|IPR027470	Cation efflux protein|Cation efflux protein cytoplasmic domain|Cation efflux protein transmembrane domain
Clado728	UM956_gene_2671|693|hypothetical protein|Exocyst complex component exo84 [Aspergillus fumigatus Af293]	IPR016159	Cullin repeat-like-containing domain
Clado729	UM956_gene_224|1287|hypothetical protein|-	IPR001139|IPR007219|IPR013780|IPR013781|IPR017853	Glycoside hydrolase, catalytic domain|Glycoside hydrolase, family 30|Glycoside hydrolase, superfamily|Glycosyl hydrolase, family 13, all-beta|Transcription factor domain, fungi	UM956_gene_6105|769|hypothetical protein|-	IPR001138	Zn(2)-C6 fungal-type DNA-binding domain
Clado730	UM956_gene_10486|723|iron-sulfur clusters transporter atm1, mitochondrial|Iron-sulfur clusters transporter atm1, mitochondrial	IPR001140|IPR003439|IPR003593|IPR011527|IPR017871|IPR027417	AAA+ ATPase domain|ABC transporter type 1, transmembrane domain|ABC transporter, conserved site|ABC transporter, transmembrane domain|ABC transporter-like|P-loop containing nucleoside triphosphate hydrolase
Clado731	UM956_gene_9569|331|hypothetical protein|-	IPR026681|IPR027417	Nicotinamide riboside kinase|P-loop containing nucleoside triphosphate hydrolase
Clado732	UM956_gene_8303|270|thiamine pyrophosphokinase|-	IPR006282|IPR007371|IPR007373|IPR016966	Thiamin pyrophosphokinase|Thiamin pyrophosphokinase, catalytic domain|Thiamin pyrophosphokinase, eukaryotic|Thiamin pyrophosphokinase, vitamin B1-binding domain
Clado733	UM956_gene_8318|672|hypothetical protein|-	IPR003593|IPR014001|IPR027417	AAA+ ATPase domain|Helicase, superfamily 1/2, ATP-binding domain|P-loop containing nucleoside triphosphate hydrolase
Clado734	UM956_gene_6875|304|hypothetical protein|-	IPR004882	Luc7-related
Clado735	UM956_gene_9546|823|hypothetical protein|Disintegrin and metalloproteinase domain-containing protein B	IPR001590|IPR001762|IPR024079	Blood coagulation inhibitor, Disintegrin|Metallopeptidase, catalytic domain|Peptidase M12B, ADAM/reprolysin
Clado736	UM956_gene_9135|407|hypothetical protein|-	IPR004728|IPR011553	Translocation protein Sec62|Translocation protein Sec62, ascomycota
Clado737	UM956_gene_8920|266|hypothetical protein|-	IPR006569|IPR024637|IPR024638	CID domain|CTD kinase subunit gamma CTK3|CTD kinase subunit gamma Ctk3, C-terminal
Clado738	UM956_gene_12021|175|60S ribosomal protein L11|60S ribosomal protein L11 [Neurospora crassa OR74A]	IPR002132|IPR020929|IPR022803	Ribosomal protein L5|Ribosomal protein L5 domain|Ribosomal protein L5, conserved site
Clado739	UM956_gene_1311|374|hypothetical protein|-	IPR003495|IPR011629|IPR027417	CobW/HypB/UreG domain|Cobalamin (vitamin B12) biosynthesis CobW-like, C-terminal|P-loop containing nucleoside triphosphate hydrolase
Clado740	UM956_gene_1645|867|hypothetical protein|-	IPR002761|IPR006175|IPR013813|IPR014729	DUF71 domain|Endoribonuclease L-PSP/chorismate mutase-like|Rossmann-like alpha/beta/alpha sandwich fold|YjgF/Yer057p/UK114 family
Clado741	UM956_gene_2612|2152|glutamate synthase|Putative glutamate synthase [NADPH]	IPR000583|IPR002489|IPR002932|IPR006005|IPR006982|IPR009051|IPR012220|IPR013785|IPR016040|IPR017932|IPR023753|IPR028261|IPR029055	Aldolase-type TIM barrel|Alpha-helical ferredoxin|Class II glutamine amidotransferase domain|Dihydroprymidine dehydrogenase domain II|Glutamate synthase, NADH/NADPH, small subunit 1|Glutamate synthase, alpha subunit, C-terminal|Glutamate synthase, central-C|Glutamate synthase, central-N|Glutamate synthase, eukaryotic|Glutamine amidotransferase type 2 domain|NAD(P)-binding domain|Nucleophile amino…
Clado742	UM956_gene_566|247|-|-	IPR000504|IPR012677	Nucleotide-binding, alpha-beta plait|RNA recognition motif domain
Clado743	UM956_gene_3381|136|histone cluster 1, H3g protein|Histone H3 [Aspergillus nidulans FGSC A4]	IPR000164|IPR007125|IPR009072	Histone H3|Histone core|Histone-fold
Clado744	UM956_gene_488|198|V-type H+-transporting ATPase 21kDa proteolipid subunit|V-type proton ATPase subunit c''	IPR000245|IPR002379	V-ATPase proteolipid subunit|V-ATPase proteolipid subunit C-like domain
Clado745	UM956_gene_4158|543|hypothetical protein|-	IPR004843|IPR029052	Calcineurin-like phosphoesterase domain, apaH type|Metallo-dependent phosphatase-like
Clado746	UM956_gene_1546|86|hypothetical protein|-	IPR017384	NADH dehydrogenase [ubiquinone] (complex I), alpha subcomplex subunit 1
Clado747	UM956_gene_6790|607|hypothetical protein|-	IPR003593|IPR011991|IPR016314|IPR027417	AAA+ ATPase domain|Cell division protein Cdc6/18|P-loop containing nucleoside triphosphate hydrolase|Winged helix-turn-helix DNA-binding domain
Clado748	UM956_gene_5430|235|acylpyruvate hydrolase|Acylpyruvase FAHD1, mitochondrial	IPR002529|IPR011234	Fumarylacetoacetase, C-terminal|Fumarylacetoacetase, C-terminal-related
Clado749	UM956_gene_1478|415|arginine-tRNA-protein transferase|-	IPR007471|IPR007472|IPR016181|IPR017137	Acyl-CoA N-acyltransferase|Arginine-tRNA-protein transferase 1, eukaryotic|Arginine-tRNA-protein transferase, C-terminal|Arginine-tRNA-protein transferase, N-terminal
Clado750	UM956_gene_10787|441|metacaspase-1A|Metacaspase-1A	IPR011600|IPR029030	Caspase-like domain|Peptidase C14, caspase domain
Clado751	UM956_gene_7233|704|glycogen|Glycogen [starch] synthase [Neurospora crassa OR74A]	IPR008631	Glycogen synthase
Clado752	UM956_gene_2098|436|hypothetical protein|-	IPR005829|IPR011701|IPR016196|IPR020846	Major facilitator superfamily|Major facilitator superfamily domain|Major facilitator superfamily domain, general substrate transporter|Sugar transporter, conserved site
Clado753	UM956_gene_6106|474|hypothetical protein|-	IPR011701|IPR016196|IPR020846	Major facilitator superfamily|Major facilitator superfamily domain|Major facilitator superfamily domain, general substrate transporter
Clado754	UM956_gene_4935|544|molecular chaperone DnaJ|DnaJ homolog 1, mitochondrial	IPR001305|IPR001623|IPR002939|IPR008971|IPR012724|IPR018253	Chaperone DnaJ|Chaperone DnaJ, C-terminal|DnaJ domain|DnaJ domain, conserved site|HSP40/DnaJ peptide-binding|Heat shock protein DnaJ, cysteine-rich domain
Clado755	UM956_gene_7974|771|hypothetical protein|-	IPR003593|IPR010285|IPR027417	AAA+ ATPase domain|DNA helicase Pif1 like|P-loop containing nucleoside triphosphate hydrolase
Clado756	UM956_gene_12059|524|pyruvate kinase|Pyruvate kinase	IPR001697|IPR011037|IPR015793|IPR015794|IPR015795|IPR015806|IPR015813|IPR018209	Pyruvate kinase|Pyruvate kinase, C-terminal|Pyruvate kinase, active site|Pyruvate kinase, alpha/beta|Pyruvate kinase, barrel|Pyruvate kinase, beta-barrel insert domain|Pyruvate kinase-like, insert domain|Pyruvate/Phosphoenolpyruvate kinase-like domain
Clado757	UM956_gene_2316|136|hypothetical protein|-	IPR011008|IPR013097	Dimeric alpha-beta barrel|Stress responsive alpha-beta barrel
Clado758	UM956_gene_11937|1493|hypothetical protein|-	IPR000008|IPR017147	C2 domain|Tricalbin
Clado759	UM956_gene_8671|293|hypothetical protein|-	IPR002999	Tudor domain
Clado760	UM956_gene_9385|430|hypothetical protein|-	IPR016087	Chalcone isomerase
Clado761	UM956_gene_7760|274|hypothetical protein|-	IPR000086|IPR015797	NUDIX hydrolase domain|NUDIX hydrolase domain-like
Clado762	UM956_gene_166|130|40S ribosomal protein S22|40S ribosomal protein S22	IPR000630	Ribosomal protein S8
Clado763	UM956_gene_3131|1844|hypothetical protein|ADP-ribosylation factor-like protein 2 [Homo sapiens]	IPR005225|IPR006687|IPR006689|IPR007122|IPR024156|IPR025118|IPR027417|IPR029006	ADF-H/Gelsolin-like domain|Domain of unknown function DUF4045|P-loop containing nucleoside triphosphate hydrolase|Small GTP-binding protein domain|Small GTPase superfamily, ARF type|Small GTPase superfamily, ARF/SAR type|Small GTPase superfamily, SAR1-type|Villin/Gelsolin
Clado764	UM956_gene_368|667|-|-	IPR002013	Synaptojanin, N-terminal
Clado765	UM956_gene_4467|904|hypothetical protein|-	IPR013943	Mitochondrial protein Pet127
Clado766	UM956_gene_2109|319|hypothetical protein|-	IPR013078|IPR029033	Histidine phosphatase superfamily|Histidine phosphatase superfamily, clade-1
Clado767	UM956_gene_11164|416|hypothetical protein|Cell division cycle protein 123 [Aspergillus clavatus NRRL 1]	IPR009772	D123
Clado768	UM956_gene_8288|702|glutamate-cysteine ligase|Glutamate--cysteine ligase	IPR004308	Glutamate-cysteine ligase catalytic subunit
Clado769	UM956_gene_3414|555|phosphoglucomutase|Phosphoglucomutase	IPR005841|IPR005843|IPR005844|IPR005845|IPR005846|IPR016055|IPR016066	Alpha-D-phosphohexomutase superfamily|Alpha-D-phosphohexomutase, C-terminal|Alpha-D-phosphohexomutase, alpha/beta/alpha I/II/III|Alpha-D-phosphohexomutase, alpha/beta/alpha domain I|Alpha-D-phosphohexomutase, alpha/beta/alpha domain II|Alpha-D-phosphohexomutase, alpha/beta/alpha domain III|Alpha-D-phosphohexomutase, conserved site
Clado770	UM956_gene_7554|536|replication factor C subunit 3/5|Replication factor C subunit 3	IPR003593|IPR003959|IPR008921|IPR013748|IPR027417	AAA+ ATPase domain|ATPase, AAA-type, core|DNA polymerase III, clamp loader complex, gamma/delta/delta subunit, C-terminal|P-loop containing nucleoside triphosphate hydrolase|Replication factor C, C-terminal domain
Clado771	UM956_gene_4717|423|hypothetical protein|-	IPR001305|IPR001623|IPR002939|IPR008971|IPR018253	Chaperone DnaJ, C-terminal|DnaJ domain|DnaJ domain, conserved site|HSP40/DnaJ peptide-binding|Heat shock protein DnaJ, cysteine-rich domain
Clado772	UM956_gene_5425|194|chromatin modification-like protein EAF6|-	IPR015418	Histone H4 acetyltransferase, NuA4 complex, Eaf6
Clado773	UM956_gene_9483|444|hypothetical protein|-	IPR012404|IPR013657	UAA transporter|Uncharacterised conserved protein UCP036436, nucleotide-sugar transporter-related
Clado774	UM956_gene_8119|1235|hypothetical protein|-	IPR000651|IPR001202|IPR001452|IPR001895|IPR019804|IPR023578	Guanine-nucleotide dissociation stimulator CDC25|Ras guanine nucleotide exchange factor, domain|Ras guanine-nucleotide exchange factor, conserved site|Ras-like guanine nucleotide exchange factor, N-terminal|SH3 domain|WW domain
Clado775	UM956_gene_11601|341|glutamate 5-kinase|Probable glutamate 5-kinase	IPR001048|IPR001057|IPR002478|IPR005715|IPR011529|IPR015947|IPR019797	Aspartate/glutamate/uridylate kinase|Glutamate 5-kinase|Glutamate 5-kinase, conserved site|Glutamate 5-kinase/delta-1-pyrroline-5-carboxylate synthase|Glutamate/acetylglutamate kinase|PUA domain|PUA-like domain
Clado776	UM956_gene_8353|448|hypothetical protein|-	IPR000195	Rab-GTPase-TBC domain
Clado777	UM956_gene_11495|751|phosphatidylinositol glycan, class Q|-	IPR007720	N-acetylglucosaminyl transferase component
Clado778	UM956_gene_10490|300|hypothetical protein|-	IPR018108|IPR023395	Mitochondrial carrier domain|Mitochondrial substrate/solute carrier
Clado779	UM956_gene_2302|818|transcription initiation factor TFIID subunit 5|-	IPR001680|IPR006594|IPR007582|IPR015943|IPR017986|IPR019775|IPR020472	G-protein beta WD-40 repeat|LisH dimerisation motif|TFIID subunit, WD40-associated region|WD40 repeat|WD40 repeat, conserved site|WD40-repeat-containing domain|WD40/YVTN repeat-like-containing domain
Clado780	UM956_gene_2653|457|kinetochore protein nuf2|Probable kinetochore protein nuf2 [Aspergillus fumigatus Af293]	IPR005549	Kinetochore protein Nuf2
Clado781	UM956_gene_8221|802|hypothetical protein|-	IPR011989|IPR016024|IPR025977|IPR027165	Armadillo-like helical|Armadillo-type fold|Condensin complex subunit 3|Nuclear condensin complex subunit 3, C-terminal domain
Clado782	UM956_gene_1258|259|ADP-ribosylation factor like protein 1|-	IPR001806|IPR006689|IPR024156|IPR027417	P-loop containing nucleoside triphosphate hydrolase|Small GTPase superfamily|Small GTPase superfamily, ARF type|Small GTPase superfamily, ARF/SAR type
Clado783	UM956_gene_8744|1074|F-box and WD-40 domain-containing protein CDC4|-	IPR001680|IPR001810|IPR015943|IPR017986|IPR019775|IPR020472	F-box domain|G-protein beta WD-40 repeat|WD40 repeat|WD40 repeat, conserved site|WD40-repeat-containing domain|WD40/YVTN repeat-like-containing domain
Clado784	UM956_gene_7527|1157|ubiquitin thiolesterase|-	IPR001394|IPR002083|IPR008974|IPR018200|IPR024729|IPR028889|IPR029346	ICP0-binding domain of Ubiquitin-specific protease 7|MATH|Peptidase C19, ubiquitin carboxyl-terminal hydrolase|Peptidase C19, ubiquitin carboxyl-terminal hydrolase, conserved site|TRAF-like|Ubiquitin carboxyl-terminal hydrolase, C-terminal|Ubiquitin carboxyl-terminal hydrolase-like domain
Clado785	UM956_gene_11383|337|dihydroorotase|-	IPR002195|IPR004721|IPR006992	Amidohydrolase 2|Dihydroorotase homodimeric type|Dihydroorotase, conserved site
Clado786	UM956_gene_9319|1034|hypothetical protein|-	IPR029175	Exocyst complex component Sec5
Clado787	UM956_gene_11289|474|hypothetical protein|-	IPR001680|IPR015943|IPR017986	WD40 repeat|WD40-repeat-containing domain|WD40/YVTN repeat-like-containing domain
Clado788	UM956_gene_3037|547|hypothetical protein|-	IPR026195|IPR029058	Alpha/Beta hydrolase fold|P-selectin glycoprotein ligand 1
Clado789	UM956_gene_7838|830|hypothetical protein|-	IPR006925|IPR006926|IPR015943|IPR016534	Vacuolar protein sorting-associated protein 16|Vps16, C-terminal|Vps16, N-terminal|WD40/YVTN repeat-like-containing domain
Clado790	UM956_gene_4598|395|CMGC/GSK protein kinase|Protein kinase gsk3	IPR000719|IPR002290|IPR008271|IPR011009|IPR017441	Protein kinase domain|Protein kinase, ATP binding site|Protein kinase-like domain|Serine/threonine- /dual specificity protein kinase, catalytic domain|Serine/threonine-protein kinase, active site
Clado791	UM956_gene_3275|3528|hypothetical protein|-	IPR013781|IPR016024|IPR017853|IPR024655|IPR025481|IPR025614|IPR029473	Armadillo-type fold|Cell morphogenesis central region|Cell morphogenesis protein C-terminal|Cell morphogenesis protein N-terminal|Glycoside hydrolase, catalytic domain|Glycoside hydrolase, superfamily|Uncharacterised protein family, glycosyl hydrolase catalytic domain
Clado792	UM956_gene_76|754|hypothetical protein|-	IPR000172|IPR007867|IPR012400	Alcohol dehydrogenase, long-chain fatty|Glucose-methanol-choline oxidoreductase, C-terminal|Glucose-methanol-choline oxidoreductase, N-terminal
Clado793	UM956_gene_3316|541|hypothetical protein|-	IPR011059|IPR013108	Amidohydrolase 3|Metal-dependent hydrolase, composite domain
Clado794	UM956_gene_11093|615|hypothetical protein|-	IPR021102	Peptide-N4-(N-acetyl-beta-glucosaminyl)asparagine amidase A
Clado795	UM956_gene_1402|869|hypothetical protein|-	IPR003817|IPR011766|IPR012000|IPR012001|IPR022237|IPR029035|IPR029061	DHS-like NAD/FAD-binding domain|Phophatidylserine decarboxylase|Phosphatidylserine decarboxylase-related|Thiamin diphosphate-binding fold|Thiamine pyrophosphate enzyme, C-terminal TPP-binding|Thiamine pyrophosphate enzyme, N-terminal TPP-binding domain|Thiamine pyrophosphate enzyme, central domain
Clado796	UM956_gene_2034|498|L-lactate dehydrogenase (cytochrome)|-	IPR000262|IPR001199|IPR012133|IPR013785|IPR018506	Aldolase-type TIM barrel|Alpha-hydroxy acid dehydrogenase, FMN-dependent|Cytochrome b5, heme-binding site|Cytochrome b5-like heme/steroid binding domain|FMN-dependent dehydrogenase
Clado797	UM956_gene_12226|700|hypothetical protein|-	IPR021822	Protein of unknown function DUF3405
Clado798	UM956_gene_7678|895|hypothetical protein|-	IPR001138|IPR007219	Transcription factor domain, fungi|Zn(2)-C6 fungal-type DNA-binding domain
Clado799	UM956_gene_8662|522|hypothetical protein|-	IPR027417	P-loop containing nucleoside triphosphate hydrolase	UM956_gene_10050|841|hypothetical protein|-	IPR027417	P-loop containing nucleoside triphosphate hydrolase
Clado800	UM956_gene_7849|1595|hypothetical protein|-	IPR001757|IPR006539|IPR008250|IPR018303|IPR023214|IPR023299	Cation-transporting P-type ATPase, subfamily IV|Cation-transporting P-type ATPase|HAD-like domain|P-type ATPase, A domain|P-type ATPase, cytoplasmic domain N|P-type ATPase, phosphorylation site
Clado805	UM956_gene_11283|770|hypothetical protein|-	IPR018834	DNA/RNA-binding domain, Est1-type
Clado806	UM956_gene_6097|250|hypothetical protein|-	IPR001424	Superoxide dismutase, copper/zinc binding domain
Clado807	UM956_gene_5850|339|hypothetical protein|-	IPR007325	Putative cyclase
Clado811	UM956_gene_5834|692|hypothetical protein|-	IPR001138	Zn(2)-C6 fungal-type DNA-binding domain
Clado812	UM956_gene_7304|399|hypothetical protein|-	IPR000872|IPR002123	Phospholipid/glycerol acyltransferase|Tafazzin
Clado813	UM956_gene_6651|275|hypothetical protein|-	IPR001148|IPR023561	Alpha carbonic anhydrase|Carbonic anhydrase, alpha-class
Clado814	UM956_gene_64|997|alpha-glucosidase|Alpha-glucosidase	IPR000322|IPR011013|IPR017853	Galactose mutarotase-like domain|Glycoside hydrolase, family 31|Glycoside hydrolase, superfamily
Clado815	UM956_gene_11958|179|-|-	-	-
Clado816	UM956_gene_1068|598|amidase|-	IPR000120|IPR023631	Amidase|Amidase signature domain
Clado817	UM956_gene_3313|694|hypothetical protein|-	IPR000375|IPR001401|IPR020850|IPR022812|IPR027417	Dynamin central domain|Dynamin superfamily|Dynamin, GTPase domain|GTPase effector domain, GED|P-loop containing nucleoside triphosphate hydrolase
Clado818	UM956_gene_579|1243|urea carboxylase|Putative urea carboxylase	IPR000089|IPR003778|IPR003833|IPR005479|IPR005481|IPR005482|IPR011053|IPR011054|IPR011761|IPR011764|IPR013815|IPR013816|IPR016185|IPR024946|IPR029000	ATP-grasp fold|ATP-grasp fold, subdomain 1|ATP-grasp fold, subdomain 2|Allophanate hydrolase subunit 1|Allophanate hydrolase subunit 2|Arginine repressor C-terminal-like domain|Biotin carboxylase, C-terminal|Biotin carboxylation domain|Biotin/lipoyl attachment|Carbamoyl-phosphate synthase, large subunit, N-terminal|Carbamoyl-phosphate synthetase large subunit-like, ATP-binding domain|Cyclophilin-…
Clado819	UM956_gene_5903|286|hypothetical protein|-	IPR029032	AhpD-like
Clado821	UM956_gene_4373|507|glutamine synthetase|-	IPR008146|IPR014746	Glutamine synthetase, catalytic domain|Glutamine synthetase/guanido kinase, catalytic domain
Clado822	UM956_gene_11032|529|hypothetical protein|-	-	-
Clado823	UM956_gene_12192|450|hypothetical protein|-	-	-
Clado824	UM956_gene_7797|476|NAD-dependent aldehyde dehydrogenase|-	IPR015590|IPR016161|IPR016162|IPR016163|IPR029510	Aldehyde dehydrogenase domain|Aldehyde dehydrogenase, C-terminal|Aldehyde dehydrogenase, N-terminal|Aldehyde dehydrogenase, glutamic acid active site|Aldehyde/histidinol dehydrogenase
Clado825	UM956_gene_9763|681|hypothetical protein|-	IPR001138|IPR007219	Transcription factor domain, fungi|Zn(2)-C6 fungal-type DNA-binding domain
Clado827	UM956_gene_11252|534|HAL protein kinase|-	IPR000719|IPR002290|IPR008271|IPR011009|IPR017441	Protein kinase domain|Protein kinase, ATP binding site|Protein kinase-like domain|Serine/threonine- /dual specificity protein kinase, catalytic domain|Serine/threonine-protein kinase, active site
Clado828	UM956_gene_2404|867|hypothetical protein|-	IPR003445|IPR004773|IPR015958	Cation transporter|Potassium transport protein, high-affinity|Potassium transport protein, high-affinity, fungi
Clado829	UM956_gene_7220|693|hypothetical protein|-	IPR004043	LCCL domain
Clado830	UM956_gene_3873|683|hypothetical protein|-	IPR008902|IPR008928	Bacterial alpha-L-rhamnosidase|Six-hairpin glycosidase-like
Clado831	UM956_gene_7636|406|beta-lactamase|-	IPR001466|IPR012338	Beta-lactamase-related|Beta-lactamase/transpeptidase-like
Clado832	UM956_gene_8819|533|C-22 sterol desaturase|Cytochrome P450 61	IPR001128|IPR002401|IPR017972	Cytochrome P450|Cytochrome P450, E-class, group I|Cytochrome P450, conserved site
Clado833	UM956_gene_5140|549|serine/threonine-protein phosphatase 2B catalytic subunit|Serine/threonine-protein phosphatase 2B catalytic subunit	IPR004843|IPR006186|IPR029052	Calcineurin-like phosphoesterase domain, apaH type|Metallo-dependent phosphatase-like|Serine/threonine-specific protein phosphatase/bis(5-nucleosyl)-tetraphosphatase
Clado834	UM956_gene_6689|657|glycyl-tRNA synthetase 1|Glycine--tRNA ligase 1, mitochondrial	IPR002314|IPR002315|IPR004154|IPR006195|IPR027031	Aminoacyl-tRNA synthetase, class II|Aminoacyl-tRNA synthetase, class II (G /H /P /S), conserved domain|Anticodon-binding|Glycyl-tRNA synthetase, alpha2 dimer|Glycyl-tRNA synthetase/DNA polymerase subunit gamma-2
Clado835	UM956_gene_11823|634|glutaminyl-tRNA synthetase|Probable glutamine--tRNA ligase	IPR000924|IPR001412|IPR004514|IPR011035|IPR014729|IPR020056|IPR020058|IPR020059|IPR020061	Aminoacyl-tRNA synthetase, class I, conserved site|Glutamine-tRNA synthetase|Glutamyl/glutaminyl-tRNA synthetase|Glutamyl/glutaminyl-tRNA synthetase, class Ib, alpha-bundle domain|Glutamyl/glutaminyl-tRNA synthetase, class Ib, anti-codon binding domain|Glutamyl/glutaminyl-tRNA synthetase, class Ib, catalytic domain|Ribosomal protein L25/Gln-tRNA synthetase, anti-codon-binding domain|Ribosomal pro…
Clado836	UM956_gene_2766|529|hypothetical protein|-	IPR011701|IPR016196|IPR020846	Major facilitator superfamily|Major facilitator superfamily domain|Major facilitator superfamily domain, general substrate transporter
Clado837	UM956_gene_8575|637|arginyl-tRNA synthetase|Arginine--tRNA ligase, cytoplasmic	IPR001278|IPR001412|IPR005148|IPR008909|IPR009080|IPR014729	Aminoacyl-tRNA synthetase, class 1a, anticodon-binding|Aminoacyl-tRNA synthetase, class I, conserved site|Arginine-tRNA ligase|Arginyl tRNA synthetase N-terminal domain|DALR anticodon binding|Rossmann-like alpha/beta/alpha sandwich fold
Clado838	UM956_gene_1024|430|histone acetyltransferase|Histone acetyltransferase GCN5 [Yarrowia lipolytica CLIB122]	IPR000182|IPR001487|IPR016181|IPR018359	Acyl-CoA N-acyltransferase|Bromodomain|Bromodomain, conserved site|GNAT domain
Clado840	UM956_gene_12085|528|hypothetical protein|-	IPR003663|IPR005828|IPR005829|IPR016196|IPR020846	General substrate transporter|Major facilitator superfamily domain|Major facilitator superfamily domain, general substrate transporter|Sugar transporter, conserved site|Sugar/inositol transporter
Clado841	UM956_gene_5147|547|glutamyl-tRNA synthetase|Probable glutamate--tRNA ligase, cytoplasmic	IPR000924|IPR001412|IPR004526|IPR011035|IPR014729|IPR020056|IPR020058|IPR020059|IPR020061	Aminoacyl-tRNA synthetase, class I, conserved site|Glutamyl-tRNA synthetase, archaeal/eukaryotic cytosolic|Glutamyl/glutaminyl-tRNA synthetase|Glutamyl/glutaminyl-tRNA synthetase, class Ib, alpha-bundle domain|Glutamyl/glutaminyl-tRNA synthetase, class Ib, anti-codon binding domain|Glutamyl/glutaminyl-tRNA synthetase, class Ib, catalytic domain|Ribosomal protein L25/Gln-tRNA synthetase, anti-codo…
Clado846	UM956_gene_11213|444|hypothetical protein|-	IPR006076	FAD dependent oxidoreductase
Clado847	UM956_gene_5070|1023|hypothetical protein|-	IPR001680|IPR007319|IPR011047|IPR015943|IPR017986|IPR019775	Quinonprotein alcohol dehydrogenase-like superfamily|Small-subunit processome, Utp21|WD40 repeat|WD40 repeat, conserved site|WD40-repeat-containing domain|WD40/YVTN repeat-like-containing domain
Clado848	UM956_gene_8624|1002|hypothetical protein|Probable dipeptidyl-aminopeptidase B	IPR001375|IPR002469|IPR029058	Alpha/Beta hydrolase fold|Peptidase S9, prolyl oligopeptidase, catalytic domain|Peptidase S9B, dipeptidylpeptidase IV N-terminal
Clado849	UM956_gene_4240|1659|kinesin family member 1/13/14|-	IPR000253|IPR001752|IPR001849|IPR008984|IPR011993|IPR019821|IPR022164|IPR027417|IPR027640	Forkhead-associated (FHA) domain|Kinesin, motor domain|Kinesin, motor region, conserved site|Kinesin-like|Kinesin-like protein|P-loop containing nucleoside triphosphate hydrolase|Pleckstrin homology domain|Pleckstrin homology-like domain|SMAD/FHA domain
Clado850	UM956_gene_9951|4842|hypothetical protein|-	IPR002035|IPR003593|IPR011704|IPR027417	AAA+ ATPase domain|ATPase, dynein-related, AAA domain|P-loop containing nucleoside triphosphate hydrolase|von Willebrand factor, type A
Clado851	UM956_gene_11859|372|hypothetical protein|Probable tartrate dehydrogenase/decarboxylase TtuC	IPR001804|IPR011829|IPR019818|IPR024084	Isocitrate and isopropylmalate dehydrogenases family|Isocitrate/isopropylmalate dehydrogenase, conserved site|Isopropylmalate dehydrogenase-like domain|Tartrate dehydrogenase	UM956_gene_644|363|D-malate dehydrogenase|D-malate dehydrogenase [decarboxylating]	IPR001804|IPR011829|IPR019818|IPR024084	Isocitrate and isopropylmalate dehydrogenases family|Isocitrate/isopropylmalate dehydrogenase, conserved site|Isopropylmalate dehydrogenase-like domain|Tartrate dehydrogenase
Clado852	UM956_gene_759|565|hypothetical protein|-	IPR002524|IPR027469	Cation efflux protein|Cation efflux protein transmembrane domain
Clado853	UM956_gene_1499|397|2-oxoisovalerate dehydrogenase E1 component, alpha subunit|2-oxoisovalerate dehydrogenase subunit alpha, mitochondrial	IPR001017|IPR029061	Dehydrogenase, E1 component|Thiamin diphosphate-binding fold	UM956_gene_7211|395|2-oxoisovalerate dehydrogenase E1 component, alpha subunit|2-oxoisovalerate dehydrogenase subunit alpha, mitochondrial	IPR001017|IPR029061	Dehydrogenase, E1 component|Thiamin diphosphate-binding fold
Clado854	UM956_gene_2087|486|hypothetical protein|-	IPR011701|IPR016196|IPR020846	Major facilitator superfamily|Major facilitator superfamily domain|Major facilitator superfamily domain, general substrate transporter	UM956_gene_6866|517|hypothetical protein|-	IPR011701|IPR016196	Major facilitator superfamily|Major facilitator superfamily domain, general substrate transporter
Clado855	UM956_gene_1284|839|hypothetical protein|-	IPR001356|IPR007087|IPR008422|IPR008854|IPR009057|IPR015880|IPR029063	Homeobox KN domain|Homeobox domain|Homeodomain-like|S-adenosyl-L-methionine-dependent methyltransferase-like|TPMT family|Zinc finger, C2H2|Zinc finger, C2H2-like	UM956_gene_10659|292|hypothetical protein|-	IPR008854|IPR029063	S-adenosyl-L-methionine-dependent methyltransferase-like|TPMT family
Clado856	UM956_gene_4479|125|DNA-directed RNA polymerase I and III subunit RPAC2|DNA-directed RNA polymerases I and III subunit RPAC2	IPR008193|IPR009025	DNA-directed RNA polymerase Rpb11, 13-16kDa subunit, conserved site|DNA-directed RNA polymerase, RBP11-like dimerisation domain
Clado857	UM956_gene_10768|180|carbonate dehydratase|-	IPR001765	Carbonic anhydrase	UM956_gene_273|185|carbonate dehydratase|-	IPR001765	Carbonic anhydrase	UM956_gene_7422|237|hypothetical protein|-	IPR001765	Carbonic anhydrase
Clado859	UM956_gene_3390|531|hypothetical protein|-	IPR009716|IPR016196	Ferroporti-1|Major facilitator superfamily domain, general substrate transporter
Clado860	UM956_gene_7191|1041|hypothetical protein|-	IPR012501|IPR019515	Vacuolar protein sorting-associated protein 54|Vps54-like
Clado861	UM956_gene_5098|414|hypothetical protein|-	IPR007946	A1 cistron-splicing factor, AAR2
Clado862	UM956_gene_2674|710|hypothetical protein|-	IPR010730	Heterokaryon incompatibility	UM956_gene_5696|727|hypothetical protein|-	IPR010730	Heterokaryon incompatibility
Clado863	UM956_gene_4954|317|hypothetical protein|-	IPR002198|IPR002347|IPR016040	Glucose/ribitol dehydrogenase|NAD(P)-binding domain|Short-chain dehydrogenase/reductase SDR	UM956_gene_3706|294|hypothetical protein|-	IPR002198|IPR002347|IPR016040	Glucose/ribitol dehydrogenase|NAD(P)-binding domain|Short-chain dehydrogenase/reductase SDR
Clado864	UM956_gene_7719|774|hypothetical protein|Polyadenylate-binding protein, cytoplasmic and nuclear	IPR000504|IPR002004|IPR003954|IPR006515|IPR012677	Nucleotide-binding, alpha-beta plait|Polyadenylate binding protein, human types 1, 2, 3, 4|Polyadenylate-binding protein/Hyperplastic disc protein|RNA recognition motif domain|RNA recognition motif domain, eukaryote
Clado865	UM956_gene_3887|710|hypothetical protein|-	IPR002227|IPR008922|IPR018466	Ser-Thr-rich glycosyl-phosphatidyl-inositol-anchored membrane family|Tyrosinase copper-binding domain|Uncharacterised domain, di-copper centre
Clado866	UM956_gene_9830|846|hypothetical protein|-	IPR001138|IPR007219	Transcription factor domain, fungi|Zn(2)-C6 fungal-type DNA-binding domain	UM956_gene_10502|654|hypothetical protein|-	IPR001138|IPR007219	Transcription factor domain, fungi|Zn(2)-C6 fungal-type DNA-binding domain
Clado867	UM956_gene_2143|288|hypothetical protein|-	IPR004254	Hly-III-related
Clado868	UM956_gene_11760|520|oxidoreductase|-	IPR000683|IPR016040	NAD(P)-binding domain|Oxidoreductase, N-terminal
Clado869	UM956_gene_3539|490|hypothetical protein|-	IPR002168|IPR013094|IPR029058	Alpha/Beta hydrolase fold|Alpha/beta hydrolase fold-3|Lipase, GDXG, active site
Clado870	UM956_gene_11577|406|gluconolactonase|-	IPR011042|IPR013658	SMP-30/Gluconolactonase/LRE-like region|Six-bladed beta-propeller, TolB-like
Clado871	UM956_gene_7975|187|hypothetical protein|Uncharacterized hemerythrin-like protein C869.06c [Schizosaccharomyces pombe 972h-]	-	-
Clado872	UM956_gene_1995|437|-|-	IPR013083|IPR018999	RNA helicase UPF1, UPF2-interacting domain|Zinc finger, RING/FYVE/PHD-type	UM956_gene_1996|542|-|-	IPR027417	P-loop containing nucleoside triphosphate hydrolase
Clado873	UM956_gene_3033|340|hypothetical protein|-	IPR002085|IPR011032|IPR013149|IPR013154|IPR016040|IPR020843	Alcohol dehydrogenase GroES-like|Alcohol dehydrogenase superfamily, zinc-type|Alcohol dehydrogenase, C-terminal|GroES (chaperonin 10)-like|NAD(P)-binding domain|Polyketide synthase, enoylreductase
Clado874	UM956_gene_11665|310|hypothetical protein|-	IPR016040	NAD(P)-binding domain
Clado875	UM956_gene_1066|842|hypothetical protein|-	IPR007528	RINT-1/TIP-1
Clado876	UM956_gene_8761|371|aminoglycoside phosphotransferase|-	IPR002575|IPR011009	Aminoglycoside phosphotransferase|Protein kinase-like domain	UM956_gene_10471|382|aminoglycoside phosphotransferase|-	IPR002575|IPR011009	Aminoglycoside phosphotransferase|Protein kinase-like domain
Clado877	UM956_gene_10493|379|hypothetical protein|-	IPR001279	Beta-lactamase-like
Clado878	UM956_gene_89|1480|hypothetical protein|-	IPR006652|IPR015915	Kelch repeat type 1|Kelch-type beta propeller
Clado879	UM956_gene_10336|141|histone H2B|Histone H2B [Aspergillus oryzae RIB40]	IPR000558|IPR007125|IPR009072	Histone H2B|Histone core|Histone-fold
Clado880	UM956_gene_9089|208|nascent polypeptide-associated complex subunit alpha|Nascent polypeptide-associated complex subunit alpha	IPR002715|IPR016641	Nascent polypeptide-associated complex NAC domain|Nascent polypeptide-associated complex subunit alpha
Clado881	UM956_gene_2260|351|hypothetical protein|-	IPR002283|IPR005123|IPR026992|IPR027443	Isopenicillin N synthase|Isopenicillin N synthase-like|Non-haem dioxygenase N-terminal domain|Oxoglutarate/iron-dependent dioxygenase	UM956_gene_9189|372|hypothetical protein|-	IPR002283|IPR005123|IPR026992|IPR027443	Isopenicillin N synthase|Isopenicillin N synthase-like|Non-haem dioxygenase N-terminal domain|Oxoglutarate/iron-dependent dioxygenase
Clado882	UM956_gene_1831|1679|clathrin heavy chain|Probable clathrin heavy chain [Schizosaccharomyces pombe 972h-]	IPR000547|IPR001473|IPR011990|IPR016024|IPR016025|IPR016341|IPR022365	Armadillo-type fold|Clathrin, heavy chain|Clathrin, heavy chain, linker/propeller domain|Clathrin, heavy chain, propeller repeat|Clathrin, heavy chain, propeller, N-terminal|Clathrin, heavy chain/VPS, 7-fold repeat|Tetratricopeptide-like helical
Clado883	UM956_gene_9052|511|oligosaccharyl transferase complex subunit OST4|-	IPR007676	Ribophorin I
Clado884	UM956_gene_6036|637|-|-	IPR011701|IPR016196	Major facilitator superfamily|Major facilitator superfamily domain, general substrate transporter	UM956_gene_6035|306|-|-	-	-
Clado885	UM956_gene_4346|459|hypothetical protein|-	IPR017946	PLC-like phosphodiesterase, TIM beta/alpha-barrel domain
Clado886	UM956_gene_10456|1651|coatomer protein complex, subunit alpha (xenin)|Putative coatomer subunit alpha	IPR001466|IPR001680|IPR006692|IPR010714|IPR012338|IPR015943|IPR017986|IPR019775|IPR020472	Beta-lactamase-related|Beta-lactamase/transpeptidase-like|Coatomer, WD associated region|Coatomer, alpha subunit, C-terminal|G-protein beta WD-40 repeat|WD40 repeat|WD40 repeat, conserved site|WD40-repeat-containing domain|WD40/YVTN repeat-like-containing domain
Clado887	UM956_gene_1557|519|hypothetical protein|-	IPR003663|IPR005828|IPR005829|IPR016196|IPR020846	General substrate transporter|Major facilitator superfamily domain|Major facilitator superfamily domain, general substrate transporter|Sugar transporter, conserved site|Sugar/inositol transporter
Clado888	UM956_gene_11244|1749|hypothetical protein|-	IPR003594|IPR022155	Histidine kinase-like ATPase, ATP-binding domain|Protein of unknown function DUF3684
Clado889	UM956_gene_7143|303|murein transglycosylase|-	IPR013781|IPR017853	Glycoside hydrolase, catalytic domain|Glycoside hydrolase, superfamily
Clado890	UM956_gene_8289|135|methylated-DNA-[protein]-cysteine S-methyltransferase|-	IPR001497|IPR011991|IPR014048	Methylated-DNA-[protein]-cysteine S-methyltransferase, DNA binding|Methylated-DNA-[protein]-cysteine S-methyltransferase, active site|Winged helix-turn-helix DNA-binding domain	UM956_gene_10432|324|hypothetical protein|-	IPR001497|IPR011991|IPR014048	Methylated-DNA-[protein]-cysteine S-methyltransferase, DNA binding|Methylated-DNA-[protein]-cysteine S-methyltransferase, active site|Winged helix-turn-helix DNA-binding domain
Clado891	UM956_gene_4310|625|hypothetical protein|-	IPR000873|IPR020845|IPR025110	AMP-binding enzyme C-terminal domain|AMP-binding, conserved site|AMP-dependent synthetase/ligase	UM956_gene_4743|582|hypothetical protein|-	IPR000873|IPR020845|IPR025110	AMP-binding enzyme C-terminal domain|AMP-binding, conserved site|AMP-dependent synthetase/ligase
Clado892	UM956_gene_8786|186|hypothetical protein|Eukaryotic translation initiation factor eIF-1	IPR001950|IPR005874	Eukaryotic translation initiation factor SUI1|Translation initiation factor SUI1
Clado893	UM956_gene_510|305|hypothetical protein|-	IPR008733	Peroxisomal biogenesis factor 11
Clado894	UM956_gene_2695|778|acetyltransferase|-	IPR002123|IPR022284	Glycerol-3-phosphate O-acyltransferase/Dihydroxyacetone phosphate acyltransferase|Phospholipid/glycerol acyltransferase
Clado895	UM956_gene_5545|626|protein phosphatase|-	IPR002198|IPR002347|IPR011990|IPR013026|IPR016040|IPR019734|IPR020904	Glucose/ribitol dehydrogenase|NAD(P)-binding domain|Short-chain dehydrogenase/reductase SDR|Short-chain dehydrogenase/reductase, conserved site|Tetratricopeptide repeat|Tetratricopeptide repeat-containing domain|Tetratricopeptide-like helical
Clado897	UM956_gene_8840|787|ribosome biogenesis protein erb1|Ribosome biogenesis protein ERB1	IPR001680|IPR012953|IPR015943|IPR017986|IPR028598	BOP1, N-terminal domain|WD repeat BOP1/Erb1|WD40 repeat|WD40-repeat-containing domain|WD40/YVTN repeat-like-containing domain
Clado898	UM956_gene_954|608|long-chain acyl-CoA synthetase|-	IPR000873|IPR020845|IPR025110	AMP-binding enzyme C-terminal domain|AMP-binding, conserved site|AMP-dependent synthetase/ligase	UM956_gene_1606|596|hypothetical protein|-	IPR000873|IPR020845|IPR025110	AMP-binding enzyme C-terminal domain|AMP-binding, conserved site|AMP-dependent synthetase/ligase
Clado899	UM956_gene_2352|345|ribokinase|-	IPR002139|IPR011611|IPR029056	Carbohydrate kinase PfkB|Ribokinase|Ribokinase-like
Clado900	UM956_gene_2515|1057|hypothetical protein|-	IPR004331|IPR004342	EXS, C-terminal|SPX, N-terminal
Clado901	UM956_gene_2488|692|hypothetical protein|-	IPR018946|IPR029052	Alkaline phosphatase D-related|Metallo-dependent phosphatase-like	UM956_gene_5284|557|PhoD-like phosphatase|-	IPR018946|IPR029052	Alkaline phosphatase D-related|Metallo-dependent phosphatase-like
Clado902	UM956_gene_3043|445|hypothetical protein|-	IPR001849|IPR011993	Pleckstrin homology domain|Pleckstrin homology-like domain
Clado903	UM956_gene_10530|463|CMGC/MAPK protein kinase|Mitogen-activated protein kinase	IPR000719|IPR002290|IPR003527|IPR008271|IPR011009|IPR017441	Mitogen-activated protein (MAP) kinase, conserved site|Protein kinase domain|Protein kinase, ATP binding site|Protein kinase-like domain|Serine/threonine- /dual specificity protein kinase, catalytic domain|Serine/threonine-protein kinase, active site
Clado904	UM956_gene_12150|519|hypothetical protein|Purine-cytosine permease fcyB	IPR001248|IPR026030	Permease, cytosine/purines, uracil, thiamine, allantoin|Purine-cytosine permease
Clado905	UM956_gene_6873|329|hypothetical protein|-	IPR006844|IPR012336|IPR021149	Magnesium transporter protein 1|Oligosaccharyl transferase complex, subunit OST3/OST6|Thioredoxin-like fold
Clado906	UM956_gene_9474|685|hypothetical protein|-	IPR000195	Rab-GTPase-TBC domain
Clado907	UM956_gene_4605|356|C-5 sterol desaturase|Probable C-5 sterol desaturase	IPR006694	Fatty acid hydroxylase
Clado908	UM956_gene_1505|2120|E3 ubiquitin-protein ligase UBR1|-	IPR003126|IPR013083|IPR013993	Zinc finger, N-recognin|Zinc finger, N-recognin, metazoa|Zinc finger, RING/FYVE/PHD-type
Clado909	UM956_gene_3125|243|hypothetical protein|-	IPR008253	Marvel domain	UM956_gene_1952|183|hypothetical protein|-	IPR008253	Marvel domain
Clado910	UM956_gene_11702|402|hypothetical protein|-	IPR011990|IPR013026|IPR019734	Tetratricopeptide repeat|Tetratricopeptide repeat-containing domain|Tetratricopeptide-like helical
Clado911	UM956_gene_4235|206|-|-	-	-	UM956_gene_4234|1080|hypothetical protein|-	IPR024774	Pleckstrin homology domain, Mcp5-type
Clado912	UM956_gene_2703|649|hypothetical protein|-	IPR011063|IPR012094|IPR012795|IPR014729	Lysidine-tRNA(Ile) synthetase|Lysidine-tRNA(Ile) synthetase, N-terminal|Rossmann-like alpha/beta/alpha sandwich fold|tRNA(Ile)-lysidine/2-thiocytidine synthase
Clado913	UM956_gene_1354|785|acetyltransferase|-	IPR002123	Phospholipid/glycerol acyltransferase
Clado914	UM956_gene_9627|618|hypothetical protein|-	IPR003663|IPR005828|IPR005829|IPR016196|IPR020846	General substrate transporter|Major facilitator superfamily domain|Major facilitator superfamily domain, general substrate transporter|Sugar transporter, conserved site|Sugar/inositol transporter
Clado915	UM956_gene_11700|1134|hypothetical protein|-	IPR005635	Inner centromere protein, ARK-binding domain
Clado916	UM956_gene_10459|396|chitinase|Endochitinase B	IPR001223|IPR001579|IPR011583|IPR013781|IPR017853|IPR029070	Chitinase II|Chitinase insertion domain|Glycoside hydrolase, catalytic domain|Glycoside hydrolase, chitinase active site|Glycoside hydrolase, family 18, catalytic domain|Glycoside hydrolase, superfamily
Clado917	UM956_gene_1846|227|ER membrane protein SH3|-	IPR013248	Shr3 amino acid permease chaperone
Clado918	UM956_gene_6396|347|hypothetical protein|-	IPR018750	Protein of unknown function DUF2306, membrane	UM956_gene_10553|394|hypothetical protein|-	IPR018750	Protein of unknown function DUF2306, membrane
Clado919	UM956_gene_10271|534|hypothetical protein|-	IPR002293	Amino acid/polyamine transporter I	UM956_gene_5340|588|hypothetical protein|-	IPR002293	Amino acid/polyamine transporter I
Clado920	UM956_gene_10777|276|hypothetical protein|-	IPR007303	TIP41-like protein
Clado921	UM956_gene_7251|452|murein transglycosylase|Exopolygalacturonase C	IPR000743|IPR011050|IPR012334	Glycoside hydrolase, family 28|Pectin lyase fold|Pectin lyase fold/virulence factor
Clado922	UM956_gene_2333|1196|hypothetical protein|-	IPR008775|IPR021369	Phytanoyl-CoA dioxygenase|Protein of unknown function DUF2985
Clado923	UM956_gene_10812|514|hypothetical protein|-	IPR004827|IPR020956|IPR021755|IPR021756	Basic-leucine zipper domain|Transcription factor Aft1, HRA domain|Transcription factor Aft1, HRR domain|Transcription factor Aft1, osmotic stress domain
Clado924	UM956_gene_9795|298|hypothetical protein|-	IPR012312	Haemerythrin/HHE cation-binding motif
Clado925	UM956_gene_11571|1425|transcription elongation factor SPT6|Transcription elongation factor spt6	IPR000980|IPR006641|IPR010994|IPR012337|IPR017072|IPR023097|IPR023323|IPR027999|IPR028083|IPR028088|IPR028231	Death-like domain of Spt6|Helix-turn-helix DNA-binding domain of Spt6|Ribonuclease H-like domain|RuvA domain 2-like|SH2 domain|Spt6 acidic, N-terminal domain|Tex RuvX-like domain|Tex-like domain|Transcription elongation factor SPT6, YqgF domain|Transcription elongation factor Spt6|YqgF/RNase H-like domain
Clado926	UM956_gene_7920|171|hypothetical protein|-	IPR002108|IPR011171|IPR029006	ADF-H/Gelsolin-like domain|Actin-depolymerising factor homology domain|Glia maturation factor beta
Clado927	UM956_gene_10732|586|-|-	IPR001025|IPR001487|IPR027180	Bromo adjacent homology (BAH) domain|Bromodomain|Chromatin structure-remodeling complex subunit RSC1/RSC2
Clado928	UM956_gene_11390|616|hypothetical protein|-	IPR011701|IPR016196|IPR020846	Major facilitator superfamily|Major facilitator superfamily domain|Major facilitator superfamily domain, general substrate transporter	UM956_gene_10045|780|hypothetical protein|-	IPR011701|IPR016196|IPR020846	Major facilitator superfamily|Major facilitator superfamily domain|Major facilitator superfamily domain, general substrate transporter
Clado929	UM956_gene_12092|227|hypothetical protein|-	IPR002198|IPR016040	NAD(P)-binding domain|Short-chain dehydrogenase/reductase SDR	UM956_gene_2280|175|-|-	IPR016040	NAD(P)-binding domain
Clado930	UM956_gene_9381|275|rho-like protein rac1A|Rho-related protein rac1B	IPR001806|IPR002041|IPR003578|IPR003579|IPR005225|IPR020849|IPR027417	P-loop containing nucleoside triphosphate hydrolase|Ran GTPase|Small GTP-binding protein domain|Small GTPase superfamily|Small GTPase superfamily, Rab type|Small GTPase superfamily, Ras type|Small GTPase superfamily, Rho type
Clado931	UM956_gene_10859|912|CAMK/CAMKL/AMPK protein kinase|Carbon catabolite-derepressing protein kinase [Candida glabrata CBS 138]	IPR000719|IPR002290|IPR008271|IPR011009|IPR013896|IPR017441|IPR028375	KA1 domain/Ssp2 C-terminal domain|Protein kinase domain|Protein kinase, ATP binding site|Protein kinase-like domain|Serine/threonine- /dual specificity protein kinase, catalytic domain|Serine/threonine-protein kinase, active site|Ubiquitin-associated domain (UBA)
Clado932	UM956_gene_11468|375|hypothetical protein|-	IPR005198|IPR008928|IPR012341	Glycoside hydrolase, family 76|Six-hairpin glycosidase|Six-hairpin glycosidase-like
Clado933	UM956_gene_8842|797|hypothetical protein|-	IPR008828	Stress-activated map kinase interacting 1
Clado934	UM956_gene_2789|363|hypothetical protein|-	IPR001910|IPR023186	Inosine/uridine-preferring nucleoside hydrolase|Inosine/uridine-preferring nucleoside hydrolase domain	UM956_gene_9400|363|hypothetical protein|-	IPR001910|IPR023186	Inosine/uridine-preferring nucleoside hydrolase|Inosine/uridine-preferring nucleoside hydrolase domain
Clado935	UM956_gene_6066|757|dipeptidyl-peptidase III|-	IPR005317	Dipeptidyl-peptidase 3
Clado936	UM956_gene_9499|579|malate dehydrogenase (oxaloacetate-decarboxylating)|NAD-dependent malic enzyme, mitochondrial	IPR001891|IPR012301|IPR012302|IPR015884|IPR016040	Malic enzyme, N-terminal domain|Malic enzyme, NAD-binding|Malic enzyme, conserved site|Malic oxidoreductase|NAD(P)-binding domain
Clado937	UM956_gene_10445|1060|hypothetical protein|-	IPR001494|IPR011989|IPR016024	Armadillo-like helical|Armadillo-type fold|Importin-beta, N-terminal domain
Clado938	UM956_gene_4724|348|hypothetical protein|-	IPR002085|IPR011032|IPR013149|IPR016040|IPR020843	Alcohol dehydrogenase superfamily, zinc-type|Alcohol dehydrogenase, C-terminal|GroES (chaperonin 10)-like|NAD(P)-binding domain|Polyketide synthase, enoylreductase	UM956_gene_11406|381|hypothetical protein|-	IPR002085|IPR011032|IPR013149|IPR016040|IPR020843	Alcohol dehydrogenase superfamily, zinc-type|Alcohol dehydrogenase, C-terminal|GroES (chaperonin 10)-like|NAD(P)-binding domain|Polyketide synthase, enoylreductase
Clado939	UM956_gene_11152|2172|hypothetical protein|-	IPR001878|IPR024481|IPR026852|IPR027417	Helicase Sen1, N-terminal|Helicase Sen1-like|P-loop containing nucleoside triphosphate hydrolase|Zinc finger, CCHC-type
Clado940	UM956_gene_10515|797|hypothetical protein|-	IPR011044|IPR013863|IPR015943	Quinoprotein amine dehydrogenase, beta chain-like|Vacuolar import/degradation, Vid27-related|WD40/YVTN repeat-like-containing domain
Clado941	UM956_gene_10729|444|-|-	IPR000504|IPR012677	Nucleotide-binding, alpha-beta plait|RNA recognition motif domain
Clado942	UM956_gene_2487|322|chitinase|-	IPR001223|IPR013781|IPR017853	Glycoside hydrolase, catalytic domain|Glycoside hydrolase, family 18, catalytic domain|Glycoside hydrolase, superfamily
Clado943	UM956_gene_576|839|hypothetical protein|-	IPR001356|IPR006600|IPR007087|IPR008422|IPR009057|IPR015880	HTH CenpB-type DNA-binding domain|Homeobox KN domain|Homeobox domain|Homeodomain-like|Zinc finger, C2H2|Zinc finger, C2H2-like
Clado944	UM956_gene_6833|410|hypothetical protein|-	IPR004839|IPR015421|IPR015422|IPR015424	Aminotransferase, class I/classII|Pyridoxal phosphate-dependent transferase|Pyridoxal phosphate-dependent transferase, major region, subdomain 1|Pyridoxal phosphate-dependent transferase, major region, subdomain 2	UM956_gene_9805|403|hypothetical protein|-	IPR004839|IPR015421|IPR015422|IPR015424	Aminotransferase, class I/classII|Pyridoxal phosphate-dependent transferase|Pyridoxal phosphate-dependent transferase, major region, subdomain 1|Pyridoxal phosphate-dependent transferase, major region, subdomain 2
Clado945	UM956_gene_11964|361|hypothetical protein|-	IPR001138|IPR002409	Aflatoxin biosynthesis regulatory protein|Zn(2)-C6 fungal-type DNA-binding domain
Clado946	UM956_gene_3133|412|hypothetical protein|-	IPR000504|IPR012677	Nucleotide-binding, alpha-beta plait|RNA recognition motif domain
Clado947	UM956_gene_1930|401|hypothetical protein|-	IPR004305|IPR016084	Haem oxygenase-like, multi-helical|Thiaminase-2/PQQC
Clado948	UM956_gene_1080|611|carboxylesterase 2|-	IPR002018|IPR019819|IPR019826|IPR029058	Alpha/Beta hydrolase fold|Carboxylesterase type B, active site|Carboxylesterase type B, conserved site|Carboxylesterase, type B	UM956_gene_4311|544|hypothetical protein|-	IPR002018|IPR019826|IPR029058	Alpha/Beta hydrolase fold|Carboxylesterase type B, active site|Carboxylesterase, type B
Clado949	UM956_gene_9367|481|hypothetical protein|-	IPR004776	Auxin efflux carrier
Clado950	UM956_gene_7778|249|vesicle-associated membrane protein 7|-	IPR001388|IPR010908|IPR011012	Longin domain|Longin-like domain|Synaptobrevin
Clado951	UM956_gene_8047|249|triosephosphate isomerase|Triosephosphate isomerase	IPR000652|IPR013785|IPR020861|IPR022896	Aldolase-type TIM barrel|Triosephosphate isomerase|Triosephosphate isomerase, active site|Triosephosphate isomerase, bacterial/eukaryotic
Clado952	UM956_gene_7023|311|hypothetical protein|-	-	-	UM956_gene_2387|478|hypothetical protein|-	IPR001920|IPR015942	Asp/Glu racemase|Asp/Glu/hydantoin racemase
Clado953	UM956_gene_6527|589|hypothetical protein|-	IPR000626|IPR018618|IPR029071	Ubiquitin-like|Ubiquitin-related domain|Vacuolar import/degradation protein Vid24
Clado954	UM956_gene_1558|576|hypothetical protein|-	IPR011701|IPR016196	Major facilitator superfamily|Major facilitator superfamily domain, general substrate transporter
Clado955	UM956_gene_4142|514|hypothetical protein|-	-	-
Clado956	UM956_gene_4143|947|hypothetical protein|-	IPR013940	Meiosis specific protein SPO22
Clado957	UM956_gene_4936|1096|lon protease like, mitochondrial|Lon protease homolog, mitochondrial	IPR003111|IPR003593|IPR003959|IPR004815|IPR008268|IPR008269|IPR014721|IPR015947|IPR020568|IPR027065|IPR027417|IPR027503	AAA+ ATPase domain|ATPase, AAA-type, core|Lon protease|Lon protease homolog, chloroplastic/mitochondrial|Lon protease, bacterial/eukaryotic-type|P-loop containing nucleoside triphosphate hydrolase|PUA-like domain|Peptidase S16, Lon C-terminal|Peptidase S16, active site|Peptidase S16, lon N-terminal|Ribosomal protein S5 domain 2-type fold|Ribosomal protein S5 domain 2-type fold, subgroup
Clado958	UM956_gene_592|342|hypothetical protein|-	IPR002198|IPR002347|IPR016040	Glucose/ribitol dehydrogenase|NAD(P)-binding domain|Short-chain dehydrogenase/reductase SDR
Clado959	UM956_gene_3578|208|hypothetical protein|-	IPR000086|IPR015797|IPR020084	NUDIX hydrolase domain|NUDIX hydrolase domain-like|NUDIX hydrolase, conserved site
Clado960	UM956_gene_11475|181|hypothetical protein|-	IPR006913|IPR011057	Glutathione-dependent formaldehyde-activating enzyme/centromere protein V|Mss4-like
Clado961	UM956_gene_1385|516|MFS transporter, SHS family, lactate transporter|-	IPR005828|IPR016196|IPR020846	General substrate transporter|Major facilitator superfamily domain|Major facilitator superfamily domain, general substrate transporter	UM956_gene_6563|524|MFS transporter, SHS family, lactate transporter|-	IPR005828|IPR016196|IPR020846	General substrate transporter|Major facilitator superfamily domain|Major facilitator superfamily domain, general substrate transporter
Clado962	UM956_gene_12155|1240|hypothetical protein|-	IPR000648|IPR001849|IPR002110|IPR011993|IPR018494|IPR020683	Ankyrin repeat|Ankyrin repeat-containing domain|Oxysterol-binding protein|Oxysterol-binding protein, conserved site|Pleckstrin homology domain|Pleckstrin homology-like domain
Clado963	UM956_gene_6952|1239|CAMK/CAMKL/MARK protein kinase|-	IPR000719|IPR002290|IPR008271|IPR011009|IPR017441	Protein kinase domain|Protein kinase, ATP binding site|Protein kinase-like domain|Serine/threonine- /dual specificity protein kinase, catalytic domain|Serine/threonine-protein kinase, active site
Clado964	UM956_gene_5272|135|peptidylprolyl isomerase|-	IPR001179|IPR023566	Peptidyl-prolyl cis-trans isomerase, FKBP-type|Peptidyl-prolyl cis-trans isomerase, FKBP-type, domain
Clado965	UM956_gene_1050|249|hypothetical protein|-	IPR004045|IPR004046|IPR010987|IPR012336	Glutathione S-transferase, C-terminal|Glutathione S-transferase, C-terminal-like|Glutathione S-transferase, N-terminal|Thioredoxin-like fold	UM956_gene_5230|229|hypothetical protein|-	IPR004045|IPR004046|IPR010987|IPR012336	Glutathione S-transferase, C-terminal|Glutathione S-transferase, C-terminal-like|Glutathione S-transferase, N-terminal|Thioredoxin-like fold
Clado966	UM956_gene_1865|850|hypothetical protein|Geranylgeranyl transferase type-2 subunit beta	IPR001330|IPR008930|IPR026873	Geranylgeranyl transferase type-2 subunit beta|Prenyltransferase/squalene oxidase|Terpenoid cyclases/protein prenyltransferase alpha-alpha toroid
Clado967	UM956_gene_8848|579|hypothetical protein|-	IPR003673|IPR023606	CoA-transferase family III|CoA-transferase family III domain
Clado968	UM956_gene_9969|585|elongation factor 1-alpha|Elongation factor 1-alpha	IPR000795|IPR001222|IPR001529|IPR004160|IPR004161|IPR004539|IPR009000|IPR009001|IPR027417	DNA-directed RNA polymerase, M/15kDa subunit|Elongation factor, GTP-binding domain|P-loop containing nucleoside triphosphate hydrolase|Translation elongation factor EF1A, eukaryotic/archaeal|Translation elongation factor EF1A/initiation factor IF2gamma, C-terminal|Translation elongation factor EFTu/EF1A, C-terminal|Translation elongation factor EFTu/EF1A, domain 2|Translation protein, beta-barrel…
Clado969	UM956_gene_11305|836|hypothetical protein|-	IPR002495|IPR029044	Glycosyl transferase, family 8|Nucleotide-diphospho-sugar transferases
Clado970	UM956_gene_11369|921|hypothetical protein|Sterol 24-C-methyltransferase erg-4	IPR001461|IPR001969|IPR013216|IPR013705|IPR021109|IPR025810|IPR029063	Aspartic peptidase|Aspartic peptidase domain|Aspartic peptidase, active site|ERGosterol biosynthesis methyltransferase (ERG6) family|Methyltransferase type 11|S-adenosyl-L-methionine-dependent methyltransferase-like|Sterol methyltransferase C-terminal
Clado971	UM956_gene_7076|438|hypothetical protein|-	IPR004839|IPR015421|IPR015422|IPR015424	Aminotransferase, class I/classII|Pyridoxal phosphate-dependent transferase|Pyridoxal phosphate-dependent transferase, major region, subdomain 1|Pyridoxal phosphate-dependent transferase, major region, subdomain 2
Clado972	UM956_gene_2023|990|hypothetical protein|-	IPR003100|IPR003165|IPR012337|IPR014811	Argonaute/Dicer protein, PAZ domain|Domain of unknown function DUF1785|Ribonuclease H-like domain|Stem cell self-renewal protein Piwi
Clado973	UM956_gene_8311|316|hypothetical protein|-	IPR000868	Isochorismatase-like
Clado974	UM956_gene_12046|209|hypothetical protein|-	IPR005025|IPR029039	Flavoprotein-like|NADPH-dependent FMN reductase-like	UM956_gene_11452|227|hypothetical protein|-	IPR005025|IPR029039	Flavoprotein-like|NADPH-dependent FMN reductase-like
Clado975	UM956_gene_9632|1209|hypothetical protein|-	IPR007941|IPR029058	Alpha/Beta hydrolase fold|Protein of unknown function DUF726
Clado976	UM956_gene_8169|250|carboxymethylenebutenolidase|-	IPR002925|IPR029058	Alpha/Beta hydrolase fold|Dienelactone hydrolase
Clado977	UM956_gene_4388|161|nascent polypeptide-associated complex subunit beta|Nascent polypeptide-associated complex subunit beta	IPR002715	Nascent polypeptide-associated complex NAC domain
Clado978	UM956_gene_1281|321|hypothetical protein|-	IPR000744|IPR011990	NSF attachment protein|Tetratricopeptide-like helical
Clado979	UM956_gene_229|398|L-iditol 2-dehydrogenase|-	IPR002085|IPR011032|IPR013149|IPR013154|IPR016040	Alcohol dehydrogenase GroES-like|Alcohol dehydrogenase superfamily, zinc-type|Alcohol dehydrogenase, C-terminal|GroES (chaperonin 10)-like|NAD(P)-binding domain
Clado980	UM956_gene_10349|259|2-deoxy-D-gluconate 3-dehydrogenase|-	IPR002198|IPR002347|IPR016040|IPR020904	Glucose/ribitol dehydrogenase|NAD(P)-binding domain|Short-chain dehydrogenase/reductase SDR|Short-chain dehydrogenase/reductase, conserved site	UM956_gene_1191|236|2-deoxy-D-gluconate 3-dehydrogenase|-	IPR002198|IPR002347|IPR016040|IPR020904	Glucose/ribitol dehydrogenase|NAD(P)-binding domain|Short-chain dehydrogenase/reductase SDR|Short-chain dehydrogenase/reductase, conserved site
Clado981	UM956_gene_1494|1038|-|-	IPR000569	HECT	UM956_gene_1495|727|-|-	IPR011989|IPR016024	Armadillo-like helical|Armadillo-type fold
Clado982	UM956_gene_4188|603|hypothetical protein|-	IPR001411|IPR011701|IPR016196|IPR020846	Major facilitator superfamily|Major facilitator superfamily domain|Major facilitator superfamily domain, general substrate transporter|Tetracycline resistance protein TetB/drug resistance transporter
Clado983	UM956_gene_3439|635|hypothetical protein|-	IPR001199|IPR003953|IPR010960|IPR027477	Cytochrome b5-like heme/steroid binding domain|FAD binding domain|Flavocytochrome c|Succinate dehydrogenase/fumarate reductase flavoprotein, catalytic domain
Clado984	UM956_gene_3723|892|hypothetical protein|-	IPR006816|IPR011989|IPR016024	Armadillo-like helical|Armadillo-type fold|Engulfment/cell motility, ELMO
Clado985	UM956_gene_4137|507|hypothetical protein|-	IPR011701|IPR016196|IPR020846	Major facilitator superfamily|Major facilitator superfamily domain|Major facilitator superfamily domain, general substrate transporter	UM956_gene_3141|627|hypothetical protein|-	IPR015865|IPR023465|IPR023468	Riboflavin kinase|Riboflavin kinase domain|Riboflavin kinase domain, bacterial/eukaryotic
Clado986	UM956_gene_9797|540|hypothetical protein|-	IPR001214|IPR002893	SET domain|Zinc finger, MYND-type
Clado987	UM956_gene_4295|282|-|-	IPR004838|IPR004839|IPR015421|IPR015422|IPR015424	Aminotransferase, class I/classII|Aminotransferases, class-I, pyridoxal-phosphate-binding site|Pyridoxal phosphate-dependent transferase|Pyridoxal phosphate-dependent transferase, major region, subdomain 1|Pyridoxal phosphate-dependent transferase, major region, subdomain 2
Clado988	UM956_gene_5900|826|hypothetical protein|-	IPR021822	Protein of unknown function DUF3405
Clado989	UM956_gene_2869|447|hypothetical protein|-	IPR013635	ICE2
Clado990	UM956_gene_10606|557|hypothetical protein|-	IPR006094|IPR016166|IPR016169	CO dehydrogenase flavoprotein-like, FAD-binding, subdomain 2|FAD linked oxidase, N-terminal|FAD-binding, type 2
Clado991	UM956_gene_3802|457|hypothetical protein|-	IPR003480|IPR023213	Chloramphenicol acetyltransferase-like domain|Transferase	UM956_gene_5628|459|hypothetical protein|-	IPR003480|IPR023213	Chloramphenicol acetyltransferase-like domain|Transferase
Clado992	UM956_gene_3523|831|histidyl-tRNA synthetase|Histidine--tRNA ligase, mitochondrial	IPR004154|IPR004516|IPR006195	Aminoacyl-tRNA synthetase, class II|Anticodon-binding|Histidine-tRNA ligase/ATP phosphoribosyltransferase regulatory subunit
Clado993	UM956_gene_8668|1268|hypothetical protein|-	IPR000731|IPR003392|IPR004765	Niemann-Pick C type protein|Patched|Sterol-sensing domain
Clado994	UM956_gene_8902|420|oxidoreductase|Putative NADPH dehydrogenase C23G7.10c	IPR001155|IPR013785	Aldolase-type TIM barrel|NADH:flavin oxidoreductase/NADH oxidase, N-terminal
Clado995	UM956_gene_9063|156|mitochondrial import inner membrane translocase subunit tim-17|Mitochondrial import inner membrane translocase subunit tim17 [Neurospora crassa OR74A]	IPR003397	Mitochondrial inner membrane translocase subunit Tim17/Tim22/Tim23/peroxisomal protein PMP24
Clado996	UM956_gene_3737|720|hypothetical protein|-	IPR002048|IPR002067|IPR011992|IPR018108|IPR018247|IPR023395	EF-Hand 1, calcium-binding site|EF-hand domain|EF-hand domain pair|Mitochondrial carrier domain|Mitochondrial carrier protein|Mitochondrial substrate/solute carrier
Clado997	UM956_gene_3508|2068|hypothetical protein|-	IPR005314|IPR011990|IPR019734	Peptidase C50, separase|Tetratricopeptide repeat|Tetratricopeptide-like helical
Clado998	UM956_gene_7180|136|FK506-binding protein 2|-	IPR001179|IPR023566	Peptidyl-prolyl cis-trans isomerase, FKBP-type|Peptidyl-prolyl cis-trans isomerase, FKBP-type, domain
Clado999	UM956_gene_9792|1174|hypothetical protein|-	IPR007034|IPR012948|IPR027417	AARP2CN|P-loop containing nucleoside triphosphate hydrolase|Ribosome biogenesis protein BMS1/TSR1, C-terminal
Clado1001	UM956_gene_9314|922|hypothetical protein|-	IPR007259	Gamma-tubulin complex component protein
Clado1002	UM956_gene_11155|473|arginine biosynthesis ArgJ, mitochondrial|Arginine biosynthesis bifunctional protein ArgJ, mitochondrial	IPR002813|IPR016117	ArgJ-like domain|Arginine biosynthesis protein ArgJ
Clado1003	UM956_gene_4302|343|hypothetical protein|-	IPR002085|IPR011032|IPR013149|IPR013154|IPR016040|IPR020843	Alcohol dehydrogenase GroES-like|Alcohol dehydrogenase superfamily, zinc-type|Alcohol dehydrogenase, C-terminal|GroES (chaperonin 10)-like|NAD(P)-binding domain|Polyketide synthase, enoylreductase
Clado1004	UM956_gene_3292|286|microsomal epoxide hydrolase|-	IPR029058	Alpha/Beta hydrolase fold
Clado1005	UM956_gene_7857|596|hypothetical protein|-	IPR006153	Cation/H+ exchanger
Clado1006	UM956_gene_3388|405|hypothetical protein|-	IPR000639|IPR010497|IPR016292|IPR029058	Alpha/Beta hydrolase fold|Epoxide hydrolase|Epoxide hydrolase, N-terminal|Epoxide hydrolase-like
Clado1007	UM956_gene_10078|1324|protein TIF31|Clustered mitochondria protein homolog	IPR011990|IPR023231|IPR025697|IPR027523|IPR028275	CLU domain|Clustered mitochondria protein|Clustered mitochondria protein, N-terminal|GSKIP domain|Tetratricopeptide-like helical
Clado1008	UM956_gene_10626|368|hypothetical protein|-	IPR018108|IPR023395	Mitochondrial carrier domain|Mitochondrial substrate/solute carrier	UM956_gene_1482|318|hypothetical protein|-	IPR002067|IPR018108|IPR023395	Mitochondrial carrier domain|Mitochondrial carrier protein|Mitochondrial substrate/solute carrier
Clado1009	UM956_gene_8405|461|-|-	IPR001680|IPR015943|IPR017986	WD40 repeat|WD40-repeat-containing domain|WD40/YVTN repeat-like-containing domain
Clado1010	UM956_gene_1047|1542|hypothetical protein|-	IPR001678|IPR007219|IPR023267|IPR029063	Bacterial Fmu (Sun)/eukaryotic nucleolar NOL1/Nop2p|RNA (C5-cytosine) methyltransferase|S-adenosyl-L-methionine-dependent methyltransferase-like|Transcription factor domain, fungi
Clado1011	UM956_gene_8250|1276|hypothetical protein|-	IPR011989|IPR012978|IPR016024	Armadillo-like helical|Armadillo-type fold|Uncharacterised domain NUC173
Clado1012	UM956_gene_4374|282|glucose 1-dehydrogenase|-	IPR002198|IPR002347|IPR016040	Glucose/ribitol dehydrogenase|NAD(P)-binding domain|Short-chain dehydrogenase/reductase SDR
Clado1013	UM956_gene_8309|262|2,3-bisphosphoglycerate-dependent phosphoglycerate mutase|-	IPR013078|IPR029033	Histidine phosphatase superfamily|Histidine phosphatase superfamily, clade-1	UM956_gene_2375|239|hypothetical protein|-	IPR013078|IPR029033	Histidine phosphatase superfamily|Histidine phosphatase superfamily, clade-1
Clado1014	UM956_gene_3738|936|hypothetical protein|-	IPR014883	VRR-NUC domain
Clado1015	UM956_gene_11892|3179|hypothetical protein|-	IPR009543|IPR015412|IPR017148|IPR026847|IPR026854	Autophagy-related, C-terminal|Vacuolar protein sorting-associated protein 13|Vacuolar protein sorting-associated protein 13 domain|Vacuolar protein sorting-associated protein 13, fungi|Vacuolar protein sorting-associated protein 13A N-terminal domain
Clado1016	UM956_gene_6343|547|hypothetical protein|-	IPR011701|IPR016196|IPR020846	Major facilitator superfamily|Major facilitator superfamily domain|Major facilitator superfamily domain, general substrate transporter
Clado1017	UM956_gene_3729|1476|hypothetical protein|Peroxisomal biogenesis factor 6	IPR003593|IPR003959|IPR003960|IPR027417	AAA+ ATPase domain|ATPase, AAA-type, conserved site|ATPase, AAA-type, core|P-loop containing nucleoside triphosphate hydrolase
Clado1018	UM956_gene_4146|437|hypothetical protein|-	-	-
Clado1019	UM956_gene_3871|381|hypothetical protein|-	-	-	UM956_gene_3503|146|hypothetical protein|-	-	-
Clado1020	UM956_gene_8496|860|hypothetical protein|-	IPR001138|IPR007219	Transcription factor domain, fungi|Zn(2)-C6 fungal-type DNA-binding domain	UM956_gene_3968|789|hypothetical protein|-	IPR001138|IPR007219	Transcription factor domain, fungi|Zn(2)-C6 fungal-type DNA-binding domain
Clado1021	UM956_gene_9059|265|3-oxoacyl-[acyl-carrier protein] reductase|-	IPR002198|IPR002347|IPR016040|IPR020842|IPR020904	Glucose/ribitol dehydrogenase|NAD(P)-binding domain|Polyketide synthase/Fatty acid synthase, KR|Short-chain dehydrogenase/reductase SDR|Short-chain dehydrogenase/reductase, conserved site
Clado1022	UM956_gene_11551|434|hypothetical protein|-	IPR011701|IPR016196|IPR020846	Major facilitator superfamily|Major facilitator superfamily domain|Major facilitator superfamily domain, general substrate transporter
Clado1024	UM956_gene_2114|272|hypothetical protein|-	IPR016040	NAD(P)-binding domain
Clado1025	UM956_gene_10417|339|NADH-cytochrome b5 reductase 2|NADH-cytochrome b5 reductase 2	IPR001433|IPR001709|IPR001834|IPR008333|IPR017927|IPR017938	Ferredoxin reductase-type FAD-binding domain|Flavoprotein pyridine nucleotide cytochrome reductase|NADH:cytochrome b5 reductase (CBR)|Oxidoreductase FAD/NAD(P)-binding|Oxidoreductase, FAD-binding domain|Riboflavin synthase-like beta-barrel
Clado1026	UM956_gene_2792|358|hypothetical protein|-	IPR027443	Isopenicillin N synthase-like	UM956_gene_10420|406|hypothetical protein|-	IPR027443	Isopenicillin N synthase-like
Clado1027	UM956_gene_9647|1683|adenosinetriphosphatase|-	IPR000330|IPR001650|IPR002464|IPR014001|IPR014012|IPR027417	DNA/RNA helicase, ATP-dependent, DEAH-box type, conserved site|Helicase, C-terminal|Helicase, superfamily 1/2, ATP-binding domain|Helicase/SANT-associated, DNA binding|P-loop containing nucleoside triphosphate hydrolase|SNF2-related
Clado1028	UM956_gene_3419|602|hypothetical protein|-	IPR007255	Conserved oligomeric Golgi complex subunit 8
Clado1029	UM956_gene_407|472|glutathione reductase (NADPH)|Glutathione reductase	IPR001327|IPR004099|IPR006322|IPR012999|IPR013027|IPR016156|IPR023753	FAD-dependent pyridine nucleotide-disulphide oxidoreductase|FAD/NAD-linked reductase, dimerisation domain|Glutathione reductase, eukaryote/bacterial|Pyridine nucleotide-disulphide oxidoreductase, FAD/NAD(P)-binding domain|Pyridine nucleotide-disulphide oxidoreductase, NAD-binding domain|Pyridine nucleotide-disulphide oxidoreductase, class I, active site|Pyridine nucleotide-disulphide oxidoreducta…
Clado1030	UM956_gene_6648|313|hypothetical protein|-	IPR001104	3-oxo-5-alpha-steroid 4-dehydrogenase, C-terminal
Clado1031	UM956_gene_6775|2484|1-phosphatidylinositol-3-phosphate 5-kinase|-	IPR000306|IPR002423|IPR002498|IPR011011|IPR013083|IPR016034|IPR017455|IPR027409|IPR027410|IPR027483|IPR027484	Chaperonin Cpn60/TCP-1|FYVE zinc finger|GroEL-like apical domain|Phosphatidylinositol-4-phosphate 5-kinase, C-terminal|Phosphatidylinositol-4-phosphate 5-kinase, N-terminal domain|Phosphatidylinositol-4-phosphate 5-kinase, core|Phosphatidylinositol-4-phosphate 5-kinase, core, subgroup|TCP-1-like chaperonin intermediate domain|Zinc finger, FYVE-related|Zinc finger, FYVE/PHD-type|Zinc finger, RING/…
Clado1032	UM956_gene_10177|686|hypothetical protein|-	IPR010730	Heterokaryon incompatibility	UM956_gene_7801|728|hypothetical protein|-	IPR010730	Heterokaryon incompatibility
Clado1033	UM956_gene_5366|318|hypothetical protein|-	IPR003010	Carbon-nitrogen hydrolase
Clado1034	UM956_gene_2788|236|hypothetical protein|-	IPR002935|IPR029063	O-methyltransferase, family 3|S-adenosyl-L-methionine-dependent methyltransferase-like	UM956_gene_7293|267|hypothetical protein|-	IPR002935|IPR029063	O-methyltransferase, family 3|S-adenosyl-L-methionine-dependent methyltransferase-like
Clado1035	UM956_gene_3477|322|hypothetical protein|-	-	-	UM956_gene_4532|391|hypothetical protein|-	IPR001138|IPR021858	Protein of unknown function DUF3468|Zn(2)-C6 fungal-type DNA-binding domain
Clado1036	UM956_gene_4415|1226|hypothetical protein|-	IPR001155|IPR007219|IPR013785	Aldolase-type TIM barrel|NADH:flavin oxidoreductase/NADH oxidase, N-terminal|Transcription factor domain, fungi
Clado1037	UM956_gene_4618|178|hypothetical protein|-	IPR006461	Uncharacterised protein family Cys-rich
Clado1038	UM956_gene_8133|586|hypothetical protein|-	IPR006598	Lipopolysaccharide-modifying protein
Clado1039	UM956_gene_5846|111|hypothetical protein|-	IPR007648	ATPase inhibitor, IATP, mitochondria
Clado1040	UM956_gene_4992|516|hypothetical protein|-	IPR003008|IPR019605|IPR029209	DML1/Misato, tubulin domain|Misato Segment II tubulin-like domain|Tubulin/FtsZ, GTPase domain
Clado1041	UM956_gene_11903|729|hypothetical protein|-	IPR011515|IPR011516	Shugoshin, C-terminal|Shugoshin, N-terminal
Clado1043	UM956_gene_6699|568|hypothetical protein|-	-	-
Clado1044	UM956_gene_1192|670|hypothetical protein|-	IPR013112|IPR013121|IPR013130|IPR017927	FAD-binding 8|Ferredoxin reductase-type FAD-binding domain|Ferric reductase transmembrane component-like domain|Ferric reductase, NAD binding
Clado1045	UM956_gene_11135|571|hypothetical protein|-	IPR005829|IPR011701|IPR016196|IPR020846	Major facilitator superfamily|Major facilitator superfamily domain|Major facilitator superfamily domain, general substrate transporter|Sugar transporter, conserved site	UM956_gene_6983|582|hypothetical protein|-	IPR011701|IPR016196|IPR020846	Major facilitator superfamily|Major facilitator superfamily domain|Major facilitator superfamily domain, general substrate transporter	UM956_gene_7005|953|hypothetical protein|-	IPR002085|IPR005829|IPR011032|IPR011701|IPR013149|IPR013154|IPR016040|IPR016196|IPR020843	Alcohol dehydrogenase GroES-like|Alcohol dehydrogenase superfamily, zinc-type|Alcohol dehydrogenase, C-terminal|GroES (chaperonin 10)-like|Major facilitator superfamily|Major facilitator superfamily domain, general substrate transporter|NAD(P)-binding domain|Polyketide synthase, enoylreductase|Sugar transporter, conserved site	UM956_gene_7540|570|hypothetical protein|-	IPR005829|IPR011701|IPR016196|IPR020846	Major facilitator superfamily|Major facilitator superfamily domain|Major facilitator superfamily domain, general substrate transporter|Sugar transporter, conserved site
Clado1048	UM956_gene_10827|1501|hypothetical protein|-	IPR000330|IPR001650|IPR001965|IPR013083|IPR014001|IPR016197|IPR019786|IPR027417	Chromo domain-like|Helicase, C-terminal|Helicase, superfamily 1/2, ATP-binding domain|P-loop containing nucleoside triphosphate hydrolase|SNF2-related|Zinc finger, PHD-type|Zinc finger, PHD-type, conserved site|Zinc finger, RING/FYVE/PHD-type
Clado1049	UM956_gene_3632|768|hypothetical protein|-	IPR007219	Transcription factor domain, fungi
Clado1050	UM956_gene_5569|431|hypothetical protein|-	IPR018819	Protein of unknown function DUF2418
Clado1051	UM956_gene_3675|709|dipeptidyl aminopeptidase|Probable dipeptidyl-peptidase 5	IPR001375|IPR029058	Alpha/Beta hydrolase fold|Peptidase S9, prolyl oligopeptidase, catalytic domain
Clado1052	UM956_gene_8402|654|hypothetical protein|Fatty acid transporter protein [Bipolaris maydis]	IPR000873|IPR020845|IPR025110	AMP-binding enzyme C-terminal domain|AMP-binding, conserved site|AMP-dependent synthetase/ligase
Clado1053	UM956_gene_7913|417|hypothetical protein|-	IPR019341	Alpha/gamma-adaptin-binding protein p34
Clado1054	UM956_gene_3176|556|hypothetical protein|-	IPR000504|IPR012677	Nucleotide-binding, alpha-beta plait|RNA recognition motif domain
Clado1055	UM956_gene_6670|601|hypothetical protein|-	-	-
Clado1056	UM956_gene_11483|224|-|-	IPR000719|IPR002290|IPR008271|IPR011009	Protein kinase domain|Protein kinase-like domain|Serine/threonine- /dual specificity protein kinase, catalytic domain|Serine/threonine-protein kinase, active site
[truncated: 6,750 more rows]
[truncated: 8 more columns]
